# Supplementary material for: Deciphering intercellular signaling complexes by interaction-guided chemical proteomics
Source: Nat Commun. 2023 Jul 12;14:4138. doi: 10.1038/s41467-023-39881-9 (PMC10338493; doi:10.1038/s41467-023-39881-9)
Supplement: Supplementary file 3 — Source Data [file 41467_2023_39881_MOESM3_ESM.zip]

Archive with 21 entries (21 files):
- Source Data Fig. 2.xlsx
- Source Data Fig. 3b, d-f.xlsx
- Source Data Fig. 3c.zip
- Source Data Fig. 4b-g.xlsx
- Source Data Fig. 4h.pdf
- Source Data Fig. 5.xlsx
- Source Data Fig. 6.xlsx
- Source Data Fig. 6b.pdf
- Source Data Fig. 6g.pdf
- Source Data Supplementary Fig. 10.xlsx
- Source Data Supplementary Fig. 11.xlsx
- Source Data Supplementary Fig. 12.xlsx
- Source Data Supplementary Fig. 13.xlsx
- Source Data Supplementary Fig. 14.xlsx
- Source Data Supplementary Fig. 15.xlsx
- Source Data Supplementary Fig. 16.xlsx
- Source Data Supplementary Fig. 17.pdf
- Source Data Supplementary Fig. 18.xlsx
- Source Data Supplementary Fig. 7.xlsx
- Source Data Supplementary Fig. 8.xlsx
- Source Data Supplementary Fig. 9.xlsx
