# Supplementary material for: Deciphering intercellular signaling complexes by interaction-guided chemical proteomics
Source: Nat Commun. 2023 Jul 12;14:4138. doi: 10.1038/s41467-023-39881-9 (PMC10338493; doi:10.1038/s41467-023-39881-9)
Supplement: Supplementary file 3 — Source Data [file 41467_2023_39881_MOESM3_ESM.zip › Source Data Fig. 2.xlsx]

## Sheet: Fig. 2b
Gene	Protein names	Representative ID	LFQ intensity glycine_1	LFQ intensity glycine_2	LFQ intensity glycine_3	LFQ intensity EGF_1	LFQ intensity EGF_2	LFQ intensity EGF_3	logFC_glycine_EGF	p.adj.mod_glycine_EGF	change_glycine_EGF
EPPK1	Epiplakin	P58107	511350000	130080000	29729000	43466000	104470000	134100000	-0.341684	0.000597427	none
LYZ	Lysozyme;Lysozyme C	P61626	16870000	8900600	23405000	19612000	60967000	20910000	1.16832	0.000597427	none
ARL6IP4	ADP-ribosylation factor-like protein 6-interacting protein 4	Q66PJ3	23421000	13584000	117510000	127300000	16565000	10494000	-0.0274383	0.000597427	none
HSPA1B	Heat shock 70 kDa protein 1B;Heat shock 70 kDa protein 1A	P0DMV9	310610000	389100000	36644000	59558000	63444000	29697000	-1.54278	0.152153	none
HLA-A	HLA class I histocompatibility antigen, A-3 alpha chain;Putative HLA class I histocompatibility antigen, alpha chain H;HLA class I histocompatibility antigen, Cw-7 alpha chain	P04439	12598000	22291000	6863800	9357000	7040800	4947300	-0.629949	0.000597427	none
FASN	Fatty acid synthase;[Acyl-carrier-protein] S-acetyltransferase;[Acyl-carrier-protein] S-malonyltransferase;3-oxoacyl-[acyl-carrier-protein] synthase;3-oxoacyl-[acyl-carrier-protein] reductase;3-hydroxyacyl-[acyl-carrier-protein] dehydratase;Enoyl-[acyl-carrier-protein] reductase;Oleoyl-[acyl-carrier-protein] hydrolase	P49327	110510000	430840000	81728000	131460000	276610000	96248000	0.173773	0.000597427	none
HIST1H2AC	Histone H2A type 1-C;Histone H2A type 1-H;Histone H2AX;Histone H2A type 1-B/E;Histone H2A type 1;Histone H2A type 1-D;Histone H2A type 3;Histone H2A type 2-B;Histone H2A type 1-J;Histone H2A.J;Histone H2A;Histone H2A.V;Histone H2A type 2-C;Histone H2A type 1-A;Histone H2A.Z;Histone H2A type 2-A	Q93077	77374000	75119000	59181000	136590000	38725000	44925000	0.0468825	0.000597427	none
MTHFD1	C-1-tetrahydrofolate synthase, cytoplasmic;Methylenetetrahydrofolate dehydrogenase;Methenyltetrahydrofolate cyclohydrolase;Formyltetrahydrofolate synthetase;C-1-tetrahydrofolate synthase, cytoplasmic, N-terminally processed	P11586	22524000	31496000	13215000	23753000	25320000	9615300	-0.0075909	0.000597427	none
TGM3	Protein-glutamine gamma-glutamyltransferase E;Protein-glutamine gamma-glutamyltransferase E 50 kDa catalytic chain;Protein-glutamine gamma-glutamyltransferase E 27 kDa non-catalytic chain	Q08188	194990000	506730000	110950000	102790000	181640000	176220000	-0.354041	0.000597427	none
ACAT1	Acetyl-CoA acetyltransferase, mitochondrial	P24752	57943000	78451000	29612000	40780000	53232000	17885000	-0.373153	0.000597427	none
HARS	Histidine--tRNA ligase, cytoplasmic	P12081	9358200	19136000	6239700	4689100	16162000	8685400	-0.0297478	0.000597427	none
RAN	GTP-binding nuclear protein Ran	P62826	19954000	131560000	8801200	15096000	27433000	7440800	-0.744082	0.000597427	none
RPL24	60S ribosomal protein L24	P83731	13218000	142910000	21404000	30865000	176510000	25107000	0.810855	0.000597427	none
RPL8	60S ribosomal protein L8	P62917	20136000	87030000	11551000	0	52767000	7682500	-1.42219	0.000597427	none
RPL27A	60S ribosomal protein L27a	P46776	23238000	57648000	18462000	20569000	72733000	16475000	0.223096	0.000597427	none
SLC3A2	4F2 cell-surface antigen heavy chain	P08195	31673000	87359000	11493000	35349000	47136000	17402000	0.180344	0.000597427	none
TUBA1C	Tubulin alpha-1C chain	Q9BQE3	130480000	219890000	19153000	198490000	135800000	73262000	0.839893	0.000597427	none
RPL21	60S ribosomal protein L21	P46778	6017800	29272000	3305100	7412900	29805000	7686000	0.739539	0.000597427	none
RPL18	60S ribosomal protein L18	Q07020	203180000	243050000	104210000	118400000	229790000	77463000	-0.204565	0.000597427	none
CDSN	Corneodesmosin	Q15517	81011000	74103000	45015000	39127000	133140000	89638000	0.487779	0.000597427	none
RPL28	60S ribosomal protein L28	P46779	64679000	63021000	31016000	72823000	51818000	18867000	-0.0513952	0.000597427	none
GSDMA	Gasdermin-A	Q96QA5	19298000	53468000	16358000	13074000	39153000	18570000	-0.0513606	0.000597427	none
RPL19	Ribosomal protein L19;60S ribosomal protein L19	P84098	80668000	74947000	40196000	53458000	98522000	24011000	-0.0893758	0.000597427	none
GGCT	Gamma-glutamylcyclotransferase	O75223	30311000	57096000	55188000	41826000	79280000	34524000	0.311872	0.000597427	none
RPL18A	60S ribosomal protein L18a	Q02543	20951000	36635000	19374000	45137000	49561000	16620000	0.665439	0.000597427	none
RPS16	40S ribosomal protein S16	P62249	15173000	32713000	12418000	25974000	23900000	13962000	0.388675	0.000597427	none
ACACB	Acetyl-CoA carboxylase 2;Biotin carboxylase	O00763	2013000000	1481200000	996660000	1761300000	2187500000	972420000	0.336178	0.000597427	none
SLC16A3	Monocarboxylate transporter 4	O15427	31355000	29869000	8861800	21342000	22770000	10420000	-0.0128622	0.000597427	none
ALOX12B	Arachidonate 12-lipoxygenase, 12R-type	O75342	11003000	29414000	8934000	6256800	24264000	16796000	0.164299	0.000597427	none
LDHA	L-lactate dehydrogenase A chain	P00338	127440000	447280000	11278000	34036000	43844000	13704000	-1.43336	0.000597427	none
PNP	Purine nucleoside phosphorylase	P00491	21678000	123900000	15853000	0	66330000	32663000	-0.727813	0.000597427	none
EGFR	Epidermal growth factor receptor;Receptor protein-tyrosine kinase	P00533	0	4449000	0	118730000	142700000	50964000	5.55102	4.5308	up
CSTA	Cystatin-A;Cystatin-A, N-terminally processed	P01040	106030000	95426000	52957000	25597000	71532000	56972000	-0.562181	0.000597427	none
CAT	Catalase	P04040	108550000	191370000	78623000	64380000	178010000	122060000	0.150243	0.000597427	none
ANXA1	Annexin A1;Annexin	P04083	124720000	44766000	8895900	13933000	18801000	20912000	-0.835449	0.000597427	none
KRT6B	Keratin, type II cytoskeletal 6B	P04259	297780000	932110000	84024000	0	810120000	687610000	-1.40097	0.000597427	none
KRT1	Keratin, type II cytoskeletal 1	P04264	246990000000	396050000000	192300000000	155180000000	522960000000	321570000000	0.382176	0.000597427	none
GAPDH	Glyceraldehyde-3-phosphate dehydrogenase	P04406	499420000	1356800000	169980000	215440000	895110000	539810000	0.176098	0.000597427	none
HSPB1	Heat shock protein beta-1	P04792	1376000000	755170000	69582000	80464000	194810000	249750000	-1.17759	0.000597427	none
ARG1	Arginase-1	P05089	411040000	1561600000	323140000	267380000	908430000	441850000	-0.0921077	0.000597427	none
SLC25A5	ADP/ATP translocase 2;ADP/ATP translocase 2, N-terminally processed	P05141	324170000	906960000	193560000	443280000	508590000	142140000	-0.0514306	0.000597427	none
PCCA	Propionyl-CoA carboxylase alpha chain, mitochondrial	P05165	27931000000	20089000000	13635000000	24859000000	31696000000	13009000000	0.365412	0.000597427	none
ENO1	Alpha-enolase;Enolase	P06733	444900000	1442500000	115180000	202240000	426360000	245940000	-0.375726	0.000597427	none
ANXA2	Annexin A2;Annexin;Putative annexin A2-like protein	P07355	646570000	1287300000	274240000	371380000	974890000	498650000	0.111962	0.000597427	none
TUBB	Tubulin beta chain	P07437	2769900000	4046300000	1139700000	1950800000	2677400000	972880000	-0.218538	0.000597427	none
HSP90AB1	Heat shock protein HSP 90-beta	P08238	225260000	851280000	49088000	199890000	271120000	66786000	-0.234889	0.000597427	none
TXN	Thioredoxin	P10599	316820000	581990000	199820000	173360000	553200000	276720000	0.0669616	0.000597427	none
HSPA5	78 kDa glucose-regulated protein	P11021	89809000	178470000	30574000	43906000	80667000	58681000	-0.187747	0.000597427	none
HSPA8	Heat shock cognate 71 kDa protein	P11142	501620000	821200000	76155000	158500000	196420000	73852000	-1.03199	0.000597427	none
PC	Pyruvate carboxylase, mitochondrial	P11498	529340000000	378110000000	179740000000	419980000000	556580000000	233490000000	0.425201	0.000597427	none
EEF2	Elongation factor 2	P13639	258000000	550410000	81469000	142440000	243720000	136390000	-0.20488	0.000597427	none
MIF	Macrophage migration inhibitory factor	P14174	92960000	157330000	37157000	101450000	123760000	68596000	0.446191	0.000597427	none
PKM	Pyruvate kinase PKM;Pyruvate kinase	P14618	430760000	1252400000	132400000	178140000	369370000	264390000	-0.454474	0.000597427	none
JUP	Junction plakoglobin	P14923	3186400000	4516000000	1263100000	1081900000	3546000000	3013300000	0.00713558	0.000597427	none
DSP	Desmoplakin	P15924	11491000000	18224000000	3937600000	3443100000	14143000000	11241000000	0.0277169	0.000597427	none
CSRP1	Cysteine and glycine-rich protein 1	P21291	95543000	104120000	164000000	125270000	111630000	47549000	-0.206889	0.000597427	none
TGM1	Protein-glutamine gamma-glutamyltransferase K	P22735	185090000	353200000	82971000	100010000	268130000	166930000	0.132391	0.000597427	none
RPS3	40S ribosomal protein S3	P23396	40435000	83355000	7969800	4314400	12876000	2851300	-2.24388	0.894787	none
CFL1	Cofilin-1	P23528	216290000	466260000	55840000	133610000	165770000	72308000	-0.37993	0.000597427	none
AZGP1	Zinc-alpha-2-glycoprotein	P25311	77456000	124980000	37149000	27453000	93359000	47245000	-0.298722	0.000597427	none
RPL13	60S ribosomal protein L13	P26373	73198000	133180000	40404000	45423000	168010000	41986000	0.125481	0.000597427	none
YWHAQ	14-3-3 protein theta	P27348	11500000	12258000	4148400	3403900	7072800	5885900	-0.45693	0.000597427	none
PSMB6	Proteasome subunit beta type-6;Proteasome subunit beta type	P28072	19595000	41411000	15598000	11272000	32792000	19761000	-0.0396243	0.000597427	none
SERPINB3	Serpin B3	P29508	77580000	896840000	18313000	29253000	155940000	114640000	-0.203515	0.000597427	none
PRDX6	Peroxiredoxin-6	P30041	103660000	239910000	20705000	56773000	66375000	35464000	-0.423914	0.000597427	none
CPS1	Carbamoyl-phosphate synthase [ammonia], mitochondrial	P31327	245310000	321090000	127230000	226480000	241100000	101720000	-0.0590532	0.000597427	none
CASP14	Caspase-14;Caspase-14 subunit p17, mature form;Caspase-14 subunit p10, mature form;Caspase-14 subunit p20, intermediate form;Caspase-14 subunit p8, intermediate form	P31944	162760000	794060000	237580000	108580000	223350000	181880000	-0.708371	0.000597427	none
PRDX2	Peroxiredoxin-2	P32119	77486000	275300000	54232000	66607000	147490000	80277000	0.0404792	0.000597427	none
RPL4	60S ribosomal protein L4	P36578	48802000	258320000	28185000	13761000	226360000	25713000	-0.491693	0.000597427	none
RPL13A	60S ribosomal protein L13a	P40429	135560000	98595000	36906000	152670000	137500000	53767000	0.622813	0.000597427	none
RPS27	40S ribosomal protein S27;40S ribosomal protein S27-like	P42677	16542000	44227000	15811000	20850000	34162000	8830200	-0.0682625	0.000597427	none
RPL35	60S ribosomal protein L35	P42766	63444000	170130000	5489800	82258000	275150000	51369000	1.65619	0.000597427	none
LGALS7	Galectin-7	P47929	926300000	74264000	11716000	7444000	24777000	102550000	-1.57963	0.000597427	none
RPL34	60S ribosomal protein L34	P49207	31439000	75537000	16937000	27509000	92125000	26148000	0.464841	0.000597427	none
TUFM	Elongation factor Tu, mitochondrial	P49411	145290000	191560000	46419000	118380000	133450000	48576000	-0.0257448	0.000597427	none
TPI1	Triosephosphate isomerase	P60174	102710000	171730000	32911000	28782000	106220000	47834000	-0.438238	0.000597427	none
ACTB	Actin, cytoplasmic 1;Actin, cytoplasmic 1, N-terminally processed	P60709	3619200000	5009300000	738550000	1097500000	1537900000	779430000	-0.891043	0.000597427	none
RPL15	60S ribosomal protein L15;Ribosomal protein L15	P61313	108130000	137230000	39607000	34636000	216140000	27226000	-0.284526	0.000597427	none
RPL27	60S ribosomal protein L27	P61353	47753000	103070000	7519800	46653000	110170000	27271000	0.86511	0.000597427	none
RPS8	40S ribosomal protein S8	P62241	25872000	112900000	10611000	20106000	94919000	9136200	-0.0518974	0.000597427	none
RPL7A	60S ribosomal protein L7a	P62424	36564000	117730000	35562000	25923000	131480000	28089000	-0.000972192	0.000597427	none
RPS25	40S ribosomal protein S25	P62851	19155000	30145000	70194000	64315000	26626000	12097000	-0.0980342	0.000597427	none
PPIA	Peptidyl-prolyl cis-trans isomerase A;Peptidyl-prolyl cis-trans isomerase A, N-terminally processed;Peptidyl-prolyl cis-trans isomerase	P62937	520860000	1214300000	136800000	490820000	572670000	257080000	0.138114	0.000597427	none
UBA52	Ubiquitin-60S ribosomal protein L40;Ubiquitin;60S ribosomal protein L40;Polyubiquitin-C;Ubiquitin;Ubiquitin-40S ribosomal protein S27a;Ubiquitin;40S ribosomal protein S27a;Polyubiquitin-B;Ubiquitin	P62987	334880000	303410000	190000000	201270000	293710000	189790000	-0.0362464	0.000597427	none
GNB2L1	Guanine nucleotide-binding protein subunit beta-2-like 1;Guanine nucleotide-binding protein subunit beta-2-like 1, N-terminally processed	P63244	120590000	169150000	21355000	76927000	77367000	34107000	-0.142441	0.000597427	none
EEF1A1P5	Putative elongation factor 1-alpha-like 3;Elongation factor 1-alpha 1;Elongation factor 1-alpha;Elongation factor 1-alpha 2	Q5VTE0	1726200000	2603800000	772990000	1019000000	1258100000	553270000	-0.539346	0.000597427	none
TUBA1B	Tubulin alpha-1B chain	P68363	2463300000	3703600000	591400000	1761000000	2162000000	935420000	0.0249884	0.000597427	none
TUBB4B	Tubulin beta-4B chain;Tubulin beta-4A chain	P68371	610880000	653560000	217050000	399680000	464910000	199250000	-0.184205	0.000597427	none
DCD	Dermcidin;Survival-promoting peptide;DCD-1	P81605	92740000	169140000	102090000	235960000	183100000	207620000	1.05335	0.000597427	none
SLC25A3	Phosphate carrier protein, mitochondrial	Q00325	113630000	220830000	65991000	129470000	151700000	40827000	-0.123981	0.000597427	none
FABP5	Fatty acid-binding protein, epidermal	Q01469	891130000	689250000	116990000	46328000	130660000	364440000	-1.45045	0.000597427	none
DSG1	Desmoglein-1	Q02413	2657500000	2885100000	1139000000	918880000	3078400000	2424200000	0.108475	0.000597427	none
PRDX1	Peroxiredoxin-1	Q06830	833680000	1261500000	450050000	748150000	969810000	582790000	0.170534	0.000597427	none
DSC1	Desmocollin-1	Q08554	570710000	507140000	192870000	120120000	588590000	471050000	-0.0236355	0.000597427	none
ACACA	Acetyl-CoA carboxylase 1;Biotin carboxylase	Q13085	391440000000	288530000000	132820000000	323140000000	429660000000	169980000000	0.44266	0.000597427	none
PKP1	Plakophilin-1	Q13835	1048200000	686410000	323490000	284900000	898540000	795890000	0.160739	0.000597427	none
DSC3	Desmocollin-3	Q14574	208490000	136790000	32021000	47605000	171690000	154210000	0.3797	0.000597427	none
PCBP1	Poly(rC)-binding protein 1	Q15365	124130000	247690000	83759000	107830000	138520000	57579000	-0.302664	0.000597427	none
KPRP	Keratinocyte proline-rich protein	Q5T749	167360000	277620000	119400000	82912000	240590000	157010000	-0.0501796	0.000597427	none
SBSN	Suprabasin	Q6UWP8	54004000	84453000	34449000	24015000	78118000	107040000	0.342745	0.000597427	none
NCCRP1	F-box only protein 50	Q6ZVX7	45565000	103840000	17864000	22159000	89340000	52446000	0.323668	0.000597427	none
TMEM263	Transmembrane protein 263	Q8WUH6	38044000	32166000	0	30821000	38560000	18119000	1.26807	0.000597427	none
POF1B	Protein POF1B	Q8WVV4	100160000	242560000	63249000	40878000	109980000	162950000	-0.131484	0.000597427	none
SERPINB12	Serpin B12	Q96P63	602370000	1772700000	282400000	317250000	1229800000	803640000	0.2435	0.000597427	none
MCCC1	Methylcrotonoyl-CoA carboxylase subunit alpha, mitochondrial	Q96RQ3	23234000000	16065000000	9682900000	19184000000	23438000000	9909500000	0.325404	0.000597427	none
S100A14	Protein S100-A14	Q9HCY8	33990000	32972000	8140700	0	26400000	14785000	-0.382584	0.000597427	none
CALML5	Calmodulin-like protein 5	Q9NZT1	658820000	1328100000	239750000	74861000	209060000	184440000	-1.83637	0.733393	none

## Sheet: Fig. 2c
Gene	Protein names	Representative ID	LFQ intensity HGF_1	LFQ intensity HGF_2	LFQ intensity HGF_3	LFQ intensity INS_1	LFQ intensity INS_2	LFQ intensity INS_3	logFC_HGF_INS	p.adj.mod_HGF_INS	change_HGF_INS
SERPINB6	Serpin B6	P35237	94536000	84245000	102600000	81190000	103270000	103870000	-0.0222157	0.0499738	none
EPPK1	Epiplakin	P58107	100220000	84754000	85569000	126850000	129860000	125910000	0.451399	1.25442	none
BSG	Basigin	P35613	36976000	34400000	34299000	31099000	40148000	43730000	0.0550212	0.123657	none
FLNA	Filamin-A	P21333	26633000	24938000	27282000	21407000	18504000	24350000	-0.356087	0.903162	none
ACACA		A0A087WYK6	304480000	230720000	299470000	262810000	387140000	303100000	0.131059	0.177889	none
ACACA		A0A087WYS8	107560000	110570000	69553000	113720000	99090000	116940000	0.171063	0.296987	none
ISG15	Ubiquitin-like protein ISG15	P05161	59926000	47530000	28789000	60868000	45306000	53062000	0.225645	0.244058	none
MBNL1	Muscleblind-like protein 1;Muscleblind-like protein 2	Q9NR56	27940000	21327000	21852000	31731000	27201000	31892000	0.307126	0.721642	none
VDAC2	Voltage-dependent anion-selective channel protein 2	P45880	23300000	20523000	20866000	21355000	18904000	19844000	-0.15845	0.450164	none
PCMT1	Protein-L-isoaspartate O-methyltransferase;Protein-L-isoaspartate(D-aspartate) O-methyltransferase	P22061	24074000	20848000	20310000	19178000	19190000	16630000	-0.298191	0.764359	none
PRDX1	Peroxiredoxin-1	Q06830	2356400000	2077300000	2144400000	2940600000	2917800000	3036500000	0.384314	1.22291	none
RNF213	E3 ubiquitin-protein ligase RNF213	Q63HN8	64932000	68169000	69357000	64128000	68892000	67796000	-0.0647292	0.186171	none
ARL6IP4	ADP-ribosylation factor-like protein 6-interacting protein 4	Q66PJ3	30992000	23608000	25757000	29230000	27376000	104060000	0.661659	0.407228	none
FASN	Fatty acid synthase;[Acyl-carrier-protein] S-acetyltransferase;[Acyl-carrier-protein] S-malonyltransferase;3-oxoacyl-[acyl-carrier-protein] synthase;3-oxoacyl-[acyl-carrier-protein] reductase;3-hydroxyacyl-[acyl-carrier-protein] dehydratase;Enoyl-[acyl-carrier-protein] reductase;Oleoyl-[acyl-carrier-protein] hydrolase	P49327	367580000	353460000	351310000	344280000	346740000	338800000	-0.111024	0.376843	none
HLA-C	HLA class I histocompatibility antigen, Cw-7 alpha chain	P10321	97246000	85515000	92149000	78699000	77905000	75807000	-0.293328	0.822971	none
PHGDH	D-3-phosphoglycerate dehydrogenase	O43175	44089000	39222000	38436000	30483000	33236000	40073000	-0.289917	0.811106	none
KIF23	Kinesin-like protein;Kinesin-like protein KIF23	Q02241	11601000	7814100	9435700	4561000	3538300	4919200	-1.19605	2.03424	down
CTPS1	CTP synthase 1;CTP synthase	P17812	152630000	142380000	125110000	146430000	152130000	163660000	0.0882146	0.291203	none
SLC25A10	Mitochondrial dicarboxylate carrier	Q9UBX3	0	5554300	7949000	5336000	6340200	8432300	0.629966	0.309495	none
SEC61A1	Protein transport protein Sec61 subunit alpha isoform 1	P61619	29509000	24150000	21526000	25032000	21011000	23714000	-0.152398	0.337895	none
PTPN1	Tyrosine-protein phosphatase non-receptor type;Tyrosine-protein phosphatase non-receptor type 1	P18031	10339000	10609000	13217000	9428900	9398800	8391100	-0.37391	0.769444	none
CCT3	T-complex protein 1 subunit gamma	P49368	56902000	64429000	49567000	53893000	52718000	52473000	-0.148064	0.447639	none
UBC	Polyubiquitin-C;Ubiquitin;Ubiquitin-60S ribosomal protein L40;Ubiquitin;60S ribosomal protein L40;Ubiquitin-40S ribosomal protein S27a;Ubiquitin;40S ribosomal protein S27a;Polyubiquitin-B;Ubiquitin	P0CG48	250050000	230000000	209700000	238910000	293800000	242530000	0.112899	0.25369	none
RAN	GTP-binding nuclear protein Ran	P62826	91745000	74617000	75843000	80455000	69026000	73548000	-0.168245	0.4069	none
EIF5A2	Eukaryotic translation initiation factor 5A;Eukaryotic translation initiation factor 5A-2;Eukaryotic translation initiation factor 5A-1;Eukaryotic translation initiation factor 5A-1-like	Q9GZV4	67883000	87975000	64896000	84820000	98912000	76788000	0.191522	0.362218	none
IGF1R	Tyrosine-protein kinase receptor;Insulin-like growth factor 1 receptor;Insulin-like growth factor 1 receptor alpha chain;Insulin-like growth factor 1 receptor beta chain	P08069	0	504750	0	68510000	71277000	74844000	5.85081	3.072	up
LASP1	LIM and SH3 domain protein 1	Q14847	92390000	88656000	86426000	99942000	108760000	118900000	0.236611	0.822971	none
ARF4	ADP-ribosylation factor 4;ADP-ribosylation factor 5;ADP-ribosylation factor 1;ADP-ribosylation factor 3	P18085	25349000	24647000	29342000	27927000	38746000	24645000	0.127368	0.171368	none
PCCB	Propionyl-CoA carboxylase beta chain, mitochondrial	P05166	409040000	390870000	350770000	425950000	388610000	417370000	0.0474287	0.144824	none
TMEM33	Transmembrane protein 33	P57088	57030000	57023000	49839000	56159000	42365000	57654000	-0.133107	0.30224	none
GAPDH	Glyceraldehyde-3-phosphate dehydrogenase;Glyceraldehyde-3-phosphate dehydrogenase, testis-specific	P04406	38021000	38394000	31749000	44816000	31784000	42718000	0.0780595	0.145251	none
HNRNPH1	Heterogeneous nuclear ribonucleoprotein H;Heterogeneous nuclear ribonucleoprotein H, N-terminally processed;Heterogeneous nuclear ribonucleoprotein H2	P31943	17306000	16388000	16637000	11397000	12887000	0	-1.59133	0.529478	none
LANCL1	LanC-like protein 1	O43813	7276800	5724200	4826700	0	5781300	5223500	-0.865258	0.450164	none
SLC25A22	Mitochondrial glutamate carrier 1;Mitochondrial glutamate carrier 2	Q9H936	19786000	13982000	18782000	17563000	17821000	0	-1.01595	0.362218	none
HSPA8	Heat shock cognate 71 kDa protein;Heat shock-related 70 kDa protein 2	P11142	81212000	77813000	60534000	59356000	63648000	68719000	-0.239274	0.676578	none
CFL1	Cofilin-1	P23528	458350000	381710000	390190000	518570000	567290000	573540000	0.382275	1.02572	none
SLC43A3	Solute carrier family 43 member 3	Q8NBI5	31253000	30319000	31643000	25181000	28422000	32897000	-0.169132	0.471084	none
RPS3	40S ribosomal protein S3	P23396	35811000	31825000	37811000	22945000	26987000	24684000	-0.551313	1.25442	none
SLC3A2	4F2 cell-surface antigen heavy chain	P08195	226790000	201860000	222550000	271300000	249000000	235930000	0.16232	0.405688	none
TUBA1C	Tubulin alpha-1C chain	Q9BQE3	500370000	482590000	487070000	523100000	623330000	600210000	0.192012	0.596695	none
CAD	CAD protein;Glutamine-dependent carbamoyl-phosphate synthase;Aspartate carbamoyltransferase;Dihydroorotase	P27708	10617000	10603000	8764800	9482800	12318000	15930000	0.252222	0.447639	none
KRT18	Keratin, type I cytoskeletal 18	P05783	12420000	14012000	14633000	14499000	13619000	16981000	0.0794501	0.184573	none
TFRC	Transferrin receptor protein 1;Transferrin receptor protein 1, serum form	P02786	30328000	17624000	17326000	34198000	28784000	19549000	0.298851	0.284863	none
ZYX	Zyxin	Q15942	22944000	20744000	24078000	21266000	21838000	19209000	-0.173316	0.405688	none
PUM1	Pumilio homolog 1	Q14671	16866000	14184000	16129000	19948000	18950000	19335000	0.254342	0.717467	none
ALDOA	Fructose-bisphosphate aldolase;Fructose-bisphosphate aldolase A	P04075	7605600	6436100	7144900	6113400	4837200	4010700	-0.572918	0.848124	none
UQCRC2	Cytochrome b-c1 complex subunit 2, mitochondrial	P22695	80065000	86241000	80728000	90377000	89535000	83384000	0.0389905	0.121213	none
PKM	Pyruvate kinase;Pyruvate kinase PKM	P14618	41351000	32113000	39482000	26331000	27723000	31382000	-0.451028	0.959274	none
RPL38	60S ribosomal protein L38	P63173	55400000	57974000	44741000	91776000	53642000	276010000	1.02755	0.590694	none
RPS5	40S ribosomal protein S5;40S ribosomal protein S5, N-terminally processed	P46782	57019000	42152000	43347000	28161000	29761000	44580000	-0.546017	0.828233	none
TECR	Very-long-chain enoyl-CoA reductase	Q9NZ01	7959900	11665000	9841100	9033600	10620000	9721500	-0.0430281	0.0914362	none
ACACB	Acetyl-CoA carboxylase 2;Biotin carboxylase	O00763	28997000000	27615000000	27627000000	30846000000	33420000000	35519000000	0.189453	0.717467	none
TRAFD1	TRAF-type zinc finger domain-containing protein 1	O14545	5654600	6518600	7269100	5378600	7249900	8566900	0.0532031	0.0914362	none
XPO1	Exportin-1	O14980	59009000	72696000	38606000	62244000	54731000	66534000	0.0980523	0.127454	none
SLC16A3	Monocarboxylate transporter 4	O15427	118220000	103460000	97195000	148760000	132910000	142480000	0.362034	0.974323	none
XPOT	Exportin-T	O43592	4635900	4118800	3371900	3468500	2821500	3660400	-0.334817	0.769444	none
LDHA	L-lactate dehydrogenase A chain	P00338	226150000	193300000	194690000	102810000	109420000	118570000	-0.944099	2.94602	none
ANXA1	Annexin A1;Annexin	P04083	62403000	57715000	51428000	68092000	69682000	71984000	0.241413	0.811986	none
HSPB1	Heat shock protein beta-1	P04792	42616000	32319000	42479000	49892000	48163000	44498000	0.237118	0.447639	none
ATP1A1	Sodium/potassium-transporting ATPase subunit alpha-1	P05023	43935000	39139000	40170000	32107000	34412000	37557000	-0.297935	0.949882	none
SLC25A5	ADP/ATP translocase 2;ADP/ATP translocase 2, N-terminally processed	P05141	257260000	239800000	270620000	239270000	219910000	227420000	-0.213002	0.596695	none
PCCA	Propionyl-CoA carboxylase alpha chain, mitochondrial	P05165	177830000000	174360000000	192280000000	188900000000	198150000000	211390000000	0.0832515	0.238669	none
INSR	Insulin receptor;Insulin receptor subunit alpha;Insulin receptor subunit beta	P06213	0	0	0	11569000	14570000	12449000	2.99963	3.27736	up
ANXA2	Annexin A2;Annexin;Putative annexin A2-like protein	P07355	595990000	567100000	571490000	725400000	705580000	738410000	0.269932	0.949882	none
TUBB	Tubulin beta chain	P07437	2595100000	2363000000	2783500000	3305100000	3653300000	3910500000	0.436449	1.05332	none
CTSB	Cathepsin B;Cathepsin B light chain;Cathepsin B heavy chain	P07858	66605000	53185000	54073000	52914000	48351000	65883000	-0.11435	0.238669	none
HSP90AB1	Heat shock protein HSP 90-beta	P08238	248120000	189570000	180770000	206640000	171850000	197080000	-0.146488	0.296987	none
MET	Hepatocyte growth factor receptor	P08581	267670000	212310000	226380000	2376500	0	1959300	-7.09454	5.52239	down
LGALS1	Galectin-1	P09382	49245000	51064000	48593000	47371000	41188000	46930000	-0.191628	0.676578	none
HMGB1	High mobility group protein B1	P09429	19786000	13699000	10992000	13979000	10619000	30715000	0.151752	0.121213	none
TXN	Thioredoxin	P10599	473710000	389440000	334140000	388380000	466720000	540620000	0.170064	0.337032	none
HSPD1	60 kDa heat shock protein, mitochondrial	P10809	23251000	18770000	17042000	21160000	16000000	19453000	-0.111335	0.192364	none
PC	Pyruvate carboxylase, mitochondrial	P11498	1254300000000	1213500000000	1412600000000	1271300000000	1451200000000	1513000000000	0.0726538	0.171368	none
SLC25A6	ADP/ATP translocase 3;ADP/ATP translocase 3, N-terminally processed;ADP/ATP translocase 1	P12236	1034400000	906440000	945790000	881790000	878120000	950910000	-0.142294	0.461293	none
EEF2	Elongation factor 2	P13639	347960000	329740000	316260000	282880000	295780000	323110000	-0.194404	0.769444	none
MIF	Macrophage migration inhibitory factor	P14174	235680000	224200000	207890000	244810000	230770000	263730000	0.0937174	0.337895	none
HGF	Hepatocyte growth factor;Hepatocyte growth factor alpha chain;Hepatocyte growth factor beta chain	P14210	1002500000	989370000	841130000	0	0	0	-9.16649	5.75878	down
DSP	Desmoplakin	P15924	405310000	427200000	300520000	385970000	286570000	358370000	-0.183721	0.338099	none
ATP2A2	Sarcoplasmic/endoplasmic reticulum calcium ATPase 2;Sarcoplasmic/endoplasmic reticulum calcium ATPase 3	P16615	50792000	57964000	52425000	52053000	48626000	60423000	-0.057266	0.170711	none
ATP2B1	Plasma membrane calcium-transporting ATPase 1;Plasma membrane calcium-transporting ATPase 4;Calcium-transporting ATPase;Plasma membrane calcium-transporting ATPase 3;Plasma membrane calcium-transporting ATPase 2	P20020	9976900	11014000	9541100	11318000	8522500	10903000	-0.0513762	0.122031	none
CSRP1	Cysteine and glycine-rich protein 1	P21291	361270000	294660000	279410000	375230000	393110000	668210000	0.523302	0.769444	none
GART	Trifunctional purine biosynthetic protein adenosine-3;Phosphoribosylamine--glycine ligase;Phosphoribosylformylglycinamidine cyclo-ligase;Phosphoribosylglycinamide formyltransferase	P22102	48085000	33129000	47192000	41169000	38845000	41723000	-0.110228	0.171368	none
ACAT1	Acetyl-CoA acetyltransferase, mitochondrial	P24752	177980000	166950000	145300000	171970000	167030000	181590000	0.0380637	0.123657	none
PRDX6	Peroxiredoxin-6	P30041	125480000	110800000	99340000	106320000	101580000	123070000	-0.0713151	0.182512	none
PRDX5	Peroxiredoxin-5, mitochondrial	P30044	12450000	13617000	13458000	12875000	15299000	15796000	0.0963195	0.265765	none
CPS1	Carbamoyl-phosphate synthase [ammonia], mitochondrial	P31327	494070000	451330000	460010000	463200000	439870000	485590000	-0.0702346	0.224272	none
L1CAM	Neural cell adhesion molecule L1	P32004	4903900	5232700	4677200	8111100	5932300	7373100	0.468346	1.02572	none
PRDX2	Peroxiredoxin-2	P32119	69470000	75158000	103400000	107650000	121450000	117170000	0.448675	0.769444	none
MYH9	Myosin-9	P35579	86299000	63506000	65621000	74059000	57128000	65398000	-0.178955	0.330317	none
GLRX	Glutaredoxin-1	P35754	8034900	8721900	7595800	9261400	10114000	9618500	0.200203	0.721642	none
TAGLN2	Transgelin-2	P37802	16163000	19017000	13579000	23041000	16352000	16413000	0.136185	0.192364	none
HSPA9	Stress-70 protein, mitochondrial	P38646	59102000	53822000	64602000	49403000	48453000	61514000	-0.213158	0.478312	none
EIF2S3	Eukaryotic translation initiation factor 2 subunit 3;Putative eukaryotic translation initiation factor 2 subunit 3-like protein	P41091	16404000	13429000	11540000	8459400	10033000	12223000	-0.483885	0.903162	none
RPS27	40S ribosomal protein S27;40S ribosomal protein S27-like	P42677	52553000	49178000	49691000	56001000	43607000	66731000	0.061669	0.123657	none
TUFM	Elongation factor Tu, mitochondrial	P49411	172850000	142300000	149000000	146670000	135650000	148050000	-0.157938	0.447639	none
CRIP1	Cysteine-rich protein 1	P50238	356570000	350560000	323600000	333970000	338520000	691770000	0.264201	0.300101	none
HLCS	Biotin--protein ligase;Biotin--[methylmalonyl-CoA-carboxytransferase] ligase;Biotin--[propionyl-CoA-carboxylase [ATP-hydrolyzing]] ligase;Biotin--[methylcrotonoyl-CoA-carboxylase] ligase;Biotin--[acetyl-CoA-carboxylase] ligase	P50747	291450000	272550000	260720000	281240000	308630000	297960000	0.0539788	0.171368	none
SSR4	Translocon-associated protein subunit delta	P51571	90876000	102390000	105840000	73826000	101770000	94555000	-0.209928	0.447639	none
HNRNPF	Heterogeneous nuclear ribonucleoprotein F;Heterogeneous nuclear ribonucleoprotein F, N-terminally processed	P52597	94014000	85976000	77177000	93619000	94647000	111680000	0.169028	0.512183	none
CRIP2	Cysteine-rich protein 2	P52943	168740000	165660000	145460000	170160000	141870000	271520000	0.176759	0.238669	none
SLC16A1	Monocarboxylate transporter 1	P53985	64645000	53812000	30890000	74664000	75779000	72438000	0.59092	0.769444	none
ACTB	Actin, cytoplasmic 1;Actin, cytoplasmic 1, N-terminally processed;Actin, alpha skeletal muscle;Actin, alpha cardiac muscle 1;Actin, aortic smooth muscle;Actin, gamma-enteric smooth muscle	P60709	1730400000	1534600000	1511100000	1321100000	1351500000	1501600000	-0.246786	0.817763	none
EIF4A1	Eukaryotic initiation factor 4A-I	P60842	41705000	36525000	49772000	29470000	37087000	33172000	-0.407635	0.769444	none
S100A10	Protein S100-A10	P60903	29303000	26771000	21835000	26378000	21183000	23652000	-0.177583	0.400909	none
DSTN	Destrin	P60981	33961000	35348000	23700000	34515000	32245000	31890000	0.0534722	0.110432	none
CNBP	Cellular nucleic acid-binding protein	P62633	269050000	252570000	204310000	292930000	284670000	329190000	0.274953	0.800642	none
RPS28	40S ribosomal protein S28	P62857	33980000	33489000	34873000	47261000	45850000	42979000	0.357376	0.974302	none
PPIA	Peptidyl-prolyl cis-trans isomerase A;Peptidyl-prolyl cis-trans isomerase A, N-terminally processed;Peptidyl-prolyl cis-trans isomerase	P62937	886670000	823860000	906030000	999430000	1024800000	984660000	0.149685	0.447639	none
GNB2L1	Guanine nucleotide-binding protein subunit beta-2-like 1;Guanine nucleotide-binding protein subunit beta-2-like 1, N-terminally processed	P63244	247990000	232140000	227890000	278890000	261100000	272020000	0.145268	0.478312	none
EEF1A1P5	Putative elongation factor 1-alpha-like 3;Elongation factor 1-alpha 1;Elongation factor 1-alpha	Q5VTE0	3287600000	3562800000	4245500000	4045400000	4027600000	4077500000	0.0864384	0.171368	none
TUBA1B	Tubulin alpha-1B chain	P68363	7267500000	6326700000	6645500000	7106100000	7095800000	7441100000	0.0458858	0.128122	none
TUBB4B	Tubulin beta-4B chain;Tubulin beta-4A chain	P68371	8703200000	8834900000	8817600000	9227400000	9396600000	9814000000	0.0563889	0.186116	none
PRKDC	DNA-dependent protein kinase catalytic subunit	P78527	544080000	500780000	472750000	555110000	560490000	617300000	0.139256	0.478312	none
SLC25A3	Phosphate carrier protein, mitochondrial	Q00325	332210000	261240000	272610000	270260000	270680000	265980000	-0.146883	0.362218	none
SLC7A5	Large neutral amino acids transporter small subunit 1	Q01650	99045000	87280000	83371000	69890000	77572000	91402000	-0.233008	0.676578	none
AHNAK	Neuroblast differentiation-associated protein AHNAK	Q09666	172800000	190120000	193190000	233280000	248510000	227570000	0.299017	0.822971	none
GALNT2	Polypeptide N-acetylgalactosaminyltransferase 2;Polypeptide N-acetylgalactosaminyltransferase 2 soluble form	Q10471	60209000	46432000	57491000	39151000	46272000	45508000	-0.373906	0.800642	none
ACACA	Acetyl-CoA carboxylase 1;Biotin carboxylase	Q13085	1583400000000	1529600000000	1693600000000	1712000000000	1877800000000	1998500000000	0.162926	0.471084	none
PRDX4	Peroxiredoxin-4	Q13162	515400000	522010000	356000000	544270000	526050000	590440000	0.220358	0.471084	none
LAMB3	Laminin subunit beta-3	Q13751	17323000	15399000	14089000	16524000	15933000	17977000	0.0580156	0.171368	none
FHL2	Four and a half LIM domains protein 2	Q14192	103380000	85452000	97900000	105370000	109080000	120980000	0.175501	0.464909	none
DYNC1H1	Cytoplasmic dynein 1 heavy chain 1	Q14204	21841000	20915000	18966000	19140000	18259000	21957000	-0.111235	0.376843	none
EBP	3-beta-hydroxysteroid-Delta(8),Delta(7)-isomerase	Q15125	10371000	7853700	9314400	5354500	6153200	6585300	-0.654857	1.34645	none
PLEC	Plectin	Q15149	224080000	218450000	210590000	333110000	325840000	352700000	0.578086	2.36752	none
PPA1	Inorganic pyrophosphatase	Q15181	90729000	87880000	96410000	107140000	101600000	89216000	0.059561	0.123657	none
PCBP1	Poly(rC)-binding protein 1	Q15365	278090000	274550000	258650000	281610000	275120000	272280000	-0.021121	0.0834627	none
PCBP2	Poly(rC)-binding protein 2;Poly(rC)-binding protein 3	Q15366	37517000	37138000	41335000	39042000	49607000	62921000	0.307572	0.557304	none
TRIP13	Pachytene checkpoint protein 2 homolog	Q15645	20762000	22194000	20835000	17341000	21840000	19699000	-0.174145	0.471084	none
TRIP6	Thyroid receptor-interacting protein 6	Q15654	40972000	31664000	27098000	41211000	53883000	57975000	0.571344	0.949882	none
FSCN1	Fascin	Q16658	19054000	15956000	17351000	21436000	18438000	15343000	0.014165	0.0257815	none
TUBB8	Tubulin beta-8 chain	Q3ZCM7	1013900000	842990000	1068700000	760920000	848830000	975160000	-0.231625	0.4731	none
UBR4	E3 ubiquitin-protein ligase UBR4	Q5T4S7	4708300	4066900	4044100	4363800	4558500	4613900	0.0288616	0.0927882	none
GCN1L1	Translational activator GCN1	Q92616	139650000	126830000	126820000	130820000	122710000	144200000	-0.0383928	0.123657	none
CMBL	Carboxymethylenebutenolidase homolog	Q96DG6	14204000	12246000	12314000	10695000	11925000	13261000	-0.166461	0.471084	none
ZC3HAV1L	Zinc finger CCCH-type antiviral protein 1-like	Q96H79	13199000	12771000	13906000	14298000	11300000	14817000	-0.0427366	0.105878	none
MCCC1	Methylcrotonoyl-CoA carboxylase subunit alpha, mitochondrial	Q96RQ3	126570000000	124240000000	134700000000	147240000000	159750000000	172440000000	0.259558	0.811106	none
TUBB6	Tubulin beta-6 chain	Q9BUF5	90666000	76901000	84984000	97792000	98752000	90817000	0.135714	0.337895	none
DUSP23	Dual specificity protein phosphatase 23	Q9BVJ7	35226000	39635000	31861000	35187000	35900000	39284000	-0.000276918	0.00106514	none
BOLA2	BolA-like protein 2	Q9H3K6	108900000	94239000	99415000	93055000	94595000	102310000	-0.112863	0.350295	none
MCCC2	Methylcrotonoyl-CoA carboxylase beta chain, mitochondrial	Q9HCC0	187230000	173300000	164200000	154200000	159280000	167980000	-0.175824	0.676578	none
MID1IP1	Mid1-interacting protein 1	Q9NPA3	196590000	165540000	155200000	178330000	166910000	202030000	0.0310331	0.0914362	none
TES	Testin	Q9UGI8	39987000	35412000	37291000	38652000	43944000	53691000	0.2099	0.489901	none
FAM184B	Protein FAM184B	Q9ULE4	151530000	163620000	164540000	196630000	166120000	256580000	0.293378	0.602674	none
LUC7L2	Putative RNA-binding protein Luc7-like 2	Q9Y383	19160000	29663000	21924000	26506000	28880000	79535000	0.710038	0.512183	none
SQRDL	Sulfide:quinone oxidoreductase, mitochondrial	Q9Y6N5	86545000	81325000	83373000	71171000	75928000	75586000	-0.227094	0.800642	none
NCOA3	Nuclear receptor coactivator 3	Q9Y6Q9	39051000	35436000	30774000	31259000	38020000	35715000	-0.0544396	0.127368	none
ACACB		S4R3S7	257680000	214750000	269710000	221030000	273420000	314170000	0.062889	0.121213	none

## Sheet: Fig. 2d
Gene	Protein names	Representative ID	LFQ intensity con_1	LFQ intensity con_2	LFQ intensity con_3	LFQ intensity PDGFB_4	LFQ intensity PDGFB_5	LFQ intensity PDGFB_6	logFC_con_PDGFB	p.adj.mod_con_PDGFB	change_con_PDGFB
Agfg1	Arf-GAP domain and FG repeat-containing protein 1	Q8K2K6	34870000	40438000	29594000	27781000	30167000	28993000	-0.183676	0.192232	none
Dstyk	Dual serine/threonine and tyrosine protein kinase	Q6XUX1	7380600	8768600	3751700	6694800	6570000	5629700	0.0858548	0.0311653	none
Pdlim2	PDZ and LIM domain protein 2	Q8R1G6	91667000	126860000	95516000	123000000	104490000	99456000	0.143943	0.151427	none
Stat1	Signal transducer and activator of transcription;Signal transducer and activator of transcription 1	P42225	1300500000	1512500000	1135900000	1309600000	1260200000	1214600000	0.024208	0.0232871	none
Tuba4a	Tubulin alpha-4A chain	P68368	2819800	1680600	10526000	21712000	10230000	92044000	2.96938	0.332484	none
Eif5a	Eukaryotic translation initiation factor 5A;Eukaryotic translation initiation factor 5A-1;Eukaryotic translation initiation factor 5A-2	P63242	51095000	46374000	44100000	64566000	43702000	45163000	0.171846	0.0958264	none
Tmco1	Transmembrane and coiled-coil domain-containing protein 1	Q921L3	10590000	15772000	9784800	9753100	9642800	12236000	-0.0922975	0.0503488	none
Mbnl1	Muscleblind-like protein 1	Q9JKP5	42258000	53622000	48019000	36594000	38768000	35993000	-0.287421	0.239421	none
Atp6v1h	V-type proton ATPase subunit H	Q8BVE3	29846000	35728000	27852000	28145000	30600000	30037000	0.0099928	0.00793378	none
Cnn3	Calponin-3	Q9DAW9	9566200	12328000	12055000	11168000	11390000	6718200	-0.168367	0.0813403	none
Rps27	40S ribosomal protein S27	Q6ZWU9	587810000	705300000	631430000	540440000	534220000	420080000	-0.293592	0.242595	none
Crip1	Cysteine-rich protein 1	P63254	320280000	431570000	354090000	461110000	386700000	270530000	0.0694237	0.0311653	none
Dclk1	Serine/threonine-protein kinase DCLK1	Q9JLM8	14873000	24328000	16352000	16397000	14591000	16796000	-0.10965	0.0813403	none
Hmgb1	High mobility group protein B1	P63158	18524000	27392000	19855000	84034000	25314000	22681000	0.829647	0.188705	none
Antxr1	Anthrax toxin receptor 1	Q9CZ52	14453000	15452000	11969000	17566000	14634000	13167000	0.189924	0.178239	none
Cct7	T-complex protein 1 subunit eta	P80313	16991000	20949000	14021000	18215000	17967000	21904000	0.250544	0.188705	none
H2afx	Histone H2AX;Histone H2A;Histone H2A type 1-F;Histone H2A.J;Histone H2A type 2-C;Histone H2A.V;Histone H2A.Z;Histone H2A type 1-H;Histone H2A type 1-K;Histone H2A type 2-A;Histone H2A type 3;Histone H2A type 2-B	P27661	19465000	16890000	14514000	14968000	18080000	0	-0.872995	0.143385	none
Arl8b	ADP-ribosylation factor-like protein 8B	Q9CQW2	203620000	390900000	220970000	309440000	301780000	317070000	0.326877	0.21333	none
Ndufa9	NADH dehydrogenase [ubiquinone] 1 alpha subcomplex subunit 9, mitochondrial	Q9DC69	23892000	32570000	20979000	25073000	15294000	12680000	-0.506054	0.242595	none
Lims1	LIM and senescent cell antigen-like-containing domain protein 1	Q99JW4	120280000	190170000	116650000	124420000	112330000	91120000	-0.27929	0.239421	none
Pck2	Phosphoenolpyruvate carboxykinase [GTP], mitochondrial	Q8BH04	558610000	607390000	506420000	568720000	477350000	384660000	-0.163083	0.138692	none
Tm7sf3	Transmembrane 7 superfamily member 3	Q9CRG1	38151000	54269000	38743000	41883000	42069000	37866000	-0.0121862	0.0110732	none
Acad8	Isobutyryl-CoA dehydrogenase, mitochondrial	Q9D7B6	34087000	45476000	32304000	38324000	37138000	30855000	0.0132699	0.0129714	none
Cdc42ep1	Cdc42 effector protein 1	Q91W92	34712000	43964000	41675000	32118000	32024000	44867000	-0.0778493	0.0271108	none
Arfgap3	ADP-ribosylation factor GTPase-activating protein 3	Q9D8S3	49388000	51061000	38752000	56188000	47133000	44968000	0.171482	0.160514	none
Lrrc40	Leucine-rich repeat-containing protein 40	Q9CRC8	5554000	8672300	6854900	7979100	7106000	9194200	0.296037	0.178239	none
Steap3	Metalloreductase STEAP3	Q8CI59	6452700	13434000	6585000	9707000	0	6371600	-0.55628	0.129409	none
Rdh13	Retinol dehydrogenase 13	Q8CEE7	32754000	50305000	23147000	35677000	30829000	27600000	-0.0333488	0.0162079	none
Tmem33	Transmembrane protein 33	Q9CR67	1078700000	1446900000	907470000	1110600000	1212600000	759770000	-0.0799673	0.0470935	none
Ei24	Etoposide-induced protein 2.4	Q61070	40159000	52971000	34835000	31433000	35926000	26647000	-0.356994	0.377895	none
Agpat1	1-acyl-sn-glycerol-3-phosphate acyltransferase alpha	O35083	106390000	142320000	83458000	120390000	123390000	106190000	0.183056	0.188705	none
Fastkd5	FAST kinase domain-containing protein 5	Q7TMV3	19154000	30397000	16940000	21227000	17614000	17063000	-0.133104	0.112336	none
Cdipt	CDP-diacylglycerol--inositol 3-phosphatidyltransferase	Q8VDP6	70040000	130670000	75322000	108260000	107140000	77207000	0.202227	0.136809	none
Spcs2	Signal peptidase complex subunit 2	Q9CYN2	18096000	21680000	14611000	17632000	18046000	17947000	0.0745762	0.0813403	none
Slc35a2	UDP-galactose translocator	Q9R0M8	40555000	48505000	31421000	40667000	44615000	26968000	-0.0359685	0.0186007	none
Dhcr7	7-dehydrocholesterol reductase	O88455	54913000	66270000	41593000	59836000	62868000	38507000	0.0552723	0.0233509	none
Tspo	Translocator protein	P50637	56463000	108500000	40361000	85913000	87538000	16625000	-0.251517	0.0311653	none
Rnf213	E3 ubiquitin-protein ligase RNF213	E9Q555	410450000	646210000	355450000	375280000	453230000	553030000	0.0753045	0.0311653	none
Rps11	40S ribosomal protein S11	P62281	38627000	25365000	33335000	19948000	17850000	32491000	-0.422692	0.13749	none
Glrx3	Glutaredoxin-3	Q9CQM9	29068000	32626000	29115000	31770000	29124000	30883000	0.0928903	0.080555	none
Rnh1	Ribonuclease inhibitor	Q91VI7	150620000	172860000	137010000	145570000	126370000	142830000	-0.0706438	0.0575801	none
Ldha	L-lactate dehydrogenase A chain;L-lactate dehydrogenase	P06151	123210000	147330000	99351000	107570000	117710000	104470000	-0.0726582	0.0813403	none
Hsdl1	Inactive hydroxysteroid dehydrogenase-like protein 1	Q8BTX9	44969000	75506000	39921000	60208000	56182000	45780000	0.140437	0.110241	none
Wdfy3	WD repeat and FYVE domain-containing protein 3	Q6VNB8	13205000	17764000	9286400	13881000	10779000	15498000	0.106462	0.0478048	none
Slc38a7	Putative sodium-coupled neutral amino acid transporter 7	Q8BWH0	11206000	12457000	6976800	10385000	11785000	8418300	0.103463	0.0579912	none
Iqsec1	IQ motif and SEC7 domain-containing protein 1;IQ motif and SEC7 domain-containing protein 2	Q8R0S2	12987000	17830000	11779000	15680000	14405000	14889000	0.177117	0.21333	none
Rps25	40S ribosomal protein S25	P62852	63334000	37920000	51508000	53246000	44007000	57392000	0.116574	0.0311653	none
Gm3550	60S ribosomal protein L29	P47915	32962000	7982000	21974000	15439000	23195000	67474000	0.764167	0.105463	none
Myl6	Myosin light polypeptide 6	Q60605	4418700	4358600	5028200	3913500	4125500	5204800	0.00818112	0.00548806	none
Rps12	40S ribosomal protein S12	P63323	140900000	182820000	136950000	127770000	144360000	134250000	-0.0938005	0.0954639	none
Ncoa1	Nuclear receptor coactivator 1	P70365	24300000	34542000	23709000	29550000	26854000	28917000	0.14489	0.154493	none
Gm10260	40S ribosomal protein S18	P62270	731620000	623440000	703250000	529670000	484440000	624780000	-0.257141	0.136809	none
Glrx	Glutaredoxin-1	Q9QUH0	75600000	125380000	81113000	94165000	92875000	72997000	-0.0130118	0.00793378	none
Tbc1d5	TBC1 domain family member 5	Q80XQ2	128380000	164610000	134960000	164070000	142850000	155800000	0.195235	0.178239	none
Myof	Myoferlin	Q69ZN7	9700000	23987000	8585500	10763000	14227000	15733000	0.166474	0.0478048	none
Mmp14	Matrix metalloproteinase-14	P53690	70657000	91085000	62048000	80103000	82120000	76095000	0.185054	0.242595	none
Rin1	Ras and Rab interactor 1	Q921Q7	137840000	216360000	117260000	142340000	152920000	142780000	0.0196579	0.0152689	none
Mbnl2	Muscleblind-like protein 2	Q8C181	194690000	324070000	210860000	183300000	196360000	180140000	-0.269247	0.214974	none
Smpd4	Sphingomyelin phosphodiesterase 4	Q6ZPR5	75181000	89994000	59852000	66889000	65168000	56678000	-0.161225	0.192232	none
Parl	Presenilins-associated rhomboid-like protein, mitochondrial;P-beta	Q5XJY4	40740000	58909000	31081000	37889000	32636000	22028000	-0.408061	0.232985	none
Alg3	Dol-P-Man:Man(5)GlcNAc(2)-PP-Dol alpha-1,3-mannosyltransferase	Q8K2A8	48913000	65732000	38294000	47685000	48210000	48732000	0.0310021	0.0232871	none
Rps10	40S ribosomal protein S10	P63325	56845000	71592000	43899000	51739000	42484000	41926000	-0.241934	0.242595	none
Lclat1	Lysocardiolipin acyltransferase 1	Q3UN02	195090000	275560000	196510000	226760000	242240000	187050000	0.0630398	0.0503488	none
Eci1	Enoyl-CoA delta isomerase 1, mitochondrial	P42125	32357000	48073000	21040000	33778000	33669000	34899000	0.169151	0.101004	none
Yif1a	Protein YIF1A	Q91XB7	52343000	69644000	56667000	62912000	65023000	50585000	0.0772305	0.0579912	none
Rhod	Rho-related GTP-binding protein RhoD	P97348	5818800	9277500	6595000	5931700	5354000	9040100	-0.027076	0.00793378	none
Fau	40S ribosomal protein S30	P62862	38094000	15166000	29194000	26916000	10522000	39930000	-0.115843	0.0162079	none
Fech	Ferrochelatase;Ferrochelatase, mitochondrial	P22315	220110000	277630000	168710000	197040000	183490000	175740000	-0.156367	0.178239	none
Ergic1	Endoplasmic reticulum-Golgi intermediate compartment protein 1	Q9DC16	16964000	18986000	14935000	17123000	17651000	20364000	0.194933	0.155638	none
Scd2	Acyl-CoA desaturase 2;Acyl-CoA desaturase 1	P13011	23895000	44321000	24180000	28160000	27362000	14984000	-0.30669	0.143385	none
Fads3	Fatty acid desaturase 3	Q9JJE7	0	17201000	6117300	12113000	22289000	8994000	1.13735	0.188705	none
Anxa1	Annexin A1	P10107	46781000	56296000	60098000	54650000	57213000	65129000	0.197598	0.112336	none
Nars	Asparagine--tRNA ligase, cytoplasmic	Q8BP47	49821000	58540000	47552000	45196000	44343000	22988000	-0.453566	0.21333	none
Cct6a	T-complex protein 1 subunit zeta	P80317	17145000	17928000	14797000	16079000	14240000	14197000	-0.0851311	0.0813403	none
Sacm1l	Phosphatidylinositide phosphatase SAC1	Q9EP69	52132000	68194000	51014000	56742000	52074000	68204000	0.12711	0.0894348	none
Sh3pxd2b	SH3 and PX domain-containing protein 2B	A2AAY5	13095000	12990000	14417000	13743000	15230000	20367000	0.342286	0.155638	none
Ncoa3	Nuclear receptor coactivator 3	O09000	56560000	69429000	50750000	74600000	69354000	68065000	0.35018	0.564911	none
Rab5c	Ras-related protein Rab-5A;Ras-related protein Rab-5B;Ras-related protein Rab-5C	Q9CQD1	5449600	9546600	7782700	8486100	6559600	7279200	0.0767608	0.0311653	none
Arfgef2	Brefeldin A-inhibited guanine nucleotide-exchange protein 2	A2A5R2	18398000	16518000	14375000	17864000	18586000	18055000	0.228574	0.177097	none
Sept9	Septin-9	Q80UG5	9288200	9251600	9582900	8889500	9654100	12124000	0.188892	0.0954639	none
Rpn2	Dolichyl-diphosphooligosaccharide--protein glycosyltransferase subunit 2	Q9DBG6	114550000	175920000	101550000	121820000	138030000	109980000	0.027696	0.0219738	none
Fhl1	Four and a half LIM domains protein 1	P97447	314920000	357510000	301190000	321250000	270380000	243500000	-0.150612	0.148818	none
Hsd17b10	3-hydroxyacyl-CoA dehydrogenase type-2	O08756	41519000	51991000	40088000	60531000	54959000	51919000	0.408763	0.564911	none
Atp5c1	ATP synthase subunit gamma;ATP synthase subunit gamma, mitochondrial	Q91VR2	20267000	29947000	18285000	21642000	20943000	16942000	-0.100699	0.101004	none
Slc25a51	Solute carrier family 25 member 51	Q5HZI9	58261000	81496000	54842000	56604000	49344000	46941000	-0.253571	0.332484	none
Capzb	F-actin-capping protein subunit beta	P47757	6560500	7267500	5437200	7191800	7423000	8143500	0.325025	0.326196	none
Ubr4	E3 ubiquitin-protein ligase UBR4	A2AN08	124820000	177110000	104480000	112860000	119570000	164090000	0.0561188	0.0232871	none
Mpp1	55 kDa erythrocyte membrane protein	P70290	11991000	17481000	13687000	18880000	16513000	23464000	0.526522	0.332484	none
Tpd52l2	Tumor protein D54	Q9CYZ2	6736200	5661000	7589100	6554900	8332100	7458700	0.240819	0.105463	none
Rrbp1	Ribosome-binding protein 1	Q99PL5	80415000	41448000	62089000	85731000	82185000	250030000	1.10627	0.21333	none
Dpm1	Dolichol-phosphate mannosyltransferase subunit 1	O70152	115140000	142740000	107470000	113690000	96102000	115740000	-0.0842935	0.0669324	none
Arhgap31	Rho GTPase-activating protein 31	A6X8Z5	8600500	13401000	7653000	8862500	10311000	7629800	-0.0366808	0.0232871	none
Dpy19l1	Probable C-mannosyltransferase DPY19L1	A6X919	81834000	119380000	73746000	75067000	82822000	70039000	-0.165734	0.178239	none
Slfn9		B1ARD6	529420000	591180000	429720000	534710000	473090000	466160000	0.0131635	0.0125125	none
Jak1	Tyrosine-protein kinase;Tyrosine-protein kinase JAK1	P52332	130140000	192870000	114650000	106010000	125940000	119160000	-0.208631	0.178239	none
Pcbp2	Poly(rC)-binding protein 2;Poly(rC)-binding protein 3	Q61990	136600000	170750000	128060000	132760000	140230000	144980000	0.0276692	0.023073	none
Cad	CAD protein;Glutamine-dependent carbamoyl-phosphate synthase;Aspartate carbamoyltransferase;Dihydroorotase	B2RQC6	250690000	389700000	201180000	257420000	309020000	339620000	0.229397	0.14657	none
Flna	Filamin-A	Q8BTM8	485440000	539800000	451480000	506910000	476270000	559330000	0.14001	0.112724	none
Hdac5	Histone deacetylase;Histone deacetylase 5	Q9Z2V6	35717000	59168000	42354000	40514000	43781000	40781000	-0.0260342	0.0162079	none
Mon2	Protein MON2 homolog	Q80TL7	21576000	31054000	19470000	22565000	18849000	24420000	-0.0332068	0.0219738	none
Ncln	Nicalin	Q8VCM8	15265000	23617000	13458000	15315000	20963000	17247000	0.13994	0.0954639	none
Rps19	40S ribosomal protein S19	Q9CZX8	16269000	19707000	14121000	19757000	15999000	17760000	0.179834	0.178239	none
Mpv17	Protein Mpv17	P19258	57629000	76643000	52213000	64938000	60329000	50392000	0.00165077	0.00358169	none
Mpc1	Mitochondrial pyruvate carrier 1	P63030	17647000	28784000	12539000	30217000	25553000	16813000	0.41884	0.188705	none
Klc2	Kinesin light chain 2	O88448	95914000	111630000	96982000	118220000	119980000	113970000	0.289265	0.291971	none
Acsl1	Long-chain-fatty-acid--CoA ligase 1	P41216	50768000	71992000	46153000	60598000	57583000	47805000	0.0710317	0.0744185	none
Arl6	ADP-ribosylation factor-like protein 6	O88848	4548100	5958600	4004200	4009600	3510900	5387800	-0.0958516	0.0413199	none
Phldb2	Pleckstrin homology-like domain family B member 2	Q8K1N2	47516000	73062000	51312000	45513000	47727000	43684000	-0.22648	0.21333	none
Phldb1	Pleckstrin homology-like domain family B member 1	Q6PDH0	31617000	39814000	32025000	27338000	25795000	31662000	-0.207741	0.155638	none
Rtca	RNA 3-terminal phosphate cyclase	Q9D7H3	22283000	29153000	24043000	21985000	18921000	22017000	-0.180293	0.151427	none
Ctnnd1	Catenin delta-1	P30999	272440000	305530000	263500000	287670000	261950000	294030000	0.0812717	0.0579912	none
Irf7	Interferon regulatory factor 7	P70434	5817500	8024700	4169600	5809500	4040500	4131400	-0.258659	0.172307	none
Rps15a	40S ribosomal protein S15a	P62245	22924000	16593000	15562000	19919000	17923000	13157000	-0.034824	0.0152689	none
Tmem41b	Transmembrane protein 41B	Q8K1A5	12199000	14109000	8734800	12637000	7938200	5483900	-0.407071	0.174113	none
Pdlim5	PDZ and LIM domain protein 5	Q8CI51	41540000	54411000	49367000	41041000	49043000	46698000	-0.00609054	0.00548806	none
Pcmt1	Protein-L-isoaspartate O-methyltransferase;Protein-L-isoaspartate(D-aspartate) O-methyltransferase	P23506	13577000	13825000	12433000	10938000	13159000	11299000	-0.0972746	0.0684819	none
Nr3c1	Glucocorticoid receptor	P06537	27534000	30954000	26293000	24742000	27138000	24705000	-0.0682461	0.0553201	none
Diap1	Protein diaphanous homolog 1	O08808	245680000	336900000	193840000	235940000	269370000	224780000	0.0205856	0.0162079	none
I830012O16Rik	Interferon-induced protein with tetratricopeptide repeats 3	Q64345	9508900	12012000	9441300	9843300	9719400	10322000	0.0340642	0.0232871	none
Ncoa2	Nuclear receptor coactivator 2	Q61026	105990000	141940000	87973000	110440000	129900000	95859000	0.0948363	0.0856487	none
Gcn1l1		E9PVA8	1999200000	2423100000	1913600000	2095600000	2055400000	2007000000	0.0428194	0.0350618	none
Pnpla8	Calcium-independent phospholipase A2-gamma	Q8K1N1	7662200	8930900	0	5898900	5440400	15858000	0.635186	0.119014	none
Ahnak2		F7CVJ5	30286000	40089000	21648000	30517000	32419000	51070000	0.39068	0.172307	none
Tgfb1i1	Transforming growth factor beta-1-induced transcript 1 protein	Q62219	11663000	12909000	10368000	9476800	9535500	15211000	0.0152382	0.00793378	none
Pccb	Propionyl-CoA carboxylase beta chain, mitochondrial	Q99MN9	16158000	15276000	10370000	11411000	12268000	13032000	-0.0864488	0.0478048	none
Cse1l	Exportin-2	Q9ERK4	19521000	23972000	15661000	20266000	18837000	16611000	0.00680566	0.00793378	none
Wdfy1		E9Q4P1	6501400	11125000	8977600	8135400	7711800	9170100	0.0182019	0.00793378	none
Acacb	Acetyl-CoA carboxylase 2;Biotin carboxylase	E9Q4Z2	455900000	558970000	460280000	455600000	496410000	509400000	0.0677666	0.0478048	none
Myo1b	Unconventional myosin-Ib	P46735	10525000	14522000	12199000	8376600	10349000	10633000	-0.262382	0.172307	none
Hk2	Hexokinase-2;Hexokinase	O08528	12951000	12541000	13082000	10278000	8812400	8876400	-0.390962	0.242595	none
Ahnak		E9Q616	102580000	149180000	78393000	115050000	114140000	187520000	0.422237	0.178239	none
Immt	MICOS complex subunit Mic60	Q8CAQ8	7622900	0	7404600	6221100	6235700	6925000	0.301113	0.0579912	none
Scamp3	Secretory carrier-associated membrane protein 3	O35609	33184000	52866000	39165000	44224000	53859000	38395000	0.213915	0.151427	none
Oas2	2-5-oligoadenylate synthase 2	E9Q9A9	14110000	18791000	15345000	15354000	15151000	16010000	0.0338911	0.0232871	none
Pex3	Peroxisomal biogenesis factor 3	Q9QXY9	5710300	6106000	6366200	6818400	6705500	7054600	0.256106	0.174113	none
Stat2	Signal transducer and activator of transcription;Signal transducer and activator of transcription 2	Q9WVL2	64497000	88535000	67973000	70456000	68801000	69233000	0.00645709	0.00793378	none
Lpgat1	Acyl-CoA:lysophosphatidylglycerol acyltransferase 1	Q91YX5	188830000	255820000	194930000	178170000	193190000	176720000	-0.133744	0.148818	none
Adck4	AarF domain-containing protein kinase 4	Q566J8	30554000	37969000	27769000	26335000	31638000	28833000	-0.0646989	0.0503488	none
Trim33	E3 ubiquitin-protein ligase TRIM33	Q99PP7	35736000	60682000	41591000	41944000	51846000	41998000	0.0824335	0.0478048	none
Pdgfrb	Platelet-derived growth factor receptor beta	P05622	3649300	5720000	3989700	3503600000	3461600000	3618700000	9.73413	7.43114	up
Pcx	Pyruvate carboxylase;Pyruvate carboxylase, mitochondrial	Q05920	29128000000	30977000000	25643000000	25964000000	27234000000	26027000000	-0.0336792	0.0232871	none
Arl8a	ADP-ribosylation factor-like protein 8A	Q8VEH3	38897000	42685000	43355000	42162000	50934000	42909000	0.195156	0.13749	none
Maml2		F6U238	56630000	81978000	44667000	57340000	53990000	52406000	-0.0416152	0.0294394	none
Tmem161a	Transmembrane protein 161A	Q8VCA6	13036000	14371000	13638000	14109000	13357000	11828000	0.010775	0.00793378	none
Crebbp	CREB-binding protein	P45481	58875000	76370000	47790000	46964000	61023000	44529000	-0.174172	0.148818	none
Cfl1	Cofilin-1	P18760	319630000	379800000	290210000	388100000	360210000	371580000	0.263134	0.332484	none
Arl1	ADP-ribosylation factor-like protein 1	P61211	21600000	35069000	20460000	19375000	25439000	16515000	-0.233272	0.154493	none
Serpinb6a	Serpin B6	Q60854	147790000	174860000	123860000	157980000	158070000	130880000	0.0864306	0.110176	none
Dnm2	Dynamin-2;Dynamin-1	P39054	7155400	10414000	7381100	6789400	6699800	6358000	-0.232715	0.242595	none
Vdac2	Voltage-dependent anion-selective channel protein 2	Q60930	24081000	22010000	16374000	18324000	19705000	12161000	-0.251234	0.148818	none
Ctu2	Cytoplasmic tRNA 2-thiolation protein 2	Q3U308	4667900	4813800	4142500	5679300	5131000	5751600	0.359222	0.332484	none
Prps1l3	Ribose-phosphate pyrophosphokinase 1;Ribose-phosphate pyrophosphokinase 2	Q9D7G0	12201000	18443000	14891000	16989000	14580000	14703000	0.116463	0.0894348	none
Gigyf2	PERQ amino acid-rich with GYF domain-containing protein 2	Q6Y7W8	42122000	59279000	32465000	32538000	31543000	29507000	-0.397092	0.439362	none
Rps28	40S ribosomal protein S28	P62858	347680000	354330000	385040000	364910000	384030000	373380000	0.123581	0.072967	none
Atp2b1	Plasma membrane calcium-transporting ATPase 1;Calcium-transporting ATPase;Plasma membrane calcium-transporting ATPase 2	G5E829	25214000	38141000	25433000	34745000	28156000	30652000	0.174387	0.155638	none
Tamm41	Phosphatidate cytidylyltransferase, mitochondrial	Q3TUH1	157220000	198480000	138310000	142170000	153620000	120890000	-0.159935	0.178239	none
Tmtc3	Transmembrane and TPR repeat-containing protein 3	Q8BRH0	43993000	70988000	49210000	51303000	41090000	50936000	-0.0960278	0.0552688	none
Rpl10	60S ribosomal protein L10;60S ribosomal protein L10-like	Q6ZWV3	16442000	9888200	11330000	8745700	6734400	12650000	-0.358903	0.112336	none
Vdac3	Voltage-dependent anion-selective channel protein 3	Q60931	69128000	84720000	55562000	63488000	69934000	52708000	-0.0821235	0.0813403	none
Gvin1	Interferon-induced very large GTPase 1	Q80SU7	82816000	116190000	75681000	91006000	100690000	77880000	0.0666698	0.0579912	none
Dld	Dihydrolipoyl dehydrogenase, mitochondrial	O08749	38329000	43724000	37238000	40342000	39360000	50450000	0.196477	0.13749	none
Map2k3	Dual specificity mitogen-activated protein kinase kinase 3	O09110	18321000	24523000	15896000	19923000	23221000	16316000	0.103019	0.0910417	none
Ptpn9	Tyrosine-protein phosphatase non-receptor type 9	O35239	67296000	82113000	79580000	83165000	83930000	85376000	0.222552	0.155638	none
Fkbp8	Peptidyl-prolyl cis-trans isomerase FKBP8	O35465	25350000	30792000	27654000	30214000	29344000	27043000	0.126903	0.113332	none
Capn6	Calpain-6	O35646	24993000	31295000	27572000	23916000	30272000	27420000	0.0365765	0.0219738	none
Timm44	Mitochondrial import inner membrane translocase subunit TIM44	O35857	13978000	13197000	12259000	20087000	14403000	14222000	0.364249	0.232985	none
Psmb10	Proteasome subunit beta type-10	O35955	14796000	15755000	15398000	13994000	14991000	13203000	-0.0482627	0.0250742	none
Ddost	Dolichyl-diphosphooligosaccharide--protein glycosyltransferase 48 kDa subunit	O54734	26435000	41466000	28172000	27422000	31594000	32649000	0.0341947	0.0219738	none
Atp2a2	Sarcoplasmic/endoplasmic reticulum calcium ATPase 2	O55143	153170000	183180000	137880000	149590000	148820000	134380000	-0.0472358	0.0503488	none
Ilk	Integrin-linked protein kinase	O55222	121560000	188530000	114730000	134410000	126700000	128120000	-0.0133172	0.00919105	none
Ugdh	UDP-glucose 6-dehydrogenase	O70475	2230400000	2568000000	2004900000	2423800000	2282800000	2205700000	0.105678	0.13747	none
Hsd17b12	Very-long-chain 3-oxoacyl-CoA reductase	O70503	36973000	54321000	32425000	31561000	31172000	23866000	-0.414179	0.439362	none
Slc25a17	Peroxisomal membrane protein PMP34	O70579	18301000	17233000	16222000	12152000	16468000	13810000	-0.219758	0.142801	none
Idh1	Isocitrate dehydrogenase [NADP] cytoplasmic	O88844	122600000	145070000	123650000	119030000	113710000	115680000	-0.0869819	0.0813403	none
Apaf1	Apoptotic protease-activating factor 1	O88879	22282000	26577000	20269000	18132000	24979000	25450000	0.0569295	0.0232871	none
H2-D1	H-2 class I histocompatibility antigen, D-D alpha chain;H-2 class I histocompatibility antigen, alpha chain	P01900	159190000	200670000	159270000	188210000	176670000	128250000	-0.00849632	0.00793378	none
Tuba1b	Tubulin alpha-1B chain	P05213	8658100000	9728300000	8045900000	8266300000	7840000000	8594000000	-0.0179553	0.0152689	none
Anxa2	Annexin A2;Annexin	P07356	357450000	338810000	336610000	403750000	364800000	368400000	0.213915	0.155638	none
Chtf8	Chromosome transmission fidelity protein 8 homolog isoform 2	P0CG14	55697000	93863000	48118000	53460000	69878000	52244000	-0.0456561	0.0232871	none
Eef1a1	Elongation factor 1-alpha 1	P10126	54984000000	63233000000	53592000000	60926000000	58146000000	55974000000	0.10633	0.112336	none
Ctsb	Cathepsin B;Cathepsin B light chain;Cathepsin B heavy chain	P10605	13108000	14407000	9598800	13208000	12842000	12708000	0.159692	0.172307	none
Txn	Thioredoxin	P10639	127830000	156870000	148170000	139590000	152410000	132930000	0.0526572	0.0311653	none
Tcea1	Transcription elongation factor A protein 1	P10711	4167300	3229400	4916300	3680100	6669600	3367500	0.183424	0.0464551	none
Slc3a2	4F2 cell-surface antigen heavy chain	P10852	27050000	26806000	22419000	28697000	28929000	26587000	0.223477	0.21333	none
Hist1h2br	Histone H2B;Histone H2B type 3-A;Histone H2B type 1-P;Histone H2B type 1-K;Histone H2B type 3-B;Histone H2B type 1-C/E/G;Histone H2B type 2-B;Histone H2B type 2-E;Histone H2B type 1-H;Histone H2B type 1-B;Histone H2B type 1-M;Histone H2B type 1-F/J/L;Histone H2B type 1-A	Q9D2U9	18735000	13582000	20673000	11651000	19187000	12320000	-0.234798	0.072967	none
Cdk1	Cyclin-dependent kinase 1	P11440	71553000	85399000	70902000	73114000	76914000	79298000	0.0902739	0.0813403	none
Hsp90ab1	Heat shock protein HSP 90-beta	P11499	975620000	1226500000	904260000	1011800000	991070000	976000000	0.0281297	0.0233509	none
Gas2	Growth arrest-specific protein 2	P11862	8795500	11646000	12469000	9312400	8226600	10460000	-0.14778	0.0644018	none
Oas1a	2-5-oligoadenylate synthase 1A	P11928	15257000	21041000	17062000	19124000	17277000	14280000	0.00465757	0.00548806	none
Tcp1	T-complex protein 1 subunit alpha	P11983	234980000	365510000	218690000	280670000	264680000	228040000	0.0267586	0.0219738	none
Pfkl	ATP-dependent 6-phosphofructokinase, liver type;ATP-dependent 6-phosphofructokinase;ATP-dependent 6-phosphofructokinase, muscle type;ATP-dependent 6-phosphofructokinase, platelet type	P12382	7761500	10350000	10618000	10986000	8883400	9734600	0.128231	0.0644018	none
Rpl7a	60S ribosomal protein L7a	P12970	210140000	3884800	171640000	94783000	10144000	211670000	0.255899	0.0122931	none
Umps	Uridine 5-monophosphate synthase;Orotate phosphoribosyltransferase;Orotidine 5-phosphate decarboxylase	P13439	20581000	23997000	19420000	21177000	18893000	20741000	0.0067754	0.00793378	none
Rpl27a	60S ribosomal protein L27a	P14115	31095000	11281000	19443000	18193000	12378000	44644000	0.263	0.0311653	none
Rps16	40S ribosomal protein S16	P14131	358770000	517620000	324490000	326460000	343090000	344290000	-0.138269	0.148818	none
Srp54	Signal recognition particle 54 kDa protein	P14576	76663000	108200000	76474000	107050000	101860000	95241000	0.313461	0.409503	none
Lgals1	Galectin-1	P16045	352800000	428610000	380160000	358950000	347190000	318990000	-0.100967	0.0954639	none
Ass1	Argininosuccinate synthase	P16460	10086000000	13824000000	9818400000	11268000000	11641000000	10444000000	0.0767443	0.0954639	none
Gapdh	Glyceraldehyde-3-phosphate dehydrogenase	P16858	12313000000	14686000000	11243000000	14505000000	15083000000	14898000000	0.303381	0.366378	none
Eno1	Alpha-enolase	P17182	5035000000	5537300000	5089100000	5395500000	4927800000	5246100000	0.0681872	0.0478048	none
Ppia	Peptidyl-prolyl cis-trans isomerase A;Peptidyl-prolyl cis-trans isomerase A, N-terminally processed	P17742	97001000	86837000	72126000	94427000	92682000	76526000	0.12327	0.0954639	none
Tpi1	Triosephosphate isomerase	P17751	261340000	278050000	202760000	276520000	241910000	199170000	0.0280034	0.0219738	none
Slc2a1	Solute carrier family 2, facilitated glucose transporter member 1	P17809	49364000	60177000	48061000	54909000	50068000	47940000	0.0379414	0.0311653	none
Pcna	Proliferating cell nuclear antigen	P17918	100350000	121410000	88299000	99195000	98886000	86230000	-0.0392522	0.0379163	none
Serpinh1	Serpin H1	P19324	2941400000	3787700000	2725900000	3522100000	3176000000	3003500000	0.124978	0.155638	none
Hspa5	78 kDa glucose-regulated protein	P20029	72884000	78170000	71411000	76505000	76387000	73580000	0.103011	0.0910417	none
Eno3	Beta-enolase;Enolase	P21550	9305600	8649800	7180000	8568000	8971400	10138000	0.220148	0.154493	none
Tap1	Antigen peptide transporter 1	P21958	22087000	31171000	17970000	27191000	24350000	17202000	0.036612	0.0219738	none
Mcm3	DNA replication licensing factor MCM3	P25206	55510000	67887000	52223000	50617000	54357000	54555000	-0.053856	0.0464079	none
Rps2	40S ribosomal protein S2	P25444	25879000	23150000	18192000	21534000	17171000	24075000	-0.0209237	0.00793378	none
Mgmt	Methylated-DNA--protein-cysteine methyltransferase	P26187	25589000	35954000	23175000	34886000	31340000	21913000	0.132465	0.0954639	none
Glud1	Glutamate dehydrogenase 1, mitochondrial	P26443	19170000	27861000	20728000	21133000	23385000	20639000	0.0369923	0.0233509	none
Pdgfra	Platelet-derived growth factor receptor alpha	P26618	0	0	0	250550000	278850000	270060000	6.18138	6.9032	up
Marcks	Myristoylated alanine-rich C-kinase substrate	P26645	31725000	46554000	34356000	25066000	28182000	26785000	-0.397985	0.366378	none
Snrpn	Small nuclear ribonucleoprotein-associated protein N;Small nuclear ribonucleoprotein-associated protein B	P63163	12780000	19478000	10526000	10665000	15955000	14306000	0.0410078	0.01682	none
Pdia3	Protein disulfide-isomerase A3	P27773	312350000	331180000	310570000	302400000	284690000	326740000	0.0124988	0.00793378	none
Lox	Protein-lysine 6-oxidase	P28301	267320000	402140000	268920000	280260000	247350000	234520000	-0.200404	0.21333	none
Bgn	Biglycan	P28653	27007000	34692000	27454000	31459000	33059000	34452000	0.235784	0.21333	none
Atxn10	Ataxin-10	P28658	55526000	60578000	44640000	48260000	50275000	49533000	-0.0306781	0.0232871	none
Mmp3	Stromelysin-1	P28862	18894000	26405000	20834000	22970000	24906000	23222000	0.194419	0.178239	none
Slc6a11	Sodium- and chloride-dependent GABA transporter 3;Transporter;Sodium- and chloride-dependent GABA transporter 2;Sodium- and chloride-dependent betaine transporter;Sodium-dependent noradrenaline transporter;Sodium-dependent dopamine transporter;Sodium- and chloride-dependent taurine transporter;Sodium- and chloride-dependent creatine transporter 1	P31650	6732800	6750300	8307000	9561100	6733900	9182200	0.292058	0.13749	none
Mif	Macrophage migration inhibitory factor	P34884	165740000	162930000	215250000	137080000	116560000	146880000	-0.359752	0.155638	none
Rab21	Ras-related protein Rab-21	P35282	192600000	292350000	192200000	201810000	205930000	179710000	-0.101963	0.112336	none
Pdha1	Pyruvate dehydrogenase E1 component subunit alpha, somatic form, mitochondrial	P35486	71843000	75709000	62402000	68003000	62264000	68782000	0.0027747	0.0040103	none
Prdx1	Peroxiredoxin-1	P35700	463270000	455270000	407010000	534870000	494210000	544940000	0.325324	0.242595	none
Ttk	Dual specificity protein kinase TTK	P35761	19602000	28138000	16552000	13299000	17531000	21230000	-0.217998	0.112336	none
Ptpn12	Tyrosine-protein phosphatase non-receptor type 12	P35831	9088800	11699000	6734700	0	8235600	8156500	-0.605253	0.14657	none
Rpl12	60S ribosomal protein L12	P35979	95727000	122520000	138100000	122290000	84948000	112890000	-0.0788838	0.0233509	none
Tap2	Antigen peptide transporter 2	P36371	319420000	465740000	319140000	359650000	342680000	333180000	0.00659652	0.00793378	none
Hspa9	Stress-70 protein, mitochondrial	P38647	306140000	332220000	246380000	323420000	274970000	272730000	0.060714	0.0512516	none
Cct8	T-complex protein 1 subunit theta	P42932	52783000	58743000	44818000	62368000	51512000	40992000	0.0505631	0.0311653	none
Nedd4	E3 ubiquitin-protein ligase NEDD4	P46935	9400400	10558000	7425100	9769600	9634500	9938200	0.191099	0.206232	none
Stt3a	Dolichyl-diphosphooligosaccharide--protein glycosyltransferase subunit STT3A	P46978	172470000	216640000	162050000	187970000	199840000	140030000	0.00873357	0.00793378	none
Srprb	Signal recognition particle receptor subunit beta	P47758	29718000	37294000	28788000	34732000	25705000	34847000	0.0642673	0.0311653	none
Rpl6	60S ribosomal protein L6	P47911	62167000	11606000	57384000	41342000	17346000	66889000	0.147171	0.0152689	none
Slc25a4	ADP/ATP translocase 1	P48962	25022000000	33812000000	21852000000	24933000000	25884000000	21292000000	-0.0662894	0.0757754	none
Mcm5	DNA replication licensing factor MCM5	P49718	76585000	110290000	62510000	67665000	70848000	56633000	-0.243466	0.232985	none
Ppox	Protoporphyrinogen oxidase	P51175	155770000	203290000	154230000	192340000	174100000	169230000	0.147907	0.178239	none
Slc25a5	ADP/ATP translocase 2;ADP/ATP translocase 2, N-terminally processed	P51881	11944000000	16720000000	8558300000	10023000000	10996000000	6941100000	-0.310176	0.179067	none
Pkm	Pyruvate kinase PKM	P52480	868160000	1003600000	893200000	889860000	796470000	780790000	-0.0875742	0.0785721	none
Slc16a1	Monocarboxylate transporter 1	P53986	206740000	278290000	192490000	191390000	223870000	160330000	-0.153256	0.148818	none
Idh2	Isocitrate dehydrogenase [NADP], mitochondrial	P54071	31794000	35889000	26867000	27225000	37131000	23256000	-0.0512571	0.0232871	none
Atp5j2	ATP synthase subunit f, mitochondrial	P56135	340350000	440860000	458200000	616790000	426900000	468520000	0.357557	0.178239	none
Eef2	Elongation factor 2	P58252	242660000	295770000	240290000	279840000	270040000	227330000	0.0745253	0.0768153	none
Pcbp1	Poly(rC)-binding protein 1	P60335	310830000	372440000	256020000	304610000	289670000	266700000	-0.0345326	0.0311653	none
Actb	Actin, cytoplasmic 1;Actin, cytoplasmic 1, N-terminally processed;Actin, cytoplasmic 2;Actin, cytoplasmic 2, N-terminally processed	P60710	12313000000	15142000000	12986000000	12615000000	12041000000	12023000000	-0.0592006	0.0478048	none
Eif4a1	Eukaryotic initiation factor 4A-I	P60843	120060000	95772000	90973000	113200000	102260000	104220000	0.145002	0.0894348	none
Rps20	40S ribosomal protein S20	P60867	385400000	523740000	396480000	391160000	438200000	424720000	0.0308687	0.0232871	none
Ube2n	Ubiquitin-conjugating enzyme E2 N	P61089	12224000	14958000	12945000	16554000	15698000	17175000	0.381414	0.350265	none
Arf1	ADP-ribosylation factor 1;ADP-ribosylation factor 3;ADP-ribosylation factor 2	P84078	154170000	240710000	144870000	144340000	160390000	163690000	-0.0917848	0.0669324	none
Abce1	ATP-binding cassette sub-family E member 1	P61222	96245000	126680000	112630000	99190000	89149000	89686000	-0.187617	0.155638	none
Sec61a1	Protein transport protein Sec61 subunit alpha isoform 1	P61620	464450000	655170000	436990000	463130000	520960000	504750000	0.0341223	0.0232871	none
Arf4	ADP-ribosylation factor 4	P61750	195530000	247480000	183630000	194940000	187390000	221600000	0.0315765	0.0222747	none
Rps14	40S ribosomal protein S14	P62264	131060000	155950000	101430000	99980000	106020000	114470000	-0.181192	0.155638	none
Rps23	40S ribosomal protein S23	P62267	55298000	19601000	34493000	42219000	15518000	58730000	0.0902252	0.0125125	none
Rps29	40S ribosomal protein S29	P62274	552370000	788140000	416220000	491760000	524220000	201200000	-0.525158	0.174113	none
Rps13	40S ribosomal protein S13	P62301	25412000	0	13514000	11158000	7318700	18574000	0.314907	0.0241646	none
Arf6	ADP-ribosylation factor 6	P62331	42030000	59117000	40392000	43000000	44129000	34478000	-0.129374	0.14657	none
Hist1h4a	Histone H4	P62806	16547000	7334200	11942000	11030000	9935400	12847000	0.0624632	0.0152689	none
Ran	GTP-binding nuclear protein Ran;GTP-binding nuclear protein Ran, testis-specific isoform	P62827	122390000	198620000	114620000	113220000	122200000	90318000	-0.309232	0.242595	none
Rpl23	60S ribosomal protein L23	P62830	188460000	244150000	171350000	138870000	149310000	143780000	-0.391288	0.564911	none
Rps26	40S ribosomal protein S26	P62855	26957000	9222300	15193000	17957000	8529200	25685000	0.0959635	0.0152689	none
Rps3	40S ribosomal protein S3	P62908	399370000	543530000	359790000	348770000	401810000	362660000	-0.130211	0.14657	none
Rps27a	Ubiquitin-40S ribosomal protein S27a;Ubiquitin;40S ribosomal protein S27a;Ubiquitin-60S ribosomal protein L40;Ubiquitin;60S ribosomal protein L40;Polyubiquitin-B;Ubiquitin;Polyubiquitin-C;Ubiquitin;Ubiquitin-related 1;Ubiquitin-related 2	P62983	282260000	317530000	273210000	441560000	457240000	406080000	0.657533	0.957426	none
Rac1	Ras-related C3 botulinum toxin substrate 1	P63001	118010000	145010000	131870000	129920000	104780000	115730000	-0.096409	0.0644018	none
Hspa8	Heat shock cognate 71 kDa protein;Heat shock-related 70 kDa protein 2	P63017	62422000	56142000	57510000	48032000	45999000	51643000	-0.197192	0.129409	none
Hspd1	60 kDa heat shock protein, mitochondrial	P63038	46768000	61200000	44238000	59439000	54801000	50133000	0.198745	0.242595	none
Mapk1	Mitogen-activated protein kinase 1	P63085	16979000	16447000	18300000	13879000	14630000	21894000	0.00938347	0.00548806	none
Gnas	Guanine nucleotide-binding protein G(s) subunit alpha isoforms XLas;Guanine nucleotide-binding protein G(s) subunit alpha isoforms short	Q6R0H7	66862000	66345000	73970000	80900000	72988000	70272000	0.189278	0.116135	none
Actc1	Actin, alpha cardiac muscle 1;Actin, alpha skeletal muscle	P68033	3673000000	4455500000	3224600000	3703000000	3692800000	3840800000	0.074117	0.0813403	none
Gnb2l1	Guanine nucleotide-binding protein subunit beta-2-like 1;Guanine nucleotide-binding protein subunit beta-2-like 1, N-terminally processed	P68040	853460000	1293100000	660630000	942110000	1102600000	388160000	-0.208447	0.0503488	none
Ywhaq	14-3-3 protein theta	P68254	5815300	10189000	9660200	8873800	9003200	10363000	0.253905	0.112336	none
Tubb4b	Tubulin beta-4B chain;Tubulin beta-4A chain	P68372	6401100000	7589400000	5504100000	7025700000	6215400000	6019700000	0.0681898	0.0813403	none
Aup1	Ancient ubiquitous protein 1	P70295	60500000	72076000	60493000	55412000	57809000	56114000	-0.108056	0.112336	none
Usp9x	Ubiquitin carboxyl-terminal hydrolase;Probable ubiquitin carboxyl-terminal hydrolase FAF-X	P70398	6960000	5824300	4491400	5701100	5455400	4998900	0.000466606	0.000976922	none
Idh3g	Isocitrate dehydrogenase [NAD] subunit gamma 1, mitochondrial	P70404	93030000	170330000	104370000	139410000	116100000	128920000	0.188191	0.136809	none
Ctps1	CTP synthase 1	P70698	74333000	93520000	70527000	68660000	70858000	66666000	-0.1223	0.154493	none
Cct4	T-complex protein 1 subunit delta	P80315	188190000	223260000	153060000	168790000	172260000	152060000	-0.103784	0.142801	none
Cct5	T-complex protein 1 subunit epsilon	P80316	27698000	36160000	35344000	35916000	39735000	31454000	0.190613	0.136439	none
Cct3	T-complex protein 1 subunit gamma	P80318	1051700000	1295500000	909070000	1314500000	1080700000	904310000	0.0939584	0.083849	none
Phf5a	PHD finger-like domain-containing protein 5A	P83870	5502100	6130200	7998100	7866100	4833900	5428900	-0.0522922	0.0162079	none
Rhog	Rho-related GTP-binding protein RhoG	P84096	52037000	60929000	48579000	53051000	56318000	43038000	-0.0104038	0.00793378	none
Csrp2	Cysteine and glycine-rich protein 2	P97314	126120000	178560000	146290000	148100000	132520000	127210000	-0.0569474	0.0350618	none
Csrp1	Cysteine and glycine-rich protein 1	P97315	1194600000	1472000000	1136300000	1392400000	1150700000	987530000	-0.035822	0.0232871	none
Rps5	40S ribosomal protein S5;40S ribosomal protein S5, N-terminally processed	P97461	278070000	385650000	295780000	269200000	254450000	198250000	-0.331561	0.332484	none
Dok1	Docking protein 1	P97465	34027000	36079000	28156000	37224000	37053000	27001000	0.112252	0.0954639	none
Cpt1a	Carnitine O-palmitoyltransferase 1, liver isoform	P97742	145050000	193760000	131140000	95881000	103010000	100230000	-0.555771	0.916605	none
Fh	Fumarate hydratase, mitochondrial	P97807	2020100	2586300	3924700	1682600	1896700	1565600	-0.602599	0.21333	none
Gnpat	Dihydroxyacetone phosphate acyltransferase	P98192	14265000	13566000	11709000	14072000	10239000	10774000	-0.105479	0.0644018	none
Tubb5	Tubulin beta-5 chain	P99024	1956000000	2062600000	1617600000	1727300000	1713500000	1968700000	0.0218946	0.0152689	none
Xdh	Xanthine dehydrogenase/oxidase;Xanthine dehydrogenase;Xanthine oxidase	Q00519	10731000	9584900	9567000	8963100	9449200	8424900	-0.078164	0.043733	none
Atp5a1	ATP synthase subunit alpha, mitochondrial;ATP synthase subunit alpha	Q03265	381680000	496160000	325140000	531460000	451920000	453440000	0.350637	0.439362	none
Atp5i	ATP synthase subunit e, mitochondrial	Q06185	84254000	82124000	87220000	98246000	96687000	81914000	0.198608	0.142801	none
Cnn2	Calponin-2;Calponin	Q08093	235480000	244560000	173880000	261450000	217290000	154240000	0.0122166	0.00793378	none
Rab34	Ras-related protein Rab-34	Q64008	71880000	102660000	77953000	94490000	84978000	88442000	0.177729	0.174113	none
Npepps	Puromycin-sensitive aminopeptidase	Q11011	8588100	12610000	10669000	7726300	8866400	8876300	-0.232301	0.155638	none
Slc25a32	Mitochondrial folate transporter/carrier	Q8BMG8	65542000	102420000	60458000	79406000	98751000	70912000	0.227832	0.178239	none
Plekhf1	Pleckstrin homology domain-containing family F member 1	Q3TB82	79384000	100360000	95699000	70487000	80720000	80033000	-0.171462	0.112336	none
	Uncharacterized protein C15orf39 homolog	Q3TEI4	20131000	27190000	17618000	21364000	15860000	20027000	-0.0926077	0.0603311	none
Lpcat1	Lysophosphatidylcholine acyltransferase 1	Q3TFD2	14451000	21346000	14845000	16260000	15273000	13906000	-0.0592976	0.0512516	none
Pdlim7	PDZ and LIM domain protein 7	Q3TJD7	102950000	138670000	106340000	113700000	99359000	86358000	-0.136242	0.143385	none
Micall2	MICAL-like protein 2	Q3TN34	115390000	129360000	109500000	114820000	105370000	124110000	0.035606	0.0232871	none
Uap1l1	UDP-N-acetylhexosamine pyrophosphorylase-like protein 1	Q3TW96	42021000	29974000	24793000	36203000	47081000	35106000	0.389139	0.178239	none
Esyt2	Extended synaptotagmin-2	Q3TZZ7	150350000	198690000	152110000	168390000	176750000	174290000	0.140083	0.151427	none
Tbc1d2b	TBC1 domain family member 2B	Q3U0J8	340770000	455130000	342520000	338330000	341440000	343780000	-0.0635051	0.0579912	none
Srebf2	Sterol regulatory element-binding protein 2;Processed sterol regulatory element-binding protein 2	Q3U1N2	8187200	13820000	7399700	6590200	9154200	10365000	-0.0639724	0.0232871	none
2010002M12Rik		Q3U687	21646000	28655000	16732000	21441000	19949000	16680000	-0.103829	0.105463	none
Lbr	Lamin-B receptor	Q3U9G9	114490000	176430000	118540000	103040000	133950000	129030000	-0.0659616	0.0311653	none
Alg10b	Putative Dol-P-Glc:Glc(2)Man(9)GlcNAc(2)-PP-Dol alpha-1,2-glucosyltransferase	Q3UGP8	25746000	40064000	23878000	22265000	28343000	17013000	-0.322909	0.188705	none
Tes	Testin	P47226	54268000	67857000	59193000	49550000	52406000	42413000	-0.2519	0.21333	none
Mccc2	Methylcrotonoyl-CoA carboxylase beta chain, mitochondrial	Q3ULD5	27291000	28011000	20539000	25676000	28593000	22203000	0.0944178	0.0813403	none
Mcu	Calcium uniporter protein, mitochondrial	Q3UMR5	12194000	15216000	8447800	9109900	9817800	9354000	-0.225524	0.188705	none
Mthfd1l	Monofunctional C1-tetrahydrofolate synthase, mitochondrial	Q3V3R1	290230000	366660000	269010000	285940000	288050000	281220000	-0.0254558	0.0232871	none
Dhrs9	Dehydrogenase/reductase SDR family member 9	Q58NB6	12147000	13825000	11391000	11588000	11575000	11522000	-0.0261793	0.0222747	none
Ppp1r13l	RelA-associated inhibitor	Q5I1X5	4249900	5194300	4380400	5105700	4407200	5939300	0.232015	0.155638	none
Acaca	Acetyl-CoA carboxylase 1;Biotin carboxylase	Q5SWU9	29922000000	34716000000	26740000000	32343000000	33106000000	30088000000	0.14771	0.178239	none
Irgm1	Immunity-related GTPase family M protein 1	Q60766	349230000	381870000	337160000	410560000	327910000	381230000	0.140021	0.112336	none
Abcb7	ATP-binding cassette sub-family B member 7, mitochondrial	Q61102	14002000	21809000	16541000	18418000	16279000	16224000	0.0582854	0.0311653	none
Soat1	Sterol O-acyltransferase 1	Q61263	8065700	14716000	8016700	6817400	6250300	6140000	-0.544512	0.439362	none
Fscn1	Fascin	Q61553	53564000	68869000	54098000	56515000	57864000	43017000	-0.0917619	0.0813403	none
Il1rap	Interleukin-1 receptor accessory protein	Q61730	23854000	31198000	22441000	24743000	22095000	22320000	-0.0745144	0.0894348	none
Phgdh	D-3-phosphoglycerate dehydrogenase	Q61753	254210000	292480000	257510000	281870000	244870000	260870000	0.0468636	0.0311653	none
Lasp1	LIM and SH3 domain protein 1	Q61792	139510000	162830000	185250000	167480000	149160000	143140000	-0.00191038	0.00253245	none
Rhoa	Transforming protein RhoA;Rho-related GTP-binding protein RhoC	Q9QUI0	17489000	30882000	15731000	29560000	25760000	15486000	0.23404	0.112336	none
Trim28	Transcription intermediary factor 1-beta	Q62318	30783000	31570000	29650000	32768000	30824000	28306000	0.0726435	0.0503488	none
Ndufa4	Cytochrome c oxidase subunit NDUFA4	Q62425	200080000	245880000	159710000	191580000	212000000	120780000	-0.150131	0.0894348	none
Cstb	Cystatin-B	Q62426	353130000	365020000	288870000	416190000	352000000	256720000	0.0812064	0.0464551	none
Vat1	Synaptic vesicle membrane protein VAT-1 homolog	Q62465	555950000	681340000	560070000	688000000	605780000	562100000	0.124098	0.13749	none
Zyx	Zyxin	Q62523	23820000	45087000	33976000	26684000	30844000	31897000	-0.0819381	0.0311653	none
Map2k2	Dual specificity mitogen-activated protein kinase kinase 2	Q63932	37543000	42111000	32821000	36963000	39463000	40199000	0.135194	0.142801	none
Maoa	Amine oxidase [flavin-containing] A	Q64133	325820000	448470000	299010000	344030000	342870000	337260000	0.031326	0.0254789	none
Ifit1	Interferon-induced protein with tetratricopeptide repeats 1	Q64282	351100000	427270000	288850000	297090000	266110000	272780000	-0.259163	0.332484	none
Surf4	Surfeit locus protein 4	Q64310	73283000	78501000	57119000	68121000	75328000	44258000	-0.101245	0.0503488	none
Isg15	Ubiquitin-like protein ISG15	Q64339	4515400	46453000	2742000	45782000	44536000	12280000	1.89109	0.21333	none
Wls	Protein wntless homolog	Q6DID7	102240000	132520000	90250000	106720000	115050000	92624000	0.0415273	0.0350618	none
Glt8d1	Glycosyltransferase 8 domain-containing protein 1	Q6NSU3	8102800	11559000	8994300	11969000	8394600	7188600	0.00240932	0.00298112	none
Hdac4	Histone deacetylase 4	Q6NZM9	17161000	16529000	17504000	16474000	19317000	20913000	0.217282	0.120287	none
Xpo1	Exportin-1	Q6P5F9	54866000	48234000	34584000	50323000	48989000	37241000	0.0779003	0.0350618	none
Clpx	ATP-dependent Clp protease ATP-binding subunit clpX-like, mitochondrial	Q9JHS4	41667000	48294000	41510000	55444000	48378000	52702000	0.329411	0.332484	none
Ecm29	Proteasome-associated protein ECM29 homolog	Q6PDI5	341820000	402640000	327070000	373510000	356450000	345160000	0.0863287	0.0954639	none
Ddx58	Probable ATP-dependent RNA helicase DDX58	Q6Q899	34152000	39512000	38658000	38416000	32424000	41813000	0.0756314	0.0311653	none
Rictor	Rapamycin-insensitive companion of mTOR	Q6QI06	15441000	19249000	11410000	11413000	14887000	14052000	-0.0923803	0.0513346	none
Cand1	Cullin-associated NEDD8-dissociated protein 1	Q6ZQ38	825890000	927590000	746620000	742930000	710290000	776600000	-0.0839346	0.0769663	none
Cand2	Cullin-associated NEDD8-dissociated protein 2	Q6ZQ73	11282000	13722000	11451000	12025000	10037000	11721000	-0.0321085	0.0222747	none
Rpl35	60S ribosomal protein L35	Q6ZWV7	13431000	4003200	6510500	5135700	3676500	23730000	0.195106	0.0219738	none
Rps27l	40S ribosomal protein S27-like;40S ribosomal protein S27	Q6ZWY3	229170000	267420000	198840000	213730000	218130000	182420000	-0.0965637	0.119014	none
Usmg5	Up-regulated during skeletal muscle growth protein 5	Q78IK2	78453000	110290000	79521000	99693000	103090000	91708000	0.227726	0.242595	none
Apool	MICOS complex subunit Mic27	Q78IK4	377900000	453780000	387300000	419040000	414770000	404210000	0.103419	0.104384	none
Ostc	Oligosaccharyltransferase complex subunit OSTC	Q78XF5	34315000	41171000	33761000	33277000	38992000	26896000	-0.0738431	0.0478048	none
Mtch1	Mitochondrial carrier homolog 1	Q791T5	227460000	271740000	182470000	161640000	196120000	143590000	-0.359941	0.350265	none
Mtch2	Mitochondrial carrier homolog 2	Q791V5	398700000	531360000	398800000	430160000	416860000	348420000	-0.0687313	0.0718864	none
Try10		Q792Z1	123750000	118420000	0	47269000	58348000	48094000	0.778565	0.0478048	none
Znf503	Zinc finger protein 503;Zinc finger protein 703	Q7TMA2	16832000	24002000	12611000	17485000	21528000	18902000	0.237009	0.178239	none
Tubb2a	Tubulin beta-2A chain;Tubulin beta-2B chain	Q7TMM9	203830000	217150000	147210000	200640000	196060000	181680000	0.120857	0.136809	none
Erbb2ip	Protein LAP2	Q80TH2	178880000	244240000	171500000	212610000	205830000	202890000	0.15802	0.188705	none
Pum1	Pumilio homolog 1	Q80U78	44637000	59590000	38266000	49950000	58002000	42146000	0.163937	0.155638	none
Ube3c	Ubiquitin-protein ligase E3C	Q80U95	120880000	160480000	106110000	122900000	126710000	118050000	0.0220282	0.023073	none
Flnb	Filamin-B	Q80X90	55877000	71922000	54685000	61663000	54090000	64219000	0.0640451	0.0478048	none
Ccdc109b	Calcium uniporter regulatory subunit MCUb, mitochondrial	Q810S1	48250000	64114000	43665000	57484000	50674000	47633000	0.0893076	0.112336	none
Tufm	Elongation factor Tu, mitochondrial	Q8BFR5	466790000	566720000	475520000	484530000	413740000	467940000	-0.0646936	0.0478048	none
Pcid2	PCI domain-containing protein 2	Q8BFV2	11610000	13209000	10885000	15517000	14857000	14398000	0.406944	0.564911	none
Rhot1	Mitochondrial Rho GTPase 1	Q8BG51	20112000	24467000	17826000	16976000	18646000	20929000	-0.0586032	0.0311653	none
Poldip3	Polymerase delta-interacting protein 3	Q8BG81	28947000	33995000	32540000	23605000	23279000	28123000	-0.273959	0.177097	none
Oxa1l	Mitochondrial inner membrane protein OXA1L	Q8BGA9	84226000	102850000	63595000	65100000	83116000	59203000	-0.184331	0.151427	none
Limd2	LIM domain-containing protein 2	Q8BGB5	22991000	29720000	26179000	26963000	31257000	23432000	0.123976	0.0954639	none
Cpt1c	Carnitine O-palmitoyltransferase 1, brain isoform	Q8BGD5	0	0	0	0	10530000	0	0.0963006	0.0152689	none
Slc25a40	Solute carrier family 25 member 40	Q8BGP6	43607000	46490000	36709000	49807000	49747000	34541000	0.143618	0.112336	none
Cept1	Choline/ethanolaminephosphotransferase 1	Q8BGS7	113000000	146380000	99305000	110570000	105020000	98399000	-0.0981463	0.142801	none
Slc25a12	Calcium-binding mitochondrial carrier protein Aralar1	Q8BH59	237400000	314860000	186000000	207430000	219170000	204750000	-0.116531	0.130882	none
Ehd2	EH domain-containing protein 2	Q8BH64	16359000	21972000	15443000	21451000	16533000	19299000	0.177139	0.155638	none
Elovl5	Elongation of very long chain fatty acids protein 5;Elongation of very long chain fatty acids protein	Q8BHI7	22125000	29021000	17631000	18001000	19936000	9922900	-0.4798	0.214974	none
Cox15	Cytochrome c oxidase assembly protein COX15 homolog	Q8BJ03	49090000	51352000	36032000	41832000	44513000	31285000	-0.137208	0.112336	none
Ahsa1	Activator of 90 kDa heat shock protein ATPase homolog 1	Q8BK64	23400000	22815000	18537000	19970000	22921000	25060000	0.147398	0.0958264	none
Cyp20a1	Cytochrome P450 20A1	Q8BKE6	21026000	23727000	17916000	22111000	21914000	22882000	0.180026	0.187782	none
Ptk7	Inactive tyrosine-protein kinase 7	Q8BKG3	13591000	17188000	12107000	16889000	18499000	15416000	0.332422	0.439362	none
Slc25a24	Calcium-binding mitochondrial carrier protein SCaMC-1	Q8BMD8	1752100000	2020500000	1548300000	1897700000	1772600000	1629900000	0.0765403	0.0954639	none
Hadha	Trifunctional enzyme subunit alpha, mitochondrial;Long-chain enoyl-CoA hydratase;Long chain 3-hydroxyacyl-CoA dehydrogenase	Q8BMS1	677460000	971780000	601530000	610870000	565140000	559400000	-0.268949	0.332484	none
Tmem177	Transmembrane protein 177	Q8BPE4	0	10557000	4878900	5096900	5779100	4604000	-0.425898	0.270714	none
Sfxn5	Sideroflexin-5;Sideroflexin	Q925N0	52879000	69369000	45407000	48711000	52070000	44168000	-0.114333	0.148818	none
Ifi44	Interferon-induced protein 44	Q8BV66	56780000	68408000	68310000	70157000	75048000	73602000	0.258567	0.178239	none
Acaa2	3-ketoacyl-CoA thiolase, mitochondrial	Q8BWT1	2488000000	3098000000	2402600000	2722500000	2717600000	2730900000	0.118308	0.142801	none
Kank2	KN motif and ankyrin repeat domain-containing protein 2	Q8BX02	101740000	145660000	85300000	92664000	95154000	101020000	-0.0919501	0.0813403	none
Vps13c	Vacuolar protein sorting-associated protein 13C	Q8BX70	80017000	95471000	62169000	68914000	74951000	73756000	-0.0296194	0.0232871	none
Clptm1l	Cleft lip and palate transmembrane protein 1-like protein	Q8BXA5	23949000	24941000	14440000	21688000	23702000	19953000	0.159719	0.113332	none
Lats1	Serine/threonine-protein kinase LATS1	Q8BYR2	39403000	60393000	32212000	45679000	45825000	30240000	-0.0156533	0.00793378	none
Farsa	Phenylalanine--tRNA ligase alpha subunit	Q8C0C7	450330000	646040000	383800000	406850000	408900000	401950000	-0.170166	0.178239	none
Tmem120a	Transmembrane protein 120A	Q8C1E7	52598000	73111000	62842000	63755000	67299000	53676000	0.0532587	0.0311653	none
	Uncharacterized protein C1orf198 homolog	Q8C3W1	13096000	11545000	10239000	0	12322000	11714000	-0.657384	0.112336	none
Lmf2	Lipase maturation factor 2	Q8C3X8	41352000	69720000	30868000	33183000	36651000	24728000	-0.445333	0.242595	none
Dctn4	Dynactin subunit 4	Q8CBY8	36273000	54330000	35959000	38362000	43294000	31374000	-0.0714608	0.0503488	none
Map2k7	Dual specificity mitogen-activated protein kinase kinase 7	Q8CE90	9232700	11127000	7899700	8855500	8617000	9143100	0.00370022	0.00548806	none
Eprs	Bifunctional glutamate/proline--tRNA ligase;Glutamate--tRNA ligase;Proline--tRNA ligase	Q8CGC7	9463300	16372000	12334000	12171000	13150000	7191700	-0.16739	0.0684819	none
Afg3l2	AFG3-like protein 2;AFG3-like protein 1	Q8JZQ2	7727400	9706600	7133500	9327400	6779600	6567500	-0.0454462	0.0254789	none
Acsl5	Long-chain-fatty-acid--CoA ligase 5	Q8JZR0	10506000	15257000	13439000	14323000	15062000	9954700	0.0749291	0.0311653	none
Slc25a1	Tricarboxylate transport protein, mitochondrial	Q8JZU2	621040000	815400000	574560000	494740000	492690000	483280000	-0.358414	0.564911	none
Aldh1l2	Mitochondrial 10-formyltetrahydrofolate dehydrogenase	Q8K009	69752000	87026000	74785000	65019000	66095000	69002000	-0.128396	0.112336	none
Cyp51a1	Lanosterol 14-alpha demethylase	Q8K0C4	26126000	34485000	27320000	37055000	33604000	32633000	0.317474	0.366378	none
Abcf3	ATP-binding cassette sub-family F member 3	Q8K268	31372000	43793000	32703000	35919000	33681000	34338000	0.0386961	0.0311653	none
Agpat4	1-acyl-sn-glycerol-3-phosphate acyltransferase delta	Q8K4X7	54215000	65708000	43333000	54886000	53815000	53507000	0.087716	0.107331	none
Acat1	Acetyl-CoA acetyltransferase, mitochondrial	Q8QZT1	500300000	677210000	518410000	544630000	507970000	590940000	0.0419141	0.0233509	none
Ilkap	Integrin-linked kinase-associated serine/threonine phosphatase 2C	Q8R0F6	6750800	0	4619500	5802900	6491400	6365200	0.304516	0.155638	none
Uqcr10	Cytochrome b-c1 complex subunit 9	Q8R1I1	28312000	30986000	27293000	30647000	24348000	20763000	-0.132932	0.0958264	none
Ubac2	Ubiquitin-associated domain-containing protein 2	Q8R1K1	19912000	30960000	12880000	21753000	20361000	15724000	0.0133386	0.00793378	none
Kdelr3	ER lumen protein-retaining receptor 3	Q8R1L4	19221000	17047000	20862000	47999000	23764000	15314000	0.527585	0.148818	none
Rfc3	Replication factor C subunit 3	Q8R323	16096000	23907000	15565000	13758000	14485000	10824000	-0.414725	0.439362	none
Ndc1	Nucleoporin NDC1	Q8VCB1	113330000	145490000	102220000	132030000	116400000	81188000	-0.0682103	0.0350618	none
Dhcr24	Delta(24)-sterol reductase	Q8VCH6	125120000	175390000	141940000	125770000	125610000	104030000	-0.231073	0.21333	none
Atp1a1	Sodium/potassium-transporting ATPase subunit alpha-1	Q8VDN2	64813000	76810000	62626000	50733000	59115000	59863000	-0.189008	0.155638	none
Vps4a	Vacuolar protein sorting-associated protein 4A	Q8VEJ9	36498000	50872000	50534000	41990000	39647000	46326000	-0.0178876	0.00793378	none
Slc25a3	Phosphate carrier protein, mitochondrial	Q8VEM8	15272000000	20230000000	13860000000	15970000000	17179000000	13730000000	0.0147435	0.0152689	none
Flnc	Filamin-C	Q8VHX6	467350000	575020000	454890000	490250000	477590000	500370000	0.0559511	0.0478048	none
Lpcat3	Lysophospholipid acyltransferase 5	Q91V01	78713000	101350000	59700000	76207000	72234000	44590000	-0.242361	0.148818	none
Sfxn3	Sideroflexin-3	Q91V61	1546800000	1985400000	1430000000	1664500000	1586300000	1487500000	0.0227046	0.0232871	none
Idh3b	Isocitrate dehydrogenase [NAD] subunit, mitochondrial	Q91VA7	532560000	606380000	484560000	553670000	536010000	519230000	0.0690065	0.0767045	none
Cbr4	Carbonyl reductase family member 4	Q91VT4	48846000	73613000	51613000	58047000	58839000	53948000	0.0729431	0.0669324	none
Smap1	Stromal membrane-associated protein 1	Q91VZ6	25606000	24355000	23543000	25078000	24796000	31254000	0.211258	0.129409	none
Cisd1	CDGSH iron-sulfur domain-containing protein 1	Q91WS0	64135000	83682000	55515000	72285000	78670000	59238000	0.135442	0.148818	none
Crtc3	CREB-regulated transcription coactivator 3	Q91X84	19778000	38738000	21643000	25531000	27175000	29222000	0.17308	0.101004	none
Pex16	Peroxisomal membrane protein PEX16	Q91XC9	10653000	12338000	14105000	10500000	10406000	11513000	-0.110102	0.0478048	none
Rpn1	Dolichyl-diphosphooligosaccharide--protein glycosyltransferase subunit 1	Q91YQ5	113900000	137150000	111530000	103220000	103380000	103080000	-0.14477	0.155638	none
Pcca	Propionyl-CoA carboxylase alpha chain, mitochondrial	Q91ZA3	3327100000	3461500000	2534300000	3096300000	3285700000	2972700000	0.0934904	0.0954639	none
Slc35b2	Adenosine 3-phospho 5-phosphosulfate transporter 1	Q91ZN5	31382000	37809000	26713000	29506000	31174000	24788000	-0.0820048	0.0954639	none
Fads1	Fatty acid desaturase 1	Q920L1	281350000	406830000	255700000	325100000	357220000	270550000	0.110516	0.112336	none
Acaa1a	3-ketoacyl-CoA thiolase A, peroxisomal;3-ketoacyl-CoA thiolase B, peroxisomal	Q921H8	333530000	368280000	328020000	429640000	368550000	383260000	0.27337	0.239421	none
Alg1	Chitobiosyldiphosphodolichol beta-mannosyltransferase	Q921Q3	11656000	18752000	8593200	16269000	11336000	10183000	0.0763388	0.0311653	none
Mgat2	Alpha-1,6-mannosyl-glycoprotein 2-beta-N-acetylglucosaminyltransferase	Q921V5	4747100	8042900	4289500	4673100	4254800	2715200	-0.45728	0.242595	none
Mthfd1	C-1-tetrahydrofolate synthase, cytoplasmic;Methylenetetrahydrofolate dehydrogenase;Methenyltetrahydrofolate cyclohydrolase;Formyltetrahydrofolate synthetase;C-1-tetrahydrofolate synthase, cytoplasmic, N-terminally processed	Q922D8	63459000	93054000	65528000	58071000	65294000	71728000	-0.0931662	0.0579912	none
Tubb6	Tubulin beta-6 chain	Q922F4	541320000	655930000	505370000	572670000	557410000	513250000	0.0326474	0.0311653	none
Slc25a36	Solute carrier family 25 member 36;Solute carrier family 25 member 33	Q922G0	5288800	5591100	5569700	6821500	5534800	5392400	0.178359	0.136809	none
Pdk3	[Pyruvate dehydrogenase (acetyl-transferring)] kinase isozyme 3, mitochondrial	Q922H2	73575000	90562000	55524000	62326000	67171000	55963000	-0.143295	0.155638	none
Far1	Fatty acyl-CoA reductase 1	Q922J9	105180000	163370000	97349000	99799000	121210000	96160000	-0.0983086	0.0813403	none
Marc2	Mitochondrial amidoxime reducing component 2	Q922Q1	32572000	41760000	29888000	33242000	29428000	24721000	-0.173395	0.179364	none
Pycr2	Pyrroline-5-carboxylate reductase 2	Q922Q4	93258000	131960000	96241000	115220000	128590000	123210000	0.284455	0.266023	none
Pdia6	Protein disulfide-isomerase A6	Q922R8	60076000	81105000	48252000	40644000	49133000	61627000	-0.23489	0.13747	none
Xpo5	Exportin-5	Q924C1	42564000	50335000	39830000	39386000	41438000	41073000	-0.0396742	0.0311653	none
Sfxn2	Sideroflexin-2	Q925N2	77224000	114000000	75880000	94053000	95457000	66758000	0.0242453	0.0162079	none
Slc33a1	Acetyl-coenzyme A transporter 1	Q99J27	31569000	38703000	31970000	33397000	37053000	30979000	0.0673759	0.0571743	none
Derl1	Derlin-1	Q99J56	154520000	235690000	112010000	163840000	199950000	76956000	-0.155026	0.0357922	none
Mpst	3-mercaptopyruvate sulfurtransferase	Q99J99	4457000	5988100	5582600	4818700	6991800	5881200	0.213504	0.113332	none
Kdelr1	ER lumen protein-retaining receptor 1;ER lumen protein-retaining receptor 2	Q99JH8	32196000	49341000	32434000	24483000	33379000	17786000	-0.53217	0.279693	none
Sfxn1	Sideroflexin-1	Q99JR1	548560000	711230000	488320000	588490000	560750000	563620000	0.0648357	0.0813403	none
Hadhb	Trifunctional enzyme subunit beta, mitochondrial;3-ketoacyl-CoA thiolase	Q99JY0	78932000	113380000	74028000	73399000	71022000	69745000	-0.212153	0.242595	none
Vwa5a	von Willebrand factor A domain-containing protein 5A	Q99KC8	69567000	78828000	65828000	85851000	77848000	79751000	0.263795	0.267205	none
Abcf2	ATP-binding cassette sub-family F member 2	Q99LE6	12517000	21590000	10459000	9026000	9077400	12286000	-0.42009	0.21333	none
Rtcb	tRNA-splicing ligase RtcB homolog	Q99LF4	195100000	236290000	158900000	201060000	196670000	158920000	0.00267109	0.00426767	none
Abhd12	Monoacylglycerol lipase ABHD12	Q99LR1	41725000	48977000	27270000	43276000	35259000	41480000	0.137615	0.0954639	none
Mccc1	Methylcrotonoyl-CoA carboxylase subunit alpha, mitochondrial	Q99MR8	4512100000	5760200000	3506400000	4609200000	4608800000	4148900000	0.0603096	0.0579912	none
Raf1	RAF proto-oncogene serine/threonine-protein kinase;Serine/threonine-protein kinase B-raf	Q99N57	29988000	45439000	26511000	27305000	31735000	26566000	-0.140295	0.136809	none
Cox6c	Cytochrome c oxidase subunit 6C	Q9CPQ1	32176000	52033000	38295000	35718000	42466000	24584000	-0.184229	0.0958264	none
Atp5l	ATP synthase subunit g, mitochondrial	Q9CPQ8	68125000	79504000	53493000	111510000	86291000	58776000	0.398059	0.21333	none
Decr1	2,4-dienoyl-CoA reductase, mitochondrial	Q9CQ62	15432000	21328000	17959000	22006000	25319000	21517000	0.416472	0.364939	none
Uqcrq	Cytochrome b-c1 complex subunit 8	Q9CQ69	108120000	180220000	105070000	109670000	134600000	105080000	-0.0570689	0.0311653	none
Sdhb	Succinate dehydrogenase [ubiquinone] iron-sulfur subunit, mitochondrial	Q9CQA3	13855000	14725000	16398000	11435000	11293000	12404000	-0.277768	0.155638	none
Ntpcr	Cancer-related nucleoside-triphosphatase homolog	Q9CQA9	29850000	31108000	26222000	29584000	26366000	29490000	0.0490428	0.0311653	none
Trap1	Heat shock protein 75 kDa, mitochondrial	Q9CQN1	16426000	18601000	17840000	15554000	15047000	15529000	-0.118517	0.0910417	none
Rps21	40S ribosomal protein S21	Q9CQR2	41063000	50909000	47378000	44167000	52283000	47371000	0.12418	0.0884359	none
Acot13	Acyl-coenzyme A thioesterase 13;Acyl-coenzyme A thioesterase 13, N-terminally processed	Q9CQR4	8525100	12115000	8640700	9703600	10724000	11437000	0.214847	0.178239	none
Sec61b	Protein transport protein Sec61 subunit beta	Q9CQS8	635840000	946650000	625420000	699600000	732210000	568710000	-0.0468794	0.0311653	none
Rer1	Protein RER1	Q9CQU3	70490000	93870000	68051000	88920000	75417000	61520000	0.0343184	0.0232871	none
Zwint	ZW10 interactor	Q9CQU5	35536000	54832000	24867000	35125000	34647000	37602000	0.0489024	0.0232871	none
Slc25a11	Mitochondrial 2-oxoglutarate/malate carrier protein	Q9CR62	763950000	1015600000	576900000	512470000	632860000	445760000	-0.467079	0.377895	none
Dis3	Exosome complex exonuclease RRP44	Q9CSH3	64976000	84077000	64000000	57192000	68740000	65538000	-0.070398	0.0492042	none
Raver1	Ribonucleoprotein PTB-binding 1	Q9CW46	427000000	572160000	398400000	374350000	400490000	403440000	-0.152388	0.155638	none
Rpl11	60S ribosomal protein L11	Q9CXW4	71748000	111100000	67516000	88469000	66303000	58218000	-0.142347	0.104384	none
Tecr	Very-long-chain enoyl-CoA reductase	Q9CY27	1886000000	2853200000	1932800000	1535300000	1836100000	1302700000	-0.424244	0.366378	none
Sdhc	Succinate dehydrogenase cytochrome b560 subunit, mitochondrial	Q9CZB0	83063000	116860000	65160000	90388000	96502000	42969000	-0.175238	0.0579912	none
Shmt2	Serine hydroxymethyltransferase	Q9CZN7	9431400	14652000	9021800	13002000	13087000	11701000	0.301524	0.332484	none
Cs	Citrate synthase, mitochondrial	Q9CZU6	191140000	258850000	200520000	223180000	225460000	222910000	0.135416	0.147042	none
Acsl3	Long-chain-fatty-acid--CoA ligase 3	Q9CZW4	336580000	517550000	342540000	350770000	338880000	285550000	-0.194892	0.188705	none
Tomm70a	Mitochondrial import receptor subunit TOM70	Q9CZW5	19557000	19886000	18149000	17496000	18057000	19419000	0.00897502	0.00793378	none
Tmem55a	Type 2 phosphatidylinositol 4,5-bisphosphate 4-phosphatase	Q9CZX7	37929000	59968000	37553000	39772000	35969000	31522000	-0.230785	0.21333	none
Mpc2	Mitochondrial pyruvate carrier 2	Q9D023	346940000	402230000	300720000	267810000	347180000	263420000	-0.182556	0.155638	none
Pdhb	Pyruvate dehydrogenase E1 component subunit beta, mitochondrial	Q9D051	120720000	148310000	129080000	130290000	116190000	121710000	-0.0325617	0.0232871	none
Adck1	Uncharacterized aarF domain-containing protein kinase 1	Q9D0L4	7407200	11268000	3949100	9997900	7198400	4307800	0.0469473	0.0124019	none
Cyc1	Cytochrome c1, heme protein, mitochondrial	Q9D0M3	302970000	392210000	330310000	304420000	296270000	264940000	-0.16226	0.155638	none
Mrpl14	39S ribosomal protein L14, mitochondrial	Q9D1I6	87634000	135930000	87040000	85659000	99690000	78989000	-0.130352	0.113332	none
Chordc1	Cysteine and histidine-rich domain-containing protein 1	Q9D1P4	13048000	15842000	11863000	14468000	17491000	13243000	0.226619	0.21333	none
Tmem126b	Complex I assembly factor TMEM126B, mitochondrial	Q9D1R1	52070000	66672000	45090000	49737000	51196000	43099000	-0.0943783	0.129409	none
Mfsd10	Major facilitator superfamily domain-containing protein 10	Q9D2V8	92973000	123780000	83306000	69185000	76951000	60507000	-0.448079	0.564911	none
Mlkl	Mixed lineage kinase domain-like protein	Q9D2Y4	10622000	11986000	13680000	14935000	12519000	12447000	0.215781	0.12684	none
Hacd2	Very-long-chain (3R)-3-hydroxyacyl-CoA dehydratase 2	Q9D3B1	73964000	98464000	85366000	95087000	121220000	80961000	0.271717	0.178239	none
Atad1	ATPase family AAA domain-containing protein 1	Q9D5T0	48201000	46093000	25150000	28595000	24165000	21224000	-0.566863	0.332484	none
Slc25a22	Mitochondrial glutamate carrier 1	Q9D6M3	96054000	128660000	96304000	104330000	94540000	99656000	-0.0155895	0.0152689	none
Fam162a	Protein FAM162A	Q9D6U8	50783000	52394000	37877000	53700000	57070000	45114000	0.228454	0.21333	none
Gpx8	Probable glutathione peroxidase 8	Q9D7B7	23505000	27355000	23442000	0	23977000	24569000	-0.503505	0.113332	none
Ppa1	Inorganic pyrophosphatase	Q9D819	35742000	45949000	39918000	38723000	35835000	41099000	0.00939038	0.00793378	none
Timm50	Mitochondrial import inner membrane translocase subunit TIM50	Q9D880	12620000	10958000	11712000	14760000	14290000	14201000	0.372069	0.232985	none
Eef1g	Elongation factor 1-gamma	Q9D8N0	15741000	17058000	15580000	13528000	15454000	15013000	-0.0617762	0.0311653	none
Ociad2	OCIA domain-containing protein 2	Q9D8W7	16206000	22404000	13876000	18413000	15722000	15457000	0.0193649	0.0162079	none
Tmem126a	Transmembrane protein 126A	Q9D8Y1	41773000	46105000	37321000	36877000	42376000	38182000	-0.0131397	0.00829779	none
Alg5	Dolichyl-phosphate beta-glucosyltransferase	Q9DB25	57295000	65600000	45659000	81418000	54908000	50451000	0.207815	0.146766	none
Uqcrc2	Cytochrome b-c1 complex subunit 2, mitochondrial	Q9DB77	587620000	811310000	521460000	609270000	634690000	514440000	-0.0307852	0.0233509	none
Alg2	Alpha-1,3/1,6-mannosyltransferase ALG2	Q9DBE8	82057000	89007000	65558000	83205000	76989000	66332000	0.0189705	0.0162079	none
Xrn2	5-3 exoribonuclease 2	Q9DBR1	31742000	44436000	33703000	33435000	32038000	37144000	-0.00917519	0.00793378	none
Igtp		Q9DCE9	332000000	434250000	282440000	416240000	345570000	303450000	0.1098	0.112336	none
Paics	Multifunctional protein ADE2;Phosphoribosylaminoimidazole-succinocarboxamide synthase;Phosphoribosylaminoimidazole carboxylase	Q9DCL9	22987000	30183000	19773000	25124000	23967000	23135000	0.0837692	0.112336	none
Upf1	Regulator of nonsense transcripts 1	Q9EPU0	17551000	24991000	14181000	14360000	17342000	13271000	-0.227706	0.188705	none
Hsd17b11	Estradiol 17-beta-dehydrogenase 11;17-beta-hydroxysteroid dehydrogenase 13	Q9EQ06	51815000	73043000	42362000	53710000	55516000	55551000	0.0920739	0.0894348	none
Yipf5	Protein YIPF5	Q9EQQ2	20080000	27262000	15105000	17606000	19277000	16863000	-0.100556	0.0954639	none
Rtp4	Receptor-transporting protein 4	Q9ER80	9166200	11539000	5981500	6390600	7302800	4038900	-0.505904	0.242595	none
ORF11	Probable ergosterol biosynthetic protein 28	Q9ERY9	118820000	150690000	106090000	125060000	125540000	99642000	-0.0169519	0.0162079	none
Ube3b	Ubiquitin-protein ligase E3B	Q9ES34	17134000	29540000	16984000	16550000	22469000	16960000	-0.0725346	0.0311653	none
Nek6	Serine/threonine-protein kinase Nek6	Q9ES70	34997000	39582000	29447000	38612000	31360000	29978000	0.0202945	0.0162079	none
Nek7	Serine/threonine-protein kinase Nek7	Q9ES74	38440000	48013000	32673000	36102000	36729000	41388000	0.0310932	0.023073	none
Agk	Acylglycerol kinase, mitochondrial	Q9ESW4	495590000	639230000	323770000	414900000	370440000	280590000	-0.340261	0.21333	none
Palld	Palladin	Q9ET54	4942700	0	0	4385000	5292500	4172300	0.398055	0.148818	none
Dync1h1	Cytoplasmic dynein 1 heavy chain 1	Q9JHU4	165300000	294910000	170500000	166220000	209200000	183960000	-0.0495211	0.0232871	none
Abcb10	ATP-binding cassette sub-family B member 10, mitochondrial	Q9JI39	57544000	80936000	51931000	72131000	73296000	56780000	0.180298	0.179067	none
Sgpp1	Sphingosine-1-phosphate phosphatase 1	Q9JI99	32270000	40243000	30937000	32077000	31986000	31035000	-0.0353959	0.0311653	none
Slc29a1	Equilibrative nucleoside transporter 1	Q9JIM1	75663000	82727000	73295000	89212000	92915000	58069000	0.0994858	0.0503488	none
Rpl38	60S ribosomal protein L38	Q9JJI8	908520000	1159500000	768900000	863980000	726550000	651050000	-0.252572	0.270714	none
Hspb8	Heat shock protein beta-8	Q9JK92	15248000	15249000	8224800	15485000	13100000	4697900	-0.258553	0.0553201	none
Sec61a2	Protein transport protein Sec61 subunit alpha isoform 2	Q9JLR1	0	11253000	6811700	8178000	9644400	11341000	0.58598	0.188705	none
Bag3	BAG family molecular chaperone regulator 3	Q9JLV1	79045000	106720000	83036000	97126000	87560000	92793000	0.133726	0.142801	none
Ptges	Prostaglandin E synthase	Q9JM51	77457000	115860000	62358000	67153000	104590000	68726000	0.00530032	0.00426767	none
Acsl4	Long-chain-fatty-acid--CoA ligase 4	Q9QUJ7	100870000	141420000	99822000	108460000	114860000	98322000	0.00397124	0.00548806	none
Plec	Plectin	Q9QXS1	135690000	239580000	138280000	127850000	152440000	156590000	-0.109843	0.0579912	none
Slc25a10	Mitochondrial dicarboxylate carrier	Q9QZD8	414790000	605140000	378560000	485480000	499970000	391110000	0.0759523	0.0718864	none
Copg1	Coatomer subunit gamma-1	Q9QZE5	65969000	88175000	74646000	64089000	68692000	72605000	-0.0709114	0.043733	none
Ripk3	Receptor-interacting serine/threonine-protein kinase 3	Q9QZL0	557770000	868670000	527770000	616640000	693180000	577570000	0.0594892	0.0464551	none
Dstn	Destrin	Q9R0P5	254320000	267620000	193030000	279980000	256460000	237080000	0.200992	0.21333	none
Acot9	Acyl-coenzyme A thioesterase 9, mitochondrial;Acyl-coenzyme A thioesterase 10, mitochondrial	Q9R0X4	12980000	18341000	11502000	13783000	15821000	10589000	-0.0055831	0.00548806	none
Sqrdl	Sulfide:quinone oxidoreductase, mitochondrial	Q9R112	185730000	277350000	154570000	192810000	178980000	159460000	-0.101267	0.0954639	none
Nsdhl	Sterol-4-alpha-carboxylate 3-dehydrogenase, decarboxylating	Q9R1J0	356110000	493140000	411630000	402710000	404710000	368940000	-0.0121504	0.00793378	none
Usp18	Ubl carboxyl-terminal hydrolase 18	Q9WTV6	139650000	153320000	143580000	148050000	138660000	149410000	0.0752992	0.0478048	none
Suclg1	Succinyl-CoA ligase [ADP/GDP-forming] subunit alpha, mitochondrial	Q9WUM5	153870000	267770000	151090000	153090000	161990000	130670000	-0.237567	0.178239	none
Phlda3	Pleckstrin homology-like domain family A member 3	Q9WV95	13690000	16151000	14542000	15263000	13394000	15140000	0.0580733	0.0311653	none
Tagln2	Transgelin-2	Q9WVA4	26246000	30303000	26648000	26975000	22210000	23992000	-0.110333	0.0954639	none
Slc25a15	Mitochondrial ornithine transporter 1	Q9WVD5	18463000	22847000	9918400	19686000	20076000	10263000	0.0614915	0.01748	none
Ehd1	EH domain-containing protein 1	Q9WVK4	47078000	50678000	43203000	44508000	44841000	46282000	0.0236638	0.0162079	none
Fads2	Fatty acid desaturase 2	Q9Z0R9	399840000	603740000	340350000	411600000	477570000	402520000	0.0582825	0.0361357	none
Timm17b	Mitochondrial import inner membrane translocase subunit Tim17-B	Q9Z0V7	28884000	32008000	24286000	31055000	30854000	36187000	0.285376	0.232985	none
Slc7a5	Large neutral amino acids transporter small subunit 1	Q9Z127	18504000	16999000	13584000	13061000	17909000	12369000	-0.111105	0.0579912	none
Loxl3	Lysyl oxidase homolog 3	Q9Z175	15319000	20942000	16445000	21150000	18416000	19156000	0.243081	0.232985	none
Nfs1	Cysteine desulfurase, mitochondrial	Q9Z1J3	17016000	24866000	16841000	18476000	18923000	17584000	0.00540447	0.0068691	none
Ndufa7	NADH dehydrogenase [ubiquinone] 1 alpha subcomplex subunit 7	Q9Z1P6	65490000	108350000	48243000	82924000	82005000	36465000	-0.0786688	0.0222747	none
Abhd16a	Abhydrolase domain-containing protein 16A	Q9Z1Q2	450290000	613830000	416490000	498720000	482000000	429240000	0.0237578	0.0232871	none
Clic1	Chloride intracellular channel protein 1	Q9Z1Q5	0	0	7641500	6509700	6024100	7237000	0.6212	0.154493	none
Trip6	Thyroid receptor-interacting protein 6	Q9Z1Y4	27166000	33957000	21015000	29623000	28349000	19816000	0.00298393	0.0040103	none
Pex11b	Peroxisomal membrane protein 11B	Q9Z210	82414000	120330000	102780000	89510000	86731000	82149000	-0.149087	0.113332	none
Suclg2	Succinyl-CoA ligase [GDP-forming] subunit beta, mitochondrial	Q9Z2I8	233970000	278090000	206880000	250310000	246660000	235000000	0.112477	0.151427	none
Slc25a20	Mitochondrial carnitine/acylcarnitine carrier protein	Q9Z2Z6	279900000	380080000	280310000	320830000	334160000	310750000	0.129689	0.154493	none

## Sheet: Fig. 2e
Representative ID	Gene	LFQ intensity BSA_1	LFQ intensity BSA_2	LFQ intensity BSA_3	LFQ intensity RBD_1	LFQ intensity RBD_2	LFQ intensity RBD_3	logFC_BSA_RBD	p.adj.mod_BSA_RBD	change_BSA_RBD
P0DTC2_RBD	RBD	0	0	0	24326000000	31221000000	35582000000	13.7528	5.60708	up
A0A0D9RY36	PCCA	270970000000	232300000000	231380000000	192280000000	216290000000	242920000000	0.0229781	0.015039	none
A0A0D9R7U5	PC	732710000000	673130000000	705250000000	615430000000	634390000000	709800000000	0.089593	0.0924391	none
A0A0D9RLA4	MCCC1	166200000000	142490000000	140740000000	114330000000	132780000000	146710000000	0.00501977	0.00758757	none
P01868	Ighg1	0	0	0	8384300000	12399000000	13859000000	12.3227	4.13691	up
A0A0D9RQZ0	ACE2	0	0	0	56930000	54805000	76300000	6.15339	4.13691	up
A0A0D9S324	ACACB	51047000000	37958000000	37777000000	35215000000	40649000000	43775000000	0.124148	0.108048	none
A0A0D9R188	ACACA	1891300000000	1440500000000	1455000000000	1387200000000	1494000000000	1619000000000	0.118719	0.108048	none
A0A0D9QVV3		268870000	250190000	197320000	267310000	282500000	270400000	0.406018	0.444464	none
A0A0D9QXT5		5962300	6549800	5770200	5996400	6122800	7106800	0.269404	0.261394	none
A0A0D9SCL0		106790000	49054000	16338000	7969800	22341000	9106000	-1.70848	0.537973	none
A0A0D9QYI0		37657000	44963000	37282000	41472000	39049000	48845000	0.307387	0.261394	none
A0A0D9QZ56		252740000	192630000	177990000	175600000	181480000	183740000	0.0103834	0.0097063	none
A0A0D9R1G2		5574500000	5050400000	4510000000	4467900000	5501400000	4053300000	0.082263	0.108048	none
A0A0D9R1G5		652710000	687570000	734050000	809710000	702590000	692330000	0.284795	0.261394	none
A0A0D9R1H5		146890000	135130000	110070000	52112000	81897000	38555000	-1.04476	1.54613	down
A0A0D9R1W7		250790000	189390000	206390000	196570000	215340000	164090000	0.0331992	0.0369115	none
A0A0D9R2J6		221850000	137170000	100680000	112340000	107570000	126060000	-0.137135	0.10625	none
A0A0D9R2K9		0	3284800	2057300	0	4050500	0	-0.355303	0.108048	none
A0A0D9R2L8		33481000	27995000	23048000	22296000	23415000	19558000	-0.161504	0.254366	none
A0A0D9R370		24660000	23446000	24971000	27723000	27780000	23485000	0.307255	0.289466	none
A0A0D9R4M2		26030000	21958000	21929000	22307000	29497000	21192000	0.250162	0.290649	none
A0A0D9R4Y1		159680000	1174100000	132900000	149960000	89749000	0	-3.2826	0.326446	none
A0A0D9R574		20870000	26857000	21224000	22108000	31093000	20896000	0.289541	0.309178	none
A0A0D9R642		419760000	413340000	350580000	311830000	289140000	246420000	-0.285442	0.290649	none
A0A0D9R657		41709000	42927000	31990000	52021000	57132000	45408000	0.611046	1.12445	none
A0A0D9R6L1		51543000	35479000	33983000	30236000	27611000	23337000	-0.358921	0.290649	none
A0A0D9R6N8		228170000	180200000	176020000	136080000	147720000	117800000	-0.338375	0.359359	none
A0A0D9R740		38582000	31603000	20402000	17522000	28710000	21826000	-0.194423	0.253431	none
A0A0D9R7E7		3124200000	2741900000	2336500000	3107600000	3502300000	2223900000	0.290282	0.331959	none
A0A0D9R899		8435600	0	5816500	5909700	10097000	6039800	1.18321	0.261915	none
A0A0D9R8G3		12684000	13512000	9312800	15451000	15067000	10542000	0.405789	0.444464	none
A0A0D9R8Y5		359330000	406320000	308600000	277870000	265900000	259670000	-0.211676	0.261394	none
A0A0D9R8Y6		19239000	12919000	13253000	17227000	17509000	11785000	0.235512	0.258836	none
A0A0D9R924		105750000	54999000	55767000	51217000	49796000	47369000	-0.276048	0.253431	none
A0A0D9R9E0		0	6807500	6001100	0	0	4045100	-1.0643	0.261915	none
A0A0D9R9H4		24309000	28970000	26523000	37991000	37855000	23254000	0.478997	0.394442	none
A0A0D9RAH6		12333000	12222000	12934000	10330000	14073000	10964000	0.102012	0.108048	none
A0A0D9RAI2		143110000	346670000	165320000	125700000	147820000	121300000	-0.422293	0.261915	none
A0A0D9RAJ1		464480000	548960000	435440000	543040000	636010000	430340000	0.339152	0.395701	none
A0A0D9RBE4		152670000	123150000	105030000	113900000	140190000	95363000	0.0738939	0.10625	none
A0A0D9RBR7		47437000	36820000	36690000	42629000	48559000	36350000	0.276101	0.290649	none
A0A0D9RC89		5387800	5444200	4408200	4838000	4677300	4329000	0.0653927	0.0924391	none
A0A0D9RCW8		136040000	148160000	94257000	145690000	181060000	126430000	0.469505	0.80623	none
A0A0D9RD14		501740000	420240000	407250000	374200000	474140000	361810000	0.0589835	0.0924391	none
A0A0D9REP7		141610000	96848000	74663000	75761000	108490000	67816000	-0.0935773	0.10625	none
A0A0D9REQ7		256480000	212320000	189880000	187020000	238450000	256230000	0.246936	0.261394	none
A0A0D9REW2		35072000	35186000	36213000	24302000	34125000	30732000	-0.0711732	0.0895679	none
A0A0D9RF02		11539000	12115000	9579900	12455000	14553000	10524000	0.368998	0.534253	none
A0A0D9RFY0		19797000	14995000	14910000	15791000	17917000	16734000	0.231278	0.261394	none
A0A0D9RG93		23844000	0	9646500	9218900	16231000	14385000	1.01473	0.258757	none
A0A0D9RGK7		75403000	104700000	101380000	108920000	108600000	81851000	0.290433	0.261394	none
A0A0D9RGR6		12098000	8660600	7921500	8892800	12746000	8387200	0.264175	0.290649	none
A0A0D9RHV9		30120000	17899000	0	13215000	29534000	20762000	1.66662	0.261915	none
A0A0D9RI07		317580000	294060000	232290000	269990000	379770000	268010000	0.312608	0.444464	none
A0A0D9RI92		13131000	10980000	13462000	10982000	21638000	16274000	0.530398	0.359359	none
A0A0D9RJ20		153120000	110240000	83629000	71283000	140290000	97503000	0.0209462	0.0150191	none
A0A0D9RJS8		57677000	54791000	58425000	48155000	64549000	51333000	0.128703	0.132789	none
A0A0D9RJX4		22549000	34739000	28571000	25453000	30416000	23068000	0.0903505	0.0924391	none
A0A0D9RKH2		481220000	306170000	238430000	179570000	244930000	108430000	-0.761417	0.537973	none
A0A0D9RMR7		85276000	112250000	70318000	39108000	87281000	63041000	-0.349531	0.261915	none
A0A0D9RMX2		140410000	129140000	114670000	129990000	162340000	132250000	0.340427	0.403631	none
A0A0D9RN25		7845700	7775400	7501300	6200100	8309400	11012000	0.302248	0.254366	none
A0A0D9RNF7		34725000	55097000	44492000	29804000	40026000	19953000	-0.413927	0.290649	none
A0A0D9RNJ1		4232600000	3978400000	3793400000	3789200000	4309500000	3081300000	0.0841309	0.108048	none
A0A0D9RQG6		19322000	21200000	16908000	15068000	24024000	17082000	0.144363	0.226761	none
A0A0D9RQR8		1749000000	1104200000	1073200000	1061800000	1034000000	896680000	-0.159125	0.141529	none
A0A0D9RQU1		78086000	63891000	46477000	75059000	66358000	46000000	0.193133	0.226761	none
A0A0D9RT22		492680000	445400000	354730000	362710000	437250000	296720000	-0.0431443	0.0894785	none
A0A0D9RTE3		4405000	5079900	5351100	4790800	5831200	6600700	0.406522	0.288453	none
A0A0D9RTH8		31963000	26533000	19290000	24949000	23891000	21317000	0.0773579	0.0924391	none
A0A0D9RTU4		22079000	48820000	29232000	24991000	21535000	25543000	-0.200004	0.108048	none
A0A0D9RTW1		196310000	135430000	110810000	164840000	168240000	114700000	0.235782	0.261394	none
A0A0D9RTY2		32614000	20125000	15613000	29365000	30135000	20083000	0.463649	0.359359	none
A0A0D9RUA5		137220000	61176000	70169000	59163000	95239000	54262000	-0.116455	0.0924391	none
A0A0D9RVN0		8549500000	7767800000	7447700000	8924000000	8428900000	6875100000	0.220313	0.261394	none
A0A0D9RWK1		174810000	169510000	162600000	142380000	129950000	110580000	-0.213009	0.258836	none
A0A0D9RWL1		42317000	31743000	26498000	38800000	38519000	32545000	0.349056	0.359359	none
A0A0D9RWX3		89419000	113890000	82400000	71006000	92796000	69192000	-0.0945075	0.114102	none
A0A0D9RXB8		32700000	33456000	26158000	0	36295000	27303000	-1.59733	0.258836	none
A0A0D9RY16		560690000	605620000	472040000	750850000	776980000	685130000	0.638306	0.986404	none
A0A0D9RY49		68226000	47133000	50470000	68868000	76373000	52109000	0.450869	0.395701	none
A0A0D9RZE8		41524000	26929000	22155000	21368000	31753000	28474000	0.0793051	0.0895679	none
A0A0D9RZQ0		61046000	32780000	22737000	26384000	33157000	13087000	-0.46466	0.261394	none
A0A0D9S0G4		19413000	11298000	8235000	19368000	13277000	9603300	0.349313	0.254366	none
A0A0D9S0H6		298440000	183850000	133120000	176670000	131430000	93783000	-0.383095	0.261394	none
A0A0D9S0X5		337440000	225910000	203060000	237970000	155380000	165130000	-0.24848	0.190875	none
A0A0D9S3A0		80921000	73762000	62910000	71775000	69818000	65061000	0.130952	0.15838	none
A0A0D9S3E5		156460000	175660000	152500000	112300000	142280000	111480000	-0.212616	0.261915	none
A0A0D9S3J6		4761900	4527900	3623700	5291300	5514300	3641500	0.346718	0.395701	none
A0A0D9S3W2		46267000	36667000	35190000	31857000	37470000	29072000	-0.061997	0.0924391	none
A0A0D9S441		95665000	50583000	39516000	30707000	74766000	41178000	-0.139864	0.0924391	none
A0A0D9S4D0		495610000	438140000	400800000	413620000	466500000	427650000	0.173266	0.254366	none
A0A0D9S4H3		16658000	11154000	11387000	14932000	21249000	14931000	0.586538	0.538713	none
A0A0D9S4U3		571030000	449070000	413300000	470740000	543830000	434180000	0.221782	0.261915	none
A0A0D9S520		50260000	68302000	46936000	47963000	98150000	40170000	0.275886	0.258836	none
A0A0D9S6Y9		350770000	321080000	312900000	394310000	429000000	367500000	0.471852	0.534253	none
A0A0D9S704		70801000	103160000	88535000	134360000	123460000	66569000	0.456229	0.290649	none
A0A0D9S7F9		2311900000	2206100000	1812200000	1818300000	2256900000	1631800000	0.0439138	0.0895679	none
A0A0D9S7Z1		2669800	1617900	1544700	2123000	1619200	0	-0.353741	0.180851	none
A0A0D9S8B1		2061000	2527000	1991000	1420400	1927400	2155300	-0.0722526	0.0828396	none
A0A0D9S8E4		251320000	281130000	254550000	237250000	258020000	260300000	0.140673	0.13669	none
A0A0D9S8Q7		369310000	312050000	260760000	215460000	241200000	213480000	-0.280306	0.322363	none
A0A0D9S913		42785000	49369000	27605000	31441000	32777000	17661000	-0.361026	0.290649	none
A0A0D9S9M0		4713600000	4294800000	3370100000	3611300000	4488100000	3979800000	0.171924	0.261394	none
A0A0D9SC15		458060000	449430000	399350000	387800000	472310000	353630000	0.0842215	0.108048	none
A0A0D9SAF6		564160000	563400000	490970000	647100000	635760000	498890000	0.330653	0.359359	none
A0A0D9SBD1		161350000	123320000	99655000	91557000	153540000	94633000	0.00694038	0.00952205	none
A0A0D9SD09		86670000	68993000	33501000	31051000	117060000	39120000	0.0340664	0.0147766	none
A0A0D9SDL0		338240000	333430000	265640000	308240000	352700000	256920000	0.165192	0.261394	none

## Sheet: Fig. 2f
HGF:BSA	MET MS/MS count replicate 1	MET MS/MS count replicate 2	MET MS/MS count replicate 3
1:10	21	21	20
1:50	13	9	13
1:250	2	1	0
1:500	1	0	0
