# Supplementary material for: Deciphering intercellular signaling complexes by interaction-guided chemical proteomics
Source: Nat Commun. 2023 Jul 12;14:4138. doi: 10.1038/s41467-023-39881-9 (PMC10338493; doi:10.1038/s41467-023-39881-9)
Supplement: Supplementary file 3 — Source Data [file 41467_2023_39881_MOESM3_ESM.zip › Source Data Fig. 3b, d-f.xlsx]

## Sheet: Fig. 3b
	Ac4ManNAz			Ac4GalNAz			Ac4GlcNAz
	Protein groups, replicate 1	Protein groups, replicate 2	Protein groups, replicate 3	Protein groups, replicate 1	Protein groups, replicate 2	Protein groups, replicate 3	Protein groups, replicate 1	Protein groups, replicate 2	Protein groups, replicate 3
Cell surface proteins	392	391	397	326	313	317	273	263	228
N-glycoproteins	491	507	500	443	421	414	370	353	296
N-glycosites	559	612	646	302	378	381	208	215	208

## Sheet: Fig. 3d
Cell number	MET MS/MS count replicate 1	MET MS/MS count replicate 2	MET MS/MS count replicate 3
1 × 106	20	25	18
4 × 105	9	12	11
2 × 105	3	5	4
1 × 105	2	4	3

## Sheet: Fig. 3e
Gene	Protein names	Representative ID	LFQ intensity BSATM8_1	LFQ intensity BSATM8_2	LFQ intensity BSATM8_3	LFQ intensity HGFTM8_1	LFQ intensity HGFTM8_2	LFQ intensity HGFTM8_3	logFC_BSA_HGF	p.adj.mod_BSA_HGF	change_BSA_HGF
TMPIT	Transmembrane protein 120A	Q9BXJ8	27.0507	27.2001	27.0615	26.804	27.1558	27.1518	-0.128379	0.197611	none
EHD1	EH domain-containing protein 1	Q9H4M9	24.5743	24.6598	24.725	24.6941	24.462	24.3714	-0.205359	0.34213	none
SLC22A18	Solute carrier family 22 member 18	Q96BI1	23.9467	24.5337	24.2803	24.2623	23.9983	24.5831	-0.0338348	0.0168391	none
NOSIP	Nitric oxide synthase-interacting protein	Q9Y314	25.0038	25.1159	25.2674	25.0475	25.3438	25.5386	0.119473	0.131263	none
DMD	Dystrophin	P11532	24.825	24.8527	24.7811	24.9056	25.018	24.735	0.00511107	0.00732452	none
PEX12	Peroxisome assembly protein 12	O00623	22.0434	22.2031	22.1344	22.3182	22.4772	22.1558	0.128622	0.198119	none
UBXN8	UBX domain-containing protein 8	O00124	22.2214	22.3791	22.3249	22.4779	22.2693	22.4852	0.0408663	0.0587009	none
NDUFS7	NADH dehydrogenase [ubiquinone] iron-sulfur protein 7, mitochondrial	O75251	23.1008	23.201	23.1478	23.2509	23.6153	23.389	0.207047	0.343848	none
ERGIC2	Endoplasmic reticulum-Golgi intermediate compartment protein 2	Q96RQ1	24.4464	24.7405	24.3459	24.6349	24.4639	24.7863	0.0559178	0.0615207	none
SPCS2	Signal peptidase complex subunit 2	Q15005	25.3909	25.1569	25.3298	25.4328	25.6625	25.3403	0.124524	0.157885	none
SLIRP	SRA stem-loop-interacting RNA-binding protein, mitochondrial	Q9GZT3	25.1198	25.956	25.2848	25.1686	25.4011	25.2478	-0.242512	0.210155	none
SCAMP1	Secretory carrier-associated membrane protein 1	O15126	23.1325	23.1653	23.0543	22.9312	23.5078	23.4278	0.11012	0.101901	none
NDUFA10	NADH dehydrogenase [ubiquinone] 1 alpha subcomplex subunit 10, mitochondrial	O95299	24.9473	25.1557	24.8798	24.8176	24.9797	22.0203	-1.11653	0.292609	none
TAP2	Antigen peptide transporter 2	Q03519	27.013	26.9807	26.9276	27.0504	26.9899	27.0128	-0.0175351	0.0173776	none
APOOL	MICOS complex subunit MIC27	Q6UXV4	25.4407	25.5339	25.3789	25.4572	25.5941	25.4658	-0.0069347	0.0077102	none
POLD1	DNA polymerase;DNA polymerase delta catalytic subunit	P28340	23.8724	23.9939	23.9837	23.9173	24.1017	23.7954	-0.073361	0.0961557	none
RAVER1		A0A087WZ13	28.4296	28.595	28.4863	28.4568	28.5638	28.3235	-0.117109	0.198119	none
IDH3B	Isocitrate dehydrogenase [NAD] subunit, mitochondrial;Isocitrate dehydrogenase [NAD] subunit beta, mitochondrial	O43837	26.0888	26.174	26.0985	26.2422	26.1848	26.4718	0.117686	0.199037	none
BOLA2	BolA-like protein 2	Q9H3K6	22.8564	23.0978	23.2447	22.5917	22.7453	24.1014	0.0183157	0.00732452	none
SBDS	Ribosome maturation protein SBDS	Q9Y3A5	23.9946	23.7837	23.9899	23.8259	23.8526	24.0552	-0.0729463	0.0918742	none
OXA1L	Mitochondrial inner membrane protein OXA1L	Q15070	29.8087	29.9694	29.8456	29.9134	29.9635	30.0347	0.0345044	0.0571445	none
SLC1A3	Amino acid transporter;Excitatory amino acid transporter 1	P43003	24.5361	24.7428	24.2902	24.3629	24.3616	24.3667	-0.22079	0.34213	none
HNRNPM	Heterogeneous nuclear ribonucleoprotein M	P52272	22.1691	22.2171	22.1237	21.9751	22.386	22.0803	-0.0842991	0.0979853	none
CNN2	Calponin;Calponin-2;Calponin-3	Q99439	21.9965	21.9634	22.2179	21.8612	21.9117	22.3397	-0.0831705	0.0825794	none
MBNL1	Muscleblind-like protein 1	Q9NR56	27.9091	27.5883	27.7172	27.8799	27.9608	27.8266	0.0894097	0.101901	none
RER1	Protein RER1	O15258	25.4781	25.6104	25.0928	25.3476	25.3564	25.844	0.0607886	0.0441826	none
PTPN9	Protein-tyrosine-phosphatase;Tyrosine-protein phosphatase non-receptor type 9	P43378	22.0202	21.6864	22.06	21.2928	20.918	21.0259	-0.904732	1.22525	none
AKAP9	A-kinase anchor protein 9;Protein FAM83F	Q99996	26.6751	26.4193	26.8227	27.1107	26.847	26.971	0.275716	0.343848	none
PCMT1	Protein-L-isoaspartate O-methyltransferase;Protein-L-isoaspartate(D-aspartate) O-methyltransferase	P22061	24.6667	24.9432	25.0431	24.8392	24.8665	25.1891	0.0191572	0.0154336	none
RNF213	E3 ubiquitin-protein ligase RNF213	Q63HN8	25.8932	25.8272	25.9635	25.968	26.0467	26.0987	0.0817189	0.132732	none
ILK	Integrin-linked protein kinase	Q13418	24.671	24.7346	24.7739	24.9413	25.0552	24.9723	0.201604	0.391632	none
BTAF1	TATA-binding protein-associated factor 172	O14981	23.0576	23.4125	23.4367	23.575	23.2945	23.2554	0.011213	0.0077102	none
DHCR24	Delta(24)-sterol reductase	Q15392	29.6376	29.8508	29.8669	29.5889	29.5974	29.7072	-0.215398	0.391632	none
ELOVL5	Elongation of very long chain fatty acids protein;Elongation of very long chain fatty acids protein 5	Q9NYP7	27.118	27.3577	27.0652	26.5656	26.4981	26.7471	-0.638176	1.22525	none
C14orf2	6.8 kDa mitochondrial proteolipid	P56378	24.3568	24.6734	24.5031	24.3807	24.6559	24.7208	0.0132254	0.0101378	none
PAM16	Coronin;Mitochondrial import inner membrane translocase subunit TIM16	Q9Y3D7	23.3529	23.6275	23.3104	23.3363	24.0154	22.5937	-0.176545	0.0825794	none
TKT	Transketolase	P29401	23.5674	23.54	23.3896	23.5442	23.4416	24.013	0.105789	0.0968364	none
CYP51A1	Lanosterol 14-alpha demethylase	Q16850	25.5192	25.389	25.5318	24.7984	24.9206	24.9608	-0.648223	1.45762	none
DDX46	Probable ATP-dependent RNA helicase DDX46	Q7L014	26.369	26.5481	26.214	26.1674	25.9101	26.3095	-0.309465	0.391632	none
HLTF	Helicase-like transcription factor	Q14527	21.9647	22.2027	22.6452	22.0501	21.6626	22.1525	-0.377261	0.343848	none
CS	Citrate synthase;Citrate synthase, mitochondrial	O75390	23.1422	23.4069	23.507	23.6536	23.6072	23.7409	0.253696	0.391632	none
DHRS7B	Dehydrogenase/reductase SDR family member 7B	Q6IAN0	26.7192	26.7273	26.7946	26.7822	26.6528	26.4815	-0.169682	0.282898	none
DDX3X	ATP-dependent RNA helicase DDX3X;ATP-dependent RNA helicase DDX3Y	O00571	24.6886	24.6325	24.7749	24.7373	24.6749	24.79	-0.0261073	0.0295571	none
FHL1	Four and a half LIM domains protein 1	Q13642	23.9725	23.929	24.4344	23.7184	24.1841	24.5603	-0.0191615	0.00787629	none
DIAPH1	Protein diaphanous homolog 1	O60610	27.3776	27.4435	27.2808	27.4789	27.3857	27.3756	-0.0153446	0.0154336	none
HSPA1B	Heat shock 70 kDa protein 1B;Heat shock 70 kDa protein 1A	P0DMV9	25.2797	25.4384	25.3588	25.3496	25.3148	25.9294	0.110816	0.0961557	none
ABHD16A	Abhydrolase domain-containing protein 16A	O95870	28.2706	28.2986	28.4074	28.4542	28.5959	28.6931	0.194045	0.343848	none
SSBP1	Single-stranded DNA-binding protein, mitochondrial	Q04837	22.4477	22.3323	22.6187	22.8455	22.5299	22.885	0.22578	0.32444	none
HLA-A	HLA class I histocompatibility antigen, A-3 alpha chain	P04439	21.7243	21.4017		21.5892	21.4225	21.9388	0.239928	0.184274	none
RBFOX2	RNA binding protein fox-1 homolog 2;RNA binding protein fox-1 homolog;RNA binding protein fox-1 homolog 1	O43251	23.1681	23.3215	22.9464	22.6669	22.7561	23.0659	-0.377164	0.518535	none
DNAJB6	DnaJ homolog subfamily B member 6;DnaJ homolog subfamily B member 3	O75190	23.1672	23.1008	23.234	23.3998	23.2431	23.5348	0.163699	0.289641	none
KIAA0101	PCNA-associated factor	Q15004	21.8933	22.2313	22.7108	22.5571	21.999	22.8839	0.140066	0.0807942	none
HIST1H2AB	Histone H2A type 1-B/E;Histone H2A type 1-A;Histone H2A;Histone H2A type 1-H;Histone H2A type 2-A;Histone H2AX;Histone H2A type 1-C;Histone H2A type 3;Histone H2A type 1-D;Histone H2A.V;Histone H2A type 1-J;Histone H2A type 1;Histone H2A.J;Histone H2A type 2-C;Histone H2A.Z;Histone H2A type 2-B	P04908	22.9519	22.8455	23.3441	22.9279	22.6593	23.0091	-0.243216	0.282898	none
HLA-C	HLA class I histocompatibility antigen, Cw-7 alpha chain	P10321	24.0803	24.1587	24.1741	24.2075	24.4867	24.1371	0.0779194	0.0961557	none
TAP1	Antigen peptide transporter 1	Q03518	27.0418	26.9252	26.8993	26.8803	26.9595	26.9718	-0.0797224	0.12554	none
QIL1	Protein QIL1	Q5XKP0	26.3943	25.9891	26.1001	26.2442	26.3814	26.6429	0.200201	0.229806	none
ADSL	Adenylosuccinate lyase	P30566	27.7969	27.7428	27.4887	28.1008	28.0416	27.146	0.0251945	0.00820377	none
PXN	Paxillin	P49023	22.5536	22.3078	22.2961	22.5971	22.4838	22.8726	0.203859	0.282898	none
SLC35A3	UDP-N-acetylglucosamine transporter	Q9Y2D2	25.2933	25.2966	25.2531	25.1254	25.0122	25.3576	-0.177414	0.320619	none
UNC45A	Protein unc-45 homolog A	Q9H3U1	25.2383	25.2538	25.2478	25.4628	25.3766	25.4924	0.135869	0.29914	none
PARL	Presenilins-associated rhomboid-like protein, mitochondrial;P-beta	Q9H300	27.421	27.925	27.8524	27.567	27.5282	27.7352	-0.184099	0.231516	none
DPAGT1	UDP-N-acetylglucosamine--dolichyl-phosphate N-acetylglucosaminephosphotransferase	Q9H3H5	24.7995	25.162	25.2902	24.9368	25.166	24.9418	-0.130539	0.14559	none
TCEA1	Transcription elongation factor A protein 1	P23193	22.4797	22.04	22.3699	22.395	22.1312	22.688	0.0467414	0.0271395	none
PHGDH	D-3-phosphoglycerate dehydrogenase	O43175	29.4749	29.6269	29.5077	29.8076	29.7255	29.5398	0.093037	0.12554	none
MON2	Protein MON2 homolog	Q7Z3U7	23.149	23.4103	23.1766	23.4329	22.9886	23.3169	-0.0606794	0.0621439	none
OPA1	Dynamin-like 120 kDa protein, mitochondrial;Dynamin-like 120 kDa protein, form S1	O60313	25.3815	25.4504	25.3909	25.6078	25.3031	25.1853	-0.103686	0.115404	none
SLC25A38	Solute carrier family 25 member 38	Q96DW6	22.9562	23.2495	22.9674	23.173	22.8767	22.391	-0.305613	0.280411	none
SPG7	Paraplegin	Q9UQ90	25.8357	26.0736	25.7889	25.9571	26.1119	25.6037	-0.069986	0.0674253	none
UCK2	Uridine-cytidine kinase 2	Q9BZX2	23.7489	23.7366	23.8072	23.87	23.9193	24.045	0.119105	0.231516	none
SUCLA2	Succinyl-CoA ligase [ADP-forming] subunit beta, mitochondrial	Q9P2R7	26.8407	27.0201	26.9751	26.9336	27.1066	27.2495	0.089794	0.131263	none
RPS14	40S ribosomal protein S14	P62263	25.242	25.3029	25.3933	25.2272	25.453	25.3374	-0.034978	0.0475038	none
RPS24	40S ribosomal protein S24	P62847	23.7213	24.0259	23.7857	23.072	23.2717	23.47	-0.63454	1.07181	none
HSD17B4	Peroxisomal multifunctional enzyme type 2;(3R)-hydroxyacyl-CoA dehydrogenase;Enoyl-CoA hydratase 2	P51659	22.1938	22.3408	22.3309	22.1108	22.5091	22.4495	0.00649722	0.0077102	none
RPL15	Ribosomal protein L15;60S ribosomal protein L15	P61313	23.1857	23.1273	23.3037	22.9629	22.7551	22.9306	-0.384152	0.697025	none
SEC23B	Protein transport protein Sec23B	Q15437	22.5045	22.6483	22.4522	22.4794	22.5343	22.5584	-0.0724266	0.119952	none
GPI	Glucose-6-phosphate isomerase	P06744	24.0901	24.1352	24.4253	24.3377	24.1955	24.5785	0.0922329	0.0961557	none
NDUFA6	NADH dehydrogenase [ubiquinone] 1 alpha subcomplex subunit 6	P56556	23.2636	23.2351	23.3266	23.5199	23.284	23.1038	-0.0339674	0.0264265	none
MTHFD1	C-1-tetrahydrofolate synthase, cytoplasmic;Methylenetetrahydrofolate dehydrogenase;Methenyltetrahydrofolate cyclohydrolase;Formyltetrahydrofolate synthetase;C-1-tetrahydrofolate synthase, cytoplasmic, N-terminally processed	P11586	26.5085	26.5969	26.5518	26.5671	26.7154	26.6638	0.0348996	0.0587009	none
CTPS1	CTP synthase 1;CTP synthase	P17812	25.9169	26.0666	26.2042	26.2138	26.2504	26.4697	0.187259	0.339679	none
SSR1	Translocon-associated protein subunit alpha	P43307	24.5987	24.951	24.9025	24.6493	23.9771	23.47	-0.846728	0.544024	none
VKORC1L1	Vitamin K epoxide reductase complex subunit 1-like protein 1	Q8N0U8	24.3057	24.529	24.2795	24.1577	24.0531	24.5525	-0.178444	0.218471	none
AGK	Acylglycerol kinase, mitochondrial	Q53H12	23.768	23.9282	23.4059	23.7651	23.4723	23.52	-0.176364	0.194465	none
RPL29	60S ribosomal protein L29	P47914	26.1343	25.7687	24.8997	26.0459	25.937	23.9286	-0.358555	0.0838743	none
GSK3B	Glycogen synthase kinase-3 beta	P49841	23.8614	23.9032	23.7176	24.0522	23.7304	23.7231	-0.0536273	0.0591785	none
MSTO1	Protein misato homolog 1	Q9BUK6	21.207	22.5818	22.2728	22.426	18.4813	22.6654	-0.89112	0.124314	none
SEC16A	Protein transport protein Sec16A	O15027	23.7926	23.7998	24.2495	24.2941	24.2302	24.2718	0.256594	0.343848	none
TAZ	Tafazzin	Q16635	24.9247	25.04	24.9449	24.9701	25.173	25.28	0.109746	0.193032	none
PGM3	Phosphoacetylglucosamine mutase	O95394	24.4111	24.1999	24.5537	24.2815	24.6406	24.5406	0.0378526	0.0281074	none
PPOX	Protoporphyrinogen oxidase	P50336	25.0497	24.904	24.7625	25.035	25.1306	24.6394	-0.0318761	0.0173776	none
PANK4	Pantothenate kinase 4	Q9NVE7	21.2575	21.7451	21.5595	21.8966	21.6504	21.5742	0.124896	0.124314	none
FECH	Ferrochelatase, mitochondrial	P22830	24.5792	24.7157	24.6854	24.9078	24.9913	25.1709	0.301762	0.593323	none
EGLN1	Egl nine homolog 1;Egl nine homolog 3	Q9GZT9	23.3766	23.6369	23.8468	23.7298	23.6283	23.7797	0.0310349	0.0263789	none
ABCB7	ATP-binding cassette sub-family B member 7, mitochondrial	O75027	25.5525	26.0168	25.5801	25.676	25.8375	25.6017	-0.0728683	0.0807942	none
LDHB	L-lactate dehydrogenase B chain;L-lactate dehydrogenase	P07195	24.9087	24.9635	24.9317	25.0185	24.9936	24.8698	-0.0354755	0.0515406	none
SACM1L	Phosphatidylinositide phosphatase SAC1	Q9NTJ5	25.3598	25.3804	25.2896	25.3566	25.6277	25.6367	0.135602	0.231516	none
JAK1	Tyrosine-protein kinase JAK1	P23458	25.0729	25.12	25.3747	25.0405	25.0764	25.0844	-0.183621	0.34213	none
PRIM2	DNA primase large subunit	P49643	23.3974	23.257	23.4555	23.3814	23.1838	23.4466	-0.0941863	0.120899	none
TMEM223	Transmembrane protein 223	A0PJW6	25.9704	25.8893	26.0488	25.7186	25.498	25.8384	-0.345992	0.544024	none
ILVBL	Acetolactate synthase-like protein	A1L0T0	26.8923	27.3077	26.8683	26.8667	26.954	26.2455	-0.39551	0.343848	none
VWA8	von Willebrand factor A domain-containing protein 8	A3KMH1	24.8126	24.7577	24.7611	25.1256	25.1108	24.8421	0.187523	0.313168	none
PGP	Phosphoglycolate phosphatase	A6NDG6	26.7033	26.4786	26.5646	27.0503	27.0659	26.7299	0.305034	0.391194	none
YIF1A	Protein YIF1A	O95070	26.4235	26.6438	26.696	26.5124	26.379	26.7619	-0.0981091	0.115626	none
METTL15	Probable methyltransferase-like protein 15	A6NJ78	22.6971	23.0027	22.7287	23.257	23.1203	22.8624	0.208924	0.282898	none
C15orf61	Uncharacterized protein C15orf61	A6NNL5	24.1279	24.3078	24.416	24.5817	24.8139	24.8365	0.398651	0.699773	none
DDX11L8	Putative ATP-dependent RNA helicase DDX11-like protein 8	A8MPP1	27.1958	27.3573	27.1582	27.2705	27.1679	27.0955	-0.120623	0.201384	none
HACD1	Very-long-chain (3R)-3-hydroxyacyl-CoA dehydratase 1	B0YJ81	21.8108	22.1759	22.1312	22.3201	21.2687	22.2409	-0.157585	0.0825794	none
VIM	Vimentin	P08670	24.0988	24.2326	24.1219	24.3674	24.0383	24.3597	0.0425819	0.0475038	none
TSPO	Translocator protein	P30536	27.822	28.5984	28.5376	27.0398	26.835	26.9916	-1.42535	1.4583	down
CAPZB	F-actin-capping protein subunit beta	P47756	23.1684	22.9276	23.2166	22.9496	23.1249	23.1805	-0.0806846	0.0961557	none
PRPS1	Ribose-phosphate pyrophosphokinase 1;Ribose-phosphate pyrophosphokinase 3	P60891	26.4788	26.461	26.3928	26.6534	26.4437	26.1545	-0.0884967	0.0838743	none
USP30	Ubiquitin carboxyl-terminal hydrolase;Ubiquitin carboxyl-terminal hydrolase 30	Q70CQ3	22.0573	22.3082	22.4259	22.3989	22.3334	22.1396	-0.0346391	0.0274912	none
SEC61A1	Protein transport protein Sec61 subunit alpha isoform 1	P61619	28.2947	28.4503	28.463	28.3804	28.2743	28.274	-0.154582	0.320619	none
ILF2	Interleukin enhancer-binding factor 2	Q12905	25.4099	25.4828	25.4054	25.5842	25.2912	25.2769	-0.110016	0.144572	none
TGFBR1	Receptor protein serine/threonine kinase;TGF-beta receptor type-1	P36897	23.4161	23.606	23.1164	23.2758	23.2884	23.3981	-0.120214	0.140698	none
ARL1	ADP-ribosylation factor-like protein 1	P40616	22.6699	22.8355	22.9485	22.5987	22.7797	23.048	-0.0706431	0.0825794	none
ATP2C1	Calcium-transporting ATPase;Calcium-transporting ATPase type 2C member 1	P98194	24.6696	24.284	24.5248	24.6395	24.6313	24.7275	0.111825	0.128835	none
MPV17	Protein Mpv17	P39210	24.9754	23.7781	24.5359	23.7992	23.7081	24.2552	-0.570404	0.343848	none
RAN	GTP-binding nuclear protein Ran	P62826	29.1494	29.3122	29.274	29.0542	29.0664	28.7694	-0.34337	0.544024	none
ACADM	Medium-chain specific acyl-CoA dehydrogenase, mitochondrial	P11310	28.5359	28.6797	28.5111	28.786	28.8686	28.2006	-0.0186497	0.00891905	none
GPR89B	Golgi pH regulator B;Golgi pH regulator A	P0CG08	22.8698	23.4004	23.2493	22.6547	22.8687	23.3888	-0.263926	0.231516	none
COX18	Mitochondrial inner membrane protein COX18	Q8N8Q8	23.8908	24.078	23.9797	24.1684	24.3647	24.5131	0.304413	0.544024	none
COA1	Cytochrome c oxidase assembly factor 1 homolog	Q9GZY4	22.4605	22.7886	22.8083	22.7831	23.092	23.1449	0.259413	0.343848	none
NMD3	60S ribosomal export protein NMD3	Q96D46	26.2521	26.4656	26.4301	26.4069	26.45	26.52	0.0149041	0.0154336	none
SSR3	Translocon-associated protein subunit gamma	Q9UNL2	27.8803	28.237	28.0423	28.2369	28.2249	28.6116	0.243133	0.343848	none
HIGD1A	HIG1 domain family member 1A, mitochondrial;HIG1 domain family member 1C	Q9Y241	24.6117	24.8239	24.7403	24.5571	24.7086	25.1506	0.0186687	0.0132999	none
OXSR1	Serine/threonine-protein kinase OSR1	O95747	21.9563	22.2469	22.0493	22.6863	21.585	21.7027	-0.154341	0.0825794	none
RPL24	60S ribosomal protein L24	P83731	25.6122	25.3027	25.2431	25.0875	25.3515	24.669	-0.411474	0.348179	none
SEC22A	Vesicle-trafficking protein SEC22a	Q96IW7	22.2378	22.0721	22.041	21.9852	22.5001	22.215	0.0550293	0.0513411	none
TVP23B	Golgi apparatus membrane protein TVP23 homolog;Golgi apparatus membrane protein TVP23 homolog B;Golgi apparatus membrane protein TVP23 homolog C	Q9NYZ1	23.5241	23.9331	23.7543	23.6847	23.814	24.1244	0.0757534	0.0825794	none
CTNND1	Catenin delta-1	O60716	27.8838	27.8278	27.7854	27.923	27.8554	27.7327	-0.0567613	0.0825794	none
EIF4G2	Eukaryotic translation initiation factor 4 gamma 2	P78344	23.6189	23.5177	23.7082	23.5225	23.0624	22.7181	-0.575381	0.518535	none
IRAK1	Interleukin-1 receptor-associated kinase 1	P51617	25.2081	25.0379	25.0127	25.3334	25.34	25.2201	0.150142	0.249732	none
C5orf28	Transmembrane protein C5orf28	Q0VDI3	22.4608	22.8045	22.8412	22.6671	22.9219	22.9061	0.0680913	0.0825794	none
HSD17B11	Estradiol 17-beta-dehydrogenase 11	Q8NBQ5	27.7387	27.8097	27.7803	27.758	27.7719	27.8469	-0.0454628	0.0825794	none
SEC31A	Protein transport protein Sec31A	O94979	23.3499	23.243	23.357	22.9613	22.4641	22.7899	-0.639657	0.929585	none
YIPF3	Protein YIPF3;Protein YIPF3, 36 kDa form III	Q9GZM5	21.2889	22.1016	21.6107	21.263	21.5225	22.2056	-0.0648363	0.0263789	none
SLC35B1	Solute carrier family 35 member B1	P78383	22.914	23.0143	22.8359	22.5526	22.1274	23.1843	-0.361417	0.286463	none
HMCES	Embryonic stem cell-specific 5-hydroxymethylcytosine-binding protein	Q96FZ2	22.7603	23.3301	23.1405	23.4452	23.3106	23.4509	0.263796	0.343848	none
RAB1B	Ras-related protein Rab-1B;Ras-related protein Rab-1A;Putative Ras-related protein Rab-1C	Q9H0U4	21.5721	22.0427	22.4045	21.5426	21.36	21.3578	-0.647753	0.628398	none
CCT5	T-complex protein 1 subunit epsilon	P48643	27.0649	27.2462	27.3009	27.3316	27.4462	27.1567	0.046085	0.0568405	none
RPL14	60S ribosomal protein L14	P50914	24.8855	24.5436	24.1622	24.7911	24.8869	24.3796	0.0939683	0.0612642	none
ERMP1	Endoplasmic reticulum metallopeptidase 1	Q7Z2K6	23.6183	23.7397	23.6298	23.6452	23.7123	24.0452	0.0768002	0.0939863	none
XPO7	Exportin-7	Q9UIA9	23.3869	23.5805	23.2731	23.2703	23.132	23.5409	-0.160623	0.215558	none
BZW2	Basic leucine zipper and W2 domain-containing protein 2	Q9Y6E2	24.2789	24.1672	24.1038	24.5537	24.2418	24.7923	0.284503	0.343848	none
DCTN1	Dynactin subunit 1	Q14203	23.6481	23.9027	23.9374	24.0352	23.8789	23.4866	-0.0906624	0.0825794	none
PAICS	Multifunctional protein ADE2;Phosphoribosylaminoimidazole-succinocarboxamide synthase;Phosphoribosylaminoimidazole carboxylase	P22234	26.3067	26.4044	26.2529	26.5142	26.6031	25.8751	-0.0519936	0.0271395	none
GOSR1	Golgi SNAP receptor complex member 1	O95249	23.5404	23.591	23.6101	23.8331	23.4003	23.9441	0.0838556	0.0825794	none
HNRNPH1	Heterogeneous nuclear ribonucleoprotein H;Heterogeneous nuclear ribonucleoprotein H, N-terminally processed	P31943	26.2174	26.1438	26.1083	26.2162	26.3455	26.3011	0.0696391	0.111993	none
MYO1B	Unconventional myosin-Ib	O43795	25.163	25.1065	25.0717	25.3117	25.2836	25.0501	0.0399541	0.0475038	none
DLD	Dihydrolipoyl dehydrogenase;Dihydrolipoyl dehydrogenase, mitochondrial	P09622	24.7397	24.8763	24.9495	25.0418	25.0565	24.7633	0.0371989	0.0350769	none
YWHAQ	14-3-3 protein theta	P27348	24.0646	23.9956	24.0475	24.059	24.0413	24.2571	0.0217204	0.0221011	none
LANCL1	LanC-like protein 1	O43813	22.8511	23.1548	22.9924	22.9047	22.7711	22.7049	-0.267336	0.412299	none
RCE1	CAAX prenyl protease 2	Q9Y256	22.2229	22.1878	22.4001	22.2005	22.055	21.9763	-0.254469	0.391194	none
HTATIP2	Oxidoreductase HTATIP2	Q9BUP3	21.6158	21.635	21.2706	21.2619	21.0606	21.2141	-0.389729	0.54633	none
PRKCDBP	Protein kinase C delta-binding protein	Q969G5	22.1054	22.465	22.2019	22.7732	22.7488	22.7382	0.434486	0.867274	none
RPL27A	60S ribosomal protein L27a	P46776	24.0832	23.7724	23.4315	23.4826	23.4889	24.0788	-0.140422	0.0918742	none
NPEPPS	Puromycin-sensitive aminopeptidase	P55786	26.3341	26.3672	26.3111	26.4346	26.3929	26.4969	0.0425055	0.0776884	none
PPP1CA	Serine/threonine-protein phosphatase;Serine/threonine-protein phosphatase PP1-gamma catalytic subunit;Serine/threonine-protein phosphatase PP1-beta catalytic subunit;Serine/threonine-protein phosphatase PP1-alpha catalytic subunit	P36873	22.5312	22.6897	22.8157		22.4904	22.8052	-0.672487	0.293019	none
LMO7	LIM domain only protein 7	Q8WWI1	24.3556	24.8386	24.4034	24.6866	24.815	25.1875	0.302386	0.343848	none
RPS2	40S ribosomal protein S2	P15880	24.3623	24.2645	24.2944	24.6371	24.6211	24.5126	0.221736	0.391632	none
FAU	40S ribosomal protein S30	P62861	24.7535	24.9945	24.4927	24.9463	25.3144	26.2174	0.684318	0.391632	none
SGK1	Serine/threonine-protein kinase Sgk1	O00141	23.9611	23.6317	23.6077	23.7991	23.8314	23.5069	-0.0825156	0.0825794	none
FADS3	Fatty acid desaturase 3	Q9Y5Q0	25.6825	25.8787	25.7971	25.8841	26.1153	26.0393	0.165332	0.34213	none
TUBGCP2	Gamma-tubulin complex component 2	Q9BSJ2	23.7395	23.4136	23.5025	23.6156	23.5813	23.3442	-0.0996653	0.101031	none
PTGR1	Prostaglandin reductase 1	Q14914	23.9544	23.8423	23.8383	24.1256	23.9206	23.3196	-0.151182	0.101031	none
WNK1	Serine/threonine-protein kinase WNK1	Q9H4A3	24.2827	24.3282	24.3839	24.5243	24.6444	24.4646	0.151353	0.313168	none
PHB2	Prohibitin-2	Q99623	24.9304	25.1118	24.9854	24.9971	25.1519	25.1947	0.0439106	0.0726485	none
SLC3A2	4F2 cell-surface antigen heavy chain	P08195	30.2933	30.3379	30.4447	30.3732	30.3741	30.439	-0.0246862	0.0295571	none
RAB35	Ras-related protein Rab-35	Q15286	22.5458	23.1661	22.7258	23.0766	22.7631	22.7019	-0.0268533	0.0154336	none
PXMP2	Peroxisomal membrane protein 2	Q9NR77	23.2049	23.2315	23.2686	23.0659	22.9772	23.109	-0.245761	0.524937	none
TUBA1C	Tubulin alpha-1C chain	Q9BQE3	32.3989	32.4198	32.499	32.4066	32.6082	32.5679	0.0268611	0.0311682	none
MYO1C	Unconventional myosin-Ic	O00159	23.5321	23.7935	23.6969	23.8151	23.8838	23.8001	0.0973523	0.1723	none
CDK17	Cyclin-dependent kinase 17;Cyclin-dependent kinase 16	Q00537	23.5492	23.4229	23.4543	23.6038	23.7368	23.8274	0.185697	0.343848	none
DDX19A	ATP-dependent RNA helicase DDX19B	Q9UMR2	26.7124	26.8509	26.7015	26.7694	26.7327	26.3635	-0.19453	0.258005	none
RANBP1	Ran-specific GTPase-activating protein	P43487	21.955	22.1644	22.2783	22.0946	22.2015	23.0847	0.266206	0.188799	none
ILKAP	Integrin-linked kinase-associated serine/threonine phosphatase 2C	Q9H0C8	22.0969	22.3837	22.0756	22.2221	22.0897	22.1675	-0.0871239	0.117592	none
CAD	CAD protein;Glutamine-dependent carbamoyl-phosphate synthase;Aspartate carbamoyltransferase;Dihydroorotase	P27708	25.8489	25.9591	26.0487	25.987	25.9283	25.9458	-0.0599803	0.0925297	none
METTL7A	Methyltransferase-like protein 7A	Q9H8H3	22.9394	22.7071	22.6968	22.7393	22.9291	23.1315	0.090735	0.0979853	none
SLC38A1	Sodium-coupled neutral amino acid transporter 1	Q9H2H9	25.154	25.0949	24.9423	24.7282	24.7933	25.1174	-0.245576	0.343848	none
AAAS	Aladin	Q9NRG9	24.6837	24.7858	24.7391	24.9459	24.9822	25.0302	0.18843	0.391632	none
UBAP2L	Ubiquitin-associated protein 2-like	Q14157	23.7565	23.7965	23.5273	23.9155	23.6991	23.8443	0.0647309	0.0825794	none
FAM162A	Protein FAM162A	Q96A26	25.0654	25.0263	25.0408	25.1485	25.1851	25.3111	0.109256	0.214918	none
ABHD14B	Alpha/beta hydrolase domain-containing protein 14B	Q96IU4	24.6883	24.8443	24.8035	24.576	24.6351	24.9265	-0.127645	0.198952	none
ATP6V1H	V-type proton ATPase subunit H	Q9UI12	23.1419	23.2252	22.809	23.1346	23.0392	22.1498	-0.345641	0.22011	none
SDR16C5	Epidermal retinol dehydrogenase 2	Q8N3Y7	24.817	24.8535	24.8284	24.8034	24.5986	24.8521	-0.143082	0.258005	none
RPL18	60S ribosomal protein L18	Q07020	24.2512	23.9988	24.5102	23.8306	23.8824	24.35	-0.293886	0.313168	none
CDK2	Cyclin-dependent kinase 2	P24941	27.7466	27.7519	27.7764	27.8859	27.6628	27.4121	-0.166194	0.201384	none
SLC26A6	Solute carrier family 26 member 6	Q9BXS9	24.5468	24.2961	24.1177	24.0182	24.1147	24.2806	-0.243844	0.34213	none
MDH2	Malate dehydrogenase;Malate dehydrogenase, mitochondrial	P40926	22.9709	22.8837	22.7639	22.8944	22.8349	22.9783	-0.0317367	0.035699	none
TRAM1	Translocating chain-associated membrane protein 1	Q15629	24.9194	25.296	25.2919	24.7277	24.5843	25.352	-0.342593	0.336563	none
CD44	CD44 antigen	P16070	27.2704	27.3713	27.6012	27.3614	27.4196	27.7956	0.0497554	0.0475038	none
DPM1	Dolichol-phosphate mannosyltransferase subunit 1	O60762	28.8715	28.9267	28.827	28.7403	28.8147	28.7095	-0.181709	0.348479	none
RPL36A	60S ribosomal protein L36a;60S ribosomal protein L36a-like	P83881	23.9649	23.9111	23.422	23.1066	23.8959	24.1188	-0.120413	0.0674253	none
TNRC6B	Trinucleotide repeat-containing gene 6B protein	Q9UPQ9	24.2329	24.1656	24.3127	24.1826	24.4452	24.6254	0.11921	0.157885	none
FN1	Fibronectin;Anastellin;Ugl-Y1;Ugl-Y2;Ugl-Y3	P02751	22.107	22.0025	22.2921	22.3093	22.1073	22.3966	0.0757439	0.085091	none
MLH1	DNA mismatch repair protein Mlh1	P40692	24.3077	24.2286	24.2743	24.5952	24.3734	24.0322	0.00195076	0.00193428	none
IPO5	Importin-5	O00410	24.2833	24.2972	24.2203	24.1116	23.7727	24.1672	-0.311191	0.432513	none
MTFR1	Mitochondrial fission regulator 1	Q15390	24.6434	24.5976	24.4463	24.7755	24.796	25.1154	0.271681	0.391632	none
HADHA	Trifunctional enzyme subunit alpha, mitochondrial;Long-chain enoyl-CoA hydratase;Long chain 3-hydroxyacyl-CoA dehydrogenase	P40939	26.2813	26.746	26.4872	26.34	26.25	26.5959	-0.170992	0.217806	none
DUT	Deoxyuridine 5-triphosphate nucleotidohydrolase, mitochondrial	P33316	23.2374	23.1121	24.0879	23.1823	23.2067	23.8009	-0.143922	0.0781324	none
RPL28	60S ribosomal protein L28	P46779	24.6992	24.6516	24.451	24.1651	23.9932	25.1515	-0.225495	0.118679	none
IDH3A	Isocitrate dehydrogenase [NAD] subunit alpha, mitochondrial	P50213	25.5671	25.4773	25.6026	25.7628	25.3824	25.5081	-0.0593946	0.0686975	none
RPS27L	40S ribosomal protein S27;40S ribosomal protein S27-like	Q71UM5	28.1195	28.0938	28.5304	28.0644	28.4321	29.1358	0.234734	0.135759	none
SEC11A	Signal peptidase complex catalytic subunit SEC11;Signal peptidase I;Signal peptidase complex catalytic subunit SEC11A	P67812	23.0445	23.19	23.0916	23.1052	22.9101	22.9733	-0.173948	0.34213	none
SPNS1	Protein spinster homolog 1	Q9H2V7	22.377	22.6659	22.7303	22.3482	22.3701	22.8721	-0.12241	0.113251	none
C15orf39	Uncharacterized protein C15orf39	Q6ZRI6	22.9792	22.8831	23.0317	23.122	23.1034	22.9902	0.0457371	0.0674253	none
IST1	IST1 homolog	P53990	23.0965	23.1442	23.0912	23.3541	23.1738	23.6167	0.20942	0.34213	none
ARL6IP1	ADP-ribosylation factor-like protein 6-interacting protein 1	Q15041	25.3801	25.6654	25.4646	25.5419	25.5819	25.738	0.0557808	0.0825794	none
FAM173A	Protein FAM173A	Q9BQD7	22.4131	22.0669	22.0226	21.9595	22.4768	22.1016	-0.0497342	0.0311682	none
GSPT1	Eukaryotic peptide chain release factor GTP-binding subunit ERF3A;Eukaryotic peptide chain release factor GTP-binding subunit ERF3B	P15170	22.2112	22.4658	22.614	22.6922	22.5382	22.8581	0.204349	0.29914	none
DCTN5	Dynactin subunit 5	Q9BTE1	22.7974	22.9727	22.805	22.7756	22.8504	22.2661	-0.289119	0.341769	none
CTU2	Cytoplasmic tRNA 2-thiolation protein 2	Q2VPK5	22.7704	22.8586	22.5207	22.7337	22.8325	22.4914	-0.0921357	0.0961557	none
ESYT2	Extended synaptotagmin-2	A0FGR8	27.0269	27.1725	26.9716	27.0321	26.896	27.212	-0.0717495	0.0939863	none
ARV1	Protein ARV1	Q9H2C2	24.4799	24.3204	24.1794	23.9095	23.8664	24.0792	-0.436367	0.742563	none
GIGYF2	PERQ amino acid-rich with GYF domain-containing protein 2	Q6Y7W6	25.5065	25.5586	25.6349	25.4328	25.7875	25.4995	-0.0548486	0.0715723	none
DERL2	Derlin-2;Derlin-3	Q9GZP9	24.4249	24.4306	24.5171	24.2303	24.3985	24.8917	-0.0121651	0.0077102	none
PRSS21	Testisin	Q9Y6M0	25.4638	25.4496	25.5579	25.3333	25.3065	25.2793	-0.245526	0.506561	none
SLC25A11	Mitochondrial 2-oxoglutarate/malate carrier protein	Q02978	27.7912	27.8876	27.7712	27.7222	27.713	27.526	-0.224414	0.391194	none
FLYWCH2	FLYWCH family member 2	Q96CP2	23.7339	23.7246	23.8812	23.8815	23.2931	24.3187	-0.0102823	0.00732452	none
MPDU1	Mannose-P-dolichol utilization defect 1 protein	O75352	24.8161	24.9494	24.9458	24.5647	23.6779	24.0168	-0.878772	0.86312	none
EIF5A	Eukaryotic translation initiation factor 5A;Eukaryotic translation initiation factor 5A-1;Eukaryotic translation initiation factor 5A-2;Eukaryotic translation initiation factor 5A-1-like	P63241	25.8612	25.9967	26.332	25.8008	26.0097	26.6501	0.0287767	0.0136117	none
LUC7L3	Luc7-like protein 3	O95232	23.57	23.7352	23.5095	23.1781	23.0326	23.4009	-0.462495	0.827933	none
TRABD	TraB domain-containing protein	Q9H4I3	23.5391	23.9207	23.7646	24.1047	23.9963	24.2109	0.301037	0.485645	none
RPL19	Ribosomal protein L19;60S ribosomal protein L19	P84098	23.4775	23.5092	23.409	23.5406	23.5561	23.7157	0.0774309	0.126571	none
SNRPN	Small nuclear ribonucleoprotein-associated protein N;Small nuclear ribonucleoprotein-associated proteins B and B	P63162	25.4542	25.3522	25.4064	25.4545	25.4846	25.0654	-0.130867	0.143169	none
AURKB	Aurora kinase B	Q96GD4	23.4626	23.4701	23.6292	23.7131	23.6632	23.7499	0.126615	0.232415	none
TOMM40	Mitochondrial import receptor subunit TOM40 homolog	O96008	23.6279	23.6256	23.6941	23.6549	23.816	23.8296	0.0561565	0.0872125	none
FAM210A	Protein FAM210A	Q96ND0	26.1469	26.6803	26.3262	26.6618	26.8876	26.5815	0.264364	0.34213	none
ACOT7	Cytosolic acyl coenzyme A thioester hydrolase	O00154	22.2487	22.4925	22.5421	22.3084	22.8263	23.0701	0.245716	0.231516	none
EIF1	Eukaryotic translation initiation factor 1;Eukaryotic translation initiation factor 1b	P41567	24.7294	24.5299	24.5277	24.3381	24.156	23.0378	-0.813161	0.423987	none
TMEM161A	Transmembrane protein 161A	Q9NX61	25.6849	25.886	25.7412	25.7513	25.9237	26.1776	0.118707	0.16308	none
MATK	Non-specific protein-tyrosine kinase;Megakaryocyte-associated tyrosine-protein kinase	P42679	23.667	23.6814	23.7608	23.8247	24.0487	24.0452	0.208326	0.386849	none
SLC25A23	Calcium-binding mitochondrial carrier protein SCaMC-3	Q9BV35	22.4714	22.5535	22.2199	22.7254	22.7983	22.6673	0.253894	0.391194	none
RPS5	40S ribosomal protein S5;40S ribosomal protein S5, N-terminally processed	P46782	28.811	28.8936	28.6738	29.0171	29.0516	28.3307	-0.0544564	0.0274813	none
RPS16	40S ribosomal protein S16	P62249	27.9494	27.9366	27.9074	28.0025	28.1486	27.3999	-0.142274	0.101362	none
AGPS	Alkyldihydroxyacetonephosphate synthase, peroxisomal	O00116	25.8844	26.0223	25.8616	26.0078	25.9227	25.6616	-0.120231	0.157885	none
DDX39A	ATP-dependent RNA helicase DDX39A;Spliceosome RNA helicase DDX39B	O00148	25.5083	25.3881	25.5219	25.2828	25.5579	25.4534	-0.102853	0.157885	none
PDLIM1	PDZ and LIM domain protein 1	O00151	23.7444	23.6267	23.8854	23.343	23.5908	24.2394	-0.089204	0.0591785	none
SLC33A1	Acetyl-coenzyme A transporter 1	O00400	23.4707	23.738	23.6902	23.5303	23.6052	23.6359	-0.103969	0.192402	none
RTCA	RNA 3-terminal phosphate cyclase	O00442	23.2755	23.582	23.5101	23.3199	23.5877	23.4285	-0.0719763	0.0918742	none
NDUFA4	Cytochrome c oxidase subunit NDUFA4	O00483	26.4066	26.3584	26.5212	26.4966	26.4196	26.5036	-0.0169142	0.0168391	none
PODXL	Podocalyxin	O00592	24.0317	24.4112	24.5708	24.3558	24.1463	23.7001	-0.331966	0.313168	none
ACACB	Acetyl-CoA carboxylase 2;Biotin carboxylase	O00763	27.9276	28.2339	28.3211	28.1331	28.4282	28.7517	0.215296	0.225967	none
SCD	Acyl-CoA desaturase	O00767	29.4223	30.0373	29.7311	29.2237	29.4411	29.4008	-0.43654	0.544024	none
TRAFD1	TRAF-type zinc finger domain-containing protein 1	O14545	21.9004	21.8443	22.1126	22.1878	22.4816	22.562	0.396529	0.585457	none
COX7A2L	Cytochrome c oxidase subunit 7A-related protein, mitochondrial	O14548	21.8826	21.6829	22.0329	22.144	21.4301	21.6511	-0.185843	0.140698	none
EI24	Etoposide-induced protein 2.4 homolog	O14681	26.1161	26.3239	26.2871	26.3717	26.5203	26.666	0.215494	0.369778	none
PTGES	Prostaglandin E synthase	O14684	29.4761	29.4328	29.5124	29.3958	29.4344	29.1442	-0.210433	0.343848	none
IMPA2	Inositol monophosphatase 2	O14732	27.7848	27.6631	27.9518	27.8295	28.0145	27.7742	0.0113801	0.00802944	none
MAP2K7	Dual specificity mitogen-activated protein kinase kinase 7	O14733	26.1613	26.2846	26.2784	26.399	26.5235	26.5118	0.175194	0.344628	none
CDIPT	CDP-diacylglycerol--inositol 3-phosphatidyltransferase	O14735	25.721	25.8566	26.1235	25.9988	25.9007	26.0523	0.0221057	0.0168391	none
PSMA7	Proteasome subunit alpha type-7;Proteasome subunit alpha type-7-like	O14818	25.965	25.9235	26.0428	25.9234	25.9239	26.1282	-0.0467563	0.0726485	none
SCAMP3	Secretory carrier-associated membrane protein 3	O14828	26.4298	26.6922	26.7305	26.7005	26.8561	26.9675	0.162433	0.278139	none
MGST3	Microsomal glutathione S-transferase 3	O14880	25.184	25.3663	25.3851	25.2624	25.2493	25.0014	-0.202178	0.34213	none
TIMM23	Mitochondrial import inner membrane translocase subunit Tim23;Putative mitochondrial import inner membrane translocase subunit Tim23B	O14925	27.4862	27.4059	27.3976	27.5712	27.7548	27.5982	0.150013	0.292609	none
UQCRQ	Cytochrome b-c1 complex subunit 8	O14949	29.7237	29.9765	29.8218	30.0073	29.9836	29.8052	0.0299014	0.0293842	none
RAB29	Ras-related protein Rab-7L1	O14966	23.869	23.791	23.8824	24.0148	24.0012	24.0775	0.122196	0.237702	none
XPO1	Exportin-1	O14980	29.116	29.1988	29.0857	29.0617	28.8517	29.0242	-0.215776	0.391194	none
KIAA0391	Mitochondrial ribonuclease P protein 3	O15091	24.8984	24.9478	24.658	24.8362	24.6704	24.346	-0.27861	0.34213	none
AGPAT2	1-acyl-sn-glycerol-3-phosphate acyltransferase beta	O15120	26.0499	26.2127	26.3166	26.3062	26.2634	26.3191	0.0416938	0.0615889	none
TRIM24	Transcription intermediary factor 1-alpha	O15164	26.4796	26.383	26.4114	26.7566	26.5085	26.1124	-0.0269792	0.0154336	none
GNPAT	Dihydroxyacetone phosphate acyltransferase	O15228	24.8503	24.8516	24.9024	24.7963	24.9821	25.0139	0.0011875	0.00193428	none
SURF4	Surfeit locus protein 4	O15260	26.7455	26.9617	27.0251	26.6524	25.8919	26.4228	-0.649835	0.628398	none
SPTLC1	Serine palmitoyltransferase 1	O15269	23.7741	23.6986	23.7397	23.7198	23.7321	23.9432	-0.000598084	0.00118559	none
PMM2	Phosphomannomutase 2;Phosphomannomutase	O15305	24.8303	24.7843	24.8753	25.065	25.0215	25.0273	0.146523	0.320619	none
SLC16A3	Monocarboxylate transporter 4	O15427	29.7887	29.8618	29.8858	29.5017	29.4555	29.895	-0.289507	0.391632	none
SLC31A1	High affinity copper uptake protein 1	O15431	22.6141	22.5957	22.8361	22.5715	22.5102	22.8065	-0.114049	0.157885	none
ABCC4	Multidrug resistance-associated protein 4	O15439	23.9795	24.2246	24.2533	24.2549	24.1931	24.3184	0.0415411	0.0591785	none
XPOT	Exportin-T	O43592	25.7751	25.7556	25.832	25.7273	25.4693	25.6795	-0.223658	0.369778	none
TIMM44	Mitochondrial import inner membrane translocase subunit TIM44	O43615	25.9505	26.1981	26.1113	26.0818	26.1481	26.267	0.0175028	0.0168391	none
BUB3	Mitotic checkpoint protein BUB3	O43684	24.2252	24.4251	24.4239	24.3973	24.4916	24.6836	0.104684	0.167194	none
SLC25A20	Mitochondrial carnitine/acylcarnitine carrier protein	O43772	27.1879	27.5587	27.4651	27.4966	27.3481	27.3788	-0.0575335	0.0776884	none
SLC25A17	Peroxisomal membrane protein PMP34	O43808	26.257	26.2617	26.4808	25.8931	25.5717	25.3496	-0.789829	1.04287	none
SCO2	Protein SCO2 homolog, mitochondrial	O43819	25.215	25.2223	25.2562	25.4399	25.3039	25.3048	0.0568741	0.0838743	none
SLC37A4	Glucose-6-phosphate translocase	O43826	24.246	24.4083	24.3649	24.1555	24.2693	24.4579	-0.10701	0.184274	none
EDIL3	EGF-like repeat and discoidin I-like domain-containing protein 3	O43854	23.8817	24.1463	23.9784	23.8679	23.6915	23.9976	-0.211293	0.343848	none
NDUFS5	NADH dehydrogenase [ubiquinone] iron-sulfur protein 5	O43920	21.8834	22.0884	22.0122	21.7649	22.1111	22.5381	0.0819224	0.0686975	none
FADS1	Fatty acid desaturase 1	O60427	28.6564	28.98	28.8071	28.7671	28.9392	29.1327	0.0703691	0.0825794	none
ACSL4	Long-chain-fatty-acid--CoA ligase 4	O60488	29.7027	29.9239	29.8143	29.827	29.8357	29.4244	-0.179416	0.222282	none
GMDS	GDP-mannose 4,6 dehydratase	O60547	24.2146	24.1223	24.2599	24.4596	24.5843	24.1885	0.150391	0.198119	none
UGDH	UDP-glucose 6-dehydrogenase	O60701	27.5424	27.6804	27.6901	27.8092	27.7328	27.5965	0.0137291	0.0140846	none
ICMT	Protein-S-isoprenylcysteine O-methyltransferase	O60725	22.7201	22.7716	23.2982	21.9121	22.677	21.8515	-0.84458	0.630465	none
TIMM17B	Mitochondrial import inner membrane translocase subunit Tim17-B	O60830	25.1408	25.2334	24.9027	25.3618	24.9972	24.8301	-0.0907535	0.0825794	none
HIP1R	Huntingtin-interacting protein 1-related protein	O75146	25.6338	25.6703	25.5421	25.8773	25.9456	25.2596	0.0173285	0.00794696	none
NDUFS2	NADH dehydrogenase [ubiquinone] iron-sulfur protein 2, mitochondrial	O75306	23.478	23.7037	23.5581	23.5722	23.4284	23.2207	-0.234301	0.343848	none
GBAS	Protein NipSnap homolog 2	O75323	27.0027	27.0732	26.9507	27.6214	27.4047	26.9828	0.265989	0.293019	none
SEC22B	Vesicle-trafficking protein SEC22b	O75396	24.4481	24.667	24.5289	24.7859	24.6774	24.9446	0.193168	0.343848	none
CDC45	Cell division control protein 45 homolog	O75419	23.244	23.4174	23.5241	23.2283	23.2637	23.8759	-0.000687931	0.000940361	none
GIGYF1	PERQ amino acid-rich with GYF domain-containing protein 1	O75420	24.6336	24.4294	24.5051	24.6229	24.6687	24.5333	0.024132	0.0221011	none
GCAT	2-amino-3-ketobutyrate coenzyme A ligase, mitochondrial	O75600	24.1227	24.1343	23.9409	24.2802	24.6883	24.2659	0.28404	0.343848	none
ERAL1	GTPase Era, mitochondrial	O75616	23.7344	23.448	23.7315	23.7661	23.9659	24.3549	0.329552	0.343848	none
SLC25A12	Calcium-binding mitochondrial carrier protein Aralar1	O75746	25.9917	26.1275	26.1615	26.0117	25.9735	25.9136	-0.188771	0.344628	none
ZMPSTE24	CAAX prenyl protease 1 homolog	O75844	28.49	28.5729	28.6115	28.4618	28.4511	28.4188	-0.175735	0.343848	none
IDH1	Isocitrate dehydrogenase [NADP] cytoplasmic	O75874	25.796	25.8822	25.7523	25.9824	26.0677	25.631	0.0220862	0.0154336	none
DHRS3	Short-chain dehydrogenase/reductase 3	O75911	24.2287	24.602	24.2637	24.6487	24.4754	24.3573	0.0675277	0.0776884	none
ATP5L	ATP synthase subunit g, mitochondrial	O75964	25.6576	25.7968	25.6644	25.7959	25.8292	25.4444	-0.0779263	0.0825794	none
GLRX3	Glutaredoxin-3	O76003	23.3823	23.7992	23.8643	23.172	23.3038	22.8928	-0.620529	0.779261	none
CLPX	ATP-dependent Clp protease ATP-binding subunit clpX-like, mitochondrial	O76031	26.5017	26.7	26.5237	26.8274	26.8189	26.621	0.119135	0.194465	none
LTN1	E3 ubiquitin-protein ligase listerin	O94822	23.6761	24.0201	23.7367	23.4753	23.3226	23.6171	-0.400744	0.630465	none
TOMM70A	Mitochondrial import receptor subunit TOM70	O94826	25.6173	25.5243	25.5346	25.3863	25.4592	25.7686	-0.0821547	0.0984838	none
CCNB2	G2/mitotic-specific cyclin-B2	O95067	23.805	23.9446	23.8873	24.0076	23.8225	24.3505	0.119794	0.131263	none
AGFG2	Arf-GAP domain and FG repeat-containing protein 2	O95081	24.1596	24.0677	24.2099	24.5071	24.0748	24.1307	0.0303521	0.0198826	none
MFN2	Mitofusin-2	O95140	24.4268	24.5282	24.3679	24.5244	24.5674	24.6547	0.0797607	0.137405	none
NDUFB4	NADH dehydrogenase [ubiquinone] 1 beta subcomplex subunit 4	O95168	27.1717	27.149	27.1455	27.0773	27.1011	27.1033	-0.122953	0.275771	none
PAPSS2	Bifunctional 3-phosphoadenosine 5-phosphosulfate synthase 2;Sulfate adenylyltransferase;Adenylyl-sulfate kinase	O95340	26.7789	26.8038	26.8708	26.9417	26.7843	26.6182	-0.0979078	0.120917	none
IPO7	Importin-7	O95373	24.9462	24.9202	24.9225	24.879	24.6392	24.8528	-0.200725	0.343848	none
ARIH2	E3 ubiquitin-protein ligase ARIH2	O95376	23.0001	22.7783	22.9193	23.0117	22.97	23.3801	0.159831	0.199037	none
AHSA1	Activator of 90 kDa heat shock protein ATPase homolog 1	O95433	24.838	24.8904	25.0002	24.8587	24.9088	24.8407	-0.101591	0.196028	none
PSMG1	Proteasome assembly chaperone 1	O95456	21.9346	21.7225	22.2697	22.3554	22.3507	22.456	0.350286	0.391632	none
MPC2	Mitochondrial pyruvate carrier 2	O95563	27.1138	27.4697	27.4016	27.3496	27.382	27.4049	-0.0109778	0.00927728	none
ACSL3	Long-chain-fatty-acid--CoA ligase 3	O95573	31.6067	31.6646	31.5426	31.6013	31.6644	31.5832	-0.0498754	0.0825794	none
ASMTL	N-acetylserotonin O-methyltransferase-like protein	O95671	22.6439	22.7637	22.8124	22.9491	22.8084	22.2341	-0.137567	0.101031	none
BAG3	BAG family molecular chaperone regulator 3	O95817	22.1018	22.5574	22.6009	22.2222	22.6501	22.9223	0.116684	0.0838743	none
NDUFB10	NADH dehydrogenase [ubiquinone] 1 beta subcomplex subunit 10	O96000	25.3801	25.6312	25.4681	25.6132	25.8383	25.7381	0.175305	0.34213	none
PEX11B	Peroxisomal membrane protein 11B	O96011	27.9251	27.9806	28.0378	28.1824	28.111	27.928	0.0311682	0.0311682	none
LDHA	L-lactate dehydrogenase A chain	P00338	27.7614	27.8785	27.9048	27.8765	27.7087	27.4885	-0.218512	0.34213	none
GLUD1	Glutamate dehydrogenase 1, mitochondrial;Glutamate dehydrogenase 2, mitochondrial	P00367	27.6333	28.0059	27.7051	27.8795	27.8491	27.7231	-0.0256434	0.0208736	none
MT-CO3	Cytochrome c oxidase subunit 3	P00414	25.5427	25.8947	25.3904	25.8291	25.1257	25.8282	-0.0764175	0.0475038	none
HPRT1	Hypoxanthine-guanine phosphoribosyltransferase	P00492	24.5714	24.5743	24.5928	24.6137	24.4642	24.7971	-0.0159806	0.0154336	none
EGFR	Epidermal growth factor receptor;Receptor protein-tyrosine kinase	P00533	23.9088	23.667	23.9115	23.7955	23.8532	24.0011	-0.00728356	0.0077102	none
PGK1	Phosphoglycerate kinase 1	P00558	24.8976	25.4721	25.2597	25.489	25.2573	25.6076	0.180034	0.198119	none
ASS1	Argininosuccinate synthase	P00966	26.2813	26.3507	26.4244	26.4659	26.2691	26.055	-0.150281	0.198119	none
TFRC	Transferrin receptor protein 1;Transferrin receptor protein 1, serum form	P02786	27.7248	27.952	27.8379	27.7929	27.7602	27.7192	-0.142288	0.293019	none
MT-ATP8	ATP synthase protein 8	P03928	27.2219	27.8673	27.5424	27.3939	27.3089	27.7518	-0.120456	0.0968364	none
RAF1	RAF proto-oncogene serine/threonine-protein kinase	P04049	25.2902	25.3868	25.4112	25.0882	24.9755	25.0324	-0.39214	0.929585	none
ANXA1	Annexin A1;Annexin	P04083	24.7181	24.6638	24.637	24.6533	24.6787	25.2433	0.123976	0.115404	none
NR3C1	Glucocorticoid receptor	P04150	24.7727	24.7582	24.698	24.7145	24.6316	24.9002	-0.0556628	0.0825794	none
TK1	Thymidine kinase, cytosolic;Thymidine kinase	P04183	24.7618	24.2823	24.4343	24.7549	24.6701	24.3731	0.0450742	0.0271395	none
GAPDH	Glyceraldehyde-3-phosphate dehydrogenase	P04406	27.1016	26.9363	26.9122	27.1157	27.1305	26.854	-0.0114181	0.00794696	none
HSPB1	Heat shock protein beta-1	P04792	28.1661	28.1222	28.045	28.3379	28.3863	27.9938	0.0667687	0.0776884	none
RPN1	Dolichyl-diphosphooligosaccharide--protein glycosyltransferase subunit 1	P04843	26.1422	26.2071	26.0718	26.0616	26.1617	26.4522	0.0233161	0.0181297	none
RPN2	Dolichyl-diphosphooligosaccharide--protein glycosyltransferase subunit 2	P04844	26.4528	26.6476	26.4531	26.2982	26.1717	26.2896	-0.326112	0.650373	none
ATP1A1	Sodium/potassium-transporting ATPase subunit alpha-1	P05023	27.4035	27.4566	27.4731	27.4711	27.521	28.0236	0.166029	0.198119	none
SLC25A5	ADP/ATP translocase 2;ADP/ATP translocase 2, N-terminally processed	P05141	32.1273	32.3035	32.3356	32.2474	32.5877	32.6162	0.166848	0.255288	none
PCCA	Propionyl-CoA carboxylase alpha chain, mitochondrial	P05165	28.6788	28.913	29.0147	28.7868	29.7743	28.9888	0.252995	0.172945	none
ICAM1	Intercellular adhesion molecule 1	P05362	22.6341	22.9161	22.7406	22.6143	22.486	22.9638	-0.137008	0.16308	none
KRT18	Keratin, type I cytoskeletal 18	P05783	30.4817	30.4609	30.5439	30.6943	30.757	30.4908	0.0903692	0.120899	none
CDK1	Cyclin-dependent kinase 1	P06493	30.4277	30.5186	30.4302	30.5552	30.4757	30.4201	-0.0366656	0.0568405	none
ENO1	Alpha-enolase	P06733	30.8199	30.8997	30.9668	31.0923	31.1894	30.351	-0.0793865	0.0475038	none
NPM1	Nucleophosmin	P06748	22.7447	22.9683	22.9239	22.1691	22.5078	22.5072	-0.545755	0.998888	none
ANXA2	Annexin A2;Annexin;Putative annexin A2-like protein	P07355	28.279	28.3117	28.4233	28.1876	28.2815	28.9977	0.089476	0.0655422	none
TUBB	Tubulin beta chain	P07437	29.8548	29.9205	29.9598	29.9756	30.0213	29.9067	-0.0053278	0.0077102	none
EPRS	Bifunctional glutamate/proline--tRNA ligase;Glutamate--tRNA ligase;Proline--tRNA ligase	P07814	22.0316	21.7842	21.5842	21.9669	21.0847	21.2234	-0.436476	0.34213	none
HSP90AA1	Heat shock protein HSP 90-alpha	P07900	24.3713	24.62	24.5579	24.4294	24.4436	24.7758	-0.0282687	0.0263789	none
PFKM	ATP-dependent 6-phosphofructokinase, muscle type	P08237	26.8633	27.1479	26.8318	27.0398	27.0667	26.9298	0.0029457	0.00373727	none
HSP90AB1	Heat shock protein HSP 90-beta	P08238	29.9188	30.0418	30.0431	30.0552	30.1374	30.2929	0.0990866	0.183955	none
ASNS	Asparagine synthetase [glutamine-hydrolyzing]	P08243	25.6467	25.7252	25.705	25.9381	26.0402	26.0055	0.240852	0.544024	none
PDHA1	Pyruvate dehydrogenase E1 component subunit alpha, somatic form, mitochondrial	P08559	25.9851	26.2145	25.9845	26.2613	26.1364	26.1763	0.0684843	0.0968364	none
CYC1	Cytochrome c1, heme protein, mitochondrial	P08574	28.1372	28.3941	28.2382	28.1496	28.2818	28.3859	-0.0455585	0.0686975	none
MET	Hepatocyte growth factor receptor	P08581	21.195	20.785	20.6876	22.498	23.7151	24.009	2.45673	1.45762	up
ACAA1	3-ketoacyl-CoA thiolase, peroxisomal	P09110	23.8352	23.9478	23.9009	24.144	24.1508	24.1993	0.208625	0.450032	none
LGALS1	Galectin-1	P09382	26.0305	26.2645	26.3326	25.9478	26.0312	26.2361	-0.198936	0.34213	none
CNP	2,3-cyclic-nucleotide 3-phosphodiesterase	P09543	24.1797	24.2501	24.273	24.2002	24.4292	24.6813	0.141147	0.198119	none
COX6C	Cytochrome c oxidase subunit 6C	P09669	26.556	26.8767	26.628	26.5746	26.8316	27.1726	0.111248	0.101362	none
CHTF8	Chromosome transmission fidelity protein 8 homolog isoform 2	P0CG12	23.6275	23.3663	23.2953	23.8962	23.9073	24.1141	0.481373	0.774096	none
U2AF1	Splicing factor U2AF 35 kDa subunit	P0DN76	21.9954	22.0043	21.9061	21.4694	21.685	21.9831	-0.317563	0.412299	none
ARAF	Serine/threonine-protein kinase A-Raf	P10398	24.0183	23.9912	24.085	23.8791	23.8782	24.0431	-0.159488	0.34213	none
HIST1H1C	Histone H1.2;Histone H1.4;Histone H1.3;Histone H1t;Histone H1.1	P16403	23.6784	23.6389	23.2335	22.5798	23.0064	22.8167	-0.777474	1.04287	none
NR2F6	Nuclear receptor subfamily 2 group F member 6	P10588	23.123	23.1955	23.0211	23.0478	23.4448	22.7667	-0.0882444	0.0776884	none
TXN	Thioredoxin	P10599	26.6614	26.4331	27.1272	26.1925	25.8477	27.4548	-0.303698	0.112768	none
MGST1	Microsomal glutathione S-transferase 1	P10620	23.8435	24.015	23.8017	23.5943	23.6382	23.7652	-0.282305	0.54633	none
HSPD1	60 kDa heat shock protein, mitochondrial	P10809	27.2674	27.739	27.4573	27.4657	27.603	27.7116	0.0440343	0.0475038	none
CLU	Clusterin;Clusterin beta chain;Clusterin alpha chain;Clusterin	P10909	25.7437	25.7956	25.584	25.7525	25.6912	26.0172	0.0511084	0.0652031	none
HSPA5	78 kDa glucose-regulated protein	P11021	26.9401	27.0166	27.0118	26.7667	26.8754	27.3704	-0.0467859	0.0350769	none
HSPA8	Heat shock cognate 71 kDa protein	P11142	26.7329	26.9009	26.7924	26.7305	26.8563	27.148	0.0414039	0.0475038	none
SLC2A1	Solute carrier family 2, facilitated glucose transporter member 1	P11166	28.2856	28.563	28.5342	28.4293	28.6132	29.1345	0.203306	0.198119	none
SLC2A3	Solute carrier family 2, facilitated glucose transporter member 3;Solute carrier family 2, facilitated glucose transporter member 14	P11169	25.1602	25.5109	25.34	25.2244	25.3603	25.7063	0.031834	0.02288	none
UMPS	Uridine 5-monophosphate synthase;Orotate phosphoribosyltransferase;Orotidine 5-phosphate decarboxylase	P11172	27.4822	27.4757	27.4973	27.5703	27.6022	27.7533	0.0953847	0.184274	none
PDHB	Pyruvate dehydrogenase E1 component subunit beta, mitochondrial	P11177	25.4733	25.5736	25.3387	25.6295	25.6009	25.5426	0.0676496	0.0968364	none
PC	Pyruvate carboxylase, mitochondrial	P11498	34.0788	34.4193	34.3887	33.8204	34.2857	34.5459	-0.139711	0.115404	none
PCNA	Proliferating cell nuclear antigen	P12004	26.5052	26.6154	26.8195	26.8002	26.623	26.8352	0.0446445	0.0538071	none
SLC25A4	ADP/ATP translocase 1	P12235	29.0164	29.1533	29.1794	29.1576	29.3221	29.2018	0.049318	0.081982	none
SLC25A6	ADP/ATP translocase 3;ADP/ATP translocase 3, N-terminally processed	P12236	34.5104	34.6946	34.7515	34.6987	34.958	34.9536	0.156444	0.275771	none
RNH1	Ribonuclease inhibitor	P13489	22.2426	22.7194	22.1797	22.45	22.8976	23.1057	0.37575	0.343848	none
EEF2	Elongation factor 2	P13639	27.0072	27.1793	27.2682	27.0029	27.165	27.7641	0.0976429	0.0807942	none
MIF	Macrophage migration inhibitory factor	P14174	27.1582	27.1502	27.5263	27.1211	27.5489	28.7314	0.460792	0.217806	none
HGF	Hepatocyte growth factor;Hepatocyte growth factor alpha chain;Hepatocyte growth factor beta chain	P14210				25.9276	25.7954	26.8802	5.04405	3.68505	up
FDPS	Farnesyl pyrophosphate synthase	P14324	23.9487	24.1874	24.0588	24.2654	24.1192	23.6481	-0.115537	0.094426	none
PKM	Pyruvate kinase PKM;Pyruvate kinase	P14618	31.0276	31.113	31.0291	31.1646	31.2996	30.5363	-0.117888	0.0825794	none
B4GALT1	Beta-1,4-galactosyltransferase 1;Lactose synthase A protein;N-acetyllactosamine synthase;Beta-N-acetylglucosaminylglycopeptide beta-1,4-galactosyltransferase;Beta-N-acetylglucosaminyl-glycolipid beta-1,4-galactosyltransferase;Processed beta-1,4-galactosyltransferase 1	P15291	24.009	24.1368	24.0935	24.123	23.7955	23.6747	-0.27684	0.343848	none
DSP	Desmoplakin	P15924	30.461	30.0575	30.1207	30.0394	30.0091	29.8316	-0.314478	0.377856	none
ATP2A2	Sarcoplasmic/endoplasmic reticulum calcium ATPase 2	P16615	26.7266	26.5916	26.6963	26.7013	26.7935	26.9764	0.0907588	0.126882	none
TMEM11	Transmembrane protein 11, mitochondrial	P17152	23.251	23.4035	23.2485	23.1619	23.4334	23.1918	-0.100167	0.15022	none
PFKL	ATP-dependent 6-phosphofructokinase, liver type	P17858	26.6146	26.76	26.5287	26.7876	26.8603	26.4626	0.0075842	0.0077102	none
TCP1	T-complex protein 1 subunit alpha	P17987	26.5272	26.6036	26.5293	26.6102	26.5414	26.0985	-0.198101	0.225967	none
PTPN1	Tyrosine-protein phosphatase non-receptor type 1;Tyrosine-protein phosphatase non-receptor type	P18031	24.9908	25.2943	25.0816	25.0755	25.22	25.4759	0.0734226	0.0825794	none
ARF4	ADP-ribosylation factor 4	P18085	26.419	26.1183	26.0849	25.7534	25.0733	25.0664	-0.971148	0.929585	none
ATP2B1	Plasma membrane calcium-transporting ATPase 1;Calcium-transporting ATPase	P20020	27.6407	27.6569	27.6681	27.5067	27.666	27.9999	0.00748509	0.0077102	none
CSRP1	Cysteine and glycine-rich protein 1	P21291	30.2977	30.3971	30.6576	30.2346	30.5549	30.7115	-0.0119767	0.0077102	none
FLNA	Filamin-A	P21333	26.0561	26.1483	26.2327	26.3307	26.3659	26.7264	0.267131	0.391194	none
VDAC1	Voltage-dependent anion-selective channel protein 1	P21796	23.4583	23.6921	23.4207	23.5619	23.3074	23.1274	-0.252935	0.34213	none
SDHB	Succinate dehydrogenase [ubiquinone] iron-sulfur subunit, mitochondrial	P21912	25.8217	25.7785	25.7905	25.9542	25.5933	26.0368	0.00309188	0.00307026	none
GART	Trifunctional purine biosynthetic protein adenosine-3;Phosphoribosylamine--glycine ligase;Phosphoribosylformylglycinamidine cyclo-ligase;Phosphoribosylglycinamide formyltransferase	P22102	25.039	25.1538	25.2189	24.9949	25.114	25.5174	0.0100348	0.0077102	none
UQCRC2	Cytochrome b-c1 complex subunit 2, mitochondrial	P22695	30.7902	30.9304	30.8056	31.0622	30.9342	30.5757	-0.0461438	0.0357584	none
TUBG1	Tubulin gamma-1 chain;Tubulin gamma-2 chain	P23258	25.7093	25.8293	25.6587	25.8907	25.9407	25.6433	0.0309632	0.0274813	none
PPIB	Peptidyl-prolyl cis-trans isomerase B	P23284	27.1177	27.2529	27.201	26.4548	26.7677	27.5559	-0.325834	0.231516	none
WARS	Tryptophan--tRNA ligase, cytoplasmic;T1-TrpRS;T2-TrpRS	P23381	23.7359	23.7787	23.7682	24.1212	24.2636	24.0229	0.313531	0.593323	none
RPS3	40S ribosomal protein S3	P23396	27.8779	27.9469	27.9385	27.7083	27.7396	27.3241	-0.391887	0.544024	none
CFL1	Cofilin-1	P23528	26.7685	27.0054	27.6034	26.6209	26.9618	27.2689	-0.236691	0.16308	none
ATP2B4	Plasma membrane calcium-transporting ATPase 4	P23634	23.8633	24.0666	23.7131	23.5387	23.8112	23.8452	-0.210779	0.34213	none
DTYMK	Thymidylate kinase	P23919	24.6906	24.8199	24.9734	24.8872	25.0452	25.3932	0.219091	0.297358	none
KDELR1	ER lumen protein-retaining receptor 1;ER lumen protein-retaining receptor	P24390	25.7304	25.6889	25.4623	24.5901	24.6129	23.6006	-1.4208	1.07181	none
ATP5F1	ATP synthase F(0) complex subunit B1, mitochondrial	P24539	24.7546	24.9532	24.9772	25.3538	25.0033	24.7898	0.0925016	0.0825794	none
ACAT1	Acetyl-CoA acetyltransferase, mitochondrial	P24752	29.6795	29.8109	29.8125	29.7849	29.7413	29.6523	-0.102934	0.193032	none
MCM3	DNA replication licensing factor MCM3	P25205	21.8093	22.1679	21.9987	22.0143	21.9759	22.1514	-0.00623134	0.0077102	none
RPS12	40S ribosomal protein S12	P25398	25.6069	25.7159	25.9125	25.4669	25.918	26.0019	-0.0109929	0.0077102	none
ATP5A1	ATP synthase subunit alpha, mitochondrial	P25705	30.2647	30.3964	30.3799	30.4885	30.5191	30.2286	0.00355866	0.00487339	none
PSMA1	Proteasome subunit alpha type-1;Proteasome subunit alpha type	P25786	26.1241	26.2493	26.2126	26.4821	26.3711	26.2546	0.112495	0.193032	none
RPL13	60S ribosomal protein L13	P26373	23.9048	23.7568	23.4293	23.7389	23.7596	23.3124	-0.154809	0.126571	none
S100A4	Protein S100-A4	P26447	24.5507	24.7418	24.9947	24.5391	24.7921	25.4884	0.116027	0.0776825	none
TARS	Threonine--tRNA ligase, cytoplasmic	P26639	24.7672	24.9406	24.6444	24.7668	24.5893	24.545	-0.211836	0.343848	none
EEF1G	Elongation factor 1-gamma	P26641	27.1568	27.2893	27.2208	27.252	27.3323	27.3772	0.0367049	0.0629873	none
STOM	Erythrocyte band 7 integral membrane protein	P27105	23.3838	23.55	23.1751	23.5525	23.3665	23.4411	0.0222946	0.0168391	none
SHC1	SHC-transforming protein 1;SHC-transforming protein 2	P29353	22.0018	21.9814	22.4164	22.399	22.2537	22.358	0.142205	0.167421	none
PRDX6	Peroxiredoxin-6	P30041	25.2737	25.4753	25.6308	25.4686	25.4991	25.5435	-0.0176262	0.0154336	none
PRDX3	Thioredoxin-dependent peroxide reductase, mitochondrial	P30048	21.7223	21.9161	22.0184	21.8694	21.9206	21.9648	-0.0288398	0.0311682	none
RPL12	60S ribosomal protein L12	P30050	26.3087	26.2966	26.2635	26.4405	26.4435	25.8341	-0.111727	0.0861073	none
PDIA3	Protein disulfide-isomerase A3	P30101	27.1974	27.2644	27.3549	27.1655	27.378	27.6382	0.0602048	0.0726485	none
ALDH1B1	Aldehyde dehydrogenase X, mitochondrial	P30837	22.7895	22.79	22.7264	22.8137	22.8541	23.2663	0.147889	0.198119	none
SDHA	Succinate dehydrogenase [ubiquinone] flavoprotein subunit, mitochondrial	P31040	23.518	23.5385	23.5092	23.6854	23.5215	23.0223	-0.173635	0.157885	none
MAT2A	S-adenosylmethionine synthase isoform type-2	P31153	23.59	23.426	23.563	23.4717	23.3611	23.5023	-0.142793	0.249775	none
CPS1	Carbamoyl-phosphate synthase [ammonia], mitochondrial	P31327	31.3424	31.6114	31.448	31.3391	31.362	31.3456	-0.179841	0.343848	none
DNAJA1	DnaJ homolog subfamily A member 1	P31689	25.1897	25.1015	24.9722	24.7366	24.986	25.5137	-0.0705324	0.0509315	none
PRDX2	Peroxiredoxin-2	P32119	25.075	24.8639	24.8267	24.7514	24.5887	24.9532	-0.218898	0.331185	none
PYCR1	Pyrroline-5-carboxylate reductase 1, mitochondrial;Pyrroline-5-carboxylate reductase	P32322	25.0035	25.0642	24.9881	25.411	25.2542	25.372	0.265663	0.544024	none
ACSL1	Long-chain-fatty-acid--CoA ligase 1	P33121	28.0843	28.182	28.1617	28.118	28.2307	28.2731	0.00313543	0.00638512	none
KIF5B	Kinesin-1 heavy chain	P33176	23.2036	23.4397	23.1026	23.3166	23.4035	23.1543	-0.018631	0.0154336	none
ABCC1	Multidrug resistance-associated protein 1	P33527	25.0531	25.2319	25.1096	25.21	25.4036	25.6373	0.223985	0.343848	none
ABCD1	ATP-binding cassette sub-family D member 1	P33897	25.7188	25.7376	25.6549	25.5874	25.5662	25.8877	-0.0848208	0.115404	none
KDELR2	ER lumen protein-retaining receptor 2	P33947	26.8923	26.8746	26.8078	25.7319	25.166	24.7646	-1.69886	1.4583	down
TTK	Dual specificity protein kinase TTK	P33981	23.9386	23.745	23.9771	23.7009	23.8318	23.5976	-0.238239	0.343848	none
MCM7	DNA replication licensing factor MCM7	P33993	25.513	25.6657	25.6196	25.8298	25.9342	25.0515	-0.0557568	0.0263789	none
SHMT2	Serine hydroxymethyltransferase, mitochondrial;Serine hydroxymethyltransferase	P34897	23.9034	24.3238	24.105	24.2003	24.292	24.2857	0.0871223	0.115404	none
RFC4	Replication factor C subunit 4	P35249	25.9315	25.9232	26.2232	26.0953	26.1767	26.1486	0.0527166	0.0715723	none
RFC2	Replication factor C subunit 2	P35250	24.0912	24.2109	24.1612	24.3582	24.3669	23.9933	0.0235417	0.0168391	none
BSG	Basigin	P35613	29.1907	29.2113	29.4797	29.1216	29.1384	29.7297	-0.0254935	0.0154336	none
MAP2K2	Dual specificity mitogen-activated protein kinase kinase 2	P36507	26.6866	26.673	26.6873	26.7873	26.8008	26.6144	-0.00957924	0.00820377	none
ATP5C1	ATP synthase subunit gamma, mitochondrial	P36542	26.3734	26.4233	26.3961	26.5027	26.6895	26.4263	0.0804513	0.115404	none
RPL4	60S ribosomal protein L4	P36578	26.0949	26.0979	25.5074	25.557	25.5844	25.9289	-0.271428	0.275771	none
LONP1	Lon protease homolog, mitochondrial	P36776	23.5621	23.9409	23.9632	24.0253	23.7953	23.7882	-0.0139608	0.00927728	none
FDFT1	Squalene synthase	P37268	27.0629	27.0572	27.0061	27.1974	27.2111	27.2189	0.105587	0.217806	none
TAGLN2	Transgelin-2	P37802	21.9593	22.1459	22.1654	21.9942	22.3253	23.0781	0.314217	0.225967	none
ETFB	Electron transfer flavoprotein subunit beta	P38117	22.7955	22.7447	23.0997	23.1747	23.2967	23.5758	0.407645	0.544024	none
GGCX	Vitamin K-dependent gamma-carboxylase	P38435	23.629	23.5451	23.441	23.4686	23.5081	23.9301	0.0357672	0.0271395	none
HSPA9	Stress-70 protein, mitochondrial	P38646	26.3684	26.6851	26.5498	26.4739	26.5	26.8919	0.0260486	0.0173776	none
EIF4A3	Eukaryotic initiation factor 4A-III;Eukaryotic initiation factor 4A-III, N-terminally processed	P38919	23.5446	23.6503	23.5672	23.6116	23.8652	23.4121	-0.0192255	0.0154336	none
RPS19	40S ribosomal protein S19	P39019	25.2077	25.0212	24.8633	25.0436	24.9788	24.6691	-0.195018	0.225967	none
FEN1	Flap endonuclease 1	P39748	26.672	26.7029	26.8277	26.4953	26.6113	26.3171	-0.321091	0.53017	none
CCT6A	T-complex protein 1 subunit zeta	P40227	27.3982	27.4863	27.4344	27.4178	27.4356	27.3587	-0.097084	0.198119	none
NNMT	Nicotinamide N-methyltransferase	P40261	21.0406	21.0927	21.0132	21.092	20.9976	21.5671	0.108606	0.101951	none
STAT3	Signal transducer and activator of transcription 3	P40763	22.2846	22.3323	22.1807	22.3142	21.9869	22.598	-0.0276463	0.0168391	none
RFC5	Replication factor C subunit 5	P40937	25.9425	26.1147	25.7898	26.0559	26.1239	25.3745	-0.159033	0.105055	none
RFC3	Replication factor C subunit 3	P40938	27.1064	26.9352	27.1913	27.2628	27.1807	27.0639	0.0300454	0.0263789	none
EIF2S3	Eukaryotic translation initiation factor 2 subunit 3;Putative eukaryotic translation initiation factor 2 subunit 3-like protein	P41091	26.054	26.1246	26.3328	26.1175	26.4007	26.2888	0.0370907	0.0378839	none
PNPLA4	Patatin-like phospholipase domain-containing protein 4	P41247	25.631	25.5899	25.6518	25.616	25.26	25.352	-0.276375	0.391194	none
GARS	Glycine--tRNA ligase	P41250	25.7159	25.9117	25.8376	25.7797	25.7708	25.4639	-0.211731	0.34213	none
SLC19A1	Folate transporter 1	P41440	22.4327	22.7487	22.4901	22.2733	22.4716	21.8005	-0.436866	0.398664	none
MTOR	Serine/threonine-protein kinase mTOR	P42345	27.1283	27.1173	27.1461	27.0984	27.0464	26.946	-0.161783	0.341769	none
RPS27	40S ribosomal protein S27	P42677	27.0481	27.0293	27.4822	27.055	27.5236	28.0315	0.288705	0.201384	none
ACAA2	3-ketoacyl-CoA thiolase, mitochondrial	P42765	27.7465	27.8233	27.767	27.9259	27.7928	27.7548	-0.015913	0.0154336	none
RPL35	60S ribosomal protein L35	P42766	24.7246	24.4777	24.527	24.54	24.4502	23.3611	-0.520865	0.328498	none
GPD2	Glycerol-3-phosphate dehydrogenase, mitochondrial	P43304	25.963	26.1122	25.96	26.3487	26.356	26.2545	0.246531	0.489908	none
NAMPT	Nicotinamide phosphoribosyltransferase	P43490	29.4975	29.4789	29.4736	29.4897	29.3185	29.1981	-0.209398	0.343848	none
VDAC2	Voltage-dependent anion-selective channel protein 2	P45880	26.2003	26.5439	26.1192	26.15	25.9878	26.0003	-0.303201	0.398664	none
MAP2K4	Dual specificity mitogen-activated protein kinase kinase 4	P45985	24.6407	24.5938	24.677	24.7441	24.7395	24.6725	0.0200685	0.0213442	none
MAP2K3	Dual specificity mitogen-activated protein kinase kinase 3	P46734	26.2823	26.2312	26.3691	26.4387	26.3684	26.5353	0.0917522	0.157885	none
RPS10	40S ribosomal protein S10;Putative 40S ribosomal protein S10-like	P46783	27.893	27.8852	27.7808	27.6968	27.6413	27.165	-0.413418	0.461	none
STT3A	Dolichyl-diphosphooligosaccharide--protein glycosyltransferase subunit STT3A	P46977	26.868	26.9629	27.0072	26.8582	26.8903	27.1876	-0.0287983	0.0274813	none
ALDH1A3	Aldehyde dehydrogenase family 1 member A3	P47895	24.9448	25.0385	25.0371	25.075	25.3104	25.0863	0.0889679	0.132732	none
ATP5O	ATP synthase subunit O, mitochondrial	P48047	26.5142	26.6211	26.5818	26.7251	26.7274	26.2751	-0.0579968	0.0564174	none
LIMS1	LIM and senescent cell antigen-like-containing domain protein 1;LIM and senescent cell antigen-like-containing domain protein 2	P48059	26.5963	26.2962	26.5922	26.7242	26.6017	26.5381	0.0649421	0.0776884	none
GCLM	Glutamate--cysteine ligase regulatory subunit	P48507	25.5269	25.8217	25.9406	25.7761	25.9058	26.1204	0.109586	0.120899	none
IDH2	Isocitrate dehydrogenase [NADP], mitochondrial	P48735	28.6598	28.7068	28.5623	28.8353	28.7393	28.5596	0.0069741	0.0077102	none
CD97	CD97 antigen;CD97 antigen subunit alpha;CD97 antigen subunit beta	P48960	24.0167	24.3564	24.0212	23.9243	23.8103	24.4817	-0.120808	0.094426	none
RPL34	60S ribosomal protein L34	P49207	23.1915	23.1053	22.7133	23.2114	23.004	23.0183	0.0130504	0.00787629	none
FASN	Fatty acid synthase;[Acyl-carrier-protein] S-acetyltransferase;[Acyl-carrier-protein] S-malonyltransferase;3-oxoacyl-[acyl-carrier-protein] synthase;3-oxoacyl-[acyl-carrier-protein] reductase;3-hydroxyacyl-[acyl-carrier-protein] dehydratase;Enoyl-[acyl-carrier-protein] reductase;Oleoyl-[acyl-carrier-protein] hydrolase	P49327	27.5345	27.7451	27.7879	27.881	27.9318	28.0891	0.216645	0.377856	none
CCT3	T-complex protein 1 subunit gamma	P49368	30.6256	30.6968	30.611	30.9158	30.7866	30.5994	0.0613688	0.082428	none
TUFM	Elongation factor Tu, mitochondrial	P49411	30.6953	30.7721	30.7092	30.7726	30.7685	31.0005	0.060172	0.0884202	none
SARS	Serine--tRNA ligase, cytoplasmic	P49591	24.271	24.5389	24.6842	24.7196	24.5259	24.3886	-0.0147889	0.00927728	none
ACADVL	Very long-chain specific acyl-CoA dehydrogenase, mitochondrial	P49748	24.8855	25.1138	24.5188	24.8055	24.8387	24.763	-0.0984359	0.093576	none
TMED10	Transmembrane emp24 domain-containing protein 10	P49755	24.0984	24.1839	23.9696	23.7897	24.1673	23.9107	-0.18953	0.298909	none
GMPS	GMP synthase [glutamine-hydrolyzing]	P49915	22.9451	23.1639	22.8967	23.4182	23.0397	23.3703	0.212665	0.313168	none
CRIP1	Cysteine-rich protein 1	P50238	28.2558	28.2354	28.644	28.6819	28.5479	29.4408	0.450335	0.343848	none
GDI2	Rab GDP dissociation inhibitor beta;Rab GDP dissociation inhibitor alpha	P50395	22.5929	22.226	22.0496	22.1564	22.1453	22.3325	-0.139556	0.132079	none
EMD	Emerin	P50402	25.3406	25.0602	24.9294	25.4017	25.5013	25.3617	0.250034	0.343848	none
CPT1A	Carnitine O-palmitoyltransferase 1, liver isoform	P50416	27.4211	27.6644	27.6132	27.345	27.3657	27.45	-0.240765	0.482712	none
SERPINH1	Serpin H1	P50454	28.6337	28.851	28.7261	28.6375	28.7067	28.8116	-0.0798186	0.131263	none
DNM2	Dynamin-2	P50570	24.8186	24.9736	25.0214	25.0159	24.9664	24.602	-0.13794	0.158204	none
CCT8	T-complex protein 1 subunit theta	P50990	24.4647	24.4543	24.4265	24.5427	23.8597	24.0205	-0.368964	0.343848	none
CCT4	T-complex protein 1 subunit delta	P50991	29.89	30.067	30.0602	30.1546	30.2382	29.9877	0.0596132	0.0825794	none
RAB5C	Ras-related protein Rab-5C	P51148	22.6845	22.238	22.3511	22.3941	22.1054	22.4353	-0.174398	0.189396	none
RAB9A	Ras-related protein Rab-9A	P51151	22.7271	22.7652	22.9384	22.9713	23.2267	23.0009	0.194622	0.34213	none
RAB13	Ras-related protein Rab-13	P51153	28.1769	28.3926	28.3702	28.2579	28.3008	28.2805	-0.0949486	0.180798	none
DAP3	28S ribosomal protein S29, mitochondrial	P51398	23.2843	23.2832	23.1456	23.3733	23.2468	23.4964	0.0730023	0.101031	none
MMP15	Matrix metalloproteinase-15	P51511	22.4612	22.7281	22.6596	22.8753	22.7355	22.362	-0.0201572	0.0136117	none
IDH3G	Isocitrate dehydrogenase [NAD] subunit gamma, mitochondrial;Isocitrate dehydrogenase [NAD] subunit, mitochondrial	P51553	26.645	26.5604	26.3852	26.9172	26.99	26.389	0.17375	0.155226	none
GALK1	Galactokinase	P51570	25.4342	25.3438	25.4837	25.5439	25.6532	25.4885	0.0798227	0.115626	none
CLCN7	H(+)/Cl(-) exchange transporter 7	P51798	24.8464	24.845	24.8013	24.6379	24.5282	24.9957	-0.171764	0.231516	none
KPNA2	Importin subunit alpha-1	P52292	24.9695	25.146	25.2326	25.2369	25.2341	25.3446	0.0944076	0.157885	none
MAP2K6	Dual specificity mitogen-activated protein kinase kinase 6	P52564	21.2938	21.4191	20.9697	21.3981	21.8642	21.9546	0.449961	0.482712	none
AGFG1	Arf-GAP domain and FG repeat-containing protein 1	P52594	25.4491	25.5669	25.5498	25.4478	25.5878	25.3306	-0.128015	0.217806	none
HNRNPF	Heterogeneous nuclear ribonucleoprotein F;Heterogeneous nuclear ribonucleoprotein F, N-terminally processed	P52597	23.0648	23.1821	23.0586	22.9261	23.174	23.0758	-0.104717	0.192402	none
CRIP2	Cysteine-rich protein 2	P52943	27.9935	27.8572	28.1868	27.6425	28.3166	28.1893	-0.0244678	0.0140846	none
BLVRA	Biliverdin reductase A	P53004	22.7839	22.9095	22.9787	23.0343	22.938	23.064	0.0599352	0.0918742	none
SLC25A1	Tricarboxylate transport protein, mitochondrial	P53007	29.027	29.2197	29.2011	29.3783	29.178	29.5437	0.155951	0.232415	none
ACLY	ATP-citrate synthase	P53396	23.213	23.128	23.3153	23.4598	23.2406	23.5191	0.12622	0.193296	none
METAP1	Methionine aminopeptidase 1	P53582	23.2974	22.9248	23.2119	23.6341	24.0883	23.6683	0.590734	0.697025	none
SUCLG1	Succinyl-CoA ligase [ADP/GDP-forming] subunit alpha, mitochondrial	P53597	27.3756	27.553	27.5846	27.7771	27.7272	27.7437	0.183477	0.343848	none
SLC16A1	Monocarboxylate transporter 1	P53985	29.0577	29.1579	28.9728	28.6523	28.4866	29.107	-0.375657	0.399142	none
SUB1	Activated RNA polymerase II transcriptional coactivator p15	P53999	24.3327	24.8532	23.5745	23.2631	22.5563	23.911	-1.07147	0.489908	none
ALDH18A1	Delta-1-pyrroline-5-carboxylate synthase;Glutamate 5-kinase;Gamma-glutamyl phosphate reductase	P54886	23.5737	23.6581	23.3632	23.175	23.4788	23.3384	-0.262393	0.391194	none
CSE1L	Exportin-2	P55060	27.5555	27.5137	27.5183	27.5139	27.3128	27.3826	-0.187554	0.343848	none
HADHB	Trifunctional enzyme subunit beta, mitochondrial;3-ketoacyl-CoA thiolase	P55084	24.6615	25.0095	24.5407	24.4551	24.5875	24.5304	-0.274349	0.386849	none
ATP5J2	ATP synthase subunit f, mitochondrial	P56134	29.9282	30.2796	30.1777	30.1575	30.2264	30.4858	0.0999167	0.120899	none
MARS	Methionine--tRNA ligase, cytoplasmic	P56192	24.9445	24.8922	24.854	24.8423	24.9967	25.0517	0.00516936	0.0077102	none
ATP5I	ATP synthase subunit e, mitochondrial	P56385	23.4764	23.1932	23.7878	23.6246	23.3033	24.2422	0.176089	0.0979853	none
PEX3	Peroxisomal biogenesis factor 3	P56589	25.9078	25.9044	25.9108	26.1932	25.8189	26.1374	0.0806786	0.0939863	none
HSD17B7	3-keto-steroid reductase	P56937	25.7397	26.0093	25.9279	26.0005	26.0623	26.0174	0.0730055	0.115404	none
TMEM33	Transmembrane protein 33	P57088	30.5076	30.7718	30.7316	30.6556	30.7257	31.0187	0.0682154	0.0825794	none
YBEY	Putative ribonuclease	P58557	23.0874	23.037	23.0536	23.4153	23.2333	23.5335	0.273216	0.470092	none
SEC61G	Protein transport protein Sec61 subunit gamma	P60059	23.7158	24.2016	23.975	24.0383	24.1701	23.9283	0.0200124	0.0154336	none
SEC61B	Protein transport protein Sec61 subunit beta	P60468	28.7862	28.8747	28.9178	28.9768	29.1011	29.176	0.163636	0.343848	none
EIF4A1	Eukaryotic initiation factor 4A-I	P60842	27.5216	27.6997	27.6525	27.6926	27.767	27.586	-0.00420868	0.00732452	none
RPS20	40S ribosomal protein S20	P60866	27.1848	27.2537	27.4273	27.1336	27.5508	27.0225	-0.114425	0.102893	none
CDC42	Cell division control protein 42 homolog	P60953	22.673	22.9041	23.1678	23.1869	22.7487	22.6186	-0.125033	0.0939863	none
DSTN	Destrin	P60981	24.8389	25.0465	25.3854	24.7622	25.0667	25.8817	0.0851234	0.0350769	none
SRP54	Signal recognition particle 54 kDa protein	P61011	27.3945	27.4464	27.6593	27.4325	27.4338	27.3213	-0.165685	0.293019	none
RAB10	Ras-related protein Rab-10	P61026	23.422	23.8871	23.7063	23.527	23.3576	23.428	-0.295747	0.391632	none
CXCR4	C-X-C chemokine receptor type 4	P61073	24.9608	24.9713	24.9585	24.9062	25.0015	25.4083	0.0803461	0.0838743	none
RAB14	Ras-related protein Rab-14	P61106	24.9358	25.1537	24.9159	24.9411	25.1102	24.9066	-0.0773041	0.102169	none
ACTR2	Actin-related protein 2	P61160	25.8058	25.5592	25.8007	25.6375	25.4559	25.5565	-0.233374	0.343848	none
ARF1	ADP-ribosylation factor 1;ADP-ribosylation factor 3	P84077	27.0708	27.0498	27.0427	26.7556	26.5733	26.7336	-0.428401	0.929585	none
ABCE1	ATP-binding cassette sub-family E member 1	P61221	28.9522	29.0014	28.9134	28.9222	28.8179	28.4451	-0.288704	0.343848	none
RAP1B	Ras-related protein Rap-1b;Ras-related protein Rap-1A;Ras-related protein Rap-1b-like protein	P61224	23.5558	23.6362	23.5466	23.4496	23.4519	23.5837	-0.145957	0.339679	none
RPL27	60S ribosomal protein L27	P61353	22.9831	23.1517	22.7453	22.4988	22.6405	22.7688	-0.385484	0.585457	none
RHOA	Transforming protein RhoA;Rho-related GTP-binding protein RhoC	P61586	24.5367	24.8145	24.6762	24.6839	24.9989	24.8088	0.0932653	0.120899	none
RRAS2	Ras-related protein R-Ras2	P62070	24.6026	24.9613	24.7481	24.7676	25.2279	24.806	0.101667	0.0961557	none
RPS8	40S ribosomal protein S8	P62241	24.2963	24.2247	23.9717	23.8775	24.2901	24.4451	-0.0214655	0.0140846	none
RPS23	40S ribosomal protein S23	P62266	23.2046	22.9446	22.87	22.6245	22.8733	23.626	-0.0265976	0.00979209	none
RPS18	40S ribosomal protein S18	P62269	26.2277	26.1227	26.1344	26.2633	26.3702	26.2077	0.0573753	0.0825794	none
RPS29	40S ribosomal protein S29	P62273	28.4621	28.7276	29.0788	28.3069	28.7441	29.3423	-0.0198752	0.0077102	none
SNRPD3	Small nuclear ribonucleoprotein Sm D3	P62318	23.2534	23.734	23.5812	23.4376	23.742	23.4712	-0.0340455	0.0263789	none
ARF6	ADP-ribosylation factor 6	P62330	25.1152	24.8742	25.1855	24.9859	25.7747	24.9708	0.12405	0.0825794	none
RPL7A	60S ribosomal protein L7a	P62424	24.2032	24.1565	24.0655	23.9829	24.5238	24.5329	0.14333	0.14559	none
CNBP	Cellular nucleic acid-binding protein	P62633	27.5875	27.4079	27.8351	27.8262	27.8633	28.1211	0.26523	0.343848	none
RPL23A	60S ribosomal protein L23a	P62750	25.2484	24.6056	24.8915	24.931	25.329	24.1217	-0.182761	0.0825794	none
RPL23	60S ribosomal protein L23	P62829	26.3284	26.4231	26.3788	26.3288	26.3943	26.1622	-0.143134	0.257976	none
RPS25	40S ribosomal protein S25	P62851	24.9784	24.4803	24.4598	24.5434	24.5609	24.5028	-0.165259	0.167341	none
RPS26P11	Putative 40S ribosomal protein S26-like 1;40S ribosomal protein S26	Q5JNZ5	24.4399	24.6289	24.0134	24.4273	24.5748	25.0223	0.252605	0.224188	none
RPS28	40S ribosomal protein S28	P62857	26.8601	27.1145	27.3606	27.0633	27.0924	27.7886	0.141621	0.0961557	none
RPL39P5	Putative 60S ribosomal protein L39-like 5;60S ribosomal protein L39	Q59GN2	24.2362	24.3422	24.269	23.7446	24.1093	25.161	-0.00562096	0.002033	none
RPL11	60S ribosomal protein L11	P62913	24.2628	24.3689	24.5463	24.4773	24.7046	24.216	0.0118237	0.0077102	none
PPIA	Peptidyl-prolyl cis-trans isomerase A;Peptidyl-prolyl cis-trans isomerase A, N-terminally processed;Peptidyl-prolyl cis-trans isomerase	P62937	28.7867	28.9648	29.2819	28.7533	29.0932	29.4576	0.0287936	0.0154336	none
RPS27A	Ubiquitin-40S ribosomal protein S27a;Ubiquitin;40S ribosomal protein S27a;Polyubiquitin-C;Ubiquitin;Ubiquitin-60S ribosomal protein L40;Ubiquitin;60S ribosomal protein L40;Polyubiquitin-B;Ubiquitin	P62979	27.2338	27.3118	27.6284	27.2437	27.722	28.6393	0.415555	0.229806	none
RAC1	Ras-related C3 botulinum toxin substrate 1;Ras-related C3 botulinum toxin substrate 3;Ras-related C3 botulinum toxin substrate 2	P63000	25.1171	25.2365	25.2272	25.2157	25.5242	25.709	0.227914	0.34213	none
GNAS	Guanine nucleotide-binding protein G(s) subunit alpha isoforms XLas;Guanine nucleotide-binding protein G(s) subunit alpha isoforms short	Q5JWF2	25.726	25.7093	25.8041	25.7567	25.7142	26.2197	0.0889411	0.088295	none
PPP2R2A	Serine/threonine-protein phosphatase 2A 55 kDa regulatory subunit B alpha isoform	P63151	23.1535	23.007	23.1895	23.1803	22.8731	23.4296	-0.0171286	0.0101378	none
RPL38	60S ribosomal protein L38	P63173	28.6709	28.9239	28.9722	28.5661	28.9602	29.5307	0.101848	0.0686975	none
RPS21	40S ribosomal protein S21	P63220	23.6761	23.9738	24.2634	23.4779	24.0094	25.0662	0.15194	0.0591785	none
GNB2L1	Guanine nucleotide-binding protein subunit beta-2-like 1;Guanine nucleotide-binding protein subunit beta-2-like 1, N-terminally processed	P63244	29.2766	29.374	29.2618	29.1865	29.3399	29.1797	-0.130265	0.255288	none
ACTG1	Actin, cytoplasmic 2;Actin, cytoplasmic 2, N-terminally processed	P63261	33.546	33.6582	33.629	33.7969	33.7953	33.5417	0.0387384	0.0475038	none
ACTC1	Actin, alpha cardiac muscle 1;Actin, alpha skeletal muscle	P68032	30.5949	30.2334	30.7156	31.1529	30.1873	30.5293	0.0470842	0.0168391	none
EEF1A1	Elongation factor 1-alpha 1;Putative elongation factor 1-alpha-like 3;Elongation factor 1-alpha	P68104	34.5759	34.5361	34.7057	34.6032	34.796	34.8798	0.0922929	0.131263	none
TUBA1B	Tubulin alpha-1B chain	P68363	28.9538	29.0783	29.1997	29.1205	29.3332	29.0298	0.0224321	0.0168391	none
TUBA4A	Tubulin alpha-4A chain	P68366	27.0606	26.9376	27.0977	27.1892	27.1049	27.3354	0.116396	0.193613	none
TUBB4B	Tubulin beta-4B chain	P68371	32.0749	32.0908	32.2074	32.2812	32.3484	32.3491	0.140408	0.308696	none
RPP30	Ribonuclease P protein subunit p30	P78346	22.1828	22.0498	22.4904	22.6456	22.5439	22.2874	0.189852	0.201384	none
CCT2	T-complex protein 1 subunit beta	P78371	25.5838	25.7943	25.8214	25.9638	25.8133	25.7737	0.0556094	0.0798359	none
SLC35A2	UDP-galactose translocator	P78381	26.2732	26.331	26.2058	26.0417	26.0028	26.3075	-0.214152	0.343848	none
SLC35A1	CMP-sialic acid transporter	P78382	22.7184	22.8937	22.9749	22.555	22.2046	23.049	-0.320931	0.313168	none
PRKDC	DNA-dependent protein kinase catalytic subunit	P78527	27.0596	27.0756	27.2392	26.922	26.892	26.5894	-0.385159	0.54633	none
BASP1	Brain acid soluble protein 1	P80723	25.2616	25.4636	25.4874	25.4658	25.175	25.5024	-0.0846224	0.0993494	none
ARF5	ADP-ribosylation factor 5	P84085	24.0384	23.9687	23.8102	24.0138	23.8712	23.2954	-0.27378	0.237702	none
RHOG	Rho-related GTP-binding protein RhoG	P84095	27.5612	27.7056	27.7973	27.63	27.7273	27.6557	-0.0784911	0.120899	none
SLC25A3	Phosphate carrier protein, mitochondrial	Q00325	33.1885	33.3757	33.3092	33.2179	33.2684	33.2995	-0.0906406	0.182602	none
GTF2B	Transcription initiation factor IIB	Q00403	23.7942	23.8545	23.921	24.0284	24.1064	24.0741	0.151601	0.34213	none
CDC42EP1	Cdc42 effector protein 1	Q00587	25.6303	25.622	25.6508	25.8754	25.9099	25.879	0.192285	0.391632	none
SLC7A5	Large neutral amino acids transporter small subunit 1	Q01650	28.659	28.6404	28.8534	28.7432	28.5175	28.7803	-0.0987634	0.126571	none
PFKP	ATP-dependent 6-phosphofructokinase, platelet type	Q01813	28.726	28.8804	28.6116	28.7889	28.9694	28.6394	-0.00153992	0.00193428	none
RPL6	60S ribosomal protein L6	Q02878	26.1115	25.9657	25.0992	25.2158	25.5381	25.4606	-0.382088	0.280299	none
PTPN12	Tyrosine-protein phosphatase non-receptor type 12	Q05209	22.5668	22.7035	22.5761	22.9932	23.0043	23.1608	0.375822	0.886297	none
SRSF11	Serine/arginine-rich splicing factor 11	Q05519	22.6857	23.4987	23.123	22.7267	22.9608	23.3083	-0.165371	0.115404	none
FPGS	Folylpolyglutamate synthase, mitochondrial	Q05932	25.2451	25.2433	25.408	25.5046	25.619	25.4219	0.154913	0.282898	none
PRDX1	Peroxiredoxin-1	Q06830	29.1321	29.1523	29.5241	29.0429	29.2732	29.8044	0.0425068	0.0198826	none
TMEM62	Transmembrane protein 62	Q0P6H9	24.9271	25.1097	25.0216	24.65	24.583	24.8102	-0.399852	0.886297	none
PTP4A2	Protein tyrosine phosphatase type IVA 2;Protein tyrosine phosphatase type IVA 1	Q12974	22.6069	22.3171	22.5237	22.2892	21.9233	22.1684	-0.417026	0.544024	none
ACACA	Acetyl-CoA carboxylase 1;Biotin carboxylase	Q13085	35.1121	35.3726	35.3246	35.169	35.2921	35.5697	0.0123865	0.00927728	none
TARDBP	TAR DNA-binding protein 43	Q13148	24.9835	25.1566	25.0367	25.3235	25.3657	25.2822	0.203405	0.391632	none
TRIM28	Transcription intermediary factor 1-beta	Q13263	27.5715	27.5052	27.4828	27.7394	27.7492	27.7567	0.167143	0.343848	none
NNT	NAD(P) transhydrogenase, mitochondrial	Q13423	27.8661	28.0425	27.9749	28.0297	28.0236	28.0022	-0.00415154	0.00732452	none
TNK1	Non-receptor tyrosine-protein kinase TNK1	Q13470	24.0718	24.2426	23.983	24.1246	24.3602	23.4185	-0.192834	0.118735	none
PICALM	Phosphatidylinositol-binding clathrin assembly protein	Q13492	23.7618	23.463	23.4154	23.7883	23.4064	23.2862	-0.114628	0.093576	none
SQSTM1	Sequestosome-1	Q13501	22.9777	23.0185	22.9378	23.6416	23.4189	22.782	0.241395	0.193032	none
TUBB3	Tubulin beta-3 chain	Q13509	25.0552	25.1041	25.1319	24.9937	24.9566	24.9625	-0.187572	0.391194	none
CUL4A	Cullin-4A	Q13619	22.6053	22.8639	22.5681	22.895	22.6205	22.4635	-0.0808926	0.0825794	none
RAB31	Ras-related protein Rab-31	Q13636	23.7518	23.6512	23.6902	23.7118	24.0266	23.8956	0.118793	0.192911	none
RAB32	Ras-related protein Rab-32	Q13637	25.8112	25.8528	25.9139	25.943	25.7413	25.9056	-0.0574641	0.0825794	none
RIN1	Ras and Rab interactor 1	Q13671	25.5413	25.5486	25.5877	25.7355	25.852	25.5382	0.0879228	0.115404	none
LAMB3	Laminin subunit beta-3	Q13751	23.6213	23.6042	23.7306	23.7988	23.7409	23.9151	0.10474	0.193296	none
TUBB2B	Tubulin beta-2B chain;Tubulin beta-2A chain	Q9BVA1	23.8998	23.6317	23.7125	23.9392	23.7298	23.5144	-0.081647	0.0825794	none
IDI1	Isopentenyl-diphosphate Delta-isomerase 1	Q13907	24.087	24.2109	24.2299	24.2452	24.1281	23.7302	-0.202856	0.231516	none
TRIM29	Tripartite motif-containing protein 29	Q14134	25.4168	25.4862	25.3584	25.6152	25.8258	25.7791	0.25811	0.518535	none
FHL2	Four and a half LIM domains protein 2	Q14192	26.1375	25.9403	26.2454	26.1837	26.2424	26.2949	0.0711482	0.088295	none
DYNC1H1	Cytoplasmic dynein 1 heavy chain 1	Q14204	26.3442	26.5239	26.6414	26.6144	26.7462	26.683	0.11657	0.198119	none
FKBP8	Peptidyl-prolyl cis-trans isomerase FKBP8	Q14318	25.3958	25.4892	25.5256	25.5897	25.386	25.4132	-0.0687302	0.0961557	none
RBM39	RNA-binding protein 39	Q14498	26.4772	26.9938	26.9352	26.494	26.6531	27.4488	0.00176105	0.00118559	none
SQLE	Squalene monooxygenase	Q14534	24.8067	24.7969	24.7436	24.9857	24.6574	24.6849	-0.0679062	0.0825794	none
PRPSAP1	Phosphoribosyl pyrophosphate synthase-associated protein 1	Q14558	25.3226	25.366	25.3581	25.5615	25.5802	25.2417	0.0507477	0.0591785	none
PUM1	Pumilio homolog 1	Q14671	26.1731	26.0189	26.012	26.2451	26.2591	26.2702	0.12862	0.231516	none
MFSD10	Major facilitator superfamily domain-containing protein 10	Q14728	25.8167	26.0134	25.8784	25.7274	25.6657	25.5949	-0.30161	0.593323	none
LBR	Lamin-B receptor	Q14739	28.1153	28.0868	28.3295	28.0043	28.0963	28.2976	-0.105881	0.143169	none
LASP1	LIM and SH3 domain protein 1	Q14847	27.7764	27.8513	28.0411	27.7377	27.9877	28.6317	0.167956	0.115626	none
FASTKD3	FAST kinase domain-containing protein 3	Q14CZ7	23.8361	23.8719	23.9027	23.9265	24.0043	24.1248	0.0867975	0.157885	none
NCAPD2	Condensin complex subunit 1	Q15021	24.2511	24.1833	24.2366	24.2902	24.2632	24.3252	0.00774543	0.00794696	none
POLD3	DNA polymerase delta subunit 3	Q15054	25.9863	25.9945	26.1024	26.0585	26.2516	26.0316	0.0246872	0.0263789	none
PDIA6	Protein disulfide-isomerase A6	Q15084	24.2249	24.4776	24.2985	24.2949	24.486	24.3871	-0.00575849	0.0077102	none
EBP	3-beta-hydroxysteroid-Delta(8),Delta(7)-isomerase	Q15125	27.6831	28.2971	28.0494	28.1243	27.5964	27.9526	-0.180242	0.157885	none
PLEC	Plectin	Q15149	24.9667	25.2806	24.9218	25.0872	25.2764	24.8881	-0.0339119	0.0263789	none
PPA1	Inorganic pyrophosphatase	Q15181	23.8732	24.0662	23.7795	23.8937	23.7522	23.5171	-0.24676	0.343848	none
RCN1	Reticulocalbin-1	Q15293	24.4301	24.4279	24.2845	24.5224	24.2912	25.2235	0.236754	0.184993	none
PCBP1	Poly(rC)-binding protein 1	Q15365	26.2889	26.1233	26.1951	26.0564	26.2174	26.2671	-0.083641	0.119952	none
PCBP2	Poly(rC)-binding protein 2	Q15366	28.3057	28.4128	28.4859	28.3977	28.4462	28.5412	-0.00125862	0.00193428	none
UBE3C	Ubiquitin-protein ligase E3C	Q15386	27.8198	27.8635	27.8186	27.8912	27.891	27.8084	-0.0319077	0.0475038	none
NCOA2	Nuclear receptor coactivator 2	Q15596	25.6584	25.8633	25.7809	26.0178	25.9868	26.1514	0.223027	0.412299	none
TRIP13	Pachytene checkpoint protein 2 homolog	Q15645	26.8389	26.8868	26.8792	27.061	26.9149	26.7993	-0.00473203	0.00732452	none
TRIP6	Thyroid receptor-interacting protein 6	Q15654	25.8199	25.6008	25.9686	25.8064	25.8479	25.806	-0.0377878	0.0350769	none
NSDHL	Sterol-4-alpha-carboxylate 3-dehydrogenase, decarboxylating	Q15738	29.4691	29.6363	29.4431	29.6372	29.6974	28.4627	-0.311834	0.157885	none
SLC1A5	Neutral amino acid transporter B(0);Amino acid transporter	Q15758	26.4823	26.4678	26.4068	26.4283	26.1019	26.3045	-0.235533	0.347509	none
MSMO1	Methylsterol monooxygenase 1	Q15800	22.5006	22.5259	22.5836	22.1241	22.0061	22.2113	-0.484306	1.07181	none
ZYX	Zyxin	Q15942	24.7745	24.9902	25.09	24.4866	25.2367	25.0539	-0.0873376	0.0686975	none
CSRP2	Cysteine and glycine-rich protein 2	Q16527	26.4586	26.5014	26.8749	26.4281	26.6471	27.1485	0.0681069	0.0475038	none
FSCN1	Fascin	Q16658	26.2699	26.2072	26.4546	26.4226	26.4973	26.987	0.263617	0.325381	none
DECR1	2,4-dienoyl-CoA reductase, mitochondrial	Q16698	24.5147	24.6965	24.4953	24.8078	24.846	24.6127	0.125192	0.198119	none
UGCG	Ceramide glucosyltransferase	Q16739	22.5706	22.3042	22.2935	22.5253	22.5032	22.8008	0.158861	0.210155	none
NDUFA9	NADH dehydrogenase [ubiquinone] 1 alpha subcomplex subunit 9, mitochondrial	Q16795	25.6905	25.9822	25.9368	25.9292	25.7966	25.6633	-0.134933	0.198119	none
PCK2	Phosphoenolpyruvate carboxykinase [GTP], mitochondrial	Q16822	29.4557	29.4249	29.2483	29.6477	29.6839	29.5649	0.194389	0.343848	none
NDUFAF6	NADH dehydrogenase (ubiquinone) complex I, assembly factor 6	Q330K2	23.7111	23.6657	23.6758	23.6886	23.6991	23.4995	-0.116628	0.198119	none
SLC25A35	Solute carrier family 25 member 35	Q3KQZ1	24.4833	24.6428	24.6679	24.8073	24.7009	24.8449	0.124908	0.231516	none
HSDL1	Inactive hydroxysteroid dehydrogenase-like protein 1	Q3SXM5	26.1674	25.8669	26.1113	26.0378	26.1001	25.9944	-0.0659048	0.0825794	none
TUBB8	Tubulin beta-8 chain	Q3ZCM7	26.2211	26.021	26.4473	25.9688	26.2314	24.832	-0.61384	0.34213	none
TIMM50	Mitochondrial import inner membrane translocase subunit TIM50	Q3ZCQ8	24.5394	24.7563	24.5545	24.8068	24.8934	24.6518	0.105804	0.157885	none
CRTC2	CREB-regulated transcription coactivator 2	Q53ET0	23.0761	23.2302	23.0334	23.3127	23.2857	23.1681	0.0808061	0.119952	none
AGPAT9	Glycerol-3-phosphate acyltransferase 3	Q53EU6	23.4624	23.6075	23.5997	23.7517	23.7598	24.0985	0.252028	0.391194	none
ORMDL2	ORM1-like protein 2;ORM1-like protein 1	Q53FV1	24.3786	24.6599	24.3418	24.3235	24.7554	24.7124	0.0755694	0.0825794	none
PHLDA2	Pleckstrin homology-like domain family A member 2	Q53GA4	24.0195	24.2928	24.2613	23.6735	23.7684	23.9307	-0.461843	0.929585	none
HSD17B12	Very-long-chain 3-oxoacyl-CoA reductase	Q53GQ0	28.8017	29.0342	28.7297	28.8593	28.797	28.729	-0.121526	0.197655	none
PYCRL	Pyrroline-5-carboxylate reductase 3;Pyrroline-5-carboxylate reductase	Q53H96	22.6156	22.4619	22.9351	23.0935	23.009	23.0123	0.305934	0.391194	none
TMEM177	Transmembrane protein 177	Q53S58	25.2487	25.4685	25.3915	25.4728	25.6111	25.5825	0.124472	0.237702	none
MPV17L2	Mpv17-like protein 2	Q567V2	25.166	25.2914	24.8832	25.0494	25.4609	25.3178	0.101006	0.098609	none
OCIAD2	OCIA domain-containing protein 2	Q56VL3	23.4707	23.524	23.8913	23.6367	23.7559	23.5993	-0.026168	0.0173776	none
HSP90AB2P	Putative heat shock protein HSP 90-beta 2	Q58FF8	23.6369	23.7888	23.9423	23.9527	24.51	23.9345	0.281631	0.320619	none
TMEM41B	Transmembrane protein 41B	Q5BJD5	27.85	28.0334	27.9601	28.07	27.8048	27.9866	-0.0554973	0.0807942	none
TMEM97	Transmembrane protein 97	Q5BJF2	28.8271	29.3242	29.1146	29.0539	29.149	29.1542	-0.0310727	0.0263789	none
ALG10B	Putative Dol-P-Glc:Glc(2)Man(9)GlcNAc(2)-PP-Dol alpha-1,2-glucosyltransferase;Dol-P-Glc:Glc(2)Man(9)GlcNAc(2)-PP-Dol alpha-1,2-glucosyltransferase	Q5I7T1	24.3945	24.6449	24.6898	24.3164	24.0123	24.6433	-0.313846	0.343848	none
MTX3	Metaxin-3	Q5HYI7	22.5924	22.6071	22.4992	22.5667	22.4072	22.6634	-0.0819164	0.118733	none
COQ5	2-methoxy-6-polyprenyl-1,4-benzoquinol methylase, mitochondrial	Q5HYK3	24.9333	24.984	25.1108	24.9673	24.9088	25.2615	-0.0249586	0.020204	none
EARS2	Probable glutamate--tRNA ligase, mitochondrial	Q5JPH6	26.4893	26.557	26.5055	26.8363	26.7096	26.5912	0.133685	0.225967	none
TEX30	Testis-expressed sequence 30 protein	Q5JUR7	22.7944	22.4747	23.0013	23.0106	22.9356	22.9523	0.14792	0.157885	none
PCID2	PCI domain-containing protein 2	Q5JVF3	27.9807	28.0992	27.9705	27.9902	27.9779	27.8362	-0.143509	0.282898	none
COX20	Cytochrome c oxidase protein 20 homolog	Q5RI15	23.2264	23.3805	23.416	23.447	23.6141	23.4349	0.0962625	0.157885	none
RARS2	Probable arginine--tRNA ligase, mitochondrial	Q5T160	26.6264	26.7928	26.6444	26.7922	26.7414	26.5719	-0.0475355	0.0674253	none
WLS	Protein wntless homolog	Q5T9L3	25.8598	25.8802	25.8592	25.6937	25.4642	26.0785	-0.182411	0.204122	none
MARC1	Mitochondrial amidoxime-reducing component 1	Q5VT66	26.9023	26.7832	26.8223	26.9526	27.1034	26.9767	0.11352	0.198952	none
LYPLAL1	Lysophospholipase-like protein 1	Q5VWZ2	24.9717	24.9384	24.9396	25.0295	24.9761	25.5563	0.175945	0.198119	none
ECM29	Proteasome-associated protein ECM29 homolog	Q5VYK3	30.5662	30.5098	30.6439	30.6003	30.6814	30.6882	0.0218479	0.0263789	none
DENND4C	DENN domain-containing protein 4C	Q5VZ89	23.8776	23.9556	24.0161	23.8902	24.0706	23.6985	-0.124797	0.172945	none
MBNL2	Muscleblind-like protein 2	Q5VZF2	24.8537	24.7203	24.7978	25.2609	24.9549	25.2147	0.291441	0.423009	none
KANK2	KN motif and ankyrin repeat domain-containing protein 2	Q63ZY3	23.4855	23.2772	23.0688	23.5317	23.3692	23.0748	-0.0134491	0.0077102	none
LPCAT4	Lysophospholipid acyltransferase LPCAT4	Q643R3	24.5981	24.551	24.6022	24.5201	24.5324	24.5916	-0.0972041	0.198119	none
STEAP3	Metalloreductase STEAP3	Q658P3	23.3426	23.3974	22.687	22.9358	23.2959	23.3438	-0.0119641	0.0077102	none
STEAP4	Metalloreductase STEAP4	Q687X5	26.2963	26.3788	26.2686	25.9677	26.3398	26.0595	-0.253701	0.391194	none
GLT8D1	Glycosyltransferase 8 domain-containing protein 1	Q68CQ7	26.6804	26.8994	26.6209	26.7891	26.9737	26.9823	0.119956	0.198119	none
NCBP2-AS2	Uncharacterized protein NCBP2-AS2	Q69YL0	22.8971	23.1939	22.951	23.1049	23.2123	23.2664	0.119102	0.201384	none
FAAH2	Fatty-acid amide hydrolase 2	Q6GMR7	23.7893	24.1558	23.7661	23.8521	23.7309	23.6609	-0.217228	0.341769	none
ACAD10	Acyl-CoA dehydrogenase family member 10	Q6JQN1	23.5306	23.3199	23.0665	23.2761	23.1168	23.0132	-0.231778	0.292609	none
SLC25A25	Calcium-binding mitochondrial carrier protein SCaMC-2	Q6KCM7	23.4211	23.7416	23.9317	23.8462	23.6618	23.4763	-0.098189	0.0861073	none
RHBDD2	Rhomboid domain-containing protein 2	Q6NTF9	24.9526	25.1484	25.3117	25.1489	25.135	25.0301	-0.0944228	0.120899	none
SLC25A24	Calcium-binding mitochondrial carrier protein SCaMC-1	Q6NUK1	31.3147	31.4022	31.3487	31.5855	31.5	31.6785	0.171345	0.343848	none
RETSAT	All-trans-retinol 13,14-reductase	Q6NUM9	26.245	26.2501	26.1389	26.4844	26.3619	26.1853	0.0710637	0.0861073	none
ARMC6	Armadillo repeat-containing protein 6	Q6NXE6	23.1167	22.7097	23.1185	23.0767	23.2111	23.2578	0.138759	0.157885	none
LPCAT3	Lysophospholipid acyltransferase 5	Q6P1A2	25.9723	26.1484	26.2355	26.0435	26.3096	26.7557	0.189409	0.193032	none
MRPL14	39S ribosomal protein L14, mitochondrial	Q6P1L8	24.3315	24.3418	24.5606	24.4136	24.8256	24.7887	0.203219	0.292609	none
SLC27A4	Long-chain fatty acid transport protein 4	Q6P1M0	23.4752	23.6308	23.7863	23.6534	23.495	23.8796	-0.0162299	0.0136117	none
TTC27	Tetratricopeptide repeat protein 27	Q6P3X3	25.0564	24.887	24.9918	24.7636	24.7414	24.9878	-0.208967	0.343848	none
SFXN4	Sideroflexin-4	Q6P4A7	25.7627	25.7555	25.7447	25.7528	25.8955	25.9537	0.0515692	0.0825794	none
FAHD1	Acylpyruvase FAHD1, mitochondrial	Q6P587	23.0703	23.3733	23.3897	23.1906	23.1621	22.7612	-0.301273	0.343848	none
RICTOR	Rapamycin-insensitive companion of mTOR	Q6R327	25.1186	24.9976	25.0731	25.1141	25.0694	25.3046	0.0381214	0.0500411	none
CRTC3	CREB-regulated transcription coactivator 3	Q6UUV7	25.8807	25.8529	25.9321	26.2008	26.239	26.1347	0.241493	0.48751	none
SASS6	Spindle assembly abnormal protein 6 homolog	Q6UVJ0	25.149	24.9716	25.174	25.3543	25.3376	25.3234	0.178789	0.34213	none
LCLAT1	Lysocardiolipin acyltransferase 1	Q6UWP7	27.4052	27.4297	27.4297	27.3117	27.2516	27.5537	-0.11066	0.187855	none
DHRS13	Dehydrogenase/reductase SDR family member 13	Q6UX07	22.8579	22.6623	22.8469	23.0134	23.1048	22.7263	0.0976332	0.100694	none
HACD2	Very-long-chain (3R)-3-hydroxyacyl-CoA dehydratase 2	Q6Y1H2	29.1313	29.3912	29.3362	29.2182	28.7525	29.3108	-0.25387	0.313168	none
HSDL2	Hydroxysteroid dehydrogenase-like protein 2	Q6YN16	27.4647	27.7019	27.5576	27.7949	27.7186	27.2654	-0.0432475	0.0274912	none
MBOAT1	Lysophospholipid acyltransferase 1	Q6ZNC8	22.8853	23.1096	23.0411	23.2301	23.2701	23.5343	0.271373	0.446384	none
TMTC3	Transmembrane and TPR repeat-containing protein 3	Q6ZXV5	25.2785	25.443	25.4375	25.0378	25.3157	25.1558	-0.27804	0.506561	none
SLC25A26	S-adenosylmethionine mitochondrial carrier protein	Q70HW3	22.2248	22.2931	22.0131	22.1263	22.4346	22.2072	0.0175939	0.0154336	none
LARP4	La-related protein 4	Q71RC2	22.6088	22.5767	22.7454	22.3792	22.2268	22.2355	-0.424615	0.867274	none
COX15	Cytochrome c oxidase assembly protein COX15 homolog	Q7KZN9	26.2511	26.5923	26.3231	26.0985	26.2086	26.3517	-0.230713	0.348479	none
TRMT10C	Mitochondrial ribonuclease P protein 1	Q7L0Y3	21.9275	22.3001	22.1245	22.1862	22.0331	22.4612	0.047998	0.0475038	none
BZW1	Basic leucine zipper and W2 domain-containing protein 1	Q7L1Q6	25.2548	25.2652	25.1094	25.2235	25.0186	25.2874	-0.0947844	0.131263	none
FASTKD5	FAST kinase domain-containing protein 5	Q7L8L6	26.8317	26.8158	26.791	26.9677	26.8586	26.8406	0.0146789	0.0154336	none
PHF5A	PHD finger-like domain-containing protein 5A	Q7RTV0	22.6199	22.9747	22.6876	22.4477	22.8313	23.6815	0.164644	0.0825794	none
UBE3B	Ubiquitin-protein ligase E3B	Q7Z3V4	24.8272	24.9389	24.7193	24.6537	24.8228	24.58	-0.20444	0.343848	none
CTU1	Cytoplasmic tRNA 2-thiolation protein 1	Q7Z7A3	24.5272	24.3777	24.4464	24.6069	24.6784	23.9522	-0.0994104	0.0750718	none
CMC1	COX assembly mitochondrial protein homolog	Q7Z7K0	22.8343	23.2027	23.0944	23.225	23.6521	23.9566	0.505978	0.524937	none
TMEM55B	Type 1 phosphatidylinositol 4,5-bisphosphate 4-phosphatase	Q86T03	24.1276	24.1683	24.2603	24.1961	24.4241	24.5485	0.142676	0.231516	none
PATL1	Protein PAT1 homolog 1	Q86TB9	25.3404	25.1777	25.3414	25.2326	25.251	25.0335	-0.175591	0.290483	none
MYPN	Myopalladin	Q86TC9	23.9618	23.9858	23.8479	24.0729	24.1504	24.1141	0.119154	0.231516	none
ADCK1	Uncharacterized aarF domain-containing protein kinase 1	Q86TW2	23.4989	23.7903	23.332	23.5434	23.6806	23.794	0.0708132	0.0825794	none
AGPAT6	Glycerol-3-phosphate acyltransferase 4	Q86UL3	24.9767	25.237	25.1066	24.9457	25.118	25.0956	-0.115174	0.201384	none
NLRX1	NLR family member X1	Q86UT6	23.966	23.9425	24.0284	23.8067	23.7046	23.4435	-0.388833	0.585457	none
CAND1	Cullin-associated NEDD8-dissociated protein 1	Q86VP6	29.4583	29.5678	29.5153	29.5252	29.4428	29.2204	-0.179142	0.300996	none
SGMS1	Phosphatidylcholine:ceramide cholinephosphotransferase 1	Q86VZ5	25.0573	25.2071	25.2151	24.9123	25.2085	25.3269	-0.0720628	0.0861073	none
PROSER2	Proline and serine-rich protein 2	Q86WR7	23.2402	22.9857	23.4772	23.3977	23.6497	23.631	0.263629	0.34213	none
ANKLE2	Ankyrin repeat and LEM domain-containing protein 2	Q86XL3	24.4145	24.6026	24.2504	24.4112	24.1174	24.4945	-0.142959	0.180798	none
DNAAF5	Dynein assembly factor 5, axonemal	Q86Y56	25.7276	25.6974	25.6634	25.7935	25.4811	25.717	-0.0937257	0.120899	none
TRAPPC5	Trafficking protein particle complex subunit 5	Q8IUR0	26.0729	25.8482	25.8746	26.185	25.9942	25.933	0.044001	0.0475038	none
TMEM126B	Complex I assembly factor TMEM126B, mitochondrial	Q8IUX1	26.6439	26.5592	26.604	26.6577	26.4365	26.384	-0.171106	0.282898	none
DNAJC10	DnaJ homolog subfamily C member 10	Q8IXB1	22.478	22.8878	22.576	22.6974	22.575	22.787	-0.0222968	0.0168391	none
RHOT1	Mitochondrial Rho GTPase 1;Mitochondrial Rho GTPase	Q8IXI2	23.7275	23.8705	23.8146	23.9757	23.8151	24.271	0.154905	0.216421	none
RPTOR	Regulatory-associated protein of mTOR	Q8N122	22.7689	23.1194	22.9574	22.6775	22.7993	22.5576	-0.331934	0.53017	none
NUP93	Nuclear pore complex protein Nup93	Q8N1F7	23.42	23.521	23.4855	23.6311	23.391	23.7652	0.0588021	0.0798359	none
CBR4	Carbonyl reductase family member 4	Q8N4T8	24.8921	24.9995	24.9476	25.2981	25.0375	25.2273	0.179781	0.34213	none
DTWD1	DTW domain-containing protein 1	Q8N5C7	25.0841	25.0183	24.8885	25.1498	25.0875	24.7339	-0.0680638	0.0716594	none
CISD2	CDGSH iron-sulfur domain-containing protein 2	Q8N5K1	23.7223	23.8579	23.6676	23.6948	23.6757	23.7856	-0.092058	0.16959	none
JAGN1	Protein jagunal homolog 1	Q8N5M9	26.8277	26.8931	26.7593	26.8681	26.6982	27.1688	0.0235375	0.0168391	none
SLC25A29	Mitochondrial basic amino acids transporter	Q8N8R3	23.9317	24.2263	24.0153	24.1421	24.1541	24.3827	0.107089	0.161019	none
SLC43A3	Solute carrier family 43 member 3	Q8NBI5	29.0052	29.1951	29.1021	29.1704	29.4787	29.8578	0.340058	0.369778	none
UBAC2	Ubiquitin-associated domain-containing protein 2	Q8NBM4	27.1754	27.3551	27.4585	27.2902	27.4901	27.6484	0.0850922	0.101379	none
RDH13	Retinol dehydrogenase 13	Q8NBN7	24.9611	24.8702	24.9056	25.1788	25.2672	25.0641	0.196222	0.343848	none
ATAD1	ATPase family AAA domain-containing protein 1	Q8NBU5	27.2152	27.1191	27.0085	27.3038	27.3609	27.1438	0.0937905	0.120899	none
SERBP1	Plasminogen activator inhibitor 1 RNA-binding protein	Q8NC51	24.4156	24.3153	24.0829	23.1607	23.6695	23.4136	-0.918115	1.24015	none
CHST14	Carbohydrate sulfotransferase 14	Q8NCH0	21.7917	22.0393	21.9767	22.1463	22.3945	21.9746	0.174426	0.231516	none
MCU	Calcium uniporter protein, mitochondrial	Q8NE86	24.0939	24.07	23.9461	23.9969	23.8966	24.5519	0.0503108	0.03189	none
SLC30A7	Zinc transporter 7	Q8NEW0	22.8662	23.2829	22.908	23.0003	22.891	22.7723	-0.192657	0.27401	none
LPCAT1	Lysophosphatidylcholine acyltransferase 1	Q8NF37	27.7327	27.795	27.8664	27.8615	27.9172	28.1379	0.112695	0.197611	none
ADCK3	Atypical kinase ADCK3, mitochondrial	Q8NI60	27.6879	27.8242	27.7477	27.9303	28.0327	27.847	0.12196	0.225967	none
CXorf38	Uncharacterized protein CXorf38	Q8TB03	23.6529	23.2772	23.6952	23.7811	23.8004	24.0373	0.269653	0.343848	none
SLC35B2	Adenosine 3-phospho 5-phosphosulfate transporter 1	Q8TB61	27.6324	27.955	27.8119	27.7669	27.8746	28.0937	0.0504958	0.0632525	none
SLC25A40	Solute carrier family 25 member 40	Q8TBP6	26.037	26.1167	26.1515	26.121	26.2452	26.0346	-0.0295752	0.0338232	none
RDH11	Retinol dehydrogenase 11	Q8TC12	23.272	23.4873	23.0797	23.4858	23.5823	23.4435	0.162782	0.233752	none
IFI44	Interferon-induced protein 44	Q8TCB0	23.9415	23.7627	23.6942	24.1797	23.9908	23.8769	0.154845	0.201384	none
NEK7	Serine/threonine-protein kinase Nek7	Q8TDX7	26.8897	26.8742	26.8454	27.2932	27.3845	27.1483	0.344082	0.634027	none
GPX8	Probable glutathione peroxidase 8;Glutathione peroxidase	Q8TED1	27.5161	27.4319	27.5051	27.7699	27.5417	27.6004	0.0914858	0.126571	none
PIGO	GPI ethanolamine phosphate transferase 3	Q8TEQ8	24.7935	25.1779	25.0978	25.1185	25.2779	25.324	0.155575	0.232869	none
PPP1R13L	RelA-associated inhibitor	Q8WUF5	24.8094	24.9405	24.7698	24.9398	24.9157	24.9242	0.0251682	0.0311682	none
PTPMT1	Phosphatidylglycerophosphatase and protein-tyrosine phosphatase 1	Q8WUK0	26.8461	26.99	27.0196	27.176	27.1963	27.0374	0.123182	0.217806	none
SLC38A5	Sodium-coupled neutral amino acid transporter 5	Q8WUX1	23.9021	23.9138	24.0137	24.0161	24.1388	24.6544	0.265113	0.323397	none
THEM6	Protein THEM6	Q8WUY1	25.5042	25.601	25.4219	25.8203	25.9189	25.6718	0.233189	0.391194	none
LACE1	Lactation elevated protein 1	Q8WV93	24.2088	24.3582	24.2484	24.4375	24.2735	24.4439	0.051681	0.0825794	none
SNRNP27	U4/U6.U5 small nuclear ribonucleoprotein 27 kDa protein	Q8WVK2	22.1354	22.3234	22.1204	22.0849	22.0438	23.0018	0.122238	0.0776884	none
FAR1	Fatty acyl-CoA reductase 1	Q8WVX9	26.887	26.894	26.7742	26.6665	26.7049	26.4522	-0.305336	0.518535	none
C2orf47	Uncharacterized protein C2orf47, mitochondrial	Q8WWC4	26.4499	26.7061	26.5813	26.5463	26.718	26.4503	-0.0690164	0.087872	none
DNAJC9	DnaJ homolog subfamily C member 9	Q8WXX5	22.7036	23.0212	23.4794	22.9211	23.0504	23.0711	-0.115304	0.088295	none
LPGAT1	Acyl-CoA:lysophosphatidylglycerol acyltransferase 1	Q92604	27.7409	27.9736	27.8753	27.8006	27.7819	27.6948	-0.165609	0.34213	none
TBC1D5	TBC1 domain family member 5	Q92609	23.7922	23.7374	23.7252	23.8907	24.001	23.6512	0.0345732	0.0311682	none
GCN1L1	Translational activator GCN1	Q92616	32.143	32.1651	32.1958	32.0544	32.0363	32.06	-0.179193	0.377856	none
ALG3	Dol-P-Man:Man(5)GlcNAc(2)-PP-Dol alpha-1,3-mannosyltransferase	Q92685	26.2825	26.3031	26.2485	25.9112	25.8185	26.4337	-0.285026	0.342604	none
UPF1	Regulator of nonsense transcripts 1	Q92900	23.1968	23.3266	23.1325	23.0369	22.9479	22.9648	-0.296911	0.593323	none
GCDH	Glutaryl-CoA dehydrogenase, mitochondrial	Q92947	25.143	25.4225	25.159	25.2345	25.5461	25.223	0.0315864	0.0263789	none
TNPO1	Transportin-1	Q92973	23.5652	23.4043	23.4646	23.6661	23.5824	24.0309	0.220278	0.320619	none
USP9X	Probable ubiquitin carboxyl-terminal hydrolase FAF-X	Q93008	24.7181	24.6685	24.794	24.6686	24.6967	24.6871	-0.104202	0.198952	none
NCLN	Nicalin	Q969V3	27.3227	27.4478	27.3276	27.3971	27.5326	27.5614	0.0695597	0.115626	none
ERGIC1	Endoplasmic reticulum-Golgi intermediate compartment protein 1	Q969X5	24.508	24.6121	24.8472	24.8683	24.8182	24.8581	0.130978	0.201384	none
TBRG4	Protein TBRG4	Q969Z0	25.6611	26.0457	25.7578	25.7624	25.7624	25.7119	-0.137416	0.216421	none
MARC2	Mitochondrial amidoxime reducing component 2	Q969Z3	24.8001	24.8479	25.0131	24.9999	24.9336	24.9287	0.00554585	0.0077102	none
SLC35C1	GDP-fucose transporter 1	Q96A29	23.9101	24.1541	24.0548	23.8605	23.5303	24.2463	-0.222096	0.223567	none
SLC25A28	Mitoferrin-2	Q96A46	22.9487	22.4767	23.2023	23.213	23.0759	22.6394	0.0387176	0.0154336	none
RFT1	Protein RFT1 homolog	Q96AA3	24.3242	24.5765	24.4786	24.2302	24.5656	24.7962	0.00941486	0.0077102	none
PNPLA2	Patatin-like phospholipase domain-containing protein 2	Q96AD5	23.5801	23.5792	23.5274	23.4706	23.5733	23.3847	-0.147526	0.293019	none
SLC25A46	Solute carrier family 25 member 46	Q96AG3	23.8248	24.0509	24.0599	23.9002	23.9128	23.8278	-0.159759	0.320619	none
ISG20	Interferon-stimulated gene 20 kDa protein	Q96AZ6	22.5461	22.8796	23.1721	22.9205	23.3556	23.4964	0.330071	0.34213	none
TMEM186	Transmembrane protein 186	Q96B77	24.3456	24.8872	24.6675	24.5145	24.7682	25.0005	0.0661675	0.0591785	none
OTULIN	Ubiquitin thioesterase otulin	Q96BN8	24.5726	24.3676	24.6763	24.8355	24.9242	24.9587	0.305843	0.489908	none
CCDC127	Coiled-coil domain-containing protein 127	Q96BQ5	23.7379	23.8366	23.6586	23.829	24.1537	23.9291	0.164754	0.282524	none
TAMM41	Phosphatidate cytidylyltransferase, mitochondrial	Q96BW9	26.2201	26.3414	26.3496	26.4157	26.4276	26.1892	-0.0209984	0.0173776	none
PYCR2	Pyrroline-5-carboxylate reductase 2;Pyrroline-5-carboxylate reductase	Q96C36	23.6477	23.4889	23.3691	23.732	23.5531	23.7588	0.117954	0.16308	none
FAF2	FAS-associated factor 2	Q96CS3	24.4087	24.3142	24.5898	24.6456	24.6891	24.7098	0.182452	0.34213	none
FOXRED1	FAD-dependent oxidoreductase domain-containing protein 1	Q96CU9	22.0119	22.7096	22.0554	22.2278	22.2848	21.7768	-0.223959	0.172945	none
ADCK4	AarF domain-containing protein kinase 4	Q96D53	24.7958	24.8315	24.7408	24.6387	24.8482	24.5623	-0.167769	0.29914	none
DNAJC19	Mitochondrial import inner membrane translocase subunit TIM14	Q96DA6	24.2405	24.2637	24.2411	24.1784	24.3879	24.5337	0.0567786	0.0825794	none
MFSD3	Major facilitator superfamily domain-containing protein 3	Q96ES6	24.6855	24.8962	24.6733	24.8015	24.8646	25.2673	0.164656	0.212729	none
DDX11	Probable ATP-dependent RNA helicase DDX11	Q96FC9	25.1114	25.1219	24.9699	25.1051	24.8502	24.781	-0.217079	0.34213	none
MYO19	Unconventional myosin-XIX	Q96H55	24.4207	24.6854	24.5979	24.9521	24.8998	25.1196	0.361019	0.697025	none
ZC3HAV1L	Zinc finger CCCH-type antiviral protein 1-like	Q96H79	27.4878	27.2783	27.3648	27.4764	27.4612	27.4285	0.0169242	0.0154336	none
PDLIM5	PDZ and LIM domain protein 5	Q96HC4	25.3054	25.2529	25.3073	25.3461	25.5605	25.7019	0.186148	0.34213	none
TMEM41A	Transmembrane protein 41A	Q96HV5	24.591	24.8828	24.8745	24.7545	24.9252	25.0346	0.0605222	0.0825794	none
SUCLG2	Succinyl-CoA ligase [GDP-forming] subunit beta, mitochondrial	Q96I99	23.6169	24.0617	23.9033	23.9121	24.3009	24.2418	0.229499	0.320619	none
GMPPA	Mannose-1-phosphate guanyltransferase alpha	Q96IJ6	24.1469	24.1426	24.0744	24.4503	24.3913	24.2621	0.185143	0.343848	none
USMG5	Up-regulated during skeletal muscle growth protein 5	Q96IX5	27.5763	27.7604	27.6808	27.4881	27.7043	27.9242	-0.0284202	0.0263789	none
SLC35E1	Solute carrier family 35 member E1	Q96K37	25.4569	25.6211	25.6068	25.5556	25.5814	25.9621	0.076632	0.0872125	none
CLPTM1L	Cleft lip and palate transmembrane protein 1-like protein	Q96KA5	27.8112	27.9411	27.8117	27.7219	27.668	27.9518	-0.135587	0.231516	none
DHRS1	Dehydrogenase/reductase SDR family member 1	Q96LJ7	22.6621	22.5576	22.2966	22.5829	22.7948	21.9526	-0.123462	0.0825794	none
TMEM56-RWDD3	Transmembrane protein 56	Q96MV1	24.1199	24.7211	24.3195	23.9482	23.7741	24.7084	-0.304721	0.210785	none
MBOAT7	Lysophospholipid acyltransferase 7	Q96N66	28.6138	28.6717	28.6798	28.3585	28.5802	28.7461	-0.154946	0.257976	none
SFXN2	Sideroflexin-2	Q96NB2	24.1268	24.2601	24.5616	24.285	24.2506	24.379	-0.0727555	0.0825794	none
IPO9	Importin-9	Q96P70	21.0373	21.5224	21.7112	21.8682	22.1033	21.696	0.404003	0.386849	none
SLC38A2	Sodium-coupled neutral amino acid transporter 2	Q96QD8	26.3349	26.7238	26.4986	26.1941	26.6626	26.6959	-0.0630194	0.0591277	none
XPO6	Exportin-6	Q96QU8	23.8813	24.0019	24.0738	24.045	23.7674	23.9122	-0.138916	0.217806	none
MED15	Mediator of RNA polymerase II transcription subunit 15	Q96RN5	24.23	24.4092	24.4012	24.3595	24.5183	24.4497	0.0342389	0.0500957	none
MCCC1	Methylcrotonoyl-CoA carboxylase subunit alpha, mitochondrial	Q96RQ3	31.1588	31.3229	31.2834	31.0525	31.1924	31.475	-0.0765614	0.0933755	none
ERBB2IP	Protein LAP2	Q96RT1	27.5941	27.6204	27.619	27.9216	27.8454	27.7342	0.161074	0.32444	none
TMEM209	Transmembrane protein 209	Q96SK2	23.5181	23.5097	23.8248	23.8034	23.851	24.124	0.247139	0.343848	none
DIRC2	Disrupted in renal carcinoma protein 2	Q96SL1	23.2163	23.432	23.3023	23.2312	23.5762	23.6565	0.109645	0.134127	none
CYP2S1	Cytochrome P450 2S1	Q96SQ9	24.8719	25.0167	24.9204	25.1365	25.0569	25.1083	0.102794	0.201384	none
YME1L1	ATP-dependent zinc metalloprotease YME1L1	Q96TA2	22.3147	22.4544	22.4124	22.4635	22.5434	22.7025	0.114499	0.215558	none
VAT1	Synaptic vesicle membrane protein VAT-1 homolog	Q99536	25.8498	26.3053	26.3027	26.2845	26.4547	26.2868	0.127933	0.15022	none
PIK3R4	Phosphoinositide 3-kinase regulatory subunit 4	Q99570	22.1133	22.035	22.0894	22.1466	22.0085	22.3076	0.0135333	0.0136117	none
TIMM17A	Mitochondrial import inner membrane translocase subunit Tim17-A	Q99595	22.4094	22.8922	22.606	22.4926	22.5402	21.7292	-0.44332	0.343848	none
DNAJC7	DnaJ homolog subfamily C member 7	Q99615	24.8268	25.076	25.2421	25.2169	25.248	25.6312	0.255552	0.34213	none
HSD17B10	3-hydroxyacyl-CoA dehydrogenase type-2	Q99714	24.0186	24.8078	24.387	24.3218	24.4451	24.7884	0.0524951	0.0274813	none
TM9SF2	Transmembrane 9 superfamily member 2	Q99805	23.0557	22.9059	23.0666	22.9664	22.9691	23.2736	-0.00119505	0.00168246	none
SLC29A1	Equilibrative nucleoside transporter 1	Q99808	22.5535	22.8576	22.5047	22.3829	22.1737	22.2664	-0.425773	0.697025	none
CCT7	T-complex protein 1 subunit eta	Q99832	28.3137	28.3352	28.3884	28.4075	28.4518	28.3125	-0.016639	0.0168391	none
AGPAT1	1-acyl-sn-glycerol-3-phosphate acyltransferase alpha	Q99943	24.2216	24.4603	24.6503	24.5131	24.475	24.5492	0.00692783	0.0077102	none
NIPSNAP1	Protein NipSnap homolog 1	Q9BPW8	28.1245	28.2431	28.0171	28.394	28.4203	28.0463	0.0971828	0.101362	none
C19orf43	Uncharacterized protein C19orf43	Q9BQ61	23.9566	24.1314	24.4878	24.1339	24.1295	24.5159	0.00637734	0.00671938	none
VKORC1	Vitamin K epoxide reductase complex subunit 1	Q9BQB6	27.188	27.1894	26.9757	27.0958	26.7304	27.1079	-0.201179	0.282524	none
VIMP	Selenoprotein S	Q9BQE4	22.8071	23.1465	23.0161	22.8668	23.0781	23.1584	-0.016929	0.0154336	none
SLC25A21	Mitochondrial 2-oxodicarboxylate carrier	Q9BQT8	24.2964	24.3627	24.2111	24.4671	24.5605	24.5079	0.160277	0.343848	none
PELO	Protein pelota homolog	Q9BRX2	25.1439	25.1702	25.3476	25.5135	25.424	25.566	0.219167	0.391194	none
NTPCR	Cancer-related nucleoside-triphosphatase	Q9BSD7	27.6814	27.6204	27.8373	28.1157	28.0679	28.4458	0.435339	0.650373	none
C19orf52	Uncharacterized protein C19orf52	Q9BSF4	24.3206	24.2207	24.2416	24.3977	24.3204	24.1065	-0.0475657	0.0578537	none
SLC25A33	Solute carrier family 25 member 33	Q9BSK2	23.4223	23.5318	23.3419	23.6138	23.7051	23.8212	0.21992	0.391632	none
ALG1	Chitobiosyldiphosphodolichol beta-mannosyltransferase	Q9BT22	25.3942	25.1147	25.4126	25.2995	25.2329	25.5191	-0.0181264	0.0140846	none
PSMG3	Proteasome assembly chaperone 3	Q9BT73	23.425	23.3236	23.5874	23.4125	23.1978	23.1541	-0.251975	0.343848	none
NDC1	Nucleoporin NDC1	Q9BTX1	26.2166	26.4505	26.3222	26.1936	26.4874	26.4775	-0.00506149	0.00732452	none
LMF2	Lipase maturation factor 2	Q9BU23	24.4047	24.5773	24.6056	24.2848	24.0855	23.9944	-0.469102	0.86312	none
TMEM70	Transmembrane protein 70, mitochondrial	Q9BUB7	23.7061	23.8927	23.7682	23.6867	23.7844	23.6129	-0.15583	0.320619	none
TUBB6	Tubulin beta-6 chain	Q9BUF5	27.7614	27.7466	27.6649	27.7999	27.8112	27.8865	0.0467513	0.0825794	none
G6PC3	Glucose-6-phosphatase 3	Q9BUM1	22.4902	23.1877	22.9327	22.7708	23.2178	23.2245	0.139372	0.103024	none
DERL1	Derlin-1	Q9BUN8	27.5626	27.7251	27.6645	27.5587	27.8157	28.1305	0.122749	0.131263	none
MRI1	Methylthioribose-1-phosphate isomerase	Q9BV20	26.6736	26.7157	26.6828	26.7509	26.8355	26.1588	-0.170459	0.140698	none
DUSP23	Dual specificity protein phosphatase 23	Q9BVJ7	27.5063	27.3353	27.3468	27.7288	27.4591	27.4845	0.0998694	0.118735	none
ALG8	Probable dolichyl pyrophosphate Glc1Man9GlcNAc2 alpha-1,3-glucosyltransferase	Q9BVK2	25.846	26.0644	25.6831	25.5276	25.6006	25.8298	-0.273315	0.391194	none
RUSC1	RUN and SH3 domain-containing protein 1	Q9BVN2	23.8006	24.1275	24.018	24.1826	24.356	24.4607	0.28958	0.482712	none
TIMM21	Mitochondrial import inner membrane translocase subunit Tim21	Q9BVV7	26.5063	26.4867	26.4623	26.1633	26.3066	26.464	-0.235283	0.398664	none
ELOVL1	Elongation of very long chain fatty acids protein 1	Q9BW60	26.7125	26.6466	26.6564	26.4235	26.2367	26.9367	-0.200988	0.198952	none
HIGD2A	HIG1 domain family member 2A, mitochondrial	Q9BW72	22.9507	22.8501	23.4529	20.5925	21.8378	22.1272	-1.62688	0.92821	none
TARS2	Threonine--tRNA ligase, mitochondrial	Q9BW92	24.0812	24.1509	23.9306	24.3121	24.2815	24.2136	0.153372	0.293019	none
ACAT2	Acetyl-CoA acetyltransferase, cytosolic	Q9BWD1	25.3876	25.2481	25.3091	25.6738	25.7455	24.9648	0.0849289	0.0562436	none
SFXN3	Sideroflexin-3	Q9BWM7	29.3905	29.4965	29.4345	29.501	29.6331	29.7174	0.115165	0.225967	none
SGPP1	Sphingosine-1-phosphate phosphatase 1	Q9BX95	24.2835	24.1211	24.376	24.1445	24.2875	24.8048	0.0906216	0.0807942	none
MRPL37	39S ribosomal protein L37, mitochondrial	Q9BZE1	22.7613	22.8379	22.793	23.0416	22.9383	23.0515	0.151626	0.34213	none
RAB34	Ras-related protein Rab-34	Q9BZG1	26.0246	25.6563	26.0727	25.9646	26.028	26.0135	0.0226909	0.0154336	none
SRR	Serine racemase	Q9GZT4	22.2013	22.2443	22.3166	21.807	20.8432	21.7991	-0.832427	0.628398	none
TMEM126A	Transmembrane protein 126A	Q9H061	27.9826	28.0696	27.9999	27.9163	28.0023	27.9064	-0.13714	0.313168	none
SIK2	Serine/threonine-protein kinase SIK2	Q9H0K1	25.041	25.0814	24.9712	25.2631	25.4486	25.1766	0.203462	0.343848	none
EHD4	EH domain-containing protein 4	Q9H223	25.1647	25.0622	24.9992	25.2005	25.2834	25.3703	0.147894	0.290483	none
SLC25A32	Mitochondrial folate transporter/carrier	Q9H2D1	26.6901	26.8851	26.7586	26.8476	27.0148	26.5876	-0.0227251	0.0154336	none
GHITM	Growth hormone-inducible transmembrane protein	Q9H3K2	22.5426	22.3118	22.4248	22.4088	22.6548	23.0935	0.231167	0.231516	none
TXNIP	Thioredoxin-interacting protein	Q9H3M7	24.0355	24.149	24.0061	24.1803	24.3144	24.3858	0.168505	0.343848	none
OSGEPL1	Probable tRNA N6-adenosine threonylcarbamoyltransferase, mitochondrial	Q9H4B0	25.0066	24.8918	25.0592	25.2972	25.149	24.8376	0.0473	0.0378839	none
ALG2	Alpha-1,3/1,6-mannosyltransferase ALG2	Q9H553	23.0731	22.8252	22.8839	22.8283	23.0767	22.6858	-0.125278	0.134433	none
TFB2M	Dimethyladenosine transferase 2, mitochondrial	Q9H5Q4	28.7208	28.8178	28.6723	28.8454	28.7588	28.8272	0.0120071	0.0140846	none
ANTXR1	Anthrax toxin receptor 1	Q9H6X2	22.5058	22.5951	23.2743	23.1383	23.5814	23.1792	0.446445	0.343848	none
PTGES2	Prostaglandin E synthase 2;Prostaglandin E synthase 2 truncated form	Q9H7Z7	22.7032	22.9339	22.527	22.6863	22.8752	22.8116	0.00819901	0.0077102	none
SRD5A3	Polyprenol reductase	Q9H8P0	24.7619	24.9649	25.1358	25.4599	25.2633	25.4394	0.371864	0.585457	none
SLC25A22	Mitochondrial glutamate carrier 1	Q9H936	29.0552	29.0599	29.1911	29.2869	29.3783	29.5386	0.237744	0.403253	none
SFXN1	Sideroflexin-1	Q9H9B4	29.2077	29.3344	29.2352	29.4582	29.5075	29.4556	0.153172	0.343848	none
L2HGDH	L-2-hydroxyglutarate dehydrogenase, mitochondrial	Q9H9P8	25.3401	25.4074	25.4408	25.3054	25.5503	25.5573	0.0134431	0.0140846	none
CARS2	Probable cysteine--tRNA ligase, mitochondrial	Q9HA77	24.1756	24.3472	24.1094	24.4095	24.4295	24.5101	0.177488	0.343848	none
SLC52A2	Solute carrier family 52, riboflavin transporter, member 2	Q9HAB3	24.5334	24.9124	24.9046	24.4147	24.4838	24.9846	-0.217254	0.225967	none
XPO5	Exportin-5	Q9HAV4	27.2322	27.0646	27.1646	27.0169	26.9862	26.9041	-0.246189	0.403253	none
CACYBP	Calcyclin-binding protein	Q9HB71	24.0557	24.1021	24.187	23.8285	24.0719	24.3978	-0.077003	0.0825794	none
RHOF	Rho-related GTP-binding protein RhoF	Q9HBH0	23.9023	24.0098	24.206	23.8831	24.0043	24.1531	-0.0873608	0.115404	none
TMEM165	Transmembrane protein 165	Q9HC07	24.8768	24.5909	24.7407	24.3397	24.5884	25.0667	-0.132674	0.101031	none
SLC25A19	Mitochondrial thiamine pyrophosphate carrier	Q9HC21	28.0455	28.2193	28.0392	28.2383	28.2899	28.2698	0.103179	0.198952	none
MCCC2	Methylcrotonoyl-CoA carboxylase beta chain, mitochondrial	Q9HCC0	24.7899	25.031	24.9537	24.9474	25.0587	25.2947	0.113929	0.170702	none
RAVER2	Ribonucleoprotein PTB-binding 2	Q9HCJ3	24.8294	24.9263	25.0052	25.0835	25.0053	25.3136	0.152372	0.257976	none
PREB	Prolactin regulatory element-binding protein	Q9HCU5	23.5882	23.6547	23.5144	23.6747	23.7216	23.6815	0.0453834	0.0807942	none
ATP13A1	Manganese-transporting ATPase 13A1	Q9HD20	21.2512	21.2543	21.5384	20.888	21.2945	21.4569	-0.196336	0.216421	none
TM9SF3	Transmembrane 9 superfamily member 3	Q9HD45	24.8528	24.9094	25.0216	24.5743	24.6576	25.2096	-0.175552	0.184274	none
TIMMDC1	Complex I assembly factor TIMMDC1, mitochondrial	Q9NPL8	26.5483	26.6153	26.7131	26.6874	26.5983	27.0037	0.0761255	0.087872	none
LUC7L	Putative RNA-binding protein Luc7-like 1	Q9NQ29	22.6122	23.2115	22.705	22.5715	22.8012	23.2497	-0.0302745	0.0154336	none
PDLIM7	PDZ and LIM domain protein 7	Q9NR12	24.7683	24.621	24.8229	24.7657	24.9593	25.104	0.144089	0.215558	none
CTPS2	CTP synthase 2	Q9NRF8	24.7429	25.0226	24.9447	25.0223	25.1052	24.5748	-0.0640956	0.0564174	none
ABCB10	ATP-binding cassette sub-family B member 10, mitochondrial	Q9NRK6	27.3211	27.6155	27.3455	27.5035	27.5385	27.744	0.106483	0.157885	none
AGPAT3	1-acyl-sn-glycerol-3-phosphate acyltransferase gamma	Q9NRZ7	23.2902	23.1129	23.0577	22.9241	23.6231	24.1629	0.354978	0.225967	none
IARS2	Isoleucine--tRNA ligase, mitochondrial	Q9NSE4	27.2922	27.3973	27.2567	27.4217	27.4506	27.3965	0.0460505	0.0813381	none
ECHDC1	Ethylmalonyl-CoA decarboxylase	Q9NTX5	25.0009	25.0908	25.126	25.1848	25.194	25.0798	0.0188127	0.0181916	none
DECR2	Peroxisomal 2,4-dienoyl-CoA reductase	Q9NUI1	25.8109	25.6922	25.6511	26.1091	25.8982	25.6668	0.111862	0.115404	none
AGPAT5	1-acyl-sn-glycerol-3-phosphate acyltransferase epsilon	Q9NUQ2	25.6917	25.9216	25.7774	25.6353	25.8324	25.825	-0.094112	0.157885	none
ABCF3	ATP-binding cassette sub-family F member 3	Q9NUQ8	26.6755	26.6721	26.6057	26.7125	26.7621	26.7895	0.0421614	0.0776884	none
ABCB8	ATP-binding cassette sub-family B member 8, mitochondrial	Q9NUT2	22.4701	22.5674	22.3814	22.2802	22.7727	22.5976	0.0157613	0.0114088	none
FAM105A	Inactive ubiquitin thioesterase FAM105A	Q9NUU6	26.0784	26.2839	26.3206	26.0462	25.9295	26.1064	-0.261692	0.482712	none
DNAJC11	DnaJ homolog subfamily C member 11	Q9NVH1	27.2467	27.5636	27.2472	27.2896	27.5419	27.4608	0.0168341	0.0154336	none
FANCI	Fanconi anemia group I protein	Q9NVI1	27.6155	27.5022	27.5085	27.4895	27.4083	27.3709	-0.180674	0.343848	none
ARL8B	ADP-ribosylation factor-like protein 8B	Q9NVJ2	26.9187	27.2281	26.9489	27.0071	27.021	26.4406	-0.270449	0.282524	none
RBM22	Pre-mRNA-splicing factor RBM22	Q9NW64	23.9987	23.9486	24.2081	23.9664	24.1641	24.3136	0.0347497	0.0311682	none
RAB20	Ras-related protein Rab-20	Q9NX57	25.8989	25.9971	26.0209	25.8375	25.6799	25.8781	-0.235226	0.423987	none
SMPD4	Sphingomyelin phosphodiesterase 4	Q9NXE4	27.957	28.0676	27.929	28.0684	28.0731	27.9829	-0.00456918	0.00732452	none
FBXL12	F-box/LRR-repeat protein 12	Q9NXK8	24.0118	24.0754	24.0921	24.1566	24.2845	24.0829	0.0534753	0.0825794	none
DNAJB12	DnaJ homolog subfamily B member 12	Q9NXW2	23.9229	23.9099	24.1204	24.0358	24.0807	24.4247	0.134527	0.182629	none
FASTKD2	FAST kinase domain-containing protein 2	Q9NYY8	25.4371	25.5742	25.3659	25.3473	25.3819	25.3004	-0.177329	0.343848	none
TECR	Very-long-chain enoyl-CoA reductase	Q9NZ01	31.6796	31.6577	31.7954	31.6096	31.537	31.9135	-0.0856873	0.101362	none
CISD1	CDGSH iron-sulfur domain-containing protein 1	Q9NZ45	24.7654	24.7997	24.9688	24.6688	24.4615	24.8802	-0.235923	0.343848	none
MTCH1	Mitochondrial carrier homolog 1	Q9NZJ7	28.6631	28.9226	28.7213	28.6885	28.9097	28.6271	-0.0887014	0.115404	none
EHD2	EH domain-containing protein 2	Q9NZN4	24.4011	24.4838	24.5941	24.5411	23.9455	23.6737	-0.501037	0.391632	none
HACD3	Very-long-chain (3R)-3-hydroxyacyl-CoA dehydratase 3	Q9P035	26.2372	26.3986	26.4143	26.0398	26.013	26.2436	-0.312702	0.593323	none
NDUFA13	NADH dehydrogenase [ubiquinone] 1 alpha subcomplex subunit 13	Q9P0J0	23.3936	23.6866	23.4116	23.5126	23.7691	23.6799	0.0951399	0.126571	none
RCC2	Protein RCC2	Q9P258	24.6952	24.7293	24.5572	24.4793	24.7895	25.0237	0.0420967	0.0338232	none
LARS	Leucine--tRNA ligase, cytoplasmic	Q9P2J5	22.2184	22.3309	22.5238	22.322	22.609	22.5736	0.0823809	0.098609	none
DHCR7	7-dehydrocholesterol reductase	Q9UBM7	29.6402	29.6158	29.8046	29.7656	29.8783	30.0076	0.135461	0.230178	none
DNAJB11	DnaJ homolog subfamily B member 11	Q9UBS4	22.353	22.3039	22.321	21.9808	21.7682	22.5984	-0.271658	0.240199	none
SLC25A10	Mitochondrial dicarboxylate carrier	Q9UBX3	28.6407	28.8399	28.8928	28.7077	28.7508	28.8843	-0.0716482	0.101736	none
UQCR10	Cytochrome b-c1 complex subunit 9	Q9UDW1	25.7289	25.933	25.7477	25.8302	25.6817	25.8416	-0.0801356	0.120724	none
FTSJ1	Putative tRNA (cytidine(32)/guanosine(34)-2-O)-methyltransferase	Q9UET6	22.2767	22.1871	22.243	22.575	22.3092	22.2048	0.0659266	0.078301	none
PISD	Phosphatidylserine decarboxylase proenzyme;Phosphatidylserine decarboxylase alpha chain;Phosphatidylserine decarboxylase beta chain	Q9UG56	26.7696	26.8656	26.731	26.8974	26.9473	26.9981	0.0973326	0.198119	none
ABCF2	ATP-binding cassette sub-family F member 2	Q9UG63	28.0566	28.1518	28.1754	27.8351	28.0394	27.9027	-0.263661	0.53017	none
TES	Testin	Q9UGI8	27.6836	27.4131	27.7866	27.5943	27.8024	27.926	0.0850216	0.0861073	none
CHORDC1	Cysteine and histidine-rich domain-containing protein 1	Q9UHD1	26.3301	26.5109	26.5278	26.404	26.4111	27.0197	0.0938016	0.0825794	none
SEPT9	Septin-9	Q9UHD8	24.8481	24.9119	25.067	25.0726	24.9939	24.9103	-0.0115141	0.00979209	none
SLC25A13	Calcium-binding mitochondrial carrier protein Aralar2	Q9UJS0	29.4023	29.5599	29.5457	29.5225	29.5506	29.1741	-0.148323	0.198119	none
DCTN4	Dynactin subunit 4	Q9UJW0	22.8708	22.7574	22.7045	22.7573	22.8229	23.1158	0.0595889	0.0776884	none
C14orf1	Probable ergosterol biosynthetic protein 28	Q9UKR5	26.1623	26.2401	26.1729	26.0216	26.0488	26.2229	-0.155415	0.34213	none
RAB21	Ras-related protein Rab-21	Q9UL25	26.2087	26.3395	26.2757	26.2245	26.3099	26.2825	-0.0637644	0.112768	none
ACSL5	Long-chain-fatty-acid--CoA ligase 5	Q9ULC5	23.59	23.5238	23.6508	23.572	23.6632	23.0625	-0.217113	0.217806	none
TMCO1	Transmembrane and coiled-coil domain-containing protein 1	Q9UM00	27.2422	27.5509	27.3998	27.2812	27.1918	27.1075	-0.265623	0.423009	none
VPS4A	Vacuolar protein sorting-associated protein 4A	Q9UN37	25.4046	25.5091	25.5173	25.534	25.6458	25.7548	0.106364	0.199037	none
DUSP12	Dual specificity protein phosphatase 12	Q9UNI6	26.1563	26.2521	26.3697	26.4398	26.564	26.4754	0.172214	0.343848	none
ABCG2	ATP-binding cassette sub-family G member 2	Q9UNQ0	23.1548	23.1932	22.7725	23.1959	23.423	23.4526	0.255577	0.343848	none
TRIM33	E3 ubiquitin-protein ligase TRIM33	Q9UPN9	27.5475	27.4498	27.3976	27.7514	27.7113	27.221	0.0347992	0.0198826	none
USP22	Ubiquitin carboxyl-terminal hydrolase 22;Ubiquitin carboxyl-terminal hydrolase 27	Q9UPT9	22.4338	21.9105	23.1615	21.8781	22.4036	21.0829	-0.775226	0.343848	none
GNE	Bifunctional UDP-N-acetylglucosamine 2-epimerase/N-acetylmannosamine kinase;UDP-N-acetylglucosamine 2-epimerase (hydrolyzing);N-acetylmannosamine kinase	Q9Y223	25.9389	26.0683	26.009	26.0378	26.038	25.9993	-0.0418118	0.0768373	none
PLAA	Phospholipase A-2-activating protein	Q9Y263	26.1147	26.1656	26.1714	26.1476	26.0299	26.3268	-0.0439796	0.0629873	none
VDAC3	Voltage-dependent anion-selective channel protein 3	Q9Y277	25.0903	25.3086	25.1312	25.0264	25.0634	25.0673	-0.185789	0.356238	none
FARSA	Phenylalanine--tRNA ligase alpha subunit	Q9Y285	26.6812	26.797	26.6619	26.7861	26.8941	26.6384	-0.00200683	0.00206267	none
DIS3	Exosome complex exonuclease RRP44	Q9Y2L1	26.0169	25.9781	26.0008	25.9337	26.0343	26.0141	-0.0660413	0.113031	none
GSTK1	Glutathione S-transferase kappa 1	Q9Y2Q3	26.3742	26.3312	26.2438	26.3752	26.4278	26.3927	0.0207156	0.0229477	none
ACOT9	Acyl-coenzyme A thioesterase 9, mitochondrial	Q9Y305	28.6548	28.5672	28.4914	28.6836	28.6924	28.7341	0.0708041	0.111993	none
TMX2	Thioredoxin-related transmembrane protein 2	Q9Y320	23.4937	23.7889	23.6682	23.7756	23.9478	24.2397	0.275963	0.369778	none
LUC7L2	Putative RNA-binding protein Luc7-like 2	Q9Y383	27.444	27.6745	27.5234	27.5026	27.4622	28.0699	0.0694861	0.0612642	none
DHRS7	Dehydrogenase/reductase SDR family member 7	Q9Y394	25.4021	25.5286	25.3767	25.6631	25.8148	25.4686	0.15156	0.225967	none
GOLT1B	Vesicle transport protein GOT1B	Q9Y3E0	25.2107	25.6313	25.4993	25.0014	24.705	24.6311	-0.729369	1.04287	none
RTCB	tRNA-splicing ligase RtcB homolog	Q9Y3I0	26.1438	26.092	26.1385	26.1723	26.1907	26.0536	-0.0474171	0.0776884	none
RAP2C	Ras-related protein Rap-2c;Ras-related protein Rap-2b;Ras-related protein Rap-2a	Q9Y3L5	21.8416	21.8765	21.6327	21.9545	22.0373	21.781	0.0791995	0.0961557	none
SAMHD1	Deoxynucleoside triphosphate triphosphohydrolase SAMHD1	Q9Y3Z3	23.9996	24.0425	24.0868	24.2182	23.9953	24.0989	-0.000275069	0.000940361	none
TELO2	Telomere length regulation protein TEL2 homolog	Q9Y4R8	25.8257	25.8937	25.802	25.9656	25.9529	25.7752	-0.00408243	0.0068937	none
AFG3L2	AFG3-like protein 2	Q9Y4W6	29.0317	29.1146	29.0548	29.1361	29.2514	29.1425	0.0481217	0.0825794	none
RNF114	E3 ubiquitin-protein ligase RNF114	Q9Y508	26.1652	25.8505	26.0208	26.0383	26.1254	26.0886	0.0104526	0.00794696	none
PHLDA3	Pleckstrin homology-like domain family A member 3	Q9Y5J5	24.4889	24.2165	24.4394	24.4196	24.5928	24.5185	0.067207	0.0825794	none
SRPRB	Signal recognition particle receptor subunit beta	Q9Y5M8	24.3475	24.4247	24.2862	24.3549	24.3367	24.1603	-0.130292	0.222782	none
ORC6	Origin recognition complex subunit 6	Q9Y5N6	23.2591	23.4353	23.1337	23.2111	23.41	23.51	0.0395254	0.0475038	none
UBIAD1	UbiA prenyltransferase domain-containing protein 1	Q9Y5Z9	23.5851	23.8815	23.9173	23.9308	23.8933	24.353	0.202937	0.248596	none
SLC25A15	Mitochondrial ornithine transporter 1	Q9Y619	27.3125	27.4903	27.4964	27.4653	27.5741	27.7039	0.0865494	0.134433	none
ALG6	Dolichyl pyrophosphate Man9GlcNAc2 alpha-1,3-glucosyltransferase	Q9Y672	23.9969	24.1852	24.115	23.9449	23.9895	24.283	-0.0879943	0.117075	none
ALG5	Dolichyl-phosphate beta-glucosyltransferase	Q9Y673	25.4032	25.4427	25.278	25.4173	25.2108	25.2205	-0.153197	0.257976	none
COPG1	Coatomer subunit gamma-1	Q9Y678	22.4866	22.8579	22.5661	22.7172	22.5929	22.4975	-0.09579	0.115404	none
AUP1	Ancient ubiquitous protein 1	Q9Y679	26.1451	26.0273	25.9671	26.4871	26.4013	26.4502	0.338227	0.650373	none
NFS1	Cysteine desulfurase, mitochondrial	Q9Y697	24.1605	24.1441	24.2465	24.3657	24.489	24.4808	0.200007	0.391194	none
MTCH2	Mitochondrial carrier homolog 2	Q9Y6C9	28.9663	28.9527	28.934	29.1811	29.3085	28.8482	0.100101	0.101379	none
ARFGEF2	Brefeldin A-inhibited guanine nucleotide-exchange protein 2	Q9Y6D5	25.2673	25.3927	25.2566	25.3052	25.34	25.2685	-0.0624117	0.101031	none
CEPT1	Choline/ethanolaminephosphotransferase 1	Q9Y6K0	24.925	24.8752	24.7072	24.5818	24.7957	24.7823	-0.177316	0.325381	none
SQRDL	Sulfide:quinone oxidoreductase, mitochondrial	Q9Y6N5	29.754	30.0241	29.8454	29.8239	29.915	29.8169	-0.0840627	0.131263	none
NCOA3	Nuclear receptor coactivator 3	Q9Y6Q9	27.6643	27.7577	27.7378	27.9201	28.1039	28.0275	0.235771	0.489908	none
PRSS56		R4GMZ0	27.0315	27.1567	26.6995	27.0459	27.1564	27.2984	0.142889	0.182629	none

## Sheet: Fig. 3f
	HGF			MET			LIF			LIFR			IL6ST
	MS/MS count replicate 1	MS/MS count replicate 2	MS/MS count replicate 3	MS/MS count replicate 1	MS/MS count replicate 2	MS/MS count replicate 3	MS/MS count replicate 1	MS/MS count replicate 2	MS/MS count replicate 3	MS/MS count replicate 1	MS/MS count replicate 2	MS/MS count replicate 3	MS/MS count replicate 1	MS/MS count replicate 2	MS/MS count replicate 3
HGF-Probe1	0	0	0	0	0	0	0	0	0	0	0	0	0	0	0
HGF-Probe2	15	15	12	4	2	1	0	0	0	0	0	0	0	0	0
HGF-Probe3	11	16	15	5	5	1	0	0	0	0	0	0	0	0	0
LIF-Probe1	0	0	0	0	0	0	0	1	0	2	2	2	3	4	4
LIF-Probe2	0	0	0	2	0	0	6	7	6	5	4	5	2	2	4
LIF-Probe3	0	0	0	0	0	0	7	8	6	13	9	15	15	10	12
