# Supplementary material for: Deciphering intercellular signaling complexes by interaction-guided chemical proteomics
Source: Nat Commun. 2023 Jul 12;14:4138. doi: 10.1038/s41467-023-39881-9 (PMC10338493; doi:10.1038/s41467-023-39881-9)
Supplement: Supplementary file 3 — Source Data [file 41467_2023_39881_MOESM3_ESM.zip › Source Data Fig. 4b-g.xlsx]

## Sheet: Fig. 4b
Gene	Protein names	Representative ID	LFQ intensity KP4CM_1	LFQ intensity KP4CM_2	LFQ intensity KP4CM_3	MS/MS count KP4CM_1	MS/MS count KP4CM_2	MS/MS count KP4CM_3	MS/MS count	log2LFQ intensity	Rank
TPI1	Triosephosphate isomerase	P60174	237590000000	240390000000	250240000000	99	106	102	307	37.8206	1
PPIA	Peptidyl-prolyl cis-trans isomerase A;Peptidyl-prolyl cis-trans isomerase A, N-terminally processed;Peptidyl-prolyl cis-trans isomerase	P62937	223770000000	223430000000	200070000000	109	123	139	371	37.6506	2
ENO1	Alpha-enolase	P06733	177810000000	182420000000	176610000000	158	133	157	448	37.3807	3
GAPDH	Glyceraldehyde-3-phosphate dehydrogenase	P04406	149160000000	144490000000	141690000000	112	113	150	375	37.0784	4
PFN1	Profilin-1	P07737	94460000000	88558000000	92483000000	63	61	67	191	36.4183	5
CFL1	Cofilin-1	P23528	80867000000	81014000000	96674000000	61	61	69	191	36.3267	6
PGK1	Phosphoglycerate kinase 1	P00558	84665000000	85388000000	85612000000	73	77	76	226	36.3105	7
ACTG1	Actin, cytoplasmic 2;Actin, cytoplasmic 2, N-terminally processed	P63261	82280000000	86218000000	84382000000	85	85	91	261	36.2947	8
HSPA8	Heat shock cognate 71 kDa protein	P11142	81804000000	82569000000	81844000000	84	101	91	276	36.2562	9
HNRNPA2B1	Heterogeneous nuclear ribonucleoproteins A2/B1	P22626	71079000000	74786000000	70708000000	94	99	110	303	36.0711	10
TIMP1	Metalloproteinase inhibitor 1	P01033	66953000000	67959000000	69790000000	28	27	25	80	35.9898	11
SOD1	Superoxide dismutase [Cu-Zn]	P00441	60421000000	67336000000	63278000000	46	46	53	145	35.8901	12
NPM1	Nucleophosmin	P06748	57212000000	57440000000	61019000000	67	62	61	190	35.7691	13
HNRNPA1	Heterogeneous nuclear ribonucleoprotein A1;Heterogeneous nuclear ribonucleoprotein A1, N-terminally processed;Heterogeneous nuclear ribonucleoprotein A1-like 2	P09651	59183000000	59789000000	56051000000	68	66	78	212	35.7638	14
HGF	Hepatocyte growth factor;Hepatocyte growth factor alpha chain;Hepatocyte growth factor beta chain	P14210	58209000000	57248000000	57087000000	104	118	114	336	35.7432	15
ALDOA	Fructose-bisphosphate aldolase A;Fructose-bisphosphate aldolase	P04075	50738000000	50405000000	56063000000	69	69	77	215	35.6089	16
LGALS3BP	Galectin-3-binding protein	Q08380	52461000000	53536000000	47206000000	44	51	62	157	35.5717	17
LGALS1	Galectin-1	P09382	50103000000	48193000000	50239000000	43	46	54	143	35.527	18
B2M	Beta-2-microglobulin;Beta-2-microglobulin form pI 5.3	P61769	47107000000	46447000000	50304000000	31	31	33	95	35.4809	19
APP	Amyloid beta A4 protein;N-APP;Soluble APP-alpha;Soluble APP-beta;C99;Beta-amyloid protein 42;Beta-amyloid protein 40;C83;P3(42);P3(40);C80;Gamma-secretase C-terminal fragment 59;Gamma-secretase C-terminal fragment 57;Gamma-secretase C-terminal fragment 50;C31	P05067	49442000000	47392000000	46880000000	72	68	64	204	35.4794	20
PSAP	Prosaposin;Saposin-A;Saposin-B-Val;Saposin-B;Saposin-C;Saposin-D	P07602	48676000000	44147000000	48164000000	60	57	64	181	35.4518	21
UBA1	Ubiquitin-like modifier-activating enzyme 1	P22314	45396000000	47830000000	44818000000	69	74	81	224	35.4214	22
CTSV	Cathepsin L2	O60911	45376000000	44053000000	41259000000	57	57	71	185	35.3424	23
PRDX1	Peroxiredoxin-1	Q06830	43513000000	41457000000	44892000000	49	50	46	145	35.3332	24
TXN	Thioredoxin	P10599	38683000000	39053000000	38785000000	38	37	45	120	35.1768	25
PLAU	Urokinase-type plasminogen activator;Urokinase-type plasminogen activator long chain A;Urokinase-type plasminogen activator short chain A;Urokinase-type plasminogen activator chain B	P00749	39786000000	39670000000	36073000000	52	60	59	171	35.1645	26
PGAM1	Phosphoglycerate mutase 1	P18669	35930000000	36492000000	42185000000	42	41	49	132	35.1529	27
HSP90AB1	Heat shock protein HSP 90-beta	P08238	35255000000	36036000000	39109000000	74	73	93	240	35.099	28
EEF2	Elongation factor 2	P13639	39388000000	36337000000	34600000000	77	81	84	242	35.098	29
HNRNPD	Heterogeneous nuclear ribonucleoprotein D0	Q14103	36736000000	36486000000	37010000000	42	42	35	119	35.0968	30
ACTN4	Alpha-actinin-4	O43707	34765000000	35148000000	38965000000	94	97	113	304	35.079	31
PEBP1	Phosphatidylethanolamine-binding protein 1;Hippocampal cholinergic neurostimulating peptide	P30086	33470000000	34794000000	35143000000	42	42	45	129	35.0046	32
FLNA	Filamin-A	P21333	33974000000	34765000000	34010000000	117	113	138	368	34.9954	33
VCL	Vinculin	P18206	32798000000	32694000000	36850000000	83	86	91	260	34.9896	34
TNC	Tenascin	P24821	32398000000	31375000000	34358000000	107	103	110	320	34.929	35
MSN	Moesin	P26038	32994000000	32464000000	28002000000	77	77	77	231	34.8587	36
VIM	Vimentin	P08670	30524000000	30566000000	31478000000	62	63	61	186	34.8448	37
HSPA1B	Heat shock 70 kDa protein 1B;Heat shock 70 kDa protein 1A	P0DMV9	31050000000	28139000000	33303000000	57	57	61	175	34.8436	38
MIF	Macrophage migration inhibitory factor	P14174	28970000000	30397000000	31401000000	11	11	16	38	34.8165	39
S100A11	Protein S100-A11;Protein S100-A11, N-terminally processed	P31949	34548000000	29726000000	25811000000	20	20	27	67	34.8056	40
MDH2	Malate dehydrogenase, mitochondrial;Malate dehydrogenase	P40926	28341000000	31245000000	30418000000	32	33	43	108	34.8043	41
HMGB2	High mobility group protein B2	P26583	29311000000	31673000000	28081000000	45	54	44	143	34.7892	42
HMGB1	High mobility group protein B1;Putative high mobility group protein B1-like 1	P09429	28479000000	29610000000	30155000000	33	35	40	108	34.7758	43
NCL	Nucleolin	P19338	28561000000	30091000000	28164000000	74	68	70	212	34.7523	44
PKM	Pyruvate kinase PKM;Pyruvate kinase	P14618	28052000000	28741000000	27255000000	52	54	65	171	34.7055	45
LDHA	L-lactate dehydrogenase A chain	P00338	26568000000	26789000000	28849000000	33	30	35	98	34.6736	46
FAM3C	Protein FAM3C	Q92520	25547000000	25391000000	26732000000	30	34	32	96	34.5917	47
PARK7	Protein deglycase DJ-1	Q99497	26293000000	25511000000	25532000000	39	45	45	129	34.5855	48
NME1-NME2	Nucleoside diphosphate kinase;Nucleoside diphosphate kinase B	P22392	22773000000	24863000000	24058000000	28	26	23	77	34.4762	49
TPM4	Tropomyosin alpha-4 chain	P67936	21873000000	22340000000	26584000000	50	50	48	148	34.458	50
GSTP1	Glutathione S-transferase P	P09211	21383000000	22894000000	25644000000	24	25	30	79	34.44	51
VCP	Transitional endoplasmic reticulum ATPase	P55072	21304000000	21005000000	24831000000	51	58	68	177	34.3815	52
FLNB	Filamin-B	O75369	22268000000	21593000000	22161000000	115	107	99	321	34.3573	53
CALM2		P0DP25	23621000000	21861000000	17346000000	20	23	27	70	34.2857	54
TPM3		A0A087WWU8	19487000000	20433000000	22878000000	28	36	35	99	34.285	55
LMNA	Prelamin-A/C;Lamin-A/C	P02545	19272000000	19296000000	22795000000	76	72	55	203	34.2517	56
STIP1	Stress-induced-phosphoprotein 1	P31948	20102000000	18394000000	21123000000	63	63	71	197	34.2101	57
TKT	Transketolase	P29401	19252000000	18926000000	20885000000	40	39	42	121	34.1966	58
CST3	Cystatin-C	P01034	21269000000	19368000000	18142000000	28	27	31	86	34.1896	59
EIF5A	Eukaryotic translation initiation factor 5A-1;Eukaryotic translation initiation factor 5A;Eukaryotic translation initiation factor 5A-1-like;Eukaryotic translation initiation factor 5A-2	P63241	20306000000	19147000000	19273000000	34	38	33	105	34.1883	60
MYH9	Myosin-9	P35579	18931000000	18222000000	20530000000	94	92	94	280	34.1625	61
ALDH1A1	Retinal dehydrogenase 1	P00352	18491000000	19180000000	19753000000	40	42	42	124	34.156	62
AGRN	Agrin;Agrin N-terminal 110 kDa subunit;Agrin C-terminal 110 kDa subunit;Agrin C-terminal 90 kDa fragment;Agrin C-terminal 22 kDa fragment	O00468	18203000000	18050000000	20218000000	72	71	64	207	34.1318	63
EEF1A1P5	Putative elongation factor 1-alpha-like 3;Elongation factor 1-alpha 1;Elongation factor 1-alpha	Q5VTE0	18647000000	19146000000	17402000000	25	29	22	76	34.0989	64
GPI	Glucose-6-phosphate isomerase	P06744	17948000000	18344000000	18830000000	37	39	48	124	34.0969	65
TMSB4X	Thymosin beta-4;Hematopoietic system regulatory peptide	P62328	16717000000	22187000000	15636000000	17	22	22	61	34.0816	66
LTBP4	Latent-transforming growth factor beta-binding protein 4	Q8N2S1	17354000000	17369000000	18438000000	61	56	53	170	34.0447	67
HNRNPK	Heterogeneous nuclear ribonucleoprotein K	P61978	18254000000	17231000000	16996000000	32	39	37	108	34.0261	68
GLO1	Lactoylglutathione lyase	Q04760	17409000000	16911000000	17838000000	25	22	22	69	34.0172	69
HINT1	Histidine triad nucleotide-binding protein 1	P49773	15604000000	15965000000	19700000000	23	25	25	73	33.9924	70
TUBB4B	Tubulin beta-4B chain;Tubulin beta-4A chain	P68371	17568000000	16948000000	15784000000	41	43	45	129	33.9649	71
ANP32A	Acidic leucine-rich nuclear phosphoprotein 32 family member A	P39687	16381000000	16049000000	17700000000	22	22	29	73	33.96	72
HSP90AA1	Heat shock protein HSP 90-alpha	P07900	17910000000	16233000000	14634000000	52	54	48	154	33.9205	73
HNRNPAB	Heterogeneous nuclear ribonucleoprotein A/B	Q99729	16208000000	15879000000	15257000000	25	27	25	77	33.8775	74
CLIC1	Chloride intracellular channel protein 1	O00299	15837000000	16104000000	14061000000	20	20	27	67	33.836	75
YWHAE	14-3-3 protein epsilon	P62258	15060000000	15268000000	15570000000	24	25	26	75	33.8327	76
AK2	Adenylate kinase 2, mitochondrial;Adenylate kinase 2, mitochondrial;Adenylate kinase 2, mitochondrial, N-terminally processed	P54819	14810000000	15011000000	15200000000	28	23	24	75	33.8049	77
TFPI	Tissue factor pathway inhibitor	P10646	15500000000	15127000000	13197000000	26	24	25	75	33.766	78
TXNRD1	Thioredoxin reductase 1, cytoplasmic	Q16881	14797000000	14403000000	14328000000	28	25	28	81	33.7563	79
GDI2	Rab GDP dissociation inhibitor beta	P50395	14078000000	14247000000	14851000000	33	33	41	107	33.7445	80
HSPA4	Heat shock 70 kDa protein 4	P34932	14470000000	13931000000	14761000000	47	55	51	153	33.7441	81
HSPA9	Stress-70 protein, mitochondrial	P38646	13635000000	13484000000	15235000000	44	38	44	126	33.7168	82
CD44	CD44 antigen	P16070	14483000000	14593000000	13021000000	12	14	17	43	33.708	83
ACTN1	Alpha-actinin-1	P12814	12397000000	13423000000	14117000000	43	47	49	139	33.632	84
HNRNPC	Heterogeneous nuclear ribonucleoproteins C1/C2	P07910	12893000000	13146000000	13591000000	22	26	25	73	33.6209	85
RPLP2	60S acidic ribosomal protein P2	P05387	14165000000	13105000000	12035000000	19	18	19	56	33.609	86
TAGLN2	Transgelin-2	P37802	13472000000	13564000000	12188000000	25	21	25	71	33.6061	87
HSPE1	10 kDa heat shock protein, mitochondrial	P61604	12201000000	12762000000	14146000000	21	17	19	57	33.6018	88
TLN1	Talin-1	Q9Y490	12746000000	12517000000	13703000000	65	59	74	198	33.5965	89
CAP1	Adenylyl cyclase-associated protein 1	Q01518	13635000000	13880000000	11436000000	39	35	33	107	33.596	90
TBCA	Tubulin-specific chaperone A	O75347	12954000000	12739000000	11986000000	16	14	15	45	33.5481	91
COL5A2	Collagen alpha-2(V) chain	P05997	12250000000	11673000000	13448000000	32	39	35	106	33.5362	92
TUBA1B	Tubulin alpha-1B chain;Tubulin alpha-4A chain	P68363	13123000000	12436000000	10803000000	22	23	30	75	33.4968	93
CXCL1	Growth-regulated alpha protein;GRO-alpha(4-73);GRO-alpha(5-73);GRO-alpha(6-73)	P09341	12096000000	13077000000	10992000000	19	16	19	54	33.4889	94
HNRNPL	Heterogeneous nuclear ribonucleoprotein L	P14866	10963000000	10934000000	13001000000	27	25	27	79	33.4375	95
FSCN1	Fascin	Q16658	11113000000	11978000000	11657000000	36	34	36	106	33.4312	96
CTGF	Connective tissue growth factor	P29279	11951000000	11179000000	10766000000	28	32	29	89	33.3954	97
CAPZB		B1AK87	10657000000	10842000000	12344000000	33	34	35	102	33.3932	98
HNRNPA3	Heterogeneous nuclear ribonucleoprotein A3	P51991	11022000000	11730000000	10943000000	29	29	26	84	33.3869	99
TIMP2	Metalloproteinase inhibitor 2	P16035	10892000000	10726000000	11520000000	18	17	28	63	33.3628	100
ERH	Enhancer of rudimentary homolog	P84090	10751000000	11577000000	10788000000	17	18	17	52	33.3618	101
FABP5	Fatty acid-binding protein, epidermal	Q01469	11012000000	10803000000	10470000000	25	30	30	85	33.3252	102
GLOD4		F6TLX2	10237000000	10464000000	11571000000	20	16	17	53	33.3246	103
CYR61	Protein CYR61	O00622	10885000000	11145000000	9967200000	17	18	18	53	33.3123	104
CLSTN1	Calsyntenin-1;Soluble Alc-alpha;CTF1-alpha	O94985	10778000000	10561000000	10544000000	32	34	35	101	33.3071	105
DKK1	Dickkopf-related protein 1	O94907	11156000000	11095000000	9393200000	31	32	33	96	33.2963	106
KTN1	Kinectin	Q86UP2	10314000000	11199000000	9997800000	68	66	60	194	33.2902	107
YWHAG	14-3-3 protein gamma;14-3-3 protein gamma, N-terminally processed	P61981	10604000000	10077000000	10783000000	17	16	19	52	33.288	108
TALDO1	Transaldolase	P37837	9897900000	9638600000	11536000000	20	17	21	58	33.27	109
PTMS	Parathymosin	P20962	13860000000	11813000000	5218000000	19	15	18	52	33.2615	110
CDH2	Cadherin-2	P19022	10291000000	9779500000	10748000000	32	37	37	106	33.2581	111
RPS12	40S ribosomal protein S12	P25398	10347000000	9826100000	10241000000	15	16	16	47	33.2391	112
MDH1	Malate dehydrogenase, cytoplasmic	P40925	9740000000	9982200000	10557000000	18	17	18	53	33.2326	113
SRSF3	Serine/arginine-rich splicing factor 3	P84103	8910900000	10730000000	10491000000	17	15	12	44	33.2256	114
CAPZA1	F-actin-capping protein subunit alpha-1	P52907	9922300000	10495000000	9556900000	23	24	24	71	33.218	115
STC1	Stanniocalcin-1	P52823	10101000000	10520000000	9338800000	15	17	19	51	33.2173	116
PLEC	Plectin	Q15149	9911300000	9796900000	9923300000	79	91	90	260	33.2015	117
SET	Protein SET;Protein SETSIP	Q01105	9633000000	10962000000	8916200000	17	19	17	53	33.1956	118
APOE	Apolipoprotein E	P02649	9703900000	9392300000	10340000000	23	22	22	67	33.1919	119
CCL2	C-C motif chemokine 2	P13500	9674700000	8659300000	10985000000	13	14	14	41	33.1862	120
TPT1	Translationally-controlled tumor protein	P13693	10863000000	10236000000	7991200000	14	17	17	48	33.1749	121
EZR	Ezrin	P15311	8892700000	10322000000	9802000000	34	29	36	99	33.1712	122
PPA1	Inorganic pyrophosphatase	Q15181	10214000000	9056100000	9673500000	28	26	29	83	33.1676	123
EEF1G	Elongation factor 1-gamma	P26641	9560800000	9190900000	9715100000	17	19	24	60	33.1436	124
ARHGDIA	Rho GDP-dissociation inhibitor 1	P52565	10486000000	9894400000	7460300000	17	15	15	47	33.1115	125
PCBP1	Poly(rC)-binding protein 1	Q15365	8904700000	8495300000	10318000000	17	21	20	58	33.1051	126
ANP32B	Acidic leucine-rich nuclear phosphoprotein 32 family member B	Q92688	9097600000	8544900000	9922100000	21	19	18	58	33.0971	127
CYCS	Cytochrome c	P99999	8460800000	7789800000	11221000000	16	16	18	50	33.0923	128
NUCB1	Nucleobindin-1	Q02818	8714400000	8759300000	9342700000	44	40	35	119	33.0574	129
MTPN	Myotrophin	P58546	8589100000	9235200000	8441600000	20	14	18	52	33.0275	130
YWHAZ	14-3-3 protein zeta/delta	P63104	8798600000	8998000000	8307800000	19	21	19	59	33.0186	131
ACO2	Aconitate hydratase, mitochondrial	Q99798	8410100000	8663400000	8971500000	29	29	38	96	33.0153	132
DAG1	Dystroglycan;Alpha-dystroglycan;Beta-dystroglycan	Q14118	9361600000	8164600000	8321700000	23	24	31	78	33.0044	133
IDH1	Isocitrate dehydrogenase [NADP] cytoplasmic	O75874	8578000000	8813300000	8412000000	28	30	30	88	33.0019	134
PGD	6-phosphogluconate dehydrogenase, decarboxylating	P52209	8724500000	8523900000	8449900000	33	27	27	87	32.996	135
MDK	Midkine	P21741	8512600000	8473800000	8075000000	14	19	22	55	32.9598	136
ILF3	Interleukin enhancer-binding factor 3	Q12906	7649200000	7932600000	9134100000	23	28	30	81	32.9398	137
SYNCRIP	Heterogeneous nuclear ribonucleoprotein Q	O60506	7680700000	7815400000	8737800000	34	35	25	94	32.9113	138
PA2G4	Proliferation-associated protein 2G4	Q9UQ80	7836600000	7637000000	8573900000	26	24	35	85	32.9002	139
HSPG2	Basement membrane-specific heparan sulfate proteoglycan core protein;Endorepellin;LG3 peptide	P98160	7588700000	7895600000	8296900000	65	65	62	192	32.8841	140
HNRNPH1	Heterogeneous nuclear ribonucleoprotein H;Heterogeneous nuclear ribonucleoprotein H, N-terminally processed	P31943	8492200000	7442200000	7802400000	19	22	19	60	32.8814	141
GOT1	Aspartate aminotransferase, cytoplasmic	P17174	7010400000	7554300000	8989600000	19	24	23	66	32.8703	142
EIF4A1	Eukaryotic initiation factor 4A-I	P60842	7761300000	7800000000	7829700000	13	11	16	40	32.8603	143
XRCC6	X-ray repair cross-complementing protein 6	P12956	7484100000	7329800000	8514600000	29	32	31	92	32.8564	144
HIST1H2AH	Histone H2A type 1-H;Histone H2A type 1-J;Histone H2A type 2-C;Histone H2A.J;Histone H2A type 1;Histone H2A type 2-A;Histone H2A type 1-D;Histone H2A;Histone H2A type 1-A	Q96KK5	7851100000	7932800000	7514800000	11	14	14	39	32.8546	145
SUMO2	Small ubiquitin-related modifier 2	P61956	8365600000	8791500000	5856800000	6	7	5	18	32.8368	146
COL18A1	Collagen alpha-1(XVIII) chain;Endostatin	P39060	7271300000	7465600000	8196300000	17	24	19	60	32.8318	147
HDGF	Hepatoma-derived growth factor	P51858	7484400000	7528600000	7217600000	18	21	16	55	32.7869	148
CLU	Clusterin;Clusterin beta chain;Clusterin alpha chain;Clusterin	P10909	7338500000	7563700000	6779100000	17	18	17	52	32.7508	149
DDX17	Probable ATP-dependent RNA helicase DDX17	Q92841	7032200000	6698800000	7859400000	31	27	33	91	32.7447	150
SRSF1	Serine/arginine-rich splicing factor 1	Q07955	7066100000	7681200000	6821400000	21	19	22	62	32.7433	151
WDR1	WD repeat-containing protein 1	O75083	7111200000	7434900000	6994800000	32	31	33	96	32.7414	152
VEGFC	Vascular endothelial growth factor C	P49767	7294200000	7671600000	6462200000	23	28	26	77	32.7338	153
LDHB	L-lactate dehydrogenase B chain	P07195	6795900000	6715800000	7781200000	17	15	16	48	32.7247	154
GOT2	Aspartate aminotransferase, mitochondrial	P00505	6703800000	6688500000	7870000000	16	19	24	59	32.7226	155
HMGA1	High mobility group protein HMG-I/HMG-Y	P17096	7114800000	6362200000	7481400000	12	13	15	40	32.7018	156
QSOX1	Sulfhydryl oxidase 1	O00391	6942400000	6521300000	7428300000	31	27	35	93	32.6973	157
ACTA1	Actin, alpha skeletal muscle;Actin, alpha cardiac muscle 1;Actin, gamma-enteric smooth muscle;Actin, aortic smooth muscle	P68133	6002200000	5995000000	8879000000	6	5	8	19	32.6962	158
LDLR	Low-density lipoprotein receptor	P01130	6855500000	6698500000	7068900000	31	28	28	87	32.6786	159
PTGES3	Prostaglandin E synthase 3	Q15185	6184800000	6349000000	7671500000	10	10	8	28	32.6491	160
DDX39B	Spliceosome RNA helicase DDX39B;ATP-dependent RNA helicase DDX39A	Q13838	6721100000	6757900000	6655500000	24	23	24	71	32.644	161
SSB	Lupus La protein	P05455	6595700000	6293200000	7209900000	23	28	31	82	32.6414	162
PLIN3	Perilipin-3	O60664	6210900000	6586500000	7159100000	20	23	20	63	32.6312	163
PABPC1	Polyadenylate-binding protein 1;Polyadenylate-binding protein;Polyadenylate-binding protein 3	P11940	6552400000	6285500000	7054300000	25	26	30	81	32.6265	164
SOD2	Superoxide dismutase [Mn], mitochondrial	P04179	6260500000	6560000000	6948100000	16	17	14	47	32.6175	165
RNH1	Ribonuclease inhibitor	P13489	6259400000	6474000000	6853600000	21	20	22	63	32.6042	166
PPIB	Peptidyl-prolyl cis-trans isomerase B	P23284	5953500000	6202900000	7385300000	20	20	17	57	32.6009	167
RANBP1	Ran-specific GTPase-activating protein	P43487	6916900000	6863400000	5725200000	17	15	15	47	32.5982	168
PRDX5	Peroxiredoxin-5, mitochondrial	P30044	6201700000	6131300000	6904600000	16	16	15	47	32.5782	169
FKBP3	Peptidyl-prolyl cis-trans isomerase FKBP3	Q00688	6258600000	6361800000	6612500000	24	25	23	72	32.5779	170
GRN	Granulins;Acrogranin;Paragranulin;Granulin-1;Granulin-2;Granulin-3;Granulin-4;Granulin-5;Granulin-6;Granulin-7	P28799	5960000000	5734600000	7147000000	25	27	31	83	32.5482	171
EEF1B2	Elongation factor 1-beta	P24534	5842200000	6055000000	6862500000	15	13	10	38	32.542	172
TXNDC17	Thioredoxin domain-containing protein 17	Q9BRA2	6592100000	6504800000	5650900000	14	17	18	49	32.541	173
COTL1	Coactosin-like protein	Q14019	5913000000	6047800000	6659500000	14	20	19	53	32.5312	174
NAP1L1	Nucleosome assembly protein 1-like 1	P55209	6306800000	5629100000	6659700000	13	14	17	44	32.5293	175
PFAS	Phosphoribosylformylglycinamidine synthase	O15067	5837200000	5674200000	6588700000	35	30	39	104	32.4903	176
LAMA5	Laminin subunit alpha-5	O15230	5617800000	5734000000	6629700000	47	47	51	145	32.4808	177
NPC2	Epididymal secretory protein E1	P61916	6169900000	6108000000	5567500000	13	16	15	44	32.4699	178
RBMX	RNA-binding motif protein, X chromosome;RNA-binding motif protein, X chromosome, N-terminally processed	P38159	5588800000	5983300000	6170200000	16	15	18	49	32.4615	179
UPP1	Uridine phosphorylase 1	Q16831	5603100000	5738100000	6371500000	19	16	16	51	32.4591	180
SH3BGRL3	SH3 domain-binding glutamic acid-rich-like protein 3	Q9H299	6410800000	6587900000	4350200000	4	5	6	15	32.4292	181
SEMA3A	Semaphorin-3A	Q14563	5836500000	5779000000	5535800000	22	19	29	70	32.4126	182
VAPA	Vesicle-associated membrane protein-associated protein A	Q9P0L0	5169400000	5485400000	6350900000	17	16	19	52	32.4003	183
MYL6	Myosin light polypeptide 6	P60660	5547600000	5903700000	5464900000	9	8	9	26	32.3927	184
HIST1H2BN	Histone H2B;Histone H2B type 1-L;Histone H2B type 1-M;Histone H2B type 1-N;Histone H2B type 1-H;Histone H2B type 2-F;Histone H2B type 1-C/E/F/G/I;Histone H2B type 1-D;Histone H2B type 1-K;Histone H2B type F-S;Histone H2B type 1-A	Q99880	4636800000	6443800000	5584700000	9	9	7	25	32.3712	185
C21orf33		P0DPI2	5319500000	5445800000	5696800000	14	18	20	52	32.3535	186
KHSRP	Far upstream element-binding protein 2	Q92945	5410900000	5656100000	5042500000	28	25	28	81	32.3222	187
PCMT1	Protein-L-isoaspartate O-methyltransferase;Protein-L-isoaspartate(D-aspartate) O-methyltransferase	P22061	5719300000	4887900000	5355700000	17	14	24	55	32.309	188
PCNA	Proliferating cell nuclear antigen	P12004	4984500000	4738600000	6162500000	14	12	12	38	32.302	189
HMGB3	High mobility group protein B3	O15347	5141000000	5107700000	5576800000	15	16	20	51	32.2966	190
APEX1	DNA-(apurinic or apyrimidinic site) lyase;DNA-(apurinic or apyrimidinic site) lyase, mitochondrial	P27695	4912000000	4755700000	6157400000	16	15	15	46	32.2965	191
CCT8	T-complex protein 1 subunit theta	P50990	5057200000	4961700000	5722100000	23	21	20	64	32.2888	192
NUCKS1	Nuclear ubiquitous casein and cyclin-dependent kinase substrate 1	Q9H1E3	5904200000	5949000000	3737800000	21	23	15	59	32.275	193
APLP2	Amyloid-like protein 2	Q06481	4988100000	4924800000	5674700000	30	30	25	85	32.2747	194
PRDX6	Peroxiredoxin-6	P30041	5261900000	5023600000	5047600000	8	8	9	25	32.251	195
HLA-A		A0A140T913	4810500000	5366000000	5153100000	20	21	18	59	32.2506	196
PDCD6IP	Programmed cell death 6-interacting protein	Q8WUM4	4665500000	4909800000	5693700000	28	27	25	80	32.2449	197
AHCY	Adenosylhomocysteinase	P23526	4774600000	5176400000	5275900000	18	18	22	58	32.2409	198
KPNB1	Importin subunit beta-1	Q14974	5214900000	4933200000	5041200000	19	20	25	64	32.2374	199
GARS	Glycine--tRNA ligase	P41250	4906700000	4752800000	5456900000	23	24	29	76	32.2304	200
GDI1	Rab GDP dissociation inhibitor alpha	P31150	4424000000	5040400000	5539100000	13	11	14	38	32.2196	201
CBX3	Chromobox protein homolog 3	Q13185	4608200000	5167300000	5191400000	12	10	15	37	32.2161	202
ATIC	Bifunctional purine biosynthesis protein PURH;Phosphoribosylaminoimidazolecarboxamide formyltransferase;IMP cyclohydrolase	P31939	4985200000	5046500000	4904100000	27	25	31	83	32.2131	203
HSPD1	60 kDa heat shock protein, mitochondrial	P10809	4821500000	5267000000	4750300000	25	28	27	80	32.2037	204
BASP1	Brain acid soluble protein 1	P80723	5234300000	4613100000	4908900000	15	12	9	36	32.1956	205
STAT1	Signal transducer and activator of transcription;Signal transducer and activator of transcription 1-alpha/beta	P42224	5145900000	4980000000	4616700000	20	17	18	55	32.1943	206
FKBP4	Peptidyl-prolyl cis-trans isomerase FKBP4;Peptidyl-prolyl cis-trans isomerase FKBP4, N-terminally processed	Q02790	4448600000	4733600000	5509700000	29	30	19	78	32.1893	207
FKBP1A	Peptidyl-prolyl cis-trans isomerase FKBP1A;Peptidyl-prolyl cis-trans isomerase	P62942	4173700000	4897500000	5497900000	16	12	10	38	32.1772	208
LAMC1	Laminin subunit gamma-1	P11047	5344700000	4846200000	4329000000	38	38	39	115	32.1723	209
DDT	D-dopachrome decarboxylase;D-dopachrome decarboxylase-like protein	P30046	4644900000	5025100000	4790700000	10	11	13	34	32.1665	210
HNRNPU	Heterogeneous nuclear ribonucleoprotein U	Q00839	4365300000	4501200000	5430500000	23	19	20	62	32.15	211
DLD	Dihydrolipoyl dehydrogenase, mitochondrial;Dihydrolipoyl dehydrogenase	P09622	4634900000	4511800000	4940500000	21	21	23	65	32.1287	212
PSAT1	Phosphoserine aminotransferase	Q9Y617	4686500000	4493900000	4832000000	16	20	20	56	32.121	213
RPLP1	60S acidic ribosomal protein P1	P05386	4659700000	4001100000	5326100000	5	5	7	17	32.1184	214
HNRNPF	Heterogeneous nuclear ribonucleoprotein F;Heterogeneous nuclear ribonucleoprotein F, N-terminally processed	P52597	4722500000	4628400000	4366200000	13	13	13	39	32.0903	215
PGLS	6-phosphogluconolactonase	O95336	4545300000	4343700000	4792500000	19	22	13	54	32.0865	216
CNN2	Calponin;Calponin-2	Q99439	4325800000	4499800000	4641300000	10	15	12	37	32.0637	217
LRRC59	Leucine-rich repeat-containing protein 59	Q96AG4	4752800000	4676100000	4036600000	14	11	13	38	32.0636	218
CACYBP	Calcyclin-binding protein	Q9HB71	4779500000	4264100000	4374400000	17	18	18	53	32.0585	219
NUDC	Nuclear migration protein nudC	Q9Y266	4595500000	4544000000	4274000000	16	15	18	49	32.058	220
CLIC4	Chloride intracellular channel protein 4	Q9Y696	4520800000	4208000000	4497600000	11	17	17	45	32.0377	221
HSPA5	78 kDa glucose-regulated protein	P11021	4228400000	4166900000	4711000000	29	27	25	81	32.0246	222
HPRT1	Hypoxanthine-guanine phosphoribosyltransferase	P00492	4375400000	4130900000	4517200000	11	13	13	37	32.0154	223
CD9	Tetraspanin;CD9 antigen	P21926	4699000000	5170400000	3125900000	6	4	9	19	32.0123	224
ST13	Hsc70-interacting protein;Putative protein FAM10A4;Putative protein FAM10A5	P50502	4125500000	4186600000	4612400000	14	15	13	42	32.0044	225
ANXA2	Annexin A2;Annexin;Putative annexin A2-like protein	P07355	4380400000	4331200000	4069900000	19	19	20	58	31.9884	226
CXCL8	C-X-C motif chemokine;Interleukin-8;MDNCF-a;Interleukin-8;IL-8(5-77);IL-8(6-77);IL-8(7-77);IL-8(8-77);IL-8(9-77)	P10145	3066400000	3774700000	5886300000	6	6	9	21	31.9823	227
RDX	Radixin	P35241	4365700000	4355500000	3978000000	23	23	21	67	31.9791	228
PLS3	Plastin-3	P13797	4145300000	4134600000	4354500000	18	16	16	50	31.9717	229
CCT3	T-complex protein 1 subunit gamma	P49368	4003400000	3998100000	4592800000	18	15	22	55	31.9671	230
CBR1	Carbonyl reductase [NADPH] 1	P16152	4210400000	4230900000	3953500000	12	13	14	39	31.9441	231
SRSF7	Serine/arginine-rich splicing factor 7	Q16629	4011000000	3981100000	4382900000	8	5	8	21	31.9417	232
PTBP1	Polypyrimidine tract-binding protein 1	P26599	3885000000	4164300000	4271000000	14	15	16	45	31.9354	233
CORO1C	Coronin-1C;Coronin	Q9ULV4	3921800000	3880100000	4503800000	16	16	19	51	31.9336	234
CCT2	T-complex protein 1 subunit beta	P78371	4030700000	4166900000	4061400000	18	23	25	66	31.9282	235
CMPK1	UMP-CMP kinase	P30085	3916200000	3897200000	4385200000	18	16	15	49	31.921	236
PSMA1	Proteasome subunit alpha type-1	P25786	4184500000	4128600000	3802200000	14	16	17	47	31.9111	237
LMNB2	Lamin-B2	Q03252	3825300000	3795000000	4290300000	19	14	17	50	31.8866	238
NOLC1	Nucleolar and coiled-body phosphoprotein 1	Q14978	4606600000	4553700000	2629500000	26	33	15	74	31.8719	239
LMNB1	Lamin-B1	P20700	3473900000	3543200000	4670500000	23	23	20	66	31.8593	240
SF3B2	Splicing factor 3B subunit 2	Q13435	3706900000	3825200000	4089200000	14	16	16	46	31.8511	241
TUBB	Tubulin beta chain	P07437	3686700000	3839900000	4070000000	6	7	7	20	31.848	242
NRCAM	Neuronal cell adhesion molecule	Q92823	3801700000	4009100000	3732200000	21	19	20	60	31.8413	243
HMGN2	Non-histone chromosomal protein HMG-17	P05204	4091300000	4794200000	2655100000	15	11	12	38	31.841	244
HNRNPR	Heterogeneous nuclear ribonucleoprotein R	O43390	3567300000	3793700000	4124600000	23	21	21	65	31.8341	245
SSBP1	Single-stranded DNA-binding protein, mitochondrial	Q04837	3251200000	3638900000	4494900000	10	8	14	32	31.8215	246
HIST1H1B	Histone H1.5	P16401	3817400000	3936500000	3542600000	13	15	16	44	31.8102	247
DBNL	Drebrin-like protein	Q9UJU6	3775000000	4053800000	3464700000	16	17	15	48	31.8098	248
FAM49B	Protein FAM49B	Q9NUQ9	4106100000	3940100000	3201300000	15	10	10	35	31.8039	249
GSTO1	Glutathione S-transferase omega-1	P78417	3680400000	3763400000	3777300000	19	15	17	51	31.8005	250
XRCC5	X-ray repair cross-complementing protein 5	P13010	3229300000	3466200000	4428200000	22	18	22	62	31.788	251
NUTF2	Nuclear transport factor 2	P61970	3620500000	3627300000	3870100000	5	5	8	18	31.7872	252
CAST	Calpastatin	P20810	4003500000	3992800000	3111800000	17	17	20	54	31.7859	253
NARS	Asparagine--tRNA ligase, cytoplasmic	O43776	3570800000	3686500000	3809000000	14	15	19	48	31.7805	254
SFPQ	Splicing factor, proline- and glutamine-rich	P23246	3575700000	3735700000	3723500000	18	14	12	44	31.7764	255
CTSC	Dipeptidyl peptidase 1;Dipeptidyl peptidase 1 exclusion domain chain;Dipeptidyl peptidase 1 heavy chain;Dipeptidyl peptidase 1 light chain	P53634	3589900000	3495400000	3941800000	14	14	18	46	31.7754	256
GART	Trifunctional purine biosynthetic protein adenosine-3;Phosphoribosylamine--glycine ligase;Phosphoribosylformylglycinamidine cyclo-ligase;Phosphoribosylglycinamide formyltransferase	P22102	3652900000	3510400000	3747600000	16	13	22	51	31.7601	257
PAFAH1B3	Platelet-activating factor acetylhydrolase IB subunit gamma	Q15102	3567600000	3695000000	3586200000	16	14	10	40	31.7519	258
CBX1	Chromobox protein homolog 1	P83916	4053900000	3405500000	3258000000	17	15	18	50	31.7343	259
GM2A	Ganglioside GM2 activator;Ganglioside GM2 activator isoform short	P17900	3266200000	3522600000	3910800000	12	13	12	37	31.7319	260
PDCD5	Programmed cell death protein 5	O14737	3312500000	3721600000	3637900000	10	9	8	27	31.7281	261
SKP1	S-phase kinase-associated protein 1	P63208	4186100000	3328400000	2940600000	14	13	11	38	31.6985	262
FUBP1	Far upstream element-binding protein 1	Q96AE4	3640900000	3667700000	3111100000	16	22	14	52	31.6936	263
ATOX1	Copper transport protein ATOX1	O00244	3420300000	3329000000	3637000000	7	9	9	25	31.689	264
OLA1	Obg-like ATPase 1	Q9NTK5	3505000000	3753200000	3055400000	15	15	11	41	31.6789	265
NPEPPS	Puromycin-sensitive aminopeptidase	P55786	3359100000	3317700000	3619500000	19	19	22	60	31.6764	266
PARP1	Poly [ADP-ribose] polymerase 1	P09874	3034400000	2943600000	4102500000	18	28	36	82	31.6459	267
C1QBP	Complement component 1 Q subcomponent-binding protein, mitochondrial	Q07021	3392300000	3241500000	3424600000	7	7	7	21	31.6427	268
PTMA	Prothymosin alpha;Prothymosin alpha, N-terminally processed;Thymosin alpha-1	P06454	3715900000	3742800000	2556500000	16	19	14	49	31.6365	269
HIST1H4A	Histone H4	P62805	3488000000	3296300000	3228000000	8	7	5	20	31.6361	270
HSP90AB2P	Putative heat shock protein HSP 90-beta 2	Q58FF8	3225700000	3543100000	3239800000	3	4	5	12	31.6356	271
ACAT1	Acetyl-CoA acetyltransferase, mitochondrial	P24752	3235900000	3257500000	3507200000	13	18	23	54	31.6344	272
GLRX3	Glutaredoxin-3	O76003	3175200000	3741400000	2916600000	13	10	10	33	31.6101	273
VASP	Vasodilator-stimulated phosphoprotein	P50552	3168500000	3177100000	3452300000	13	16	15	44	31.6049	274
VAT1	Synaptic vesicle membrane protein VAT-1 homolog	Q99536	2986100000	2999900000	3785100000	12	15	11	38	31.6009	275
CDC37	Hsp90 co-chaperone Cdc37;Hsp90 co-chaperone Cdc37, N-terminally processed	Q16543	2952200000	2934300000	3831600000	17	13	14	44	31.5931	276
NIT2	Omega-amidase NIT2	Q9NQR4	2959000000	3057700000	3648100000	12	14	18	44	31.5851	277
DDAH2	N(G),N(G)-dimethylarginine dimethylaminohydrolase 2	O95865	3554100000	3077700000	2963000000	13	13	17	43	31.5746	278
DPP3	Dipeptidyl peptidase 3	Q9NY33	3216100000	3038000000	3338600000	11	10	13	34	31.5743	279
FASN	Fatty acid synthase;[Acyl-carrier-protein] S-acetyltransferase;[Acyl-carrier-protein] S-malonyltransferase;3-oxoacyl-[acyl-carrier-protein] synthase;3-oxoacyl-[acyl-carrier-protein] reductase;3-hydroxyacyl-[acyl-carrier-protein] dehydratase;Enoyl-[acyl-carrier-protein] reductase;Oleoyl-[acyl-carrier-protein] hydrolase	P49327	3272000000	3091200000	3214800000	22	26	25	73	31.5721	280
CUTA	Protein CutA	O60888	3140100000	3104700000	3325300000	4	7	7	18	31.5709	281
STMN1	Stathmin	P16949	3495400000	3193200000	2866100000	18	19	12	49	31.5686	282
AKR1A1	Alcohol dehydrogenase [NADP(+)]	P14550	3209600000	2815600000	3528400000	11	11	12	34	31.5684	283
G3BP1	Ras GTPase-activating protein-binding protein 1	Q13283	3010400000	3206700000	3310100000	18	16	17	51	31.5644	284
PAICS	Multifunctional protein ADE2;Phosphoribosylaminoimidazole-succinocarboxamide synthase;Phosphoribosylaminoimidazole carboxylase	P22234	3194500000	3594700000	2728500000	12	12	12	36	31.563	285
GMFB	Glia maturation factor beta	P60983	3037200000	2955800000	3496300000	11	10	7	28	31.5587	286
FUS	RNA-binding protein FUS	P35637	2957200000	3182800000	3313900000	12	11	13	36	31.5533	287
EIF2S3	Eukaryotic translation initiation factor 2 subunit 3;Putative eukaryotic translation initiation factor 2 subunit 3-like protein	P41091	3039200000	2939700000	3468500000	14	14	16	44	31.5523	288
ISYNA1	Inositol-3-phosphate synthase 1	Q9NPH2	2941300000	2729800000	3760300000	13	13	18	44	31.5499	289
SND1	Staphylococcal nuclease domain-containing protein 1	Q7KZF4	3054100000	2900200000	3456500000	19	21	27	67	31.5467	290
PAFAH1B2	Platelet-activating factor acetylhydrolase IB subunit beta	P68402	3511700000	3161400000	2737600000	9	7	8	24	31.5467	291
RBM3	RNA-binding protein 3	P98179	2805700000	3080700000	3458800000	5	7	5	17	31.5366	292
SPTAN1	Spectrin alpha chain, non-erythrocytic 1	Q13813	3004600000	2981600000	3345700000	29	31	27	87	31.5346	293
IQGAP1	Ras GTPase-activating-like protein IQGAP1	P46940	3051800000	3065300000	3177200000	20	30	21	71	31.5287	294
ESD	S-formylglutathione hydrolase	P10768	2787500000	3129200000	3322200000	13	11	14	38	31.5201	295
EIF1AX	Eukaryotic translation initiation factor 1A, X-chromosomal;Eukaryotic translation initiation factor 1A, Y-chromosomal	P47813	3235200000	3435900000	2512700000	14	14	13	41	31.5115	296
HNRNPDL	Heterogeneous nuclear ribonucleoprotein D-like	O14979	2913700000	3197200000	3056300000	16	11	13	40	31.5089	297
EWSR1	RNA-binding protein EWS	Q01844	2547300000	2792400000	3703400000	11	11	11	33	31.4892	298
GSS	Glutathione synthetase	P48637	2924400000	2989300000	3079700000	15	12	12	39	31.4813	299
ECHS1	Enoyl-CoA hydratase, mitochondrial	P30084	2677700000	2967600000	3303400000	12	15	15	42	31.4741	300
UBE2I	SUMO-conjugating enzyme UBC9	P63279	3286100000	3037400000	2613200000	8	7	9	24	31.4721	301
AIMP1	Aminoacyl tRNA synthase complex-interacting multifunctional protein 1;Endothelial monocyte-activating polypeptide 2	Q12904	2961200000	3065100000	2886100000	14	17	16	47	31.4682	302
ACTR3	Actin-related protein 3	P61158	2876300000	2955000000	2984100000	15	10	12	37	31.4524	303
AIFM1	Apoptosis-inducing factor 1, mitochondrial	O95831	2818900000	2808200000	3186600000	11	11	12	34	31.4521	304
BOLA2	BolA-like protein 2	Q9H3K6	3045800000	3335800000	2299600000	8	7	11	26	31.4303	305
MATR3	Matrin-3	P43243	2923300000	2980500000	2740300000	4	4	6	14	31.4241	306
PIN1	Peptidyl-prolyl cis-trans isomerase NIMA-interacting 1	Q13526	2650100000	2654500000	3329700000	13	14	14	41	31.4225	307
ANGPTL4	Angiopoietin-related protein 4	Q9BY76	2926800000	2951200000	2685700000	11	12	13	36	31.4106	308
PPIF	Peptidyl-prolyl cis-trans isomerase F, mitochondrial;Peptidyl-prolyl cis-trans isomerase	P30405	2805600000	2843200000	2913600000	8	14	17	39	31.4104	309
DAZAP1	DAZ-associated protein 1	Q96EP5	2650900000	2671800000	3225300000	11	14	15	40	31.408	310
HIST1H1E	Histone H1.4	P10412	3048500000	2842800000	2623300000	10	7	9	26	31.4023	311
CSTB	Cystatin-B	P04080	3034300000	2383400000	3094600000	12	10	11	33	31.4019	312
ELAVL1	ELAV-like protein 1	Q15717	2912800000	3064800000	2524100000	18	16	17	51	31.4001	313
GPR126	G-protein coupled receptor 126	Q86SQ4	2721800000	2877200000	2899900000	10	10	9	29	31.3997	314
ACAT2	Acetyl-CoA acetyltransferase, cytosolic	Q9BWD1	2772300000	2775100000	2911000000	13	14	17	44	31.3928	315
CXCL3	C-X-C motif chemokine 3;GRO-gamma(5-73)	P19876	2390300000	2728100000	3232500000	7	6	9	22	31.3743	316
APOA1BP	NAD(P)H-hydrate epimerase	Q8NCW5	2877500000	2918200000	2524500000	9	12	12	33	31.369	317
RCC1	Regulator of chromosome condensation	P18754	2726200000	2668000000	2913800000	15	16	14	45	31.3669	318
BLVRA	Biliverdin reductase A	P53004	2681100000	2620800000	2939300000	8	9	11	28	31.3552	319
CSE1L	Exportin-2	P55060	3013000000	2541700000	2678800000	12	15	16	43	31.3539	320
ISG15	Ubiquitin-like protein ISG15	P05161	2311600000	2360400000	3519200000	7	7	8	22	31.3465	321
CNBP	Cellular nucleic acid-binding protein	P62633	2760800000	2677100000	2750900000	17	15	14	46	31.346	322
CLTC	Clathrin heavy chain;Clathrin heavy chain 1	Q00610	2394400000	2298800000	3465400000	23	21	15	59	31.3407	323
CLSTN3	Calsyntenin-3	Q9BQT9	2776700000	2468400000	2912600000	14	14	20	48	31.3406	324
CALB1	Calbindin	P05937	3089200000	2763200000	2277300000	12	12	11	35	31.3356	325
AK1	Adenylate kinase isoenzyme 1	P00568	2783000000	2536900000	2804300000	9	12	14	35	31.3346	326
PPP2R1A	Serine/threonine-protein phosphatase 2A 65 kDa regulatory subunit A alpha isoform	P30153	2612400000	2522700000	2959000000	15	11	15	41	31.3293	327
YBX1	Nuclease-sensitive element-binding protein 1	P67809	2600500000	2983300000	2415800000	15	14	12	41	31.3123	328
RPS27A	Ubiquitin-40S ribosomal protein S27a;Ubiquitin;40S ribosomal protein S27a;Polyubiquitin-C;Ubiquitin;Ubiquitin-60S ribosomal protein L40;Ubiquitin;60S ribosomal protein L40;Polyubiquitin-B;Ubiquitin	P62979	2543900000	2638500000	2777500000	16	14	10	40	31.3051	329
H2AFY	Core histone macro-H2A.1;Histone H2A	O75367	2382100000	2261300000	3312900000	13	12	15	40	31.3045	330
GCSH	Glycine cleavage system H protein, mitochondrial	P23434	2811500000	2473900000	2652200000	5	6	7	18	31.3011	331
EIF5B	Eukaryotic translation initiation factor 5B	O60841	2748900000	2569000000	2566000000	14	16	16	46	31.2913	332
TUBB3	Tubulin beta-3 chain	Q13509	2782300000	2601900000	2470600000	11	11	14	36	31.286	333
NANS	Sialic acid synthase	Q9NR45	2587500000	2841000000	2383700000	11	11	15	37	31.2781	334
TMPO	Lamina-associated polypeptide 2, isoforms beta/gamma;Thymopoietin;Thymopentin;Lamina-associated polypeptide 2, isoform alpha;Thymopoietin;Thymopentin	P42167	2275800000	2532500000	2987500000	13	13	13	39	31.2751	335
CCT6A	T-complex protein 1 subunit zeta	P40227	2451100000	2509100000	2822500000	14	15	18	47	31.2727	336
PCBP2	Poly(rC)-binding protein 2	Q15366	2780600000	2837300000	2134900000	4	4	7	15	31.2671	337
CNDP2	Cytosolic non-specific dipeptidase	Q96KP4	2356700000	2378400000	2985900000	15	13	13	41	31.2612	338
DYNLL1	Dynein light chain 1, cytoplasmic	P63167	2742900000	2572300000	2281700000	8	10	8	26	31.2378	339
LUM	Lumican	P51884	2491400000	2503100000	2573900000	10	11	9	30	31.2324	340
RCC2	Protein RCC2	Q9P258	2703600000	2316800000	2520600000	16	18	20	54	31.2271	341
ABHD14B	Alpha/beta hydrolase domain-containing protein 14B	Q96IU4	2595000000	2822400000	2109900000	3	6	7	16	31.2245	342
MMP10	Stromelysin-2	P09238	2479800000	2515600000	2468200000	17	15	20	52	31.2123	343
DNPH1	2-deoxynucleoside 5-phosphate N-hydrolase 1	O43598	2394700000	2502100000	2544800000	7	9	7	23	31.208	344
TATDN1	Putative deoxyribonuclease TATDN1	Q6P1N9	2488900000	2142900000	2793300000	12	13	16	41	31.2048	345
PRDX3	Thioredoxin-dependent peroxide reductase, mitochondrial	P30048	2510800000	2731600000	2131200000	10	11	10	31	31.1948	346
PYGL	Glycogen phosphorylase, liver form;Alpha-1,4 glucan phosphorylase	P06737	2485800000	2366300000	2502200000	17	15	14	46	31.191	347
PDGFC	Platelet-derived growth factor C;Platelet-derived growth factor C, latent form;Platelet-derived growth factor C, receptor-binding form	Q9NRA1	2444300000	2462100000	2392700000	10	11	9	30	31.1801	348
PHPT1	14 kDa phosphohistidine phosphatase	Q9NRX4	2263600000	2187000000	2788700000	12	10	8	30	31.1682	349
ACOT7	Cytosolic acyl coenzyme A thioester hydrolase	O00154	2315500000	2319100000	2576800000	13	16	14	43	31.1627	350
TFRC	Transferrin receptor protein 1;Transferrin receptor protein 1, serum form	P02786	2213500000	2484700000	2427100000	12	8	14	34	31.1453	351
TARS	Threonine--tRNA ligase, cytoplasmic	P26639	2008600000	2232200000	2883100000	12	9	12	33	31.1451	352
RAN	GTP-binding nuclear protein Ran	P62826	2720900000	2603500000	1770700000	9	11	8	28	31.1392	353
CTNNA1	Catenin alpha-1	P35221	2328100000	2265100000	2500000000	16	17	14	47	31.1388	354
DNAJC8	DnaJ homolog subfamily C member 8	O75937	2313100000	2471300000	2308000000	12	14	17	43	31.1387	355
CTSD	Cathepsin D;Cathepsin D light chain;Cathepsin D heavy chain	P07339	2102400000	2062300000	2916400000	10	10	9	29	31.1364	356
GRHPR	Glyoxylate reductase/hydroxypyruvate reductase	Q9UBQ7	2669200000	2444900000	1960900000	13	10	15	38	31.1351	357
PTK7	Inactive tyrosine-protein kinase 7	Q13308	2352400000	2181200000	2440300000	14	9	15	38	31.1144	358
SRI	Sorcin	P30626	2152500000	2349500000	2466600000	8	9	7	24	31.1133	359
CCT4	T-complex protein 1 subunit delta	P50991	2090300000	2099300000	2777600000	12	12	17	41	31.113	360
GALNT2	Polypeptide N-acetylgalactosaminyltransferase 2;Polypeptide N-acetylgalactosaminyltransferase 2 soluble form	Q10471	2728600000	2409000000	1809300000	14	15	13	42	31.1088	361
CD109	CD109 antigen	Q6YHK3	2215800000	2306400000	2388700000	13	9	12	34	31.1013	362
KRT18	Keratin, type I cytoskeletal 18	P05783	2273700000	2515900000	2120500000	7	9	11	27	31.1011	363
RBBP7	Histone-binding protein RBBP7	Q16576	2145300000	2263800000	2435300000	14	11	8	33	31.0873	364
EEF1D	Elongation factor 1-delta	P29692	2312100000	2239600000	2281500000	9	8	9	26	31.085	365
CFH	Complement factor H	P08603	2230600000	2224100000	2244000000	15	19	22	56	31.0563	366
U2AF2	Splicing factor U2AF 65 kDa subunit	P26368	2274600000	2042900000	2314400000	4	8	8	20	31.0418	367
WARS	Tryptophan--tRNA ligase, cytoplasmic;T1-TrpRS;T2-TrpRS	P23381	2247600000	2115600000	2256200000	8	9	14	31	31.0391	368
BLVRB	Flavin reductase (NADPH)	P30043	1952900000	2177000000	2480900000	7	6	10	23	31.0372	369
MAT2B	Methionine adenosyltransferase 2 subunit beta	Q9NZL9	2121600000	2078900000	2355000000	11	11	10	32	31.0251	370
AKR1B1	Aldose reductase	P15121	1910800000	1945800000	2678400000	11	11	12	34	31.0206	371
CFL2	Cofilin-2	Q9Y281	2060200000	1834100000	2602700000	11	11	13	35	31.0122	372
UBE2V1	Ubiquitin-conjugating enzyme E2 variant 1	Q13404	1960800000	2057900000	2471100000	7	7	6	20	31.0106	373
VGF	Neurosecretory protein VGF;Neuroendocrine regulatory peptide-1;Neuroendocrine regulatory peptide-2;Antimicrobial peptide VGF[554-577]	O15240	2178700000	2112100000	2191200000	9	11	13	33	31.0088	374
COL6A1	Collagen alpha-1(VI) chain	P12109	2001900000	2288600000	2097600000	13	14	17	44	30.9878	375
HIBADH	3-hydroxyisobutyrate dehydrogenase, mitochondrial	P31937	1770200000	1777900000	2815900000	8	8	9	25	30.9823	376
CS	Citrate synthase, mitochondrial;Citrate synthase	O75390	2130600000	2091500000	2127500000	8	9	6	23	30.9791	377
PSPH	Phosphoserine phosphatase	P78330	2023100000	1962000000	2322100000	9	8	7	24	30.9694	378
ACLY	ATP-citrate synthase	P53396	1947900000	2055800000	2236400000	17	16	15	48	30.954	379
PCBD1	Pterin-4-alpha-carbinolamine dehydratase	P61457	2068100000	2213600000	1953300000	10	8	11	29	30.9528	380
CAND1	Cullin-associated NEDD8-dissociated protein 1	Q86VP6	1833300000	1828000000	2521700000	11	16	20	47	30.9407	381
FDPS	Farnesyl pyrophosphate synthase	P14324	1870300000	1887000000	2407200000	10	8	9	27	30.9364	382
NASP	Nuclear autoantigenic sperm protein	P49321	2095700000	1854800000	2168300000	14	14	13	41	30.9256	383
CD59	CD59 glycoprotein	P13987	2032700000	2052400000	2025900000	7	6	7	20	30.9238	384
		A0A494C0G5	1731000000	2150800000	2165000000	4	4	4	12	30.9086	385
CCT7	T-complex protein 1 subunit eta	Q99832	1992500000	2037600000	2013100000	11	11	17	39	30.9077	386
PROCR	Endothelial protein C receptor	Q9UNN8	2026700000	2011500000	2003200000	4	5	3	12	30.9073	387
SUSD5	Sushi domain-containing protein 5	O60279	1998500000	1884000000	2154900000	7	8	5	20	30.9063	388
PVR	Poliovirus receptor	P15151	2007600000	1871400000	2112700000	6	7	7	20	30.8954	389
G6PD	Glucose-6-phosphate 1-dehydrogenase	P11413	1819200000	1870200000	2284900000	14	12	16	42	30.8912	390
ITGB1	Integrin beta-1	P05556	1834700000	1982800000	2134000000	10	13	13	36	30.8856	391
PSMA6	Proteasome subunit alpha type-6;Proteasome subunit alpha type	P60900	1992700000	2018900000	1929500000	17	12	13	42	30.8831	392
LAMB1	Laminin subunit beta-1	P07942	1780300000	2012900000	2145000000	18	20	15	53	30.8824	393
TCOF1	Treacle protein	Q13428	1855700000	1841000000	2233600000	18	19	18	55	30.8805	394
TPR	Nucleoprotein TPR	P12270	1867600000	1903600000	2111000000	21	22	21	64	30.8687	395
FSTL1	Follistatin-related protein 1	Q12841	2337600000	2177300000	1362400000	10	10	7	27	30.8675	396
MAT2A	S-adenosylmethionine synthase isoform type-2	P31153	1982800000	1915300000	1923000000	14	11	10	35	30.8537	397
CCT5	T-complex protein 1 subunit epsilon	P48643	1954400000	2064500000	1788500000	10	14	17	41	30.8503	398
SPTBN1	Spectrin beta chain, non-erythrocytic 1	Q01082	1862400000	1987200000	1919300000	18	21	28	67	30.8407	399
SAFB	Scaffold attachment factor B1	Q15424	1915200000	2060200000	1756500000	10	6	7	23	30.8314	400
DYNLRB1	Dynein light chain roadblock-type 1;Dynein light chain roadblock-type 2	Q9NP97	2089200000	2281700000	1339100000	5	6	5	16	30.8259	401
DDX5	Probable ATP-dependent RNA helicase DDX5	P17844	1919000000	1946100000	1812300000	12	15	14	41	30.8176	402
ACP1	Low molecular weight phosphotyrosine protein phosphatase	P24666	1933900000	1806400000	1910700000	9	9	7	25	30.8109	403
EEF1A2	Elongation factor 1-alpha 2	Q05639	1986500000	1902300000	1759600000	4	3	4	11	30.8102	404
GGCT	Gamma-glutamylcyclotransferase	O75223	1906400000	1879400000	1809900000	10	12	11	33	30.7967	405
PSMA7	Proteasome subunit alpha type-7	O14818	1995500000	1879100000	1719800000	8	8	10	26	30.7964	406
SUMO1	Small ubiquitin-related modifier 1	P63165	1574900000	1936400000	2064700000	5	5	5	15	30.7916	407
PIR	Pirin	O00625	1604900000	1721000000	2238600000	9	9	13	31	30.7886	408
EIF6	Eukaryotic translation initiation factor 6	P56537	1924900000	1866900000	1764900000	7	7	7	21	30.7866	409
MT2A	Metallothionein-2;Metallothionein-1G;Metallothionein-1M	P02795	2375000000	2042200000	1117300000	5	5	3	13	30.7808	410
PSME1	Proteasome activator complex subunit 1	Q06323	1885100000	1779300000	1847600000	8	8	8	24	30.775	411
HNRNPH3	Heterogeneous nuclear ribonucleoprotein H3	P31942	1604900000	1645900000	2144900000	8	6	9	23	30.7442	412
DHX9	ATP-dependent RNA helicase A	Q08211	1866900000	1619500000	1909200000	10	10	11	31	30.7442	413
FEN1	Flap endonuclease 1	P39748	1351700000	1605500000	2373000000	12	11	12	35	30.7266	414
LUC7L2	Putative RNA-binding protein Luc7-like 2	Q9Y383	1789700000	1623600000	1909500000	12	12	13	37	30.7246	415
ALCAM	CD166 antigen	Q13740	1685000000	1442100000	2156300000	11	12	18	41	30.7139	416
C1orf123	UPF0587 protein C1orf123	Q9NWV4	1690000000	1676500000	1881700000	6	6	8	20	30.7042	417
LRRC47	Leucine-rich repeat-containing protein 47	Q8N1G4	1712700000	1690300000	1825900000	14	12	8	34	30.6989	418
SDC4	Syndecan-4	P31431	1804900000	1785900000	1625100000	5	5	6	16	30.6953	419
STAT3	Signal transducer and activator of transcription 3;Signal transducer and activator of transcription	P40763	1799400000	1474600000	1933100000	12	14	17	43	30.6929	420
IFIT3	Interferon-induced protein with tetratricopeptide repeats 3	O14879	1638600000	1606300000	1956500000	8	7	10	25	30.6913	421
RBBP4	Histone-binding protein RBBP4	Q09028	1964300000	1719300000	1397000000	6	4	6	16	30.6574	422
EPRS	Bifunctional glutamate/proline--tRNA ligase;Glutamate--tRNA ligase;Proline--tRNA ligase	P07814	1728400000	1792300000	1558300000	13	15	12	40	30.6569	423
CAPRIN1	Caprin-1	Q14444	2016100000	1625100000	1414800000	10	8	11	29	30.6504	424
MACF1	Microtubule-actin cross-linking factor 1, isoforms 1/2/3/5	Q9UPN3	1603200000	1580000000	1856100000	14	17	19	50	30.6456	425
TP53I3	Quinone oxidoreductase PIG3	Q53FA7	1770000000	1523200000	1734300000	4	4	8	16	30.6422	426
CARS	Cysteine--tRNA ligase, cytoplasmic	P49589	1549800000	1731800000	1725200000	11	12	10	33	30.6363	427
PRKAR1A	cAMP-dependent protein kinase type I-alpha regulatory subunit;cAMP-dependent protein kinase type I-alpha regulatory subunit, N-terminally processed	P10644	1415300000	1357700000	2227800000	6	8	8	22	30.6345	428
ACTR2	Actin-related protein 2	P61160	1499300000	1527000000	1951600000	9	8	8	25	30.6279	429
C11orf54	Ester hydrolase C11orf54	Q9H0W9	1657500000	1708600000	1587300000	9	8	12	29	30.6208	430
SMS	Spermine synthase	P52788	1557800000	1602000000	1775500000	11	8	9	28	30.6155	431
ANP32E	Acidic leucine-rich nuclear phosphoprotein 32 family member E	Q9BTT0	1398300000	1557800000	1972800000	7	7	7	21	30.6137	432
SEMA4B	Semaphorin-4B	Q9NPR2	1772600000	1515000000	1628600000	8	10	10	28	30.6099	433
KHDRBS1	KH domain-containing, RNA-binding, signal transduction-associated protein 1	Q07666	1718900000	1607100000	1578400000	7	5	8	20	30.6065	434
FSTL3	Follistatin-related protein 3	O95633	1470700000	1749800000	1653900000	7	9	10	26	30.5976	435
RNASE4	Ribonuclease 4	P34096	1631700000	1992700000	1192700000	8	8	7	23	30.5806	436
MAPRE1	Microtubule-associated protein RP/EB family member 1	Q15691	1601300000	1612900000	1578700000	8	8	11	27	30.5733	437
YWHAH	14-3-3 protein eta	Q04917	1646200000	1572000000	1506800000	6	5	7	18	30.5527	438
EIF3D	Eukaryotic translation initiation factor 3 subunit D	O15371	1458800000	1528000000	1695000000	7	13	11	31	30.5395	439
PFDN2	Prefoldin subunit 2	Q9UHV9	1520700000	1456800000	1673600000	8	6	8	22	30.53	440
CAPN2	Calpain-2 catalytic subunit	P17655	1393000000	1490800000	1761200000	12	9	13	34	30.5281	441
HEXB	Beta-hexosaminidase subunit beta;Beta-hexosaminidase subunit beta chain B;Beta-hexosaminidase subunit beta chain A	P07686	1640100000	1662400000	1340900000	10	14	9	33	30.5276	442
PPIL1	Peptidyl-prolyl cis-trans isomerase-like 1	Q9Y3C6	1472000000	1246800000	1900800000	9	6	6	21	30.5202	443
TBCB	Tubulin-folding cofactor B	Q99426	1513600000	1449700000	1639400000	10	11	10	31	30.5149	444
TCP1	T-complex protein 1 subunit alpha	P17987	1352100000	1505600000	1741300000	13	16	11	40	30.5137	445
ARCN1	Coatomer subunit delta	P48444	1360400000	1391700000	1792800000	7	8	13	28	30.4966	446
TGFB1	Transforming growth factor beta-1;Latency-associated peptide	P01137	1501600000	1554400000	1476700000	10	12	6	28	30.4928	447
ACOT1	Acyl-coenzyme A thioesterase 1;Acyl-coenzyme A thioesterase 2, mitochondrial	Q86TX2	1500300000	1239600000	1787100000	9	10	10	29	30.4909	448
CAPZA2	F-actin-capping protein subunit alpha-2	P47755	1465200000	1522900000	1538200000	7	5	6	18	30.4907	449
SRSF2	Serine/arginine-rich splicing factor 2	Q01130	1422100000	1385400000	1672200000	5	5	5	15	30.4758	450
DYNC1I2	Cytoplasmic dynein 1 intermediate chain 2	Q13409	1484600000	1569100000	1416200000	5	6	8	19	30.4726	451
GSN		Q5T0I0	1624500000	1579400000	1228200000	3	4	6	13	30.4604	452
FAM129B	Niban-like protein 1	Q96TA1	1327900000	1210400000	1847500000	2	4	6	12	30.4452	453
DBI	Acyl-CoA-binding protein	P07108	1394800000	1360400000	1625800000	7	8	8	23	30.4437	454
MAP1B	Microtubule-associated protein 1B;MAP1B heavy chain;MAP1 light chain LC1	P46821	1429400000	1475700000	1466900000	19	12	11	42	30.4407	455
PTPRS	Receptor-type tyrosine-protein phosphatase S	Q13332	1555600000	1450000000	1311000000	12	13	8	33	30.4223	456
PFN2	Profilin	C9J0J7	1360500000	1285900000	1647100000	11	8	6	25	30.4145	457
DNASE2	Deoxyribonuclease-2-alpha	O00115	1412000000	1449800000	1414500000	6	5	4	15	30.4088	458
NT5DC1	5-nucleotidase domain-containing protein 1	Q5TFE4	1269900000	1415600000	1558200000	4	3	8	15	30.3977	459
SEMA3C	Semaphorin-3C	Q99985	1571300000	1522000000	1115800000	12	7	6	25	30.3859	460
TXNL1	Thioredoxin-like protein 1	O43396	1311900000	1305400000	1582800000	8	8	7	23	30.3828	461
SGTA	Small glutamine-rich tetratricopeptide repeat-containing protein alpha	O43765	1479700000	1249900000	1460700000	6	4	9	19	30.3794	462
USP5	Ubiquitin carboxyl-terminal hydrolase 5	P45974	1290400000	1240900000	1657300000	12	11	15	38	30.3789	463
ARPC1B	Actin-related protein 2/3 complex subunit 1B	O15143	1197100000	1387400000	1603400000	5	14	9	28	30.3786	464
SNRPD3	Small nuclear ribonucleoprotein Sm D3	P62318	1338700000	1487300000	1360400000	4	4	5	13	30.3781	465
DNAJC9	DnaJ homolog subfamily C member 9	Q8WXX5	1392900000	1499400000	1260100000	6	6	12	24	30.3663	466
SERBP1	Plasminogen activator inhibitor 1 RNA-binding protein	Q8NC51	1682900000	1636300000	816400000	9	11	7	27	30.3605	467
PPIL3	Peptidyl-prolyl cis-trans isomerase;Peptidyl-prolyl cis-trans isomerase-like 3	Q9H2H8	1431900000	1265800000	1426300000	5	4	8	17	30.3564	468
CRIM1	Cysteine-rich motor neuron 1 protein;Processed cysteine-rich motor neuron 1 protein	Q9NZV1	1271300000	1262600000	1581600000	12	12	12	36	30.3535	469
SHISA5	Protein shisa-5	Q8N114	1301000000	1334300000	1478900000	2	2	3	7	30.353	470
SCG2	Secretogranin-2;Secretoneurin;Manserin	P13521	1207500000	1428900000	1472600000	10	8	7	25	30.3512	471
RPL12	60S ribosomal protein L12	P30050	1081000000	1276000000	1738700000	8	8	4	20	30.3465	472
COX6B1	Cytochrome c oxidase subunit 6B1	P14854	1257700000	1360300000	1455100000	3	3	2	8	30.3385	473
MRC2	C-type mannose receptor 2	Q9UBG0	1558400000	1282600000	1231600000	10	10	14	34	30.3383	474
CANT1	Soluble calcium-activated nucleotidase 1	Q8WVQ1	1237600000	1296600000	1527300000	7	4	13	24	30.3344	475
LTA4H	Leukotriene A-4 hydrolase	P09960	1228800000	1272300000	1538000000	10	9	10	29	30.3264	476
UBE2N	Ubiquitin-conjugating enzyme E2 N	P61088	1310900000	1406600000	1304800000	6	5	6	17	30.3204	477
SUPT16H	FACT complex subunit SPT16	Q9Y5B9	1350200000	1191100000	1480200000	8	12	11	31	30.3201	478
PSME2	Proteasome activator complex subunit 2	Q9UL46	1401300000	1355700000	1261000000	7	3	9	19	30.3189	479
LTBP1		C9JD84	1210200000	1308900000	1496200000	9	11	20	40	30.3179	480
SNRPG	Small nuclear ribonucleoprotein G;Putative small nuclear ribonucleoprotein G-like protein 15	P62308	1034900000	1141900000	1817500000	3	1	3	7	30.3103	481
ILF2	Interleukin enhancer-binding factor 2	Q12905	1105200000	1127700000	1743900000	4	4	7	15	30.304	482
INHBA	Inhibin beta A chain	P08476	1348600000	1342000000	1278400000	11	13	14	38	30.3012	483
DDAH1	N(G),N(G)-dimethylarginine dimethylaminohydrolase 1	O94760	1185000000	1327600000	1442800000	5	8	6	19	30.2962	484
SEPT7	Septin-7	Q16181	1351400000	1321100000	1274100000	10	12	10	32	30.293	485
DENR	Density-regulated protein	O43583	1415800000	1350300000	1171600000	5	5	6	16	30.2897	486
RNPEP	Aminopeptidase B	Q9H4A4	1391300000	1405300000	1131700000	6	9	6	21	30.2863	487
CALR	Calreticulin	P27797	1296200000	995220000	1613800000	7	8	9	24	30.2778	488
LMAN2	Vesicular integral-membrane protein VIP36	Q12907	1149100000	1081700000	1674000000	9	7	9	25	30.2776	489
PREP	Prolyl endopeptidase	P48147	1219400000	1366500000	1313700000	5	5	8	18	30.2757	490
IPO7	Importin-7	O95373	1018300000	1102300000	1748900000	6	5	9	20	30.2645	491
HNRNPUL2-BSCL2	Heterogeneous nuclear ribonucleoprotein U-like protein 2	Q1KMD3	1161900000	1284200000	1403500000	13	12	14	39	30.2571	492
SLC9A3R1	Na(+)/H(+) exchange regulatory cofactor NHE-RF1	O14745	1635500000	1459400000	746370000	10	13	12	35	30.254	493
MET	Hepatocyte growth factor receptor	P08581	1131800000	1071200000	1628200000	9	7	9	25	30.2502	494
IGFBP2	Insulin-like growth factor-binding protein 2	P18065	1213700000	1157200000	1440800000	7	7	10	24	30.2428	495
FH	Fumarate hydratase, mitochondrial	P07954	1306000000	1428600000	1077000000	8	8	12	28	30.2428	496
RPS28	40S ribosomal protein S28	P62857	965580000	1143900000	1686800000	3	3	5	11	30.237	497
RARS	Arginine--tRNA ligase, cytoplasmic	P54136	1250500000	1185800000	1358500000	7	6	10	23	30.2364	498
UBE2L3	Ubiquitin-conjugating enzyme E2 L3	P68036	1065700000	1068200000	1647700000	5	8	8	21	30.2314	499
USP14	Ubiquitin carboxyl-terminal hydrolase 14;Ubiquitin carboxyl-terminal hydrolase	P54578	1225900000	1209800000	1320300000	10	8	8	26	30.2216	500
NME1	Nucleoside diphosphate kinase A	P15531	1630700000	1422200000	618220000	2	3	4	9	30.1886	501
ANXA1	Annexin A1;Annexin	P04083	1235300000	1258200000	1167200000	11	9	17	37	30.1845	502
GNB2L1	Guanine nucleotide-binding protein subunit beta-2-like 1;Guanine nucleotide-binding protein subunit beta-2-like 1, N-terminally processed	P63244	1226400000	1150700000	1276000000	7	6	10	23	30.1815	503
VTA1	Vacuolar protein sorting-associated protein VTA1 homolog	Q9NP79	1412500000	1452200000	779520000	5	5	7	17	30.178	504
TPM3	Tropomyosin alpha-3 chain	P06753	1785800000	1703900000	141530000	5	5	1	11	30.1728	505
RPSA	40S ribosomal protein SA	P08865	1146600000	1033600000	1436500000	3	4	9	16	30.1671	506
CRYZ	Quinone oxidoreductase	Q08257	989610000	901000000	1709800000	6	3	7	16	30.1606	507
PNPO	Pyridoxine-5-phosphate oxidase	Q9NVS9	1132400000	1167800000	1295800000	6	6	7	19	30.1588	508
EIF2S1	Eukaryotic translation initiation factor 2 subunit 1	P05198	1341300000	1378400000	865870000	9	8	9	26	30.1546	509
BSG	Basigin	P35613	1129000000	984700000	1448000000	5	6	3	14	30.145	510
STRAP	Serine-threonine kinase receptor-associated protein	Q9Y3F4	1305200000	1284200000	967540000	10	8	9	27	30.143	511
ECI1	Enoyl-CoA delta isomerase 1, mitochondrial	P42126	1126100000	1139200000	1281800000	3	3	3	9	30.139	512
ALYREF	THO complex subunit 4	Q86V81	1188300000	1229600000	1112300000	3	4	2	9	30.1321	513
NAMPT	Nicotinamide phosphoribosyltransferase	P43490	1141600000	1067700000	1301800000	5	8	12	25	30.1243	514
PRPF19	Pre-mRNA-processing factor 19	Q9UMS4	1142100000	1029900000	1319800000	6	7	10	23	30.1164	515
CPSF6	Cleavage and polyadenylation specificity factor subunit 6	Q16630	1477700000	1141800000	866490000	7	3	5	15	30.114	516
SNRPD2	Small nuclear ribonucleoprotein Sm D2	P62316	1151500000	1338800000	989070000	4	5	6	15	30.1112	517
DEK	Protein DEK	P35659	1062600000	1286400000	1109400000	7	3	5	15	30.1025	518
RHOA	Transforming protein RhoA;Rho-related GTP-binding protein RhoC	P61586	1011800000	999930000	1439200000	7	3	7	17	30.0994	519
NEDD8	NEDD8	Q15843	1286100000	1034700000	1114700000	10	5	6	21	30.0929	520
SEPHS1	Selenide, water dikinase 1	P49903	1114500000	1097500000	1206100000	9	7	12	28	30.0856	521
CAPN1	Calpain-1 catalytic subunit	P07384	1013500000	1043200000	1350100000	8	5	9	22	30.0808	522
EIF3C	Eukaryotic translation initiation factor 3 subunit C;Eukaryotic translation initiation factor 3 subunit C-like protein	Q99613	937850000	1102800000	1361600000	9	14	8	31	30.0789	523
PSMB1	Proteasome subunit beta type-1	P20618	1045200000	1071400000	1262700000	3	3	2	8	30.0691	524
NAA10	N-alpha-acetyltransferase 10	P41227	1060600000	1082400000	1232700000	7	8	13	28	30.0676	525
GBE1	1,4-alpha-glucan-branching enzyme	Q04446	1080800000	1281100000	1004900000	6	7	4	17	30.0638	526
HARS	Histidine--tRNA ligase, cytoplasmic	P12081	1271800000	1027000000	1051600000	6	8	10	24	30.0567	527
CDH3	Cadherin-3	P22223	1170600000	1171400000	1001600000	7	6	6	19	30.0538	528
CAPNS1	Calpain small subunit 1	P04632	1044100000	1086900000	1204000000	10	8	7	25	30.0501	529
YARS	Tyrosine--tRNA ligase, cytoplasmic;Tyrosine--tRNA ligase, cytoplasmic, N-terminally processed	P54577	1101000000	990940000	1233900000	8	9	9	26	30.0461	530
XPNPEP1	Xaa-Pro aminopeptidase 1	Q9NQW7	989710000	975150000	1352700000	7	5	10	22	30.0425	531
UBE2M	NEDD8-conjugating enzyme Ubc12	P61081	990030000	917240000	1410000000	5	6	3	14	30.0424	532
TCEB1	Transcription elongation factor B polypeptide 1	Q15369	1058400000	1031300000	1218800000	9	8	7	24	30.0386	533
PLOD1	Procollagen-lysine,2-oxoglutarate 5-dioxygenase 1	Q02809	1119400000	1103100000	1085900000	8	10	9	27	30.0385	534
AKR7A2	Aflatoxin B1 aldehyde reductase member 2	O43488	1031700000	1007600000	1264900000	7	7	4	18	30.0367	535
SNX6	Sorting nexin-6;Sorting nexin-6, N-terminally processed	Q9UNH7	1083300000	1198000000	1019500000	9	6	10	25	30.0352	536
FSTL5	Follistatin-related protein 5	Q8N475	1185000000	1249200000	863810000	8	11	7	26	30.034	537
CTSB	Cathepsin B;Cathepsin B light chain;Cathepsin B heavy chain	P07858	1000800000	822750000	1440900000	8	6	9	23	30.0192	538
HLA-B	HLA class I histocompatibility antigen, B-7 alpha chain	P01889	1115500000	1174900000	960390000	6	4	7	17	30.0132	539
LTBP3	Latent-transforming growth factor beta-binding protein 3	Q9NS15	1016800000	1040000000	1191600000	12	5	8	25	30.0121	540
TFPI2	Tissue factor pathway inhibitor 2	P48307	1112100000	1089000000	1045500000	7	6	4	17	30.0113	541
DDX21	Nucleolar RNA helicase 2	Q9NR30	1067300000	1049800000	1110800000	9	11	11	31	30.003	542
PEPD	Xaa-Pro dipeptidase	P12955	1063100000	1033000000	1126400000	7	8	6	21	30.0006	543
GSR	Glutathione reductase, mitochondrial	P00390	962860000	959690000	1293100000	9	5	7	21	29.9975	544
RPA3	Replication protein A 14 kDa subunit	P35244	956080000	1018500000	1193600000	4	6	4	14	29.976	545
HNRNPM	Heterogeneous nuclear ribonucleoprotein M	P52272	1044300000	1230800000	887820000	9	9	8	26	29.9736	546
GRB2	Growth factor receptor-bound protein 2	P62993	1051300000	1132500000	967440000	10	7	12	29	29.9683	547
ENO2	Gamma-enolase;Enolase	P09104	979410000	989190000	1181400000	9	7	8	24	29.9677	548
LAMB2	Laminin subunit beta-2	P55268	988530000	1101600000	1053100000	12	16	14	42	29.9646	549
PPM1G	Protein phosphatase 1G	O15355	1140700000	978790000	997020000	6	10	10	26	29.9523	550
CCDC58	Coiled-coil domain-containing protein 58	Q4VC31	1022500000	1253400000	820800000	4	3	5	12	29.9431	551
TMEM132A	Transmembrane protein 132A	Q24JP5	1110200000	1063700000	906990000	8	7	9	24	29.9357	552
GMPS	GMP synthase [glutamine-hydrolyzing]	P49915	1003300000	1040000000	1022500000	7	10	7	24	29.9287	553
RTCB	tRNA-splicing ligase RtcB homolog	Q9Y3I0	937070000	1073300000	1053800000	7	10	9	26	29.9279	554
KPNA2	Importin subunit alpha-1	P52292	959200000	1033200000	1070100000	6	6	7	19	29.9271	555
TPP1	Tripeptidyl-peptidase 1	O14773	1116800000	904730000	1022900000	4	4	7	15	29.9186	556
PABPN1	Polyadenylate-binding protein 2	Q86U42	1069800000	952840000	1019200000	8	12	5	25	29.9173	557
CORO1B	Coronin-1B	Q9BR76	1042900000	1026200000	968480000	6	7	6	19	29.9153	558
ADA	Adenosine deaminase	P00813	956400000	881990000	1192400000	5	8	9	22	29.9121	559
GOLM1	Golgi membrane protein 1	Q8NBJ4	980800000	946560000	1098800000	8	5	6	19	29.9099	560
TAF15	TATA-binding protein-associated factor 2N	Q92804	1013800000	909690000	1102000000	5	3	5	13	29.9096	561
DDX1	ATP-dependent RNA helicase DDX1	Q92499	1014100000	1040900000	961370000	7	11	12	30	29.9052	562
CKAP5	Cytoskeleton-associated protein 5	Q14008	1001400000	993790000	1020600000	9	9	13	31	29.9049	563
NUDT5	ADP-sugar pyrophosphatase	Q9UKK9	1135900000	962780000	911040000	8	8	9	25	29.902	564
ASNS	Asparagine synthetase [glutamine-hydrolyzing]	P08243	997510000	896910000	1113200000	6	6	12	24	29.901	565
IGF2	Insulin-like growth factor II;Insulin-like growth factor II;Insulin-like growth factor II Ala-25 Del;Preptin	P01344	904260000	862860000	1213400000	5	6	6	17	29.888	566
PFDN5	Prefoldin subunit 5	Q99471	870340000	912920000	1194900000	7	5	8	20	29.8868	567
TNFRSF12A	Tumor necrosis factor receptor superfamily member 12A	Q9NP84	981500000	944660000	1048300000	2	4	6	12	29.885	568
SNRPN	Small nuclear ribonucleoprotein-associated protein N;Small nuclear ribonucleoprotein-associated proteins B and B	P63162	994760000	957240000	1021300000	7	7	10	24	29.8845	569
PUF60	Poly(U)-binding-splicing factor PUF60	Q9UHX1	895020000	983460000	1082700000	7	7	8	22	29.8786	570
MAP4	Microtubule-associated protein;Microtubule-associated protein 4	P27816	903320000	994290000	1051500000	7	9	7	23	29.8727	571
PDAP1	28 kDa heat- and acid-stable phosphoprotein	Q13442	1036300000	978790000	921540000	6	9	9	24	29.8666	572
UROD	Uroporphyrinogen decarboxylase	P06132	1007000000	879540000	1008900000	5	3	7	15	29.8462	573
PYGB	Glycogen phosphorylase, brain form	P11216	814720000	951520000	1128300000	9	7	7	23	29.8457	574
PSMB7	Proteasome subunit beta type-7	Q99436	1117700000	1088100000	686430000	4	6	4	14	29.8446	575
ARPC3	Actin-related protein 2/3 complex subunit 3	O15145	930180000	927600000	1033300000	5	5	5	15	29.844	576
TRA2B	Transformer-2 protein homolog beta	P62995	1027600000	1045800000	817630000	6	7	9	22	29.844	577
ANG	Angiogenin	P03950	1014300000	834970000	1033400000	6	6	8	20	29.8398	578
PSMA3	Proteasome subunit alpha type-3	P25788	1039800000	1047400000	792750000	9	4	8	21	29.8384	579
SNRPA	U1 small nuclear ribonucleoprotein A	P09012	881800000	864130000	1129200000	5	4	4	13	29.836	580
NQO1	NAD(P)H dehydrogenase [quinone] 1	P15559	849380000	955940000	1053200000	10	9	9	28	29.8277	581
TIAL1	Nucleolysin TIAR	Q01085	920680000	905390000	1028400000	7	6	8	21	29.8256	582
MAN2A1	Alpha-mannosidase 2	Q16706	931400000	976200000	944790000	9	9	11	29	29.8246	583
CHORDC1	Cysteine and histidine-rich domain-containing protein 1	Q9UHD1	905370000	887740000	1037100000	8	6	7	21	29.8133	584
PSMD9	26S proteasome non-ATPase regulatory subunit 9	O00233	1090300000	802310000	933440000	7	7	5	19	29.8112	585
EIF5	Eukaryotic translation initiation factor 5	P55010	941890000	1004700000	873250000	6	8	8	22	29.808	586
RPS21	40S ribosomal protein S21	P63220	915420000	889730000	1013900000	6	7	2	15	29.8076	587
PROSC	Proline synthase co-transcribed bacterial homolog protein	O94903	915930000	954800000	941400000	8	9	9	26	29.8041	588
RPA1	Replication protein A 70 kDa DNA-binding subunit;Replication protein A 70 kDa DNA-binding subunit, N-terminally processed	P27694	887250000	774320000	1139700000	6	5	5	16	29.7985	589
OTUB1	Ubiquitin thioesterase OTUB1	Q96FW1	782650000	780320000	1228800000	5	6	7	18	29.7936	590
B4GALT1	Beta-1,4-galactosyltransferase 1;Lactose synthase A protein;N-acetyllactosamine synthase;Beta-N-acetylglucosaminylglycopeptide beta-1,4-galactosyltransferase;Beta-N-acetylglucosaminyl-glycolipid beta-1,4-galactosyltransferase;Processed beta-1,4-galactosyltransferase 1	P15291	938980000	926340000	920870000	5	7	2	14	29.7907	591
DNAJB1	DnaJ homolog subfamily B member 1	P25685	852230000	972550000	945740000	5	6	8	19	29.7825	592
ARPC5	Actin-related protein 2/3 complex subunit 5	O15511	936240000	936420000	880680000	4	4	4	12	29.7736	593
LASP1	LIM and SH3 domain protein 1	Q14847	909320000	1032700000	796190000	4	6	6	16	29.7656	594
DDB1	DNA damage-binding protein 1	Q16531	956880000	883540000	886760000	5	6	7	18	29.7598	595
NAA15	N-alpha-acetyltransferase 15, NatA auxiliary subunit	Q9BXJ9	840800000	991060000	894500000	10	8	10	28	29.7594	596
SCRN1	Secernin-1	Q12765	816270000	786810000	1120700000	7	3	5	15	29.758	597
FN1	Fibronectin;Anastellin;Ugl-Y1;Ugl-Y2;Ugl-Y3	P02751	912240000	892950000	915110000	10	12	10	32	29.7562	598
BZW1	Basic leucine zipper and W2 domain-containing protein 1	Q7L1Q6	868210000	827180000	1020600000	8	11	10	29	29.7539	599
ATP5B	ATP synthase subunit beta, mitochondrial;ATP synthase subunit beta	P06576	726610000	752510000	1228200000	5	7	6	18	29.7493	600
SH3GL1	Endophilin-A2	Q99961	852180000	757890000	1089900000	4	7	11	22	29.7453	601
TARDBP	TAR DNA-binding protein 43	Q13148	798760000	792170000	1107100000	4	4	4	12	29.7443	602
ENAH	Protein enabled homolog	Q8N8S7	897670000	819750000	978940000	10	9	5	24	29.7434	603
TRIM28	Transcription intermediary factor 1-beta	Q13263	933380000	899070000	861930000	5	8	9	22	29.7423	604
PVRL2	Nectin-2	Q92692	906170000	837750000	937290000	7	9	6	22	29.7353	605
SLC3A2	4F2 cell-surface antigen heavy chain	P08195	771270000	759410000	1133300000	8	10	12	30	29.726	606
SEPT11	Septin-11	Q9NVA2	899970000	838220000	900080000	6	5	7	18	29.712	607
KIF23	Kinesin-like protein;Kinesin-like protein KIF23	Q02241	815980000	844980000	977050000	8	6	7	21	29.7118	608
MYL12A	Myosin regulatory light chain 12A;Myosin regulatory light chain 12B	P19105	876400000	801900000	948550000	2	3	2	7	29.7057	609
SERPINA1	Alpha-1-antitrypsin;Short peptide from AAT	P01009	832150000	875520000	914760000	8	7	10	25	29.7033	610
IRF2BPL	Interferon regulatory factor 2-binding protein-like	Q9H1B7	908710000	821800000	886710000	6	10	8	24	29.7004	611
PDIA3	Protein disulfide-isomerase A3	P30101	975840000	862260000	777380000	8	10	11	29	29.6995	612
PSMA2	Proteasome subunit alpha type;Proteasome subunit alpha type-2	P25787	932770000	894930000	765900000	6	4	7	17	29.6873	613
SH3BGRL	SH3 domain-binding glutamic acid-rich-like protein	O75368	802390000	918140000	870580000	2	3	5	10	29.686	614
UBLCP1	Ubiquitin-like domain-containing CTD phosphatase 1	Q8WVY7	796510000	849210000	942130000	6	3	7	16	29.6841	615
MAN1A1	Mannosyl-oligosaccharide 1,2-alpha-mannosidase IA	P33908	864750000	825010000	889060000	5	4	5	14	29.6791	616
HLA-C		A0A1W2PRZ0	686130000	829200000	1055200000	2	3	4	9	29.6745	617
HMGN1	Non-histone chromosomal protein HMG-14	P05114	1069300000	1015800000	483910000	9	8	4	21	29.6736	618
SPR	Sepiapterin reductase	P35270	690000000	798510000	1077600000	6	8	8	22	29.672	619
NACA	Nascent polypeptide-associated complex subunit alpha;Nascent polypeptide-associated complex subunit alpha, muscle-specific form	Q13765	768430000	782220000	1014900000	5	5	7	17	29.6717	620
VBP1	Prefoldin subunit 3	P61758	806080000	738000000	986160000	5	8	6	19	29.6517	621
RPA2	Replication protein A 32 kDa subunit	P15927	745680000	868730000	912480000	3	4	5	12	29.6498	622
YWHAB	14-3-3 protein beta/alpha;14-3-3 protein beta/alpha, N-terminally processed	P31946	926630000	843980000	754750000	6	6	3	15	29.6489	623
PRKCSH	Glucosidase 2 subunit beta	P14314	905230000	893630000	717270000	4	7	7	18	29.6436	624
ABRACL	Costars family protein ABRACL	Q9P1F3	900970000	944310000	648010000	1	2	2	5	29.6304	625
PAFAH1B1	Platelet-activating factor acetylhydrolase IB subunit alpha	P43034	758790000	802920000	928460000	8	8	7	23	29.6286	626
TCEB2	Transcription elongation factor B polypeptide 2	Q15370	727010000	670270000	1068500000	5	5	3	13	29.6144	627
P4HB	Protein disulfide-isomerase	P07237	727800000	682630000	1048900000	5	7	9	21	29.6107	628
IFNL3	Interferon lambda-3	Q8IZI9	661160000	684050000	1112700000	6	3	3	12	29.6098	629
ACAA2	3-ketoacyl-CoA thiolase, mitochondrial	P42765	754150000	817790000	882570000	6	9	6	21	29.6078	630
SEC13	Protein SEC13 homolog	P55735	722360000	870470000	846220000	1	2	3	6	29.5987	631
DSG2	Desmoglein-2	Q14126	723570000	759070000	952820000	5	9	7	21	29.5966	632
CSRP1	Cysteine and glycine-rich protein 1	P21291	757670000	838430000	831510000	6	5	5	16	29.5919	633
CRIP1	Cysteine-rich protein 1	P50238	823640000	740640000	861980000	4	3	3	10	29.5911	634
COPA	Coatomer subunit alpha;Xenin;Proxenin	P53621	833590000	820590000	771060000	7	5	8	20	29.5905	635
UBQLN1	Ubiquilin-1	Q9UMX0	715600000	746450000	948540000	6	4	5	15	29.5818	636
GAA	Lysosomal alpha-glucosidase;76 kDa lysosomal alpha-glucosidase;70 kDa lysosomal alpha-glucosidase	P10253	790090000	831070000	770410000	9	9	6	24	29.5703	637
FBXO2	F-box only protein 2	Q9UK22	806100000	823700000	751310000	4	5	5	14	29.564	638
PAM	Peptidyl-glycine alpha-amidating monooxygenase;Peptidylglycine alpha-hydroxylating monooxygenase;Peptidyl-alpha-hydroxyglycine alpha-amidating lyase	P19021	697410000	672000000	995100000	4	4	7	15	29.5539	639
GLA	Alpha-galactosidase A	P06280	736590000	787750000	836610000	7	7	5	19	29.5518	640
ESYT1	Extended synaptotagmin-1	Q9BSJ8	701740000	853220000	799160000	4	7	7	18	29.5476	641
ETF1	Eukaryotic peptide chain release factor subunit 1	P62495	838910000	822240000	690370000	4	4	4	12	29.546	642
IGFBP7	Insulin-like growth factor-binding protein 7	Q16270	867770000	813080000	664460000	6	8	6	20	29.5422	643
SRP9	Signal recognition particle 9 kDa protein	P49458	869380000	813940000	660490000	5	6	4	15	29.5412	644
SF1	Splicing factor 1	Q15637	796480000	798060000	748730000	7	7	5	19	29.5409	645
MAPK1	Mitogen-activated protein kinase 1	P28482	857660000	745630000	717460000	6	4	9	19	29.527	646
PDLIM1	PDZ and LIM domain protein 1	O00151	687290000	877760000	750040000	4	4	7	15	29.5235	647
UAP1	UDP-N-acetylhexosamine pyrophosphorylase;UDP-N-acetylgalactosamine pyrophosphorylase;UDP-N-acetylglucosamine pyrophosphorylase	Q16222	724400000	684400000	900270000	12	1	7	20	29.5197	648
BAG3	BAG family molecular chaperone regulator 3	O95817	827580000	719170000	756230000	6	8	8	22	29.5159	649
IDH2	Isocitrate dehydrogenase [NADP], mitochondrial	P48735	808280000	759430000	728440000	9	12	9	30	29.5116	650
CNN3	Calponin-3;Calponin	Q15417	714640000	779570000	799990000	5	5	6	16	29.5104	651
GALNT7	N-acetylgalactosaminyltransferase 7;Polypeptide N-acetylgalactosaminyltransferase	Q86SF2	853070000	711650000	728230000	6	5	7	18	29.5096	652
IPO5	Importin-5	O00410	770620000	826290000	686830000	7	7	9	23	29.5038	653
LAP3	Cytosol aminopeptidase	P28838	816490000	725190000	727220000	7	7	9	23	29.4944	654
CIRBP	Cold-inducible RNA-binding protein	Q14011	713860000	893490000	660090000	5	6	6	17	29.4935	655
DCTN2	Dynactin subunit 2	Q13561	723760000	661950000	879540000	5	8	10	23	29.4921	656
STX12	Syntaxin-12	Q86Y82	758480000	761320000	728970000	3	4	6	13	29.4815	657
HAGH	Hydroxyacylglutathione hydrolase, mitochondrial	Q16775	725460000	792350000	726390000	6	8	4	18	29.4786	658
CDV3	Protein CDV3 homolog	Q9UKY7	715500000	840370000	678870000	6	6	4	16	29.4725	659
PIN4	Peptidyl-prolyl cis-trans isomerase NIMA-interacting 4	Q9Y237	768450000	778250000	684460000	7	6	3	16	29.4702	660
NUDCD2	NudC domain-containing protein 2	Q8WVJ2	770680000	724920000	729670000	5	5	5	15	29.4664	661
TPM1		H7BYY1	803840000	688040000	721090000	9	4	7	20	29.4584	662
SHMT2	Serine hydroxymethyltransferase, mitochondrial	P34897	644970000	768620000	777160000	2	3	9	14	29.4438	663
PLS1	Plastin-1	Q14651	686210000	697500000	802950000	7	6	6	19	29.4411	664
IGF2R	Cation-independent mannose-6-phosphate receptor	P11717	715220000	708220000	760360000	10	8	10	28	29.4392	665
THYN1	Thymocyte nuclear protein 1	Q9P016	654020000	614110000	912590000	8	8	7	23	29.4372	666
AK3	GTP:AMP phosphotransferase AK3, mitochondrial	Q9UIJ7	685470000	747390000	747030000	7	7	6	20	29.4366	667
TIPRL	TIP41-like protein	O75663	679030000	639710000	840960000	7	5	8	20	29.4232	668
LYPLA2	Acyl-protein thioesterase 2	O95372	655420000	611980000	890210000	6	1	5	12	29.4218	669
B4GAT1	Beta-1,4-glucuronyltransferase 1	O43505	706670000	655590000	784990000	9	7	4	20	29.4149	670
SNX12	Sorting nexin-12	Q9UMY4	618270000	686170000	833930000	6	3	6	15	29.4089	671
BTF3	Transcription factor BTF3	P20290	697670000	768010000	670460000	5	4	6	15	29.4074	672
PAK2	Serine/threonine-protein kinase PAK 2;PAK-2p27;PAK-2p34	Q13177	798310000	712770000	616570000	6	5	9	20	29.4017	673
NUMA1	Nuclear mitotic apparatus protein 1	Q14980	589170000	595160000	938280000	10	9	7	26	29.3982	674
PLAUR	Urokinase plasminogen activator surface receptor	Q03405	724860000	697280000	699660000	5	7	5	17	29.3977	675
PTPRK	Protein-tyrosine-phosphatase;Receptor-type tyrosine-protein phosphatase kappa	Q15262	667490000	694540000	741260000	8	6	4	18	29.385	676
PSMB8	Proteasome subunit beta type;Proteasome subunit beta type-8	P28062	731760000	687560000	678350000	4	3	4	11	29.3812	677
ECH1	Delta(3,5)-Delta(2,4)-dienoyl-CoA isomerase, mitochondrial	Q13011	633260000	610380000	841840000	9	8	6	23	29.3728	678
HGF		A0A2R8YEI1	568810000	662220000	852480000	3	2	6	11	29.3714	679
PRNP	Major prion protein	P04156	571940000	539450000	960850000	3	1	2	6	29.3636	680
SMARCC2	SWI/SNF complex subunit SMARCC2	Q8TAQ2	890390000	848560000	331030000	9	9	3	21	29.362	681
DCTPP1	dCTP pyrophosphatase 1	Q9H773	506740000	678310000	882120000	5	5	5	15	29.36	682
SSRP1	FACT complex subunit SSRP1	Q08945	599180000	606230000	859540000	5	5	7	17	29.3585	683
GDF15	Growth/differentiation factor 15	Q99988	778270000	673060000	612880000	6	6	5	17	29.358	684
EIF4G1	Eukaryotic translation initiation factor 4 gamma 1	Q04637	737980000	695950000	626930000	5	7	11	23	29.3556	685
NHP2L1	NHP2-like protein 1;NHP2-like protein 1, N-terminally processed	P55769	652030000	693290000	704680000	3	2	2	7	29.348	686
PPT1	Palmitoyl-protein thioesterase 1	P50897	712230000	592420000	745210000	3	1	2	6	29.3479	687
MRPL12	39S ribosomal protein L12, mitochondrial	P52815	771690000	680970000	595690000	5	5	5	15	29.3469	688
PTPRF	Receptor-type tyrosine-protein phosphatase F	P10586	658050000	702140000	676160000	7	9	8	24	29.3384	689
PSMB2	Proteasome subunit beta type-2	P49721	799680000	677210000	556300000	2	4	6	12	29.3361	690
RBM8A	RNA-binding protein 8A	Q9Y5S9	766130000	726890000	538860000	4	6	3	13	29.3352	691
ANXA5	Annexin;Annexin A5	P08758	650390000	641100000	739540000	7	5	4	16	29.3346	692
DSC3	Desmocollin-3	Q14574	708470000	637700000	675330000	5	6	5	16	29.3278	693
EFNA1	Ephrin-A1;Ephrin-A1, secreted form	P20827	657410000	825230000	529690000	3	4	3	10	29.3213	694
PTGR1	Prostaglandin reductase 1	Q14914	551550000	533880000	925740000	4	3	4	11	29.3204	695
PPP5C	Serine/threonine-protein phosphatase;Serine/threonine-protein phosphatase 5	P53041	648800000	624180000	732110000	3	6	5	14	29.3161	696
COL6A2	Collagen alpha-2(VI) chain	P12110	850480000	609910000	538570000	10	3	4	17	29.3116	697
VPS35	Vacuolar protein sorting-associated protein 35	Q96QK1	678620000	685020000	628460000	5	4	7	16	29.3067	698
TIMM13	Mitochondrial import inner membrane translocase subunit Tim13	Q9Y5L4	735240000	621410000	630040000	3	4	7	14	29.3028	699
SARS	Serine--tRNA ligase, cytoplasmic	P49591	632110000	595120000	759380000	5	5	5	15	29.3027	700
UFC1	Ubiquitin-fold modifier-conjugating enzyme 1	Q9Y3C8	328780000	369950000	1283900000	7	7	5	19	29.2998	701
PPID	Peptidyl-prolyl cis-trans isomerase D	Q08752	685120000	676770000	616650000	7	8	5	20	29.2968	702
TWF2	Twinfilin-2	Q6IBS0	616610000	634990000	704440000	5	4	8	17	29.2803	703
RPE	Ribulose-phosphate 3-epimerase	Q96AT9	640890000	639240000	662680000	5	4	5	14	29.2705	704
PLOD3	Procollagen-lysine,2-oxoglutarate 5-dioxygenase 3	O60568	491390000	630820000	818410000	8	7	9	24	29.2689	705
RPLP0	60S acidic ribosomal protein P0	P05388	719250000	744400000	466180000	3	3	3	9	29.2609	706
AXL	Tyrosine-protein kinase receptor UFO	P30530	578890000	566590000	774730000	4	3	5	12	29.2537	707
SEPT2	Septin-2	Q15019	666110000	654120000	599290000	2	3	6	11	29.2531	708
SUB1	Activated RNA polymerase II transcriptional coactivator p15	P53999	725970000	660090000	519570000	6	6	6	18	29.2427	709
HEBP1	Heme-binding protein 1	Q9NRV9	581990000	662960000	653860000	3	5	4	12	29.2375	710
U2AF1	Splicing factor U2AF 35 kDa subunit	P0DN76	480730000	560140000	854240000	2	3	5	10	29.2347	711
USO1	General vesicular transport factor p115	O60763	683850000	521220000	683410000	6	7	5	18	29.2296	712
EFNB1	Ephrin-B1	P98172	535370000	593940000	755720000	3	3	5	11	29.227	713
PGM2	Phosphoglucomutase-2	Q96G03	595850000	631660000	655330000	5	6	7	18	29.2253	714
PSMA5	Proteasome subunit alpha type-5	P28066	510830000	642290000	725370000	3	3	3	9	29.222	715
GLUD1	Glutamate dehydrogenase 1, mitochondrial;Glutamate dehydrogenase 2, mitochondrial	P00367	593300000	737390000	546650000	6	7	5	18	29.2211	716
FTH1	Ferritin heavy chain;Ferritin heavy chain, N-terminally processed;Ferritin	P02794	571180000	569550000	730780000	8	10	6	24	29.2166	717
LSM4	U6 snRNA-associated Sm-like protein LSm4	Q9Y4Z0	646620000	598980000	625010000	5	6	4	15	29.2159	718
ALDH9A1	4-trimethylaminobutyraldehyde dehydrogenase	P49189	582900000	621520000	663330000	8	8	6	22	29.2137	719
AAMDC	Mth938 domain-containing protein	Q9H7C9	558190000	655950000	632230000	5	5	5	15	29.1971	720
G3BP2	Ras GTPase-activating protein-binding protein 2	Q9UN86	635660000	598330000	596940000	5	8	10	23	29.185	721
EIF3B	Eukaryotic translation initiation factor 3 subunit B	P55884	571430000	665290000	594110000	5	8	6	19	29.1849	722
CPOX	Oxygen-dependent coproporphyrinogen-III oxidase, mitochondrial	P36551	580270000	582800000	665530000	7	8	8	23	29.1831	723
MMP1	Interstitial collagenase;22 kDa interstitial collagenase;27 kDa interstitial collagenase	P03956	538660000	693540000	585620000	6	6	8	20	29.1746	724
JAG1	Protein jagged-1	P78504	725010000	594620000	489390000	10	7	6	23	29.1676	725
AARS	Alanine--tRNA ligase, cytoplasmic	P49588	570280000	599870000	634970000	6	7	7	20	29.1645	726
RBM12	RNA-binding protein 12	Q9NTZ6	696290000	708960000	398440000	7	6	3	16	29.1633	727
TWF1	Twinfilin-1	Q12792	659230000	570930000	568110000	3	2	5	10	29.159	728
HMCN2	Hemicentin-2	Q8NDA2	705940000	605820000	485780000	1	1	1	3	29.1584	729
GRPEL1	GrpE protein homolog 1, mitochondrial	Q9HAV7	546940000	530160000	719550000	5	3	6	14	29.1577	730
PBDC1	Protein PBDC1	Q9BVG4	838280000	748980000	205750000	7	5	2	14	29.1548	731
CTSL	Cathepsin L1;Cathepsin L1 heavy chain;Cathepsin L1 light chain	P07711	552130000	605980000	625690000	5	5	7	17	29.1473	732
MCTS1	Malignant T-cell-amplified sequence 1	Q9ULC4	615970000	594040000	555480000	2	3	5	10	29.1325	733
HDGFRP2	Hepatoma-derived growth factor-related protein 2	Q7Z4V5	623420000	566610000	570070000	6	3	8	17	29.128	734
SNRPD1	Small nuclear ribonucleoprotein Sm D1	P62314	638800000	579040000	540780000	2	3	2	7	29.1268	735
CHCHD4	Mitochondrial intermembrane space import and assembly protein 40	Q8N4Q1	575430000	670850000	511740000	1	3	1	5	29.1263	736
GNS	N-acetylglucosamine-6-sulfatase	P15586	506040000	602320000	641750000	4	3	5	12	29.1198	737
CLTA	Clathrin light chain A	P09496	595360000	587920000	551950000	5	7	5	17	29.1075	738
MAP2	Microtubule-associated protein 2	P11137	574660000	519040000	641450000	4	5	6	15	29.1075	739
PROS1	Vitamin K-dependent protein S	P07225	555760000	576050000	599360000	6	6	7	19	29.1041	740
CCL5	C-C motif chemokine 5;RANTES(3-68);RANTES(4-68)	P13501	461890000	417340000	849030000	3	2	2	7	29.1017	741
PHGDH	D-3-phosphoglycerate dehydrogenase	O43175	553450000	508490000	661950000	4	4	4	12	29.0981	742
PDIA4	Protein disulfide-isomerase A4	P13667	506440000	452260000	759230000	7	4	8	19	29.0931	743
ECE1	Endothelin-converting enzyme 1	P42892	523070000	447930000	736050000	5	5	5	15	29.0839	744
HADH	Hydroxyacyl-coenzyme A dehydrogenase, mitochondrial	Q16836	478630000	481980000	743130000	2	6	7	15	29.0811	745
TCEA1	Transcription elongation factor A protein 1	P23193	493320000	600700000	605950000	4	6	6	16	29.0779	746
DAK	Bifunctional ATP-dependent dihydroxyacetone kinase/FAD-AMP lyase (cyclizing);ATP-dependent dihydroxyacetone kinase;FAD-AMP lyase (cyclizing)	Q3LXA3	501130000	584110000	614490000	6	6	7	19	29.0777	747
PNP	Purine nucleoside phosphorylase	P00491	503070000	446540000	746880000	2	2	2	6	29.0749	748
NSFL1C	NSFL1 cofactor p47	Q9UNZ2	460190000	500580000	730880000	5	3	3	11	29.0708	749
REXO2	Oligoribonuclease, mitochondrial	Q9Y3B8	709360000	558550000	393860000	4	5	1	10	29.0451	750
SORD	Sorbitol dehydrogenase	Q00796	521540000	572570000	566280000	3	4	6	13	29.0439	751
HSPB1	Heat shock protein beta-1	P04792	510900000	554290000	591120000	4	3	2	9	29.0404	752
LGMN	Legumain	Q99538	588750000	480910000	580290000	2	5	4	11	29.0348	753
SRSF11	Serine/arginine-rich splicing factor 11	Q05519	576520000	516090000	553940000	4	3	3	10	29.0318	754
CRKL	Crk-like protein	P46109	647750000	590720000	403850000	4	6	3	13	29.0281	755
AHSA1	Activator of 90 kDa heat shock protein ATPase homolog 1	O95433	589300000	535190000	516690000	5	4	7	16	29.0271	756
H3F3B	Histone H3;Histone H3.3C;Histone H3.2;Histone H3.1t;Histone H3.3;Histone H3.1	Q5TEC6	538640000	448940000	653280000	2	2	2	6	29.0268	757
PPIH	Peptidyl-prolyl cis-trans isomerase;Peptidyl-prolyl cis-trans isomerase H	O43447	536320000	603150000	500970000	4	5	4	13	29.0265	758
GNPDA1	Glucosamine-6-phosphate isomerase;Glucosamine-6-phosphate isomerase 1	P46926	717340000	701450000	210670000	2	1	2	5	29.0168	759
NUDT21	Cleavage and polyadenylation specificity factor subunit 5	O43809	509720000	498350000	610590000	3	4	3	10	29.0072	760
YWHAQ	14-3-3 protein theta	P27348	506700000	503990000	605330000	4	5	4	13	29.0048	761
SNRPF	Small nuclear ribonucleoprotein F	P62306	615850000	510820000	482950000	5	2	2	9	28.9991	762
BPNT1	3(2),5-bisphosphate nucleotidase 1	O95861	457850000	547600000	602900000	5	4	7	16	28.998	763
SRSF9	Serine/arginine-rich splicing factor 9	Q13242	467650000	434890000	704420000	2	4	5	11	28.9967	764
KARS	Lysine--tRNA ligase	Q15046	559870000	569610000	470480000	5	3	4	12	28.9904	765
LOXL2	Lysyl oxidase homolog 2	Q9Y4K0	552510000	492880000	549440000	4	4	6	14	28.9858	766
IARS2	Isoleucine--tRNA ligase, mitochondrial	Q9NSE4	538220000	526410000	528620000	6	5	9	20	28.9844	767
CASP3	Caspase-3;Caspase-3 subunit p17;Caspase-3 subunit p12	P42574	608210000	537010000	445310000	3	3	3	9	28.9819	768
AIP	AH receptor-interacting protein	O00170	598520000	659270000	329960000	5	5	4	14	28.9794	769
PGM1	Phosphoglucomutase-1	P36871	463870000	562180000	556590000	7	6	7	20	28.9747	770
DCTN1	Dynactin subunit 1	Q14203	588790000	475510000	513100000	6	5	6	17	28.9699	771
DPYSL3	Dihydropyrimidinase-related protein 3	Q14195	533490000	521820000	510040000	4	4	8	16	28.9589	772
UFM1	Ubiquitin-fold modifier 1	P61960	540190000	536210000	487630000	1	3	1	5	28.9577	773
YBX3	Y-box-binding protein 3	P16989	393070000	562200000	607680000	3	3	2	8	28.9567	774
ZNF207	BUB3-interacting and GLEBS motif-containing protein ZNF207	O43670	567030000	526470000	465000000	2	4	6	12	28.9525	775
PPP2CA	Serine/threonine-protein phosphatase 2A catalytic subunit alpha isoform;Serine/threonine-protein phosphatase 2A catalytic subunit beta isoform	P67775	737060000	560960000	249490000	5	4	2	11	28.9423	776
ALDH7A1	Alpha-aminoadipic semialdehyde dehydrogenase	P49419	459290000	472740000	611490000	3	4	6	13	28.9386	777
PSMD2	26S proteasome non-ATPase regulatory subunit 2	Q13200	371240000	440290000	727610000	3	3	4	10	28.9345	778
HLA-A	HLA class I histocompatibility antigen, A-3 alpha chain;Putative HLA class I histocompatibility antigen, alpha chain H	P04439	483100000	444650000	607940000	3	1	3	7	28.9313	779
TRIP10	Cdc42-interacting protein 4	Q15642	500100000	500060000	520040000	6	7	7	20	28.9167	780
EIF1	Eukaryotic translation initiation factor 1;Eukaryotic translation initiation factor 1b	P41567	501660000	654650000	363430000	6	4	3	13	28.9162	781
IMPDH2	Inosine-5-monophosphate dehydrogenase 2	P12268	490470000	593330000	434800000	3	5	5	13	28.9151	782
SPINT1	Kunitz-type protease inhibitor 1	O43278	520030000	448850000	549690000	3	5	5	13	28.9151	783
TGFB2	Transforming growth factor beta-2;Latency-associated peptide	P61812	575540000	480890000	457230000	4	4	8	16	28.9104	784
BUB3	Mitotic checkpoint protein BUB3	O43684	534130000	439710000	538380000	3	5	6	14	28.9091	785
IFI30	Gamma-interferon-inducible lysosomal thiol reductase	P13284	402150000	398510000	709380000	3	2	3	8	28.907	786
RPRD1B	Regulation of nuclear pre-mRNA domain-containing protein 1B	Q9NQG5	501940000	536660000	468720000	5	3	5	13	28.9044	787
BLMH	Bleomycin hydrolase	Q13867	458840000	503980000	542410000	3	4	3	10	28.9024	788
PSIP1	PC4 and SFRS1-interacting protein	O75475	597200000	582240000	322230000	5	9	4	18	28.899	789
PFDN6	Prefoldin subunit 6	O15212	433980000	547870000	518480000	5	7	6	18	28.8977	790
HIBCH	3-hydroxyisobutyryl-CoA hydrolase, mitochondrial	Q6NVY1	567260000	424270000	507550000	4	4	6	14	28.8965	791
KIF5B	Kinesin-1 heavy chain	P33176	514650000	513180000	458190000	6	8	8	22	28.8838	792
CARHSP1	Calcium-regulated heat stable protein 1	Q9Y2V2	533240000	598300000	351950000	2	3	1	6	28.8814	793
SWAP70	Switch-associated protein 70	Q9UH65	437660000	631360000	413690000	6	6	4	16	28.8806	794
CADM1	Cell adhesion molecule 1	Q9BY67	499610000	487410000	488210000	2	3	1	6	28.8733	795
BTF3L4	Transcription factor BTF3;Transcription factor BTF3 homolog 4	Q96K17	442530000	396700000	628990000	1	3	3	7	28.8665	796
SRP14	Signal recognition particle 14 kDa protein	P37108	598980000	567230000	299960000	2	2	2	6	28.8644	797
CBR3	Carbonyl reductase [NADPH] 3	O75828	460150000	428760000	572850000	9	6	4	19	28.8601	798
S100A6	Protein S100;Protein S100-A6	P06703	725870000	445890000	286170000	3	3	4	10	28.8563	799
PPP2R4	Serine/threonine-protein phosphatase 2A activator	Q15257	444230000	505400000	497090000	5	6	9	20	28.8452	800
APLP1	Amyloid-like protein 1;C30	P51693	487070000	525660000	428030000	7	7	4	18	28.8392	801
EFTUD2	116 kDa U5 small nuclear ribonucleoprotein component	Q15029	465790000	480370000	494230000	4	4	4	12	28.8388	802
CTBS	Di-N-acetylchitobiase	Q01459	440470000	469890000	528900000	6	6	6	18	28.8377	803
STX7	Syntaxin-7	O15400	349110000	402180000	684100000	1	2	5	8	28.8338	804
BANF1	Barrier-to-autointegration factor;Barrier-to-autointegration factor, N-terminally processed	O75531	463640000	479310000	491330000	3	3	4	10	28.8327	805
SEC14L2	SEC14-like protein 2	O76054	482860000	511550000	434610000	5	4	7	16	28.8274	806
PPME1	Protein phosphatase methylesterase 1	Q9Y570	439130000	460420000	513150000	4	4	6	14	28.8108	807
AP1B1	AP-1 complex subunit beta-1	Q10567	440940000	415100000	548740000	3	3	8	14	28.8027	808
CCS	Copper chaperone for superoxide dismutase;Superoxide dismutase [Cu-Zn]	O14618	465830000	510120000	416980000	2	4	4	10	28.7905	809
ADPRHL2	Poly(ADP-ribose) glycohydrolase ARH3	Q9NX46	471820000	428860000	479080000	6	5	6	17	28.7768	810
ZYX	Zyxin	Q15942	440930000	502460000	431560000	3	6	5	14	28.7718	811
OSTF1	Osteoclast-stimulating factor 1	Q92882	470930000	485470000	412440000	5	5	6	16	28.7653	812
GSTK1	Glutathione S-transferase kappa 1	Q9Y2Q3	453370000	429810000	473990000	3	3	4	10	28.753	813
HYPK	Huntingtin-interacting protein K	Q9NX55	382180000	450460000	523430000	2	1	4	7	28.7518	814
RPS6	40S ribosomal protein S6	P62753	568810000	492130000	280090000	2	2	3	7	28.7357	815
VAPB	Vesicle-associated membrane protein-associated protein B/C	O95292	420620000	427890000	488770000	4	5	7	16	28.7317	816
SEC23A	Protein transport protein Sec23A	Q15436	448860000	462910000	417930000	4	3	4	11	28.7235	817
DYNLL2	Dynein light chain 2, cytoplasmic	Q96FJ2	415800000	417840000	493150000	4	3	2	9	28.7203	818
PPA2	Inorganic pyrophosphatase 2, mitochondrial	Q9H2U2	289570000	298120000	737860000	3	2	4	9	28.719	819
PITPNB	Phosphatidylinositol transfer protein beta isoform	P48739	462060000	404810000	451120000	2	3	4	9	28.7107	820
CRK	Adapter molecule crk	P46108	409910000	383420000	523260000	6	5	7	18	28.7092	821
UGP2	UTP--glucose-1-phosphate uridylyltransferase	Q16851	532550000	433560000	349990000	6	3	5	14	28.7087	822
GTF2F1	General transcription factor IIF subunit 1	P35269	294870000	382220000	637230000	3	3	5	11	28.7067	823
CANX	Calnexin	P27824	501480000	458130000	354000000	0	3	6	9	28.7059	824
LGALS3	Galectin-3;Galectin	P17931	421160000	396900000	493080000	4	6	5	15	28.7032	825
RANGAP1	Ran GTPase-activating protein 1	P46060	430300000	442730000	422350000	4	3	4	11	28.6858	826
PACSIN2	Protein kinase C and casein kinase substrate in neurons protein 2	Q9UNF0	442210000	388840000	463650000	4	9	7	20	28.685	827
EIF4B	Eukaryotic translation initiation factor 4B	P23588	340880000	365480000	584820000	5	4	4	13	28.6811	828
UBE2V2	Ubiquitin-conjugating enzyme E2 variant 2	Q15819	404000000	357160000	528540000	2	2	4	8	28.6794	829
CTNNB1	Catenin beta-1	P35222	438810000	341330000	507980000	3	3	6	12	28.6777	830
THOP1	Thimet oligopeptidase	P52888	393720000	401180000	493180000	5	4	5	14	28.6776	831
TIGAR	Fructose-2,6-bisphosphatase TIGAR	Q9NQ88	444070000	445020000	381880000	3	5	5	13	28.6583	832
PRPSAP2	Phosphoribosyl pyrophosphate synthase-associated protein 2	O60256	362280000	349230000	557340000	4	2	4	10	28.6559	833
HLA-C		O19617	383500000	423860000	459240000	2	1	3	6	28.6534	834
ADSS	Adenylosuccinate synthetase isozyme 2	P30520	437810000	422740000	402750000	3	2	4	9	28.6496	835
GBA	Glucosylceramidase	P04062	401490000	454930000	402470000	1	0	3	4	28.6445	836
PPP1R14B	Protein phosphatase 1 regulatory subunit 14B	Q96C90	417640000	449470000	389060000	3	3	1	7	28.6414	837
PTRHD1	Putative peptidyl-tRNA hydrolase PTRHD1	Q6GMV3	438550000	319450000	497640000	3	3	4	10	28.6408	838
CTPS1	CTP synthase 1;CTP synthase	P17812	425840000	343590000	479240000	5	2	6	13	28.6328	839
SEC24C	Protein transport protein Sec24C	P53992	370940000	297210000	580000000	2	4	7	13	28.6322	840
EFHD2	EF-hand domain-containing protein D2	Q96C19	392810000	412010000	437110000	6	4	5	15	28.625	841
LSM3	U6 snRNA-associated Sm-like protein LSm3	P62310	427810000	410330000	396640000	3	3	2	8	28.6166	842
LYPLA1	Acyl-protein thioesterase 1	O75608	402040000	382760000	449580000	2	1	4	7	28.6162	843
SHMT1	Serine hydroxymethyltransferase, cytosolic	P34896	417990000	546790000	264330000	3	6	1	10	28.61	844
RAC1	Ras-related C3 botulinum toxin substrate 1;Ras-related C3 botulinum toxin substrate 3;Ras-related C3 botulinum toxin substrate 2	P63000	286750000	322310000	614220000	3	2	5	10	28.6031	845
PLXNB2	Plexin-B2	O15031	363760000	474480000	384580000	4	5	6	15	28.6026	846
STAMBP	STAM-binding protein	O95630	385260000	436090000	400890000	6	6	3	15	28.6019	847
PGM3	Phosphoacetylglucosamine mutase	O95394	370560000	356060000	494730000	3	3	5	11	28.6009	848
DDX42	ATP-dependent RNA helicase DDX42	Q86XP3	383560000	350840000	473530000	3	4	4	11	28.5849	849
AKAP12	A-kinase anchor protein 12	Q02952	376590000	400180000	427990000	4	5	6	15	28.5811	850
ARG1	Arginase-1	P05089	465430000	425030000	313680000	1	2	1	4	28.5804	851
ITGA3	Integrin alpha-3;Integrin alpha-3 heavy chain;Integrin alpha-3 light chain	P26006	397020000	399640000	405020000	4	6	5	15	28.5774	852
CTTN	Src substrate cortactin	Q14247	451180000	318760000	424100000	3	0	2	5	28.5682	853
IMPA1	Inositol monophosphatase 1	P29218	410300000	385000000	398010000	4	4	6	14	28.5674	854
ACTR1A	Alpha-centractin;Beta-centractin	P61163	449690000	201580000	540710000	3	2	2	7	28.5658	855
ACIN1	Apoptotic chromatin condensation inducer in the nucleus	Q9UKV3	380280000	364340000	441260000	6	2	6	14	28.5583	856
OPA1	Dynamin-like 120 kDa protein, mitochondrial;Dynamin-like 120 kDa protein, form S1	O60313	408800000	351680000	424340000	6	5	5	16	28.5571	857
TSN	Translin	Q15631	603820000	574580000	0	5	6	2	13	28.5492	858
SRPX	Sushi repeat-containing protein SRPX	P78539	425370000	388600000	364360000	4	5	6	15	28.5491	859
ADAM17	Disintegrin and metalloproteinase domain-containing protein 17	P78536	369210000	437690000	364010000	6	3	3	12	28.54	860
EIF2AK2	Interferon-induced, double-stranded RNA-activated protein kinase	P19525	375360000	401210000	392790000	3	3	1	7	28.5381	861
PSME3	Proteasome activator complex subunit 3	P61289	469000000	396000000	303170000	1	3	4	8	28.5366	862
OAF	Out at first protein homolog	Q86UD1	332200000	391010000	444720000	2	3	2	7	28.5363	863
PSPC1	Paraspeckle component 1	Q8WXF1	393280000	333430000	435740000	4	2	4	10	28.5296	864
KIAA1598	Shootin-1	A0MZ66	347010000	351240000	461480000	3	4	5	12	28.5262	865
TIMM8A	Mitochondrial import inner membrane translocase subunit Tim8 A	O60220	431470000	402000000	321370000	2	3	3	8	28.5201	866
LSM6	U6 snRNA-associated Sm-like protein LSm6	P62312	397940000	390000000	361940000	5	4	6	15	28.5139	867
FHL1	Four and a half LIM domains protein 1	Q13642	395540000	428380000	324220000	7	5	5	17	28.5117	868
DDX3X	ATP-dependent RNA helicase DDX3X;ATP-dependent RNA helicase DDX3Y	O00571	344410000	301140000	501740000	4	4	2	10	28.5106	869
NUDCD1	NudC domain-containing protein 1	Q96RS6	338420000	405790000	400960000	2	4	6	12	28.508	870
UBAP2L	Ubiquitin-associated protein 2-like	Q14157	409460000	391970000	342660000	3	2	2	7	28.5066	871
SLTM	SAFB-like transcription modulator	Q9NWH9	450180000	460520000	232900000	3	3	2	8	28.506	872
TXNDC5	Thioredoxin domain-containing protein 5	Q8NBS9	393740000	425800000	323590000	7	6	4	17	28.5054	873
MX1	Interferon-induced GTP-binding protein Mx1;Interferon-induced GTP-binding protein Mx1, N-terminally processed;Interferon-induced GTP-binding protein Mx2	P20591	394340000	409600000	337500000	3	3	3	9	28.5032	874
AGA	N(4)-(beta-N-acetylglucosaminyl)-L-asparaginase;Glycosylasparaginase alpha chain;Glycosylasparaginase beta chain	P20933	333470000	357870000	448770000	4	6	6	16	28.5016	875
EHD1	EH domain-containing protein 1	Q9H4M9	376480000	352580000	403090000	1	2	2	5	28.4915	876
LTBP2	Latent-transforming growth factor beta-binding protein 2	Q14767	392470000	396450000	338690000	3	2	3	8	28.4857	877
EIF4H	Eukaryotic translation initiation factor 4H	Q15056	399460000	390510000	336690000	1	2	4	7	28.4844	878
IAH1	Isoamyl acetate-hydrolyzing esterase 1 homolog	Q2TAA2	370010000	401470000	352640000	2	4	6	12	28.4812	879
SEZ6L2	Seizure 6-like protein 2	Q6UXD5	380490000	399790000	342870000	7	5	6	18	28.4799	880
SDHA	Succinate dehydrogenase [ubiquinone] flavoprotein subunit, mitochondrial	P31040	360850000	435650000	324280000	3	6	5	14	28.4769	881
RPS20	40S ribosomal protein S20	P60866	348250000	318320000	450670000	1	1	4	6	28.4723	882
DECR1	2,4-dienoyl-CoA reductase, mitochondrial	Q16698	420710000	335910000	360250000	3	2	4	9	28.4719	883
TTLL12	Tubulin--tyrosine ligase-like protein 12	Q14166	381590000	378840000	355570000	3	4	5	12	28.4707	884
PDXK	Pyridoxal kinase	O00764	348240000	403770000	362450000	3	3	6	12	28.4687	885
CIAPIN1	Anamorsin	Q6FI81	325930000	364980000	417550000	5	4	2	11	28.4609	886
TTC1	Tetratricopeptide repeat protein 1	Q99614	345820000	337530000	423810000	3	4	1	8	28.4593	887
NT5E	5-nucleotidase	P21589	299570000	342800000	464200000	5	4	5	14	28.4585	888
TIMM9	Mitochondrial import inner membrane translocase subunit Tim9	Q9Y5J7	308370000	408980000	388220000	3	3	2	8	28.4572	889
ZNF428	Zinc finger protein 428	Q96B54	325280000	404090000	368080000	1	2	3	6	28.4465	890
GTF2I	General transcription factor II-I	P78347	341970000	369390000	377930000	5	6	3	14	28.4358	891
NPLOC4	Nuclear protein localization protein 4 homolog	Q8TAT6	308570000	404480000	370320000	4	4	5	13	28.4279	892
TMA7	Translation machinery-associated protein 7	Q9Y2S6	403520000	455220000	222850000	2	4	2	8	28.4255	893
RAE1	mRNA export factor	P78406	335090000	346180000	397960000	3	4	3	10	28.4224	894
NRD1	Nardilysin	O43847	408850000	401950000	267580000	4	5	7	16	28.4213	895
GMPR2	GMP reductase 2;GMP reductase	Q9P2T1	361320000	371050000	344770000	2	3	3	8	28.4196	896
PSMB5	Proteasome subunit beta type-5	P28074	358100000	317410000	379920000	3	3	1	7	28.3902	897
SF3A1	Splicing factor 3A subunit 1	Q15459	322240000	292870000	437150000	6	3	6	15	28.3859	898
DCTD	Deoxycytidylate deaminase	P32321	397590000	399320000	242790000	4	4	2	10	28.3686	899
GPKOW	G patch domain and KOW motifs-containing protein	Q92917	320270000	390300000	327990000	2	1	5	8	28.367	900
EIF2S2	Eukaryotic translation initiation factor 2 subunit 2	P20042	244140000	273350000	510180000	1	3	7	11	28.3518	901
APEH	Acylamino-acid-releasing enzyme	P13798	319250000	289310000	417940000	5	3	6	14	28.3501	902
DNPEP	Aspartyl aminopeptidase	Q9ULA0	346060000	327600000	349890000	6	5	4	15	28.346	903
MGAT5	Alpha-1,6-mannosylglycoprotein 6-beta-N-acetylglucosaminyltransferase A	Q09328	337940000	325040000	354180000	2	3	3	8	28.3369	904
PDGFB	Platelet-derived growth factor subunit B	P01127	383210000	376950000	256200000	1	2	1	4	28.3358	905
HNRNPA0	Heterogeneous nuclear ribonucleoprotein A0	Q13151	364370000	372320000	272210000	3	2	2	7	28.3252	906
IGFBP4	Insulin-like growth factor-binding protein 4	P22692	367270000	350210000	286520000	4	4	4	12	28.3181	907
C14orf142	Uncharacterized protein C14orf142	Q9BXV9	289660000	290990000	418200000	2	0	2	4	28.3107	908
CD81	Tetraspanin;CD81 antigen	P60033	260540000	249520000	486180000	1	2	2	5	28.307	909
SRRT	Serrate RNA effector molecule homolog	Q9BXP5	355190000	333700000	305710000	6	7	7	20	28.3046	910
TRA2A	Transformer-2 protein homolog alpha	Q13595	331640000	431650000	226230000	3	2	3	8	28.2972	911
VPS29	Vacuolar protein sorting-associated protein 29	Q9UBQ0	294760000	301790000	390880000	3	2	3	8	28.2941	912
XRN2	5-3 exoribonuclease 2	Q9H0D6	298780000	298500000	380440000	3	4	5	12	28.2799	913
NHLRC2	NHL repeat-containing protein 2	Q8NBF2	284320000	292500000	400830000	3	3	5	11	28.2798	914
GBP1	Interferon-induced guanylate-binding protein 1	P32455	426050000	316870000	227770000	6	1	3	10	28.2695	915
UBTF	Nucleolar transcription factor 1	P17480	295400000	287530000	385820000	4	4	6	14	28.2666	916
ADAR	Double-stranded RNA-specific adenosine deaminase	P55265	284210000	348620000	333360000	2	3	4	9	28.2628	917
SLC39A10	Zinc transporter ZIP10	Q9ULF5	311450000	187460000	461810000	5	6	3	14	28.2546	918
RBM25	RNA-binding protein 25	P49756	309200000	321160000	328680000	2	4	5	11	28.2521	919
ARPC2	Actin-related protein 2/3 complex subunit 2	O15144	313570000	338500000	306540000	4	2	2	8	28.2514	920
HCFC1	Host cell factor 1;HCF N-terminal chain 1;HCF N-terminal chain 2;HCF N-terminal chain 3;HCF N-terminal chain 4;HCF N-terminal chain 5;HCF N-terminal chain 6;HCF C-terminal chain 1;HCF C-terminal chain 2;HCF C-terminal chain 3;HCF C-terminal chain 4;HCF C-terminal chain 5;HCF C-terminal chain 6	P51610	212680000	339690000	406120000	1	2	3	6	28.2512	921
DCPS	m7GpppX diphosphatase	Q96C86	313150000	296510000	348220000	3	5	3	11	28.2503	922
EIF3G	Eukaryotic translation initiation factor 3 subunit G	O75821	303470000	290670000	363080000	4	5	3	12	28.2493	923
TNPO1	Transportin-1	Q92973	315340000	321630000	314630000	3	4	3	10	28.2408	924
SNX2	Sorting nexin-2	O60749	383110000	298220000	262770000	6	2	4	12	28.2294	925
AP2B1	AP-2 complex subunit beta	P63010	368650000	259030000	316310000	4	3	2	9	28.2292	926
PSMB6	Proteasome subunit beta type-6;Proteasome subunit beta type	P28072	308260000	293570000	341400000	3	2	1	6	28.2281	927
PCNP	PEST proteolytic signal-containing nuclear protein	Q8WW12	341890000	287590000	312270000	4	3	2	9	28.2258	928
CBFB	Core-binding factor subunit beta	Q13951	296190000	291110000	338950000	4	4	4	12	28.2019	929
ACTL6A	Actin-like protein 6A	O96019	323250000	335390000	262690000	2	1	1	4	28.1942	930
MICB	MHC class I polypeptide-related sequence B	Q29980	266170000	215720000	436540000	5	2	3	10	28.1896	931
CRAT	Carnitine O-acetyltransferase	P43155	262750000	308100000	345920000	3	3	2	8	28.187	932
UBA2	SUMO-activating enzyme subunit 2	Q9UBT2	289600000	296300000	330840000	4	6	3	13	28.187	933
KYNU	Kynureninase	Q16719	243820000	296260000	376130000	2	2	2	6	28.1861	934
SNRPE	Small nuclear ribonucleoprotein E	P62304	355860000	326110000	231700000	3	2	2	7	28.1821	935
PRMT5	Protein arginine N-methyltransferase 5;Protein arginine N-methyltransferase 5, N-terminally processed	O14744	288520000	238060000	383340000	2	4	2	8	28.1762	936
DCUN1D1	DCN1-like protein 1;DCN1-like protein	Q96GG9	303870000	287240000	318120000	5	3	4	12	28.1751	937
RBM10	RNA-binding protein 10	P98175	337160000	290360000	274040000	3	2	2	7	28.1629	938
RBM39	RNA-binding protein 39	Q14498	262930000	293130000	343190000	3	2	3	8	28.1592	939
NAP1L4	Nucleosome assembly protein 1-like 4	Q99733	158990000	160240000	576640000	2	2	6	10	28.1538	940
UBE2L6	Ubiquitin/ISG15-conjugating enzyme E2 L6	O14933	264740000	285520000	344810000	1	2	2	5	28.1525	941
RBBP9	Putative hydrolase RBBP9	O75884	275330000	271760000	347250000	2	3	5	10	28.1513	942
OAT	Ornithine aminotransferase, mitochondrial;Ornithine aminotransferase, hepatic form;Ornithine aminotransferase, renal form	P04181	276650000	327340000	289480000	3	1	0	4	28.1499	943
RANBP3	Ran-binding protein 3	Q9H6Z4	385170000	255010000	252470000	3	6	2	11	28.1486	944
TCERG1	Transcription elongation regulator 1	O14776	284980000	274020000	330360000	4	5	5	14	28.1432	945
CAPG	Macrophage-capping protein	P40121	274880000	312220000	298580000	3	5	5	13	28.1372	946
CXADR	Coxsackievirus and adenovirus receptor	P78310	453060000	429410000	0	4	5	0	9	28.132	947
GANAB	Neutral alpha-glucosidase AB	Q14697	293750000	288060000	300570000	4	3	3	10	28.1319	948
MARCKS	Myristoylated alanine-rich C-kinase substrate	P29966	321810000	309780000	247130000	4	3	3	10	28.1259	949
DUT	Deoxyuridine 5-triphosphate nucleotidohydrolase, mitochondrial	P33316	318990000	306430000	248540000	3	3	1	7	28.118	950
ATXN10	Ataxin-10	Q9UBB4	333540000	308970000	230820000	4	3	4	11	28.117	951
MAP1LC3B	Microtubule-associated proteins 1A/1B light chain 3B;Microtubule-associated proteins 1A/1B light chain 3 beta 2	Q9GZQ8	314580000	304750000	252080000	3	4	2	9	28.1138	952
CSTF2	Cleavage stimulation factor subunit 2	P33240	264580000	266050000	339260000	3	3	4	10	28.1113	953
C11orf68	UPF0696 protein C11orf68	Q9H3H3	319000000	312580000	232370000	2	3	2	7	28.1014	954
DPY30	Protein dpy-30 homolog	Q9C005	316390000	257140000	288690000	3	4	2	9	28.0985	955
CSTF3	Cleavage stimulation factor subunit 3	Q12996	241170000	501070000	119780000	1	2	0	3	28.0982	956
EIF3A	Eukaryotic translation initiation factor 3 subunit A	Q14152	318890000	282020000	260270000	4	4	5	13	28.0968	957
METAP2	Methionine aminopeptidase 2	P50579	354730000	326300000	178130000	4	3	2	9	28.0934	958
UBE2D2	Ubiquitin-conjugating enzyme E2 D2	P62837	307530000	281630000	269710000	4	3	1	8	28.0929	959
RAD23B	UV excision repair protein RAD23 homolog B	P54727	273310000	289790000	292770000	4	2	4	10	28.0879	960
HSPH1	Heat shock protein 105 kDa	Q92598	290680000	321980000	241650000	3	2	4	9	28.0852	961
HMGA2	High mobility group protein HMGI-C	P52926	411240000	370660000	69559000	3	2	1	6	28.0804	962
SUMO3	Small ubiquitin-related modifier 3	P55854	314120000	321290000	215950000	2	3	2	7	28.0802	963
RPL10A	60S ribosomal protein L10a	P62906	248020000	235250000	366770000	3	3	4	10	28.078	964
CBX5	Chromobox protein homolog 5	P45973	313140000	307570000	227490000	5	2	2	9	28.0749	965
DBN1	Drebrin	Q16643	377420000	244070000	225000000	2	1	3	6	28.072	966
TOMM70A	Mitochondrial import receptor subunit TOM70	O94826	255150000	264390000	322170000	5	3	4	12	28.0638	967
NTN1	Netrin-1	O95631	261460000	257660000	321640000	3	1	5	9	28.0622	968
LSM7	U6 snRNA-associated Sm-like protein LSm7	Q9UK45	294210000	260850000	281460000	1	1	1	3	28.0549	969
MYOF	Myoferlin	Q9NZM1	222040000	308260000	305990000	1	1	3	5	28.0545	970
PLAA	Phospholipase A-2-activating protein	Q9Y263	266030000	265970000	300830000	3	5	7	15	28.0485	971
AP2A1	AP-2 complex subunit alpha-1	O95782	234360000	234800000	359290000	4	5	2	11	28.0409	972
CSF1	Macrophage colony-stimulating factor 1;Processed macrophage colony-stimulating factor 1	P09603	328410000	267320000	224750000	2	1	1	4	28.0269	973
TRAP1	Heat shock protein 75 kDa, mitochondrial	Q12931	286420000	295190000	236680000	4	3	3	10	28.0231	974
PFDN1	Prefoldin subunit 1	O60925	286300000	269840000	258550000	2	3	3	8	28.0167	975
NPM3	Nucleoplasmin-3	O75607	250570000	238990000	322150000	2	3	3	8	28.0114	976
SF3A3	Splicing factor 3A subunit 3	Q12874	258980000	263390000	287770000	3	3	4	10	28.0086	977
TACO1	Translational activator of cytochrome c oxidase 1	Q9BSH4	256260000	190940000	358710000	1	1	3	5	28.0011	978
RNPS1	RNA-binding protein with serine-rich domain 1	Q15287	214720000	222780000	357630000	1	1	4	6	27.9817	979
PSMD6	26S proteasome non-ATPase regulatory subunit 6	Q15008	246490000	325200000	222770000	2	3	7	12	27.9804	980
SNX3	Sorting nexin-3	O60493	272600000	211520000	310280000	1	2	3	6	27.9803	981
PFDN4	Prefoldin subunit 4	Q9NQP4	210750000	165340000	415270000	4	3	1	8	27.9748	982
H2AFY2	Histone H2A;Core histone macro-H2A.2	Q9P0M6	250540000	240970000	299640000	3	2	5	10	27.9744	983
GCLM	Glutamate--cysteine ligase regulatory subunit	P48507	295470000	245080000	249360000	1	3	2	6	27.9722	984
NCKAP1	Nck-associated protein 1	Q9Y2A7	205010000	196730000	384770000	2	1	5	8	27.9659	985
APIP	Methylthioribulose-1-phosphate dehydratase	Q96GX9	274270000	294800000	216940000	4	5	3	12	27.965	986
RPS19	40S ribosomal protein S19	P39019	272150000	290800000	222840000	3	2	5	10	27.9646	987
NIT1	Nitrilase homolog 1	Q86X76	288210000	274600000	222640000	3	1	4	8	27.964	988
FAH	Fumarylacetoacetase	P16930	270750000	249290000	263930000	3	4	4	11	27.9613	989
GTF2F2	General transcription factor IIF subunit 2	P13984	251910000	277640000	254180000	2	1	1	4	27.9608	990
ACOT13	Acyl-coenzyme A thioesterase 13;Acyl-coenzyme A thioesterase 13, N-terminally processed	Q9NPJ3	319820000	310960000	150580000	2	3	1	6	27.9564	991
RPL7	60S ribosomal protein L7	P18124	401330000	378930000	0	2	1	0	3	27.9544	992
VASN	Vasorin	Q6EMK4	276710000	283060000	212090000	3	3	3	9	27.9388	993
LANCL1	LanC-like protein 1	O43813	261560000	234760000	272570000	2	2	2	6	27.9332	994
SART3	Squamous cell carcinoma antigen recognized by T-cells 3	Q15020	300090000	263020000	200920000	2	2	1	5	27.9241	995
MYEF2	Myelin expression factor 2	Q9P2K5	242130000	198070000	322090000	2	1	3	6	27.9208	996
DSC2	Desmocollin-2	Q02487	240710000	282240000	235610000	2	2	4	8	27.9137	997
SERPINA3	Alpha-1-antichymotrypsin;Alpha-1-antichymotrypsin His-Pro-less	P01011	229580000	302650000	226300000	3	3	4	10	27.9137	998
OAS3	2-5-oligoadenylate synthase 3	Q9Y6K5	211040000	198970000	345900000	4	3	5	12	27.9087	999
CMBL	Carboxymethylenebutenolidase homolog	Q96DG6	274760000	273460000	206010000	3	3	3	9	27.9055	1000
EML4	Echinoderm microtubule-associated protein-like 4	Q9HC35	284730000	278910000	189780000	5	2	3	10	27.9039	1001
SNRNP200	U5 small nuclear ribonucleoprotein 200 kDa helicase	O75643	250830000	255880000	240750000	2	1	2	5	27.8925	1002
COX17	Cytochrome c oxidase copper chaperone	Q14061	222440000	239350000	284890000	1	3	3	7	27.891	1003
CLINT1	Clathrin interactor 1	Q14677	230920000	225530000	287990000	2	2	2	6	27.8866	1004
PPIE	Peptidyl-prolyl cis-trans isomerase;Peptidyl-prolyl cis-trans isomerase E	Q9UNP9	245590000	230330000	267110000	2	2	2	6	27.8839	1005
EFNB3	Ephrin-B3	Q15768	231960000	283680000	225000000	1	3	2	6	27.8792	1006
HMBS	Porphobilinogen deaminase	P08397	216820000	214690000	306350000	3	3	5	11	27.8738	1007
AP2M1	AP-2 complex subunit mu	Q96CW1	298680000	248500000	184910000	1	1	3	5	27.8625	1008
DSTN	Destrin	P60981	238540000	215930000	274050000	2	4	3	9	27.8554	1009
FAHD1	Acylpyruvase FAHD1, mitochondrial	Q6P587	217460000	228220000	281290000	3	2	4	9	27.8524	1010
ABHD11	Alpha/beta hydrolase domain-containing protein 11	Q8NFV4	220870000	257510000	244060000	2	3	5	10	27.8433	1011
PSMD5	26S proteasome non-ATPase regulatory subunit 5	Q16401	187900000	226550000	307720000	5	4	4	13	27.8428	1012
OSBP	Oxysterol-binding protein 1	P22059	259230000	252510000	210240000	4	0	5	9	27.8424	1013
SDCBP	Syntenin-1	O00560	246300000	234710000	238350000	1	2	2	5	27.8372	1014
NUDT1	7,8-dihydro-8-oxoguanine triphosphatase	P36639	266990000	253790000	197900000	4	2	2	8	27.8358	1015
FKBP5	Peptidyl-prolyl cis-trans isomerase FKBP5;Peptidyl-prolyl cis-trans isomerase FKBP5, N-terminally processed	Q13451	261130000	206280000	247390000	5	1	5	11	27.828	1016
XPO1	Exportin-1	O14980	226530000	203360000	282960000	3	4	3	10	27.8241	1017
RAB11B	Ras-related protein Rab-11B;Ras-related protein Rab-11A	Q15907	226730000	262370000	223260000	1	1	4	6	27.8231	1018
TIA1		C9JTN7	203810000	220720000	283890000	3	4	4	11	27.8151	1019
LHPP	Phospholysine phosphohistidine inorganic pyrophosphate phosphatase	Q9H008	338470000	242080000	127560000	2	2	1	5	27.8144	1020
STXBP2	Syntaxin-binding protein 2	Q15833	221840000	222860000	262550000	5	2	1	8	27.8127	1021
ATP6V1B1	V-type proton ATPase subunit B, brain isoform;V-type proton ATPase subunit B, kidney isoform	P21281	231610000	214330000	260550000	1	2	2	5	27.8111	1022
PFN2	Profilin-2;Profilin	P35080	192260000	239710000	270340000	1	2	2	5	27.8026	1023
UBE2K	Ubiquitin-conjugating enzyme E2 K	P61086	227540000	230180000	243400000	2	1	2	5	27.8001	1024
C1S	Complement C1s subcomponent;Complement C1s subcomponent heavy chain;Complement C1s subcomponent light chain	P09871	230580000	238660000	231820000	4	5	5	14	27.8	1025
B4GALT4	Beta-1,4-galactosyltransferase 4;N-acetyllactosamine synthase;Lactotriaosylceramide beta-1,4-galactosyltransferase	O60513	208860000	193050000	298720000	2	1	1	4	27.7991	1026
BTD	Biotinidase	P43251	158300000	212460000	327620000	2	3	2	7	27.7945	1027
EXT1	Exostosin-1	Q16394	236780000	201420000	256620000	2	3	2	7	27.7871	1028
WDR5	WD repeat-containing protein 5	P61964	240670000	222900000	217730000	4	2	3	9	27.7588	1029
GSPT1	Eukaryotic peptide chain release factor GTP-binding subunit ERF3A;Eukaryotic peptide chain release factor GTP-binding subunit ERF3B	P15170	254580000	219510000	204840000	6	2	2	10	27.7537	1030
ARIH1	E3 ubiquitin-protein ligase ARIH1	Q9Y4X5	227700000	209720000	239630000	1	2	6	9	27.7497	1031
GLUL	Glutamine synthetase	P15104	201710000	236100000	238410000	4	4	2	10	27.748	1032
SF3B3	Splicing factor 3B subunit 3	Q15393	213390000	232160000	229910000	1	3	2	6	27.7463	1033
ATP6V1C1	V-type proton ATPase subunit C 1	P21283	347200000	327120000	0	1	2	1	4	27.7439	1034
SNX1	Sorting nexin-1	Q13596	225990000	177960000	267480000	3	1	4	8	27.7377	1035
YTHDF2	YTH domain-containing family protein 2;YTH domain-containing family protein 3	Q9Y5A9	237780000	183290000	249560000	3	2	2	7	27.736	1036
ETFB	Electron transfer flavoprotein subunit beta	P38117	181810000	175250000	313060000	3	3	2	8	27.7349	1037
VEGFA	Vascular endothelial growth factor A	P15692	279930000	225720000	163090000	4	3	1	8	27.7319	1038
MGEA5	Protein O-GlcNAcase	O60502	215080000	222200000	231410000	4	1	3	8	27.7318	1039
IFI35	Interferon-induced 35 kDa protein	P80217	229850000	300550000	138060000	0	6	3	9	27.7313	1040
MTHFD1	C-1-tetrahydrofolate synthase, cytoplasmic;Methylenetetrahydrofolate dehydrogenase;Methenyltetrahydrofolate cyclohydrolase;Formyltetrahydrofolate synthetase;C-1-tetrahydrofolate synthase, cytoplasmic, N-terminally processed	P11586	201850000	284810000	180350000	4	5	2	11	27.7282	1041
PODXL	Podocalyxin	O00592	233620000	244910000	188460000	2	1	1	4	27.7281	1042
TGOLN2	Trans-Golgi network integral membrane protein 2	O43493	242050000	307250000	116250000	1	3	1	5	27.725	1043
BCCIP	BRCA2 and CDKN1A-interacting protein	Q9P287	238840000	205700000	220990000	4	3	1	8	27.725	1044
EIF4A2	Eukaryotic initiation factor 4A-II;Eukaryotic initiation factor 4A-II, N-terminally processed	Q14240	113830000	110660000	437350000	0	1	4	5	27.7169	1045
DFFA	DNA fragmentation factor subunit alpha	O00273	243250000	211460000	206720000	3	1	3	7	27.7161	1046
RALY	RNA-binding protein Raly	Q9UKM9	245640000	202170000	212800000	2	3	2	7	27.7143	1047
LUC7L3	Luc7-like protein 3	O95232	241710000	232280000	185030000	5	3	2	10	27.7108	1048
PSMA4	Proteasome subunit alpha type-4;Proteasome subunit alpha type	P25789	397670000	17330000	243490000	2	0	2	4	27.7096	1049
PLCB3	1-phosphatidylinositol 4,5-bisphosphate phosphodiesterase beta-3	Q01970	206630000	230680000	220800000	4	4	5	13	27.7088	1050
EIF3K	Eukaryotic translation initiation factor 3 subunit K	Q9UBQ5	190590000	178410000	288880000	2	1	2	5	27.7083	1051
RTN4R	Reticulon-4 receptor	Q9BZR6	178910000	260180000	218270000	3	3	3	9	27.7071	1052
UFD1L	Ubiquitin fusion degradation protein 1 homolog	Q92890	209690000	348680000	98106000	1	4	0	5	27.7052	1053
ECM1	Extracellular matrix protein 1	Q16610	247660000	230680000	176420000	3	3	2	8	27.7014	1054
SRRM2	Serine/arginine repetitive matrix protein 2	Q9UQ35	233190000	217650000	197210000	2	3	0	5	27.6866	1055
CD2AP	CD2-associated protein	Q9Y5K6	217560000	228710000	201290000	1	2	2	5	27.6855	1056
RAP1GDS1	Rap1 GTPase-GDP dissociation stimulator 1	P52306	196070000	233890000	217490000	0	5	2	7	27.6852	1057
SEPT9	Septin-9	Q9UHD8	199260000	200820000	246560000	1	3	3	7	27.6834	1058
VPS26A	Vacuolar protein sorting-associated protein 26A	O75436	218050000	143560000	284340000	3	2	1	6	27.6819	1059
NECAP2	Adaptin ear-binding coat-associated protein 2	Q9NVZ3	221590000	209090000	212670000	2	2	1	5	27.6761	1060
HDAC1	Histone deacetylase 1	Q13547	250150000	185800000	203490000	3	1	3	7	27.6673	1061
C12orf10	UPF0160 protein MYG1, mitochondrial	Q9HB07	190260000	232550000	215920000	3	3	3	9	27.6657	1062
BIN1	Myc box-dependent-interacting protein 1	O00499	213130000	199110000	219270000	5	3	2	10	27.6493	1063
PAK1	Serine/threonine-protein kinase PAK 1;Non-specific serine/threonine protein kinase	Q13153	98294000	145000000	386680000	0	2	5	7	27.6458	1064
PSMD4	26S proteasome non-ATPase regulatory subunit 4	P55036	142150000	170970000	316000000	3	0	2	5	27.6438	1065
GNB4	Guanine nucleotide-binding protein subunit beta-4;Guanine nucleotide-binding protein G(I)/G(S)/G(T) subunit beta-2	Q9HAV0	284070000	259420000	83014000	2	2	1	5	27.6378	1066
PTPN11	Tyrosine-protein phosphatase non-receptor type 11	Q06124	211260000	177510000	235580000	4	1	5	10	27.6328	1067
LSM8	U6 snRNA-associated Sm-like protein LSm8	O95777	225410000	139320000	258730000	1	1	1	3	27.6308	1068.5
EIF3J	Eukaryotic translation initiation factor 3 subunit J	O75822	220720000	213150000	189590000	2	1	1	4	27.6308	1068.5
CNTRL	Centriolin	Q7Z7A1	321500000	295700000	0	2	1	0	3	27.6162	1070
PNPT1	Polyribonucleotide nucleotidyltransferase 1, mitochondrial	Q8TCS8	217700000	197930000	200850000	4	3	4	11	27.6145	1071
DHX15	Pre-mRNA-splicing factor ATP-dependent RNA helicase DHX15	O43143	166100000	190330000	257860000	0	2	3	5	27.6094	1072
JUP	Junction plakoglobin	P14923	182370000	290440000	139630000	4	3	1	8	27.605	1073
RTN4	Reticulon-4;Reticulon	Q9NQC3	181220000	164610000	266400000	1	1	3	5	27.6045	1074
CKB	Creatine kinase B-type	P12277	281660000	328890000	0	2	1	0	3	27.6006	1075
KIF4B	Chromosome-associated kinesin KIF4B;Chromosome-associated kinesin KIF4A	Q2VIQ3	209710000	232720000	167570000	1	2	1	4	27.5993	1076
HEBP2	Heme-binding protein 2	Q9Y5Z4	160000000	188440000	260770000	1	1	3	5	27.5974	1077
OCRL	Inositol polyphosphate 5-phosphatase OCRL-1	Q01968	201860000	180260000	226730000	1	3	0	4	27.5965	1078
NAE1	NEDD8-activating enzyme E1 regulatory subunit	Q13564	122660000	177890000	307250000	1	2	4	7	27.5941	1079
SRRM1	Serine/arginine repetitive matrix protein 1	Q8IYB3	189290000	221160000	194760000	2	2	3	7	27.5879	1080
GLG1	Golgi apparatus protein 1	Q92896	197750000	195010000	209400000	2	2	3	7	27.5806	1081
DDX6	Probable ATP-dependent RNA helicase DDX6	P26196	218020000	193360000	189370000	2	2	2	6	27.5772	1082
GPC1	Glypican-1;Secreted glypican-1	P35052	284270000	313770000	0	3	1	1	5	27.5707	1083
UCHL3	Ubiquitin carboxyl-terminal hydrolase isozyme L3;Ubiquitin carboxyl-terminal hydrolase	P15374	203860000	199050000	190930000	1	4	2	7	27.5605	1084
AASDHPPT	L-aminoadipate-semialdehyde dehydrogenase-phosphopantetheinyl transferase	Q9NRN7	158760000	201340000	230530000	1	3	3	7	27.5527	1085
LMCD1	LIM and cysteine-rich domains protein 1	Q9NZU5	208630000	207860000	173870000	2	3	3	8	27.5521	1086
PDLIM7	PDZ and LIM domain protein 7	Q9NR12	269520000	186070000	131910000	3	2	1	6	27.5451	1087
BZW2	Basic leucine zipper and W2 domain-containing protein 2	Q9Y6E2	150590000	194800000	241250000	2	2	4	8	27.5429	1088
SEMA3E	Semaphorin-3E	O15041	169360000	190190000	221890000	3	3	4	10	27.5301	1089
CXCL2	C-X-C motif chemokine 2;GRO-beta(5-73)	P19875	138150000	283860000	157140000	0	2	3	5	27.5244	1090
SRM	Spermidine synthase	P19623	174200000	178480000	225900000	2	2	2	6	27.523	1091
DKK3	Dickkopf-related protein 3	Q9UBP4	172940000	186910000	217180000	0	1	2	3	27.5191	1092
PPP1CA	Serine/threonine-protein phosphatase PP1-alpha catalytic subunit;Serine/threonine-protein phosphatase	P62136	173130000	193640000	209390000	3	2	2	7	27.5169	1093
RPS25	40S ribosomal protein S25	P62851	191720000	182360000	201490000	2	3	2	7	27.5155	1094
EIF2A	Eukaryotic translation initiation factor 2A;Eukaryotic translation initiation factor 2A, N-terminally processed	Q9BY44	196720000	178140000	200060000	1	1	3	5	27.5138	1095
HNRNPK		Q5T6W2	152090000	164450000	257140000	1	1	2	4	27.5107	1096
PSMC4	26S protease regulatory subunit 6B	P43686	217230000	208880000	146070000	1	2	2	5	27.5069	1097
AHNAK	Neuroblast differentiation-associated protein AHNAK	Q09666	175700000	188570000	207880000	3	3	3	9	27.5069	1098
RPS2	40S ribosomal protein S2	P15880	218330000	185450000	167390000	4	2	1	7	27.5044	1099
HIST1H2AC	Histone H2A type 1-C;Histone H2A type 3;Histone H2A type 1-B/E;Histone H2AX	Q93077	194770000	221570000	153710000	2	2	4	8	27.5016	1100
ADAM10	Disintegrin and metalloproteinase domain-containing protein 10	O14672	146720000	156040000	266870000	3	1	6	10	27.5005	1101
CLASP1	CLIP-associating protein 1	Q7Z460	172690000	175880000	220190000	3	2	4	9	27.4983	1102
CIT	Citron Rho-interacting kinase	O14578	181480000	184470000	201220000	0	3	2	5	27.4942	1103
CMPK2	UMP-CMP kinase 2, mitochondrial	Q5EBM0	0	171530000	395330000	0	0	3	3	27.4935	1104
DUSP3	Dual specificity protein phosphatase 3	P51452	169540000	182670000	214150000	1	1	0	2	27.4922	1105
NAPA	Alpha-soluble NSF attachment protein	P54920	221270000	187050000	157980000	3	3	1	7	27.492	1106
EPB41L2	Band 4.1-like protein 2	O43491	169510000	251550000	144570000	2	1	2	5	27.4903	1107
SEC22B	Vesicle-trafficking protein SEC22b	O75396	191230000	195760000	168000000	2	2	1	5	27.4629	1108
ADSL	Adenylosuccinate lyase	P30566	182850000	197480000	174140000	0	1	3	4	27.4616	1109
HMOX2	Heme oxygenase 2	P30519	209030000	184700000	158060000	1	1	5	7	27.4546	1110
ZPR1	Zinc finger protein ZPR1	O75312	101720000	109890000	339200000	2	4	4	10	27.452	1111
CUTC	Copper homeostasis protein cutC homolog	Q9NTM9	175380000	182870000	191700000	3	2	1	6	27.4498	1112
PGM2L1	Glucose 1,6-bisphosphate synthase	Q6PCE3	201750000	227360000	120750000	2	4	3	9	27.4495	1113
TNFRSF1A	Tumor necrosis factor receptor superfamily member 1A;Tumor necrosis factor receptor superfamily member 1A, membrane form;Tumor necrosis factor-binding protein 1	P19438	238730000	171370000	136150000	3	1	1	5	27.44	1114
CALD1	Caldesmon	Q05682	209570000	195290000	140120000	4	3	2	9	27.4367	1115
NONO	Non-POU domain-containing octamer-binding protein	Q15233	182040000	183390000	178170000	2	2	3	7	27.433	1116
PHF5A	PHD finger-like domain-containing protein 5A	Q7RTV0	179480000	174940000	188160000	2	2	4	8	27.4303	1117
RTN1	Reticulon-1;Reticulon	Q16799	151190000	179580000	209290000	4	2	1	7	27.4236	1118
RPS3A	40S ribosomal protein S3a	P61247	157180000	150010000	229900000	3	1	1	5	27.4156	1119
NUDT9	ADP-ribose pyrophosphatase, mitochondrial	Q9BW91	211840000	198090000	126500000	4	4	1	9	27.4139	1120
S100A10	Protein S100-A10	P60903	109090000	122280000	302940000	1	1	2	4	27.4081	1121
PITHD1	PITH domain-containing protein 1	Q9GZP4	119290000	143160000	270960000	2	3	4	9	27.4057	1122
HINT2	Histidine triad nucleotide-binding protein 2, mitochondrial	Q9BX68	136130000	152170000	240080000	0	3	3	6	27.392	1123
TOLLIP	Toll-interacting protein	Q9H0E2	102090000	108960000	316860000	1	1	3	5	27.3908	1124
C14orf166	UPF0568 protein C14orf166	Q9Y224	134980000	149410000	243220000	0	0	3	3	27.3899	1125
TOP1	DNA topoisomerase 1	P11387	169050000	171710000	186090000	2	3	4	9	27.3879	1126
MOB1B	MOB kinase activator 1A;MOB kinase activator 1B	Q9H8S9	177300000	183430000	162520000	1	0	1	2	27.378	1127
MYH10	Myosin-10	P35580	160600000	191950000	167810000	3	4	2	9	27.37	1128
HIST1H1C	Histone H1.2	P16403	184210000	167670000	166750000	2	2	2	6	27.3652	1129
SAE1	SUMO-activating enzyme subunit 1;SUMO-activating enzyme subunit 1, N-terminally processed	Q9UBE0	321880000	150000000	46725000	5	5	0	10	27.3651	1130
IRGQ	Immunity-related GTPase family Q protein	Q8WZA9	168340000	181070000	168340000	2	2	2	6	27.3627	1131
BRK1	Protein BRICK1	Q8WUW1	223930000	167840000	124860000	1	2	2	5	27.3596	1132
PGP	Phosphoglycolate phosphatase	A6NDG6	123280000	119990000	273090000	0	1	4	5	27.3588	1133
PURB	Transcriptional activator protein Pur-beta	Q96QR8	217220000	164530000	131920000	2	3	2	7	27.3513	1134
ASNA1	ATPase ASNA1	O43681	200650000	177570000	131850000	1	2	2	5	27.3412	1135
DPYD	Dihydropyrimidine dehydrogenase [NADP(+)]	Q12882	185010000	187440000	137270000	1	1	3	5	27.3402	1136
MEMO1	Protein MEMO1	Q9Y316	154190000	153660000	198710000	3	4	3	10	27.3312	1137
RUVBL1	RuvB-like 1	Q9Y265	282710000	223760000	0	3	1	0	4	27.3309	1138
BROX	BRO1 domain-containing protein BROX	Q5VW32	152090000	175780000	176560000	1	0	3	4	27.3251	1139
BAG2	BAG family molecular chaperone regulator 2	O95816	96385000	179160000	227860000	0	3	4	7	27.3222	1140
EDF1	Endothelial differentiation-related factor 1	O60869	243570000	253170000	0	3	3	2	8	27.303	1141
EPHA2	Ephrin type-A receptor 2	P29317	192570000	87618000	214240000	3	2	2	7	27.2962	1142
SDF4	45 kDa calcium-binding protein	Q9BRK5	156280000	173370000	164680000	1	2	2	5	27.2959	1143
HNRNPH2	Heterogeneous nuclear ribonucleoprotein H2	P55795	195920000	141370000	156130000	2	3	2	7	27.2933	1144
PPP1R7	Protein phosphatase 1 regulatory subunit 7	Q15435	161830000	157440000	167020000	1	1	4	6	27.2723	1145
ME2	NAD-dependent malic enzyme, mitochondrial	P23368	234190000	251700000	0	3	5	1	9	27.2711	1146
LZIC	Protein LZIC	Q8WZA0	151020000	165400000	169190000	1	1	3	5	27.2703	1147
NUP50	Nuclear pore complex protein Nup50	Q9UKX7	162820000	168200000	153520000	2	2	1	5	27.2671	1148
EIF4E	Eukaryotic translation initiation factor 4E	P06730	107200000	133240000	243340000	1	1	2	4	27.2648	1149
ARPC4	Actin-related protein 2/3 complex subunit 4	P59998	197930000	223820000	61870000	1	1	1	3	27.2643	1150
UBE2Z	Ubiquitin-conjugating enzyme E2 Z	Q9H832	151360000	169160000	160640000	1	3	1	5	27.257	1151
SF3B5	Splicing factor 3B subunit 5	Q9BWJ5	168160000	168030000	140580000	2	3	3	8	27.2438	1152
NAGK	N-acetyl-D-glucosamine kinase	Q9UJ70	152500000	162740000	160800000	3	2	2	7	27.2415	1153
PRPS1	Ribose-phosphate pyrophosphokinase 1;Ribose-phosphate pyrophosphokinase 3;Ribose-phosphate pyrophosphokinase 2	P60891	219950000	151100000	104320000	3	3	2	8	27.2395	1154
TIMM8B	Mitochondrial import inner membrane translocase subunit Tim8 B	Q9Y5J9	138540000	130130000	200740000	3	1	1	5	27.2213	1155
HLA-B		D9J307	223190000	242650000	0	2	2	0	4	27.2103	1156
EMD	Emerin	P50402	154230000	161270000	150190000	1	0	2	3	27.2098	1157
ADK	Adenosine kinase	P55263	145190000	125980000	194080000	3	3	3	9	27.2085	1158
SUPT5H	Transcription elongation factor SPT5	O00267	137850000	192330000	134130000	2	2	2	6	27.2056	1159
TPD52L2	Tumor protein D54	O43399	120630000	145050000	198140000	1	1	1	3	27.204	1160
LRP1	Prolow-density lipoprotein receptor-related protein 1;Low-density lipoprotein receptor-related protein 1 85 kDa subunit;Low-density lipoprotein receptor-related protein 1 515 kDa subunit;Low-density lipoprotein receptor-related protein 1 intracellular domain	Q07954	139420000	155650000	168210000	2	2	4	8	27.2023	1161
TAX1BP3	Tax1-binding protein 3	O14907	194080000	164550000	103950000	2	2	1	5	27.2002	1162
C4orf27	UPF0609 protein C4orf27	Q9NWY4	160850000	202850000	97954000	3	2	3	8	27.1973	1163
ACO1	Cytoplasmic aconitate hydratase	P21399	147420000	109950000	203630000	2	4	2	8	27.1952	1164
MICA	MHC class I polypeptide-related sequence A	Q29983	185020000	168230000	106570000	3	3	1	7	27.1915	1165
TIMM10	Mitochondrial import inner membrane translocase subunit Tim10	P62072	147420000	172700000	139420000	3	2	1	6	27.1907	1166
MAGOHB	Protein mago nashi homolog 2;Protein mago nashi homolog	Q96A72	160350000	161270000	136400000	1	2	1	4	27.1859	1167
ELFN1	Protein ELFN1	P0C7U0	161150000	134700000	160390000	1	1	2	4	27.1803	1168
TES	Testin	Q9UGI8	143420000	190520000	120250000	4	2	6	12	27.1738	1169
WDFY1	WD repeat and FYVE domain-containing protein 1	Q8IWB7	164790000	118110000	170850000	3	1	1	5	27.1724	1170
ARMT1	Protein-glutamate O-methyltransferase	Q9H993	130380000	152730000	170490000	2	3	2	7	27.1719	1171
SRA1	Steroid receptor RNA activator 1	Q9HD15	202240000	251340000	0	1	3	1	5	27.1718	1172
SCRN2	Secernin-2	Q96FV2	167470000	167050000	114770000	2	1	0	3	27.1581	1173
OSMR	Oncostatin-M-specific receptor subunit beta	Q99650	164310000	160070000	124720000	2	2	2	6	27.1575	1174
HUWE1	E3 ubiquitin-protein ligase HUWE1	Q7Z6Z7	130750000	118830000	196800000	1	1	5	7	27.1487	1175
PSMC2	26S protease regulatory subunit 7	P35998	167500000	135290000	142950000	1	2	2	5	27.1467	1176
TXLNA	Alpha-taxilin	P40222	83974000	175050000	182560000	2	4	4	10	27.1332	1177
MVD	Diphosphomevalonate decarboxylase	P53602	131430000	131090000	178950000	0	3	1	4	27.1328	1178
PDE6D	Retinal rod rhodopsin-sensitive cGMP 3,5-cyclic phosphodiesterase subunit delta	O43924	153650000	131870000	152950000	2	1	2	5	27.1229	1179
DNAJC7	DnaJ homolog subfamily C member 7	Q99615	63627000	254450000	119240000	0	5	1	6	27.1191	1180
MRRF	Ribosome-recycling factor, mitochondrial	Q96E11	150520000	146790000	138340000	0	1	2	3	27.1136	1181
HLA-Cw		Q5RIP0	138920000	173060000	122770000	2	1	2	5	27.1106	1182
NAA50	N-alpha-acetyltransferase 50	Q9GZZ1	135770000	134540000	163800000	2	3	2	7	27.1085	1183
PSMG2	Proteasome assembly chaperone 2	Q969U7	137580000	145130000	150980000	1	2	1	4	27.1071	1184
RRP9	U3 small nucleolar RNA-interacting protein 2	O43818	133330000	168340000	126420000	1	3	2	6	27.0884	1185
RPL22	60S ribosomal protein L22	P35268	142740000	159310000	125190000	2	2	1	5	27.0855	1186
THSD4	Thrombospondin type-1 domain-containing protein 4	Q6ZMP0	139870000	152990000	134230000	2	3	1	6	27.085	1187
GOSR1	Golgi SNAP receptor complex member 1	O95249	168010000	117840000	140840000	1	1	1	3	27.0837	1188
PSMD10	26S proteasome non-ATPase regulatory subunit 10	O75832	63962000	67593000	295110000	1	1	4	6	27.0836	1189
VSTM2L	V-set and transmembrane domain-containing protein 2-like protein	Q96N03	181330000	142530000	102550000	2	1	0	3	27.0827	1190
DCBLD2	Discoidin, CUB and LCCL domain-containing protein 2	Q96PD2	131530000	140410000	154040000	1	1	2	4	27.0812	1191
ASMTL	N-acetylserotonin O-methyltransferase-like protein	O95671	131660000	136840000	156900000	2	1	2	5	27.0793	1192
ITGAV	Integrin alpha-V;Integrin alpha-V heavy chain;Integrin alpha-V light chain	P06756	91291000	140220000	193850000	2	4	1	7	27.0792	1193
EIF4EBP1	Eukaryotic translation initiation factor 4E-binding protein 1	Q13541	154410000	143170000	126190000	2	2	1	5	27.0737	1194
MAP2K1	Dual specificity mitogen-activated protein kinase kinase 1;Dual specificity mitogen-activated protein kinase kinase 2	Q02750	134110000	164530000	124870000	3	0	2	5	27.0729	1195
STK24	Serine/threonine-protein kinase 24;Serine/threonine-protein kinase 24 36 kDa subunit;Serine/threonine-protein kinase 24 12 kDa subunit;Serine/threonine-protein kinase 25	Q9Y6E0	85704000	167910000	168000000	1	2	3	6	27.0664	1196
RSU1	Ras suppressor protein 1	Q15404	130520000	149890000	140530000	2	2	1	5	27.0641	1197
HIST1H1D	Histone H1.3	P16402	143900000	154030000	120350000	1	2	1	4	27.0549	1198
BAIAP2L1	Brain-specific angiogenesis inhibitor 1-associated protein 2-like protein 1	Q9UHR4	144620000	99759000	172540000	2	2	3	7	27.0502	1199
CHMP1B	Charged multivesicular body protein 1b	Q7LBR1	131170000	106070000	177610000	1	1	3	5	27.0431	1200
ADH5	Alcohol dehydrogenase class-3	P11766	132190000	79928000	202610000	1	2	3	6	27.0426	1201
PML	Protein PML	P29590	148230000	127290000	138560000	1	3	2	6	27.0404	1202
CD320	CD320 antigen	Q9NPF0	115920000	104500000	193330000	1	1	1	3	27.0392	1203
HMGN3	High mobility group nucleosome-binding domain-containing protein 3	Q15651	179890000	147110000	83808000	3	2	2	7	27.0289	1204
PPM1F	Protein phosphatase 1F	P49593	101170000	89398000	219910000	2	2	4	8	27.0278	1205
SBDS	Ribosome maturation protein SBDS	Q9Y3A5	243020000	166500000	0	1	2	2	5	27.0244	1206
CMC4	Cx9C motif-containing protein 4	P56277	86989000	95766000	225880000	1	1	4	6	27.0213	1207
DNAJA1	DnaJ homolog subfamily A member 1	P31689	127380000	105290000	174530000	1	0	3	4	27.0162	1208
GALNT6	Polypeptide N-acetylgalactosaminyltransferase 6	Q8NCL4	101750000	135580000	165820000	1	2	2	5	27.0018	1209
PDIA6	Protein disulfide-isomerase A6	Q15084	133450000	149510000	119720000	2	2	0	4	27.0001	1210
RPL5	60S ribosomal protein L5	P46777	139680000	141310000	119030000	3	5	1	9	26.9905	1211
OXCT1	Succinyl-CoA:3-ketoacid coenzyme A transferase 1, mitochondrial	P55809	191630000	133110000	73724000	2	2	1	5	26.9849	1212
MLLT4	Afadin	P55196	155310000	145950000	96618000	1	3	1	5	26.9828	1213
NOTCH3	Neurogenic locus notch homolog protein 3;Notch 3 extracellular truncation;Notch 3 intracellular domain	Q9UM47	125130000	145320000	126580000	2	3	2	7	26.9797	1214
PSMG1	Proteasome assembly chaperone 1	O95456	108390000	105570000	181260000	1	1	3	5	26.9731	1215
PADI2	Protein-arginine deiminase type-2	Q9Y2J8	177070000	0	218070000	2	1	3	6	26.9728	1216
GALK1	Galactokinase	P51570	109960000	103570000	180540000	1	2	3	6	26.9689	1217
NOTCH2	Neurogenic locus notch homolog protein 2;Notch 2 extracellular truncation;Notch 2 intracellular domain	Q04721	134880000	140630000	118060000	3	3	2	8	26.9671	1218
TWSG1	Twisted gastrulation protein homolog 1	Q9GZX9	141940000	145310000	105980000	2	2	0	4	26.9658	1219
RGMB	RGM domain family member B	Q6NW40	141930000	142940000	107480000	0	1	2	3	26.9626	1220
CCBL2	Kynurenine--oxoglutarate transaminase 3	Q6YP21	130570000	172320000	88546000	1	0	2	3	26.9592	1221
GABARAPL1	Gamma-aminobutyric acid receptor-associated protein-like 1	Q9H0R8	113220000	118370000	157340000	3	2	1	6	26.95	1222
EFNA5	Ephrin-A5	P52803	198850000	187150000	0	2	0	1	3	26.9391	1223
DTYMK	Thymidylate kinase	P23919	191860000	191790000	0	3	3	1	7	26.9303	1224
EIF3I	Eukaryotic translation initiation factor 3 subunit I	Q13347	112050000	131680000	136580000	1	3	2	6	26.9176	1225
NUDT2	Bis(5-nucleosyl)-tetraphosphatase [asymmetrical]	P50583	110890000	93810000	172570000	2	2	2	6	26.9061	1226
NCOA5	Nuclear receptor coactivator 5	Q9HCD5	97436000	88456000	191320000	1	0	1	2	26.9058	1227
PSMD3	26S proteasome non-ATPase regulatory subunit 3	O43242	124460000	139060000	113120000	2	3	0	5	26.9036	1228
UBL4A	Ubiquitin-like protein 4A	P11441	122950000	127630000	125340000	4	2	2	8	26.9009	1229
HSP90B1	Endoplasmin	P14625	147360000	129660000	98646000	3	2	2	7	26.8999	1230
RAB2A	Ras-related protein Rab-2A	P61019	146710000	110430000	118270000	1	1	2	4	26.8989	1231
CADM4	Cell adhesion molecule 4	Q8NFZ8	171610000	117960000	85002000	2	0	1	3	26.8957	1232
RNASET2	Ribonuclease T2	O00584	208600000	165540000	0	2	2	3	7	26.894	1233
RECQL	ATP-dependent DNA helicase Q1	P46063	128520000	117670000	126100000	1	2	3	6	26.8869	1234
HRSP12	Ribonuclease UK114	P52758	165350000	204300000	0	1	2	0	3	26.8766	1235
HSPA13	Heat shock 70 kDa protein 13	P48723	123850000	147350000	98357000	1	2	2	5	26.8763	1236
COPE	Coatomer subunit epsilon	O14579	121900000	109350000	137200000	2	1	2	5	26.8719	1237
PDCD6	Programmed cell death protein 6	O75340	79296000	64318000	223300000	2	2	2	6	26.8659	1238
CMAS	N-acylneuraminate cytidylyltransferase	Q8NFW8	98099000	136450000	131970000	1	1	3	5	26.8644	1239
DPP9	Dipeptidyl peptidase 9	Q86TI2	136650000	124850000	101860000	1	3	3	7	26.8519	1240
HN1	Hematological and neurological expressed 1 protein;Hematological and neurological expressed 1 protein, N-terminally processed	Q9UK76	199820000	163310000	0	0	1	2	3	26.8509	1241
H1F0	Histone H1.0;Histone H1.0, N-terminally processed	P07305	112010000	108740000	141290000	1	1	2	4	26.8466	1242
COPS4	COP9 signalosome complex subunit 4	Q9BT78	111150000	147450000	99282000	1	2	1	4	26.8299	1243
RBM28	RNA-binding protein 28	Q9NW13	140210000	113520000	103960000	1	1	2	4	26.8292	1244
EPHB4	Receptor protein-tyrosine kinase;Ephrin type-B receptor 4	P54760	103090000	118400000	135460000	1	1	0	2	26.8262	1245
SCFD1	Sec1 family domain-containing protein 1	Q8WVM8	80774000	160530000	114830000	2	2	2	6	26.8229	1246
LEMD2	LEM domain-containing protein 2	Q8NC56	111670000	77992000	166230000	1	2	1	4	26.8219	1247
LSM12	Protein LSM12 homolog	Q3MHD2	141010000	131750000	82461000	0	2	2	4	26.8192	1248
CHMP5	Charged multivesicular body protein 5	Q9NZZ3	163340000	191380000	0	2	1	2	5	26.8171	1249
CRIP2	Cysteine-rich protein 2	P52943	105030000	115890000	133320000	0	2	0	2	26.8152	1250
DDR1	Epithelial discoidin domain-containing receptor 1	Q08345	159920000	193680000	0	1	3	0	4	26.8126	1251
SIRT5	NAD-dependent protein deacylase sirtuin-5, mitochondrial	Q9NXA8	113730000	107260000	130370000	1	1	2	4	26.8034	1252
SMARCA5	SWI/SNF-related matrix-associated actin-dependent regulator of chromatin subfamily A member 5	O60264	107580000	79713000	163200000	0	1	2	3	26.7998	1253
LIN7C	Protein lin-7 homolog C	Q9NUP9	118310000	127160000	104750000	0	1	1	2	26.7987	1254
NRP1	Neuropilin-1	O14786	134540000	97400000	118070000	1	0	2	3	26.7979	1255
B3GAT3	Galactosylgalactosylxylosylprotein 3-beta-glucuronosyltransferase 3	O94766	92020000	91695000	164340000	2	1	2	5	26.7898	1256
CCAR1	Cell division cycle and apoptosis regulator protein 1	Q8IX12	112370000	133300000	99951000	2	3	2	7	26.7797	1257
MFGE8	Lactadherin;Lactadherin short form;Medin	Q08431	93344000	129450000	122430000	2	2	2	6	26.778	1258
SMC3	Structural maintenance of chromosomes protein 3	Q9UQE7	118940000	120980000	104960000	2	1	2	5	26.7766	1259
TOM1L1	TOM1-like protein 1	O75674	164690000	178270000	0	0	2	0	2	26.7685	1260
UBXN7	UBX domain-containing protein 7	O94888	27942000	21737000	289880000	3	1	1	5	26.7541	1261
RPS15	40S ribosomal protein S15	P62841	94988000	122150000	122160000	0	1	1	2	26.753	1262
EEA1	Early endosome antigen 1	Q15075	97065000	94624000	146620000	1	2	2	5	26.7488	1263
ENY2	Transcription and mRNA export factor ENY2	Q9NPA8	145230000	192520000	0	1	2	0	3	26.7464	1264
ASRGL1	Isoaspartyl peptidase/L-asparaginase;Isoaspartyl peptidase/L-asparaginase alpha chain;Isoaspartyl peptidase/L-asparaginase beta chain	Q7L266	163150000	173700000	0	2	1	1	4	26.7426	1265
MMP14	Matrix metalloproteinase-14	P50281	133530000	0	203250000	1	0	2	3	26.7423	1266
FIP1L1	Pre-mRNA 3-end-processing factor FIP1	Q6UN15	109600000	127910000	98281000	1	2	1	4	26.738	1267
RACGAP1	Rac GTPase-activating protein 1	Q9H0H5	85492000	90461000	158610000	1	2	1	4	26.7327	1268
AGO1	Protein argonaute-1;Protein argonaute	Q9UL18	97693000	91887000	144780000	3	1	1	5	26.7319	1269
COPS8	COP9 signalosome complex subunit 8	Q99627	111740000	112540000	109500000	0	1	2	3	26.7294	1270
DNAJB11	DnaJ homolog subfamily B member 11	Q9UBS4	109420000	117140000	106660000	1	1	2	4	26.7269	1271
SQSTM1	Sequestosome-1	Q13501	122480000	111820000	97449000	2	2	1	5	26.7206	1272
THRAP3	Thyroid hormone receptor-associated protein 3	Q9Y2W1	163010000	0	168380000	2	0	3	5	26.719	1273
PPM1A	Protein phosphatase 1A	P35813	101120000	105870000	123890000	2	3	2	7	26.7168	1274
QKI	Protein quaking	Q96PU8	106340000	114760000	108910000	2	2	0	4	26.713	1275
RABGGTB	Geranylgeranyl transferase type-2 subunit beta	P53611	186260000	143700000	0	0	2	0	2	26.7128	1276
POLDIP2	Polymerase delta-interacting protein 2	Q9Y2S7	108990000	113000000	105820000	0	2	2	4	26.7033	1277
SHC1	SHC-transforming protein 1	P29353	120210000	97270000	110260000	2	1	2	5	26.703	1278
SPAG9	C-Jun-amino-terminal kinase-interacting protein 4	O60271	162670000	163060000	0	2	3	1	6	26.6941	1279
TOP2A	DNA topoisomerase 2-alpha	P11388	0	203280000	121040000	0	2	2	4	26.6879	1280
SNAPIN	SNARE-associated protein Snapin	O95295	103260000	117340000	102040000	1	1	4	6	26.6804	1281
NAPG	Gamma-soluble NSF attachment protein	Q99747	106420000	98741000	116750000	2	2	3	7	26.6771	1282
HIF1AN	Hypoxia-inducible factor 1-alpha inhibitor	Q9NWT6	125580000	99898000	95125000	2	0	2	4	26.6713	1283
NT5C2	Cytosolic purine 5-nucleotidase	P49902	74610000	92875000	151620000	2	2	3	7	26.6645	1284
WNK1	Serine/threonine-protein kinase WNK1	Q9H4A3	114600000	102640000	101240000	2	2	2	6	26.6617	1285
HGS	Hepatocyte growth factor-regulated tyrosine kinase substrate	O14964	81484000	83706000	152440000	0	2	2	4	26.6578	1286
VARS	Valine--tRNA ligase	P26640	107200000	102080000	108340000	1	2	2	5	26.6578	1287
THBS3	Thrombospondin-3	P49746	91797000	67681000	158020000	1	1	0	2	26.6572	1288
SARNP	SAP domain-containing ribonucleoprotein	P82979	93920000	118060000	100620000	1	3	1	5	26.6348	1289
RPL6	60S ribosomal protein L6	Q02878	141820000	170150000	0	2	1	0	3	26.6319	1290
ARPC1A	Actin-related protein 2/3 complex subunit 1A	Q92747	98263000	123950000	89339000	1	0	1	2	26.6299	1291
RPS17	40S ribosomal protein S17	P08708	67582000	106850000	134420000	1	0	2	3	26.6174	1292
H2AFV	Histone H2A.V;Histone H2A.Z;Histone H2A	Q71UI9	133850000	174600000	0	1	2	2	5	26.6155	1293
ULBP2	NKG2D ligand 2	Q9BZM5	107700000	133480000	66984000	2	2	2	6	26.6142	1294
MARCKSL1	MARCKS-related protein	P49006	148570000	158920000	0	1	2	1	4	26.611	1295
ISOC1	Isochorismatase domain-containing protein 1	Q96CN7	108590000	124420000	70380000	1	1	1	3	26.5916	1296
NUDT19	Nucleoside diphosphate-linked moiety X motif 19, mitochondrial	A8MXV4	145340000	157640000	0	2	2	3	7	26.5897	1297
PPAT	Amidophosphoribosyltransferase	Q06203	97010000	102660000	101810000	1	2	1	4	26.5825	1298
MINPP1	Multiple inositol polyphosphate phosphatase 1	Q9UNW1	91208000	76209000	133620000	2	1	2	5	26.5804	1299
XRCC1	DNA repair protein XRCC1	P18887	149950000	150630000	0	2	2	0	4	26.5782	1300
SCLY	Selenocysteine lyase	Q96I15	95101000	106620000	96932000	0	2	2	4	26.5689	1301
ZC3HAV1	Zinc finger CCCH-type antiviral protein 1	Q7Z2W4	89126000	103780000	104680000	1	2	0	3	26.5638	1302
PDLIM4	PDZ and LIM domain protein 4	P50479	103790000	92990000	98566000	1	1	2	4	26.5529	1303
HMGN4	High mobility group nucleosome-binding domain-containing protein 4	O00479	145720000	148690000	0	4	3	1	8	26.5483	1304
PICALM	Phosphatidylinositol-binding clathrin assembly protein	Q13492	138820000	69393000	86061000	0	1	2	3	26.5476	1305
FARSB	Phenylalanine--tRNA ligase beta subunit	Q9NSD9	96962000	99125000	97142000	3	2	2	7	26.5425	1306
IFIT2	Interferon-induced protein with tetratricopeptide repeats 2	P09913	0	150190000	143030000	1	1	5	7	26.5424	1307
FAHD2A	Fumarylacetoacetate hydrolase domain-containing protein 2A;Fumarylacetoacetate hydrolase domain-containing protein 2B	Q96GK7	87240000	113710000	91571000	1	2	1	4	26.539	1308
SMAP1	Stromal membrane-associated protein 1	Q8IYB5	97514000	108140000	84292000	2	3	1	6	26.5262	1309
RSL1D1	Ribosomal L1 domain-containing protein 1	O76021	99194000	112490000	77017000	2	3	3	8	26.52	1310
ZFPL1	Zinc finger protein-like 1	O95159	101900000	100450000	85354000	2	1	2	5	26.515	1311
PITPNA	Phosphatidylinositol transfer protein alpha isoform	Q00169	139960000	145210000	0	1	2	1	4	26.5023	1312
SSU72	RNA polymerase II subunit A C-terminal domain phosphatase SSU72	Q9NP77	78102000	106480000	100190000	1	2	3	6	26.5003	1313
DYNC1H1	Cytoplasmic dynein 1 heavy chain 1	Q14204	66900000	72247000	145250000	2	2	1	5	26.4984	1314
PSMC5	26S protease regulatory subunit 8	P62195	143910000	140200000	0	1	2	3	6	26.4969	1315
PURA	Transcriptional activator protein Pur-alpha	Q00577	83071000	110110000	89768000	0	1	2	3	26.491	1316
COA4	Cytochrome c oxidase assembly factor 4 homolog, mitochondrial	Q9NYJ1	87439000	80934000	108910000	2	3	2	7	26.4618	1317
NMI	N-myc-interactor	Q13287	88753000	78168000	110160000	1	1	2	4	26.4608	1318
GPC4	Glypican-4;Secreted glypican-4	O75487	94389000	85056000	97447000	1	1	2	4	26.4598	1319
RAD23A	UV excision repair protein RAD23 homolog A	P54725	136980000	138480000	0	3	1	0	4	26.4523	1320
SF3B6	Splicing factor 3B subunit 6	Q9Y3B4	143840000	131490000	0	1	1	1	3	26.4516	1321
C5orf22	UPF0489 protein C5orf22	Q49AR2	76181000	82447000	116250000	0	1	1	2	26.4493	1322
B3GNT2	N-acetyllactosaminide beta-1,3-N-acetylglucosaminyltransferase 2	Q9NY97	88564000	77862000	107450000	1	1	1	3	26.444	1323
GOLGB1	Golgin subfamily B member 1	Q14789	134870000	136580000	0	1	1	1	3	26.4311	1324
HIP1	Huntingtin-interacting protein 1	O00291	97398000	86191000	87021000	1	0	2	3	26.4267	1325
CD151	Tetraspanin;CD151 antigen	P48509	89802000	96453000	80796000	1	2	0	3	26.4076	1326
SIAE	Sialate O-acetylesterase	Q9HAT2	113830000	152340000	0	2	0	0	2	26.4028	1327
DDX23	Probable ATP-dependent RNA helicase DDX23	Q9BUQ8	38173000	37956000	189750000	0	0	5	5	26.4012	1328
GSTT1	Glutathione S-transferase theta-1	P30711	102560000	163080000	0	1	1	1	3	26.3999	1329
DLG1	Disks large homolog 1	Q12959	0	114540000	149080000	0	1	2	3	26.3889	1330
UBL5	Ubiquitin-like protein 5	Q9BZL1	85694000	95557000	76340000	1	2	2	5	26.3555	1331
ARF1	ADP-ribosylation factor 1;ADP-ribosylation factor 3	P84077	120790000	136720000	0	2	2	0	4	26.3551	1332
SF3B1	Splicing factor 3B subunit 1	O75533	84122000	109460000	63507000	1	2	3	6	26.3527	1333
LACTB2	Beta-lactamase-like protein 2	Q53H82	101870000	85773000	69400000	2	1	1	4	26.3525	1334
PCBD2	Pterin-4-alpha-carbinolamine dehydratase 2	Q9H0N5	94448000	78221000	81868000	1	2	1	4	26.3383	1335
CDK1	Cyclin-dependent kinase 1;Cyclin-dependent kinase 18;Cyclin-dependent kinase 14;Cyclin-dependent kinase 17;Cyclin-dependent kinase 16;Cyclin-dependent kinase 3;Cyclin-dependent kinase 15;Cyclin-dependent kinase 9;Cyclin-dependent kinase 6;Cyclin-dependent kinase 4;Cyclin-dependent kinase 2;Cyclin-dependent-like kinase 5;Cyclin-dependent kinase 13	P06493	74031000	93814000	85458000	1	0	1	2	26.3313	1336
HSBP1	Heat shock factor-binding protein 1	O75506	138110000	113840000	0	0	1	1	2	26.3236	1337
FAM50A	Protein FAM50A	Q14320	47777000	57038000	147020000	1	0	4	5	26.3229	1338
YAP1	Transcriptional coactivator YAP1	P46937	70553000	95252000	84982000	1	1	2	4	26.3169	1339
CNP	2,3-cyclic-nucleotide 3-phosphodiesterase	P09543	79855000	65324000	104490000	1	1	2	4	26.3105	1340
PPP2R5D	Serine/threonine-protein phosphatase 2A 56 kDa regulatory subunit delta isoform	Q14738	69010000	64338000	115980000	0	0	2	2	26.3085	1341
PRKACA	cAMP-dependent protein kinase catalytic subunit alpha	P17612	89399000	83421000	76233000	1	2	1	4	26.3069	1342
UBXN1	UBX domain-containing protein 1	Q04323	99612000	149110000	0	2	2	2	6	26.305	1343
HSDL2	Hydroxysteroid dehydrogenase-like protein 2	Q6YN16	75873000	121670000	50459000	1	2	1	4	26.3008	1344
PALM	Paralemmin-1	O75781	123480000	122370000	0	0	1	1	2	26.2882	1345
TROVE2	60 kDa SS-A/Ro ribonucleoprotein	P10155	95341000	94633000	55857000	1	1	2	4	26.2881	1346
IDE	Insulin-degrading enzyme	P14735	63715000	66185000	114990000	0	0	3	3	26.2826	1347
PVRL1	Nectin-1	Q15223	134800000	109710000	0	2	2	1	5	26.2804	1348
CUL1	Cullin-1	Q13616	97431000	84451000	62500000	1	2	1	4	26.2796	1349
PAPSS1	Bifunctional 3-phosphoadenosine 5-phosphosulfate synthase 1;Sulfate adenylyltransferase;Adenylyl-sulfate kinase	O43252	107100000	136880000	0	2	1	0	3	26.2772	1350
GCLC	Glutamate--cysteine ligase catalytic subunit	P48506	111730000	132050000	0	2	2	1	5	26.276	1351
LRRFIP1	Leucine-rich repeat flightless-interacting protein 1	Q32MZ4	127800000	112670000	0	3	1	0	4	26.2563	1352
CHMP1A	Charged multivesicular body protein 1a	Q9HD42	76880000	67516000	95554000	1	1	1	3	26.2532	1353
SNRNP70	U1 small nuclear ribonucleoprotein 70 kDa	P08621	96713000	90741000	52323000	1	1	2	4	26.2522	1354
HDHD2	Haloacid dehalogenase-like hydrolase domain-containing protein 2	Q9H0R4	78873000	83786000	76878000	1	1	2	4	26.2507	1355
CRABP2	Cellular retinoic acid-binding protein 2	P29373	92150000	75032000	72286000	2	1	1	4	26.2503	1356
ALDH16A1	Aldehyde dehydrogenase family 16 member A1	Q8IZ83	63786000	59287000	113790000	2	1	2	5	26.2345	1357
CASP7	Caspase-7;Caspase-7 subunit p20;Caspase-7 subunit p11	P55210	63161000	77510000	95397000	1	2	1	4	26.2297	1358
GUK1	Guanylate kinase	Q16774	118030000	115270000	0	2	2	0	4	26.2126	1359
PRPF40A	Pre-mRNA-processing factor 40 homolog A	O75400	65123000	69131000	98464000	1	1	1	3	26.209	1360
C1R	Complement C1r subcomponent;Complement C1r subcomponent heavy chain;Complement C1r subcomponent light chain	P00736	0	89252000	141680000	0	1	4	5	26.1979	1361
SUCLG1	Succinyl-CoA ligase [ADP/GDP-forming] subunit alpha, mitochondrial	P53597	71492000	44534000	114440000	2	1	1	4	26.195	1362
TCEAL3	Transcription elongation factor A protein-like 3;Transcription elongation factor A protein-like 6;Transcription elongation factor A protein-like 5	Q969E4	104260000	74072000	52011000	2	1	0	3	26.1942	1363
PSMD7	26S proteasome non-ATPase regulatory subunit 7	P51665	0	0	226810000	0	0	3	3	26.1719	1364
SF3B4	Splicing factor 3B subunit 4	Q15427	52583000	53273000	118800000	1	0	1	2	26.1582	1365
TP53BP1	Tumor suppressor p53-binding protein 1	Q12888	63732000	85813000	73998000	1	1	1	3	26.151	1366
CTSA	Carboxypeptidase;Lysosomal protective protein;Lysosomal protective protein 32 kDa chain;Lysosomal protective protein 20 kDa chain	P10619	133840000	0	88701000	0	0	1	1	26.1445	1367
RANBP2	E3 SUMO-protein ligase RanBP2	P49792	57905000	63341000	101200000	1	1	4	6	26.1439	1368
TRMT112	Multifunctional methyltransferase subunit TRM112-like protein	Q9UI30	108800000	0	113170000	1	0	2	3	26.1408	1369
QTRT1	Queuine tRNA-ribosyltransferase	Q9BXR0	0	0	219950000	1	0	2	3	26.1276	1370
GSKIP	GSK3-beta interaction protein	Q9P0R6	108390000	110610000	0	1	3	0	4	26.1214	1371
AP3B1	AP-3 complex subunit beta-1	O00203	112740000	104750000	0	2	1	0	3	26.1114	1372
CHGB	Secretogranin-1;PE-11;GAWK peptide;CCB peptide	P05060	122030000	94664000	0	1	1	1	3	26.1061	1373
DPYSL2	Dihydropyrimidinase-related protein 2	Q16555	111270000	104560000	0	1	2	2	5	26.1004	1374
CYFIP1	Cytoplasmic FMR1-interacting protein 1;Cytoplasmic FMR1-interacting protein 2	Q7L576	0	0	213740000	0	0	4	4	26.0863	1375
MCM2	DNA replication licensing factor MCM2	P49736	74831000	138270000	0	1	1	3	5	26.082	1376
IARS	Isoleucine--tRNA ligase, cytoplasmic	P41252	68570000	77321000	66435000	2	2	0	4	26.0767	1377
ARL3	ADP-ribosylation factor-like protein 3	P36405	59657000	76512000	74917000	2	1	1	4	26.0683	1378
CUL5	Cullin-5	Q93034	59427000	73827000	76925000	0	1	1	2	26.0621	1379
FN3KRP	Ketosamine-3-kinase	Q9HA64	53575000	49731000	106560000	1	1	2	4	26.0599	1380
LAMP2	Lysosome-associated membrane glycoprotein 2	P13473	101960000	0	105790000	0	0	2	2	26.0453	1381
SEPT6	Septin-6	Q14141	83674000	77656000	45994000	1	1	1	3	26.0423	1382
hCG_2043597		Q96A10	61485000	70896000	74578000	1	1	2	4	26.0398	1383
RPL17	60S ribosomal protein L17	P18621	66733000	73806000	66305000	1	1	2	4	26.039	1384
STAM	Signal transducing adapter molecule 1;Signal transducing adapter molecule 2	Q92783	102000000	103470000	0	1	3	1	5	26.0294	1385
OLFML2A	Olfactomedin-like protein 2A	Q68BL7	71624000	68988000	63478000	1	1	2	4	26.0197	1386
PM20D2	Peptidase M20 domain-containing protein 2	Q8IYS1	89029000	73959000	39967000	1	2	2	5	26.0116	1387
PRPF3	U4/U6 small nuclear ribonucleoprotein Prp3	O43395	66935000	65834000	66858000	0	0	1	1	25.9878	1388
SMARCC1	SWI/SNF complex subunit SMARCC1	Q92922	61041000	70548000	68024000	1	0	1	2	25.9877	1389
GGH	Gamma-glutamyl hydrolase	Q92820	0	78756000	120420000	0	1	2	3	25.9845	1390
DRAP1	Dr1-associated corepressor	Q14919	78441000	66943000	52842000	0	1	2	3	25.9776	1391
DNM1L	Dynamin-1-like protein	O00429	56685000	74964000	66559000	2	1	2	5	25.9775	1392
TPD52	Tumor protein D52	P55327	56669000	48761000	91845000	1	2	0	3	25.9707	1393
PTGR2	Prostaglandin reductase 2	Q8N8N7	50289000	44681000	98556000	1	1	4	6	25.943	1394
COPZ1	Coatomer subunit zeta-1	P61923	101900000	91553000	0	1	1	2	4	25.9424	1395
PSMC6	26S protease regulatory subunit 10B	P62333	90179000	102930000	0	1	1	0	2	25.9399	1396
CLIP1	CAP-Gly domain-containing linker protein 1	P30622	101330000	91403000	0	2	1	1	4	25.9371	1397
NIF3L1	NIF3-like protein 1	Q9GZT8	59394000	68288000	64986000	1	2	0	3	25.9366	1398
DTX3L	E3 ubiquitin-protein ligase DTX3L	Q8TDB6	61118000	61683000	69062000	1	2	1	4	25.9305	1399
FHL2	Four and a half LIM domains protein 2	Q14192	70057000	46896000	74770000	2	0	2	4	25.9295	1400
MYLK	Myosin light chain kinase, smooth muscle;Myosin light chain kinase, smooth muscle, deglutamylated form	Q15746	0	0	191640000	0	0	1	1	25.9289	1401
ASPSCR1	Tether containing UBX domain for GLUT4	Q9BZE9	56395000	48021000	86553000	2	1	2	5	25.9238	1402
DLAT	Dihydrolipoyllysine-residue acetyltransferase component of pyruvate dehydrogenase complex, mitochondrial;Acetyltransferase component of pyruvate dehydrogenase complex	P10515	53217000	54915000	82830000	0	3	1	4	25.9237	1403
MCMBP	Mini-chromosome maintenance complex-binding protein	Q9BTE3	109450000	79303000	0	1	1	2	4	25.907	1404
UPF1	Regulator of nonsense transcripts 1	Q92900	96644000	90857000	0	2	0	1	3	25.8974	1405
IL1RAP	Interleukin-1 receptor accessory protein	Q9NPH3	65280000	53307000	68802000	1	1	1	3	25.8965	1406
ETHE1	Persulfide dioxygenase ETHE1, mitochondrial	O95571	57439000	59979000	69348000	2	2	1	5	25.8917	1407
SEC31A	Protein transport protein Sec31A	O94979	90127000	96087000	0	3	1	2	6	25.8874	1408
AP2A2	AP-2 complex subunit alpha-2	O94973	92084000	93870000	0	2	0	1	3	25.8854	1409
QDPR	Dihydropteridine reductase	P09417	100860000	84751000	0	1	1	1	3	25.8827	1410
DDX46	Probable ATP-dependent RNA helicase DDX46	Q7L014	71033000	80802000	32690000	2	2	0	4	25.8743	1411
AGFG1	Arf-GAP domain and FG repeat-containing protein 1	P52594	58392000	64099000	58713000	2	1	0	3	25.8481	1412
PSMD1	26S proteasome non-ATPase regulatory subunit 1	Q99460	61782000	59713000	58530000	1	1	1	3	25.8387	1413
USP7	Ubiquitin carboxyl-terminal hydrolase 7;Ubiquitin carboxyl-terminal hydrolase	Q93009	34896000	50045000	94655000	1	3	2	6	25.8352	1414
KDM1A	Lysine-specific histone demethylase 1A	O60341	90705000	88309000	0	1	2	1	4	25.8305	1415
PRDX4	Peroxiredoxin-4	Q13162	59110000	62433000	57310000	1	1	0	2	25.8292	1416
HERC4	Probable E3 ubiquitin-protein ligase HERC4	Q5GLZ8	59118000	61523000	57688000	1	1	2	4	25.825	1417
EPDR1	Mammalian ependymin-related protein 1	Q9UM22	0	177270000	0	0	1	0	1	25.8164	1418
HAT1	Histone acetyltransferase type B catalytic subunit	O14929	0	0	176130000	0	0	2	2	25.8071	1419
TSG101	Tumor susceptibility gene 101 protein	Q99816	51795000	59568000	64384000	0	1	1	2	25.804	1420
WDR77	Methylosome protein 50	Q9BQA1	70160000	72734000	32331000	2	1	1	4	25.7997	1421
FXR1	Fragile X mental retardation syndrome-related protein 1;Fragile X mental retardation syndrome-related protein 2	P51114	74374000	81019000	19627000	2	2	3	7	25.798	1422
ERC1	ELKS/Rab6-interacting/CAST family member 1;ERC protein 2	Q8IUD2	96062000	77490000	0	2	1	0	3	25.7858	1423
PRPF4	U4/U6 small nuclear ribonucleoprotein Prp4	O43172	81517000	91820000	0	0	1	0	1	25.784	1424
DDI2	Protein DDI1 homolog 2	Q5TDH0	24319000	38363000	110510000	1	1	4	6	25.7828	1425
GCHFR	GTP cyclohydrolase 1 feedback regulatory protein	P30047	0	0	172380000	0	1	2	3	25.7761	1426
CNPY2	Protein canopy homolog 2	Q9Y2B0	51070000	51093000	69837000	1	1	1	3	25.7729	1427
THUMPD1	THUMP domain-containing protein 1	Q9NXG2	85347000	84358000	0	1	1	1	3	25.7535	1428
LIF	Leukemia inhibitory factor	P15018	0	102980000	65880000	0	1	2	3	25.7463	1429
IPO4	Importin-4	Q8TEX9	41796000	75143000	50802000	2	1	3	6	25.7367	1430
ABI2	Abl interactor 2	Q9NYB9	57187000	41702000	66265000	1	0	2	3	25.7143	1431
NLGN2	Neuroligin-2	Q8NFZ4	85899000	78595000	0	2	2	0	4	25.7085	1432
AGL	Glycogen debranching enzyme;4-alpha-glucanotransferase;Amylo-alpha-1,6-glucosidase	P35573	0	0	164310000	0	0	2	2	25.7069	1433
GSTZ1	Maleylacetoacetate isomerase	O43708	88661000	74584000	0	1	1	1	3	25.6975	1434
EIF2B1	Translation initiation factor eIF-2B subunit alpha	Q14232	0	68942000	93489000	1	2	0	3	25.6903	1435
FARSA	Phenylalanine--tRNA ligase alpha subunit	Q9Y285	84818000	0	76799000	2	0	1	3	25.683	1436
CCAR2	Cell cycle and apoptosis regulator protein 2	Q8N163	69593000	91548000	0	1	2	3	6	25.6788	1437
RABEPK	Rab9 effector protein with kelch motifs	Q7Z6M1	0	93869000	65674000	0	1	2	3	25.6644	1438
RAB21	Ras-related protein Rab-21	Q9UL25	49856000	47777000	61835000	2	1	0	3	25.6637	1439
ICAM5	Intercellular adhesion molecule 5	Q9UMF0	45965000	50688000	60460000	1	1	3	5	25.6423	1440
EGFR	Epidermal growth factor receptor;Receptor protein-tyrosine kinase	P00533	74233000	82027000	0	2	2	2	6	25.6344	1441
SPECC1	Cytospin-B	Q5M775	47281000	57240000	50924000	1	1	1	3	25.6269	1442
ZFR	Zinc finger RNA-binding protein	Q96KR1	56343000	34889000	63445000	1	1	4	6	25.6197	1443
ASL	Argininosuccinate lyase	P04424	0	0	154620000	4	3	2	9	25.6192	1444
XPO5	Exportin-5	Q9HAV4	43245000	65530000	45611000	2	1	1	4	25.617	1445
TRNT1	CCA tRNA nucleotidyltransferase 1, mitochondrial	Q96Q11	0	0	153960000	1	1	2	4	25.613	1446
NEK9	Serine/threonine-protein kinase Nek9	Q8TD19	0	0	151430000	0	0	2	2	25.5891	1447
AHCYL2	Adenosylhomocysteinase;Putative adenosylhomocysteinase 2;Putative adenosylhomocysteinase 3	O43865	74441000	76754000	0	1	2	0	3	25.5869	1448
SMU1	WD40 repeat-containing protein SMU1;WD40 repeat-containing protein SMU1, N-terminally processed	Q2TAY7	38362000	58340000	54340000	1	2	0	3	25.5854	1449
BPGM	Bisphosphoglycerate mutase	P07738	49387000	47872000	52990000	2	0	0	2	25.5778	1450
IMPAD1	Inositol monophosphatase 3	Q9NX62	51706000	53743000	44403000	1	2	1	4	25.574	1451
CHST3	Carbohydrate sulfotransferase 3	Q7LGC8	49419000	59196000	40143000	0	2	0	2	25.5634	1452
TTC9C	Tetratricopeptide repeat protein 9C	Q8N5M4	0	0	147750000	0	0	2	2	25.5536	1453
HLA-B		S6AU73	60005000	86915000	0	1	3	0	4	25.5455	1454
CPSF7	Cleavage and polyadenylation specificity factor subunit 7	Q8N684	0	48123000	98403000	1	1	3	5	25.5416	1455
PAIP1	Polyadenylate-binding protein-interacting protein 1	Q9H074	45695000	43925000	56551000	0	1	1	2	25.5381	1456
LGALS9	Galectin;Galectin-9;Galectin-9C;Galectin-9B	O00182	45744000	44349000	54477000	0	0	2	2	25.5222	1457
TRAPPC3	Trafficking protein particle complex subunit 3	O43617	38008000	47911000	58288000	1	1	2	4	25.5186	1458
SAFB2	Scaffold attachment factor B2	Q14151	75398000	67569000	0	2	0	1	3	25.5061	1459
LNPEP	Leucyl-cystinyl aminopeptidase;Leucyl-cystinyl aminopeptidase, pregnancy serum form	Q9UIQ6	67846000	74586000	0	2	1	3	6	25.5007	1460
PPCS	Phosphopantothenate--cysteine ligase	Q9HAB8	68821000	73193000	0	2	0	0	2	25.4965	1461
DLST	Dihydrolipoyllysine-residue succinyltransferase component of 2-oxoglutarate dehydrogenase complex, mitochondrial	P36957	0	141820000	0	0	0	1	1	25.4945	1462
HACD3	Very-long-chain (3R)-3-hydroxyacyl-CoA dehydratase 3	Q9P035	74911000	66707000	0	1	2	0	3	25.4925	1463
RPS7	40S ribosomal protein S7	P62081	0	139700000	0	0	0	1	1	25.4728	1464
PSMB4	Proteasome subunit beta type-4	P28070	69846000	69236000	0	0	2	1	3	25.4664	1465
EPS15L1	Epidermal growth factor receptor substrate 15-like 1	Q9UBC2	62471000	76489000	0	1	2	2	5	25.4651	1466
BPHL	Valacyclovir hydrolase	Q86WA6	50839000	41184000	45781000	0	1	1	2	25.4531	1467
GIT1	ARF GTPase-activating protein GIT1	Q9Y2X7	90826000	0	44823000	3	1	2	6	25.4303	1468
ADAMTSL1	ADAMTS-like protein 1	Q8N6G6	62674000	72799000	0	1	1	0	2	25.4285	1469
IL18	Interleukin-18	Q14116	64290000	71096000	0	1	2	0	3	25.4275	1470
F11R	Junctional adhesion molecule A	Q9Y624	75066000	60222000	0	1	1	1	3	25.4265	1471
VPS4B	Vacuolar protein sorting-associated protein 4B	O75351	64534000	70575000	0	2	2	0	4	25.4246	1472
ALAD	Delta-aminolevulinic acid dehydratase	P13716	0	0	133260000	0	0	1	1	25.4047	1473
ADRM1	Proteasomal ubiquitin receptor ADRM1	Q16186	84932000	47799000	0	1	1	0	2	25.399	1474
OAS1	2-5-oligoadenylate synthase 1	P00973	0	0	132420000	0	0	2	2	25.3956	1475
STAU1	Double-stranded RNA-binding protein Staufen homolog 1	O95793	0	0	131820000	0	0	2	2	25.389	1476
RUVBL2	RuvB-like 2	Q9Y230	29165000	50939000	51500000	1	3	1	5	25.3867	1477
ATG3	Ubiquitin-like-conjugating enzyme ATG3	Q9NT62	73582000	57960000	0	1	2	2	5	25.386	1478
PCM1	Pericentriolar material 1 protein	Q15154	130390000	0	0	2	0	0	2	25.3733	1479
PLCG1	1-phosphatidylinositol 4,5-bisphosphate phosphodiesterase gamma-1;Phosphoinositide phospholipase C	P19174	0	0	130290000	0	0	2	2	25.3722	1480
LRPPRC	Leucine-rich PPR motif-containing protein, mitochondrial	P42704	0	72552000	57553000	0	2	0	2	25.3701	1481
LONP1	Lon protease homolog, mitochondrial	P36776	69841000	59148000	0	1	2	0	3	25.3577	1482
C9orf142	Protein PAXX	Q9BUH6	68447000	60435000	0	1	0	0	1	25.3565	1483
HDDC2	HD domain-containing protein 2	Q7Z4H3	57795000	69398000	0	0	1	1	2	25.3375	1484
PPP3CA	Serine/threonine-protein phosphatase 2B catalytic subunit alpha isoform;Serine/threonine-protein phosphatase	Q08209	33428000	36195000	57429000	0	0	1	1	25.3359	1485
SUMF2	Sulfatase-modifying factor 2	Q8NBJ7	0	43145000	83155000	1	1	1	3	25.3273	1486
SRSF6	Serine/arginine-rich splicing factor 6	Q13247	25319000	38059000	62544000	1	1	2	4	25.323	1487
TXNDC12	Thioredoxin domain-containing protein 12	O95881	35991000	37517000	50752000	0	0	2	2	25.3038	1488
PCDH7	Protocadherin-7	O60245	54853000	0	68219000	0	0	2	2	25.29	1489
MRGBP	MRG/MORF4L-binding protein	Q9NV56	44015000	0	78866000	0	0	2	2	25.2877	1490
NDST1	Bifunctional heparan sulfate N-deacetylase/N-sulfotransferase 1;Heparan sulfate N-deacetylase 1;Heparan sulfate N-sulfotransferase 1	P52848	41586000	37546000	43452000	1	0	0	1	25.2842	1491
ROCK1	Rho-associated protein kinase 1	Q13464	27962000	47092000	45995000	1	3	2	6	25.2661	1492
CDON	Cell adhesion molecule-related/down-regulated by oncogenes	Q4KMG0	32547000	35422000	51749000	2	0	0	2	25.2501	1493
MYDGF	Myeloid-derived growth factor	Q969H8	38583000	32954000	48089000	1	0	2	3	25.249	1494
CHERP	Calcium homeostasis endoplasmic reticulum protein	Q8IWX8	0	0	117280000	0	1	1	2	25.2204	1495
RABGGTA	Geranylgeranyl transferase type-2 subunit alpha	Q92696	57344000	59245000	0	1	1	1	3	25.2119	1496
MAPK9	Mitogen-activated protein kinase 9;Mitogen-activated protein kinase 10	P45984	59210000	56347000	0	2	1	0	3	25.1991	1497
LUZP1	Leucine zipper protein 1	Q86V48	41168000	32535000	40574000	0	1	2	3	25.183	1498
CXCL5	C-X-C motif chemokine 5;ENA-78(8-78);ENA-78(9-78)	P42830	58609000	55656000	0	1	1	1	3	25.1828	1499
SLK	STE20-like serine/threonine-protein kinase	Q9H2G2	57812000	56359000	0	0	1	1	2	25.1817	1500
CBS	Cystathionine beta-synthase	P35520	44313000	39287000	29223000	2	0	1	3	25.1645	1501
GRIPAP1	GRIP1-associated protein 1	Q4V328	55375000	56467000	0	1	0	0	1	25.1519	1502
C1RL	Complement C1r subcomponent-like protein	Q9NZP8	55296000	0	55616000	0	0	2	2	25.1399	1503
CSTF1	Cleavage stimulation factor subunit 1	Q05048	0	0	110070000	0	1	1	2	25.1289	1504
RPS4X	40S ribosomal protein S4, X isoform;40S ribosomal protein S4, Y isoform 1	P62701	53058000	56155000	0	1	2	0	3	25.1176	1505
PITRM1	Presequence protease, mitochondrial	Q5JRX3	0	0	107960000	0	0	2	2	25.101	1506
MCM6	DNA replication licensing factor MCM6	Q14566	57928000	48393000	0	1	1	0	2	25.0789	1507
SERPING1	Plasma protease C1 inhibitor	P05155	0	0	105800000	0	0	3	3	25.0718	1508
TMOD3	Tropomodulin-3	Q9NYL9	49168000	56574000	0	1	1	2	4	25.071	1509
CORO1A	Coronin;Coronin-1A	P31146	0	104360000	0	0	1	0	1	25.052	1510
RBMS1	RNA-binding motif, single-stranded-interacting protein 1;RNA-binding motif, single-stranded-interacting protein 3	P29558	36884000	31812000	33430000	1	0	1	2	25.0208	1511
WBP11	WW domain-binding protein 11	Q9Y2W2	0	0	101800000	1	0	2	3	25.0162	1512
EIF3H	Eukaryotic translation initiation factor 3 subunit H	O15372	0	0	101300000	0	0	2	2	25.0091	1513
NEO1	Neogenin	Q92859	50603000	50643000	0	1	0	0	1	25.0083	1514
EMG1	Ribosomal RNA small subunit methyltransferase NEP1	Q92979	0	0	101190000	0	0	2	2	25.0075	1515
COPS5	COP9 signalosome complex subunit 5	Q92905	0	0	100260000	0	0	1	1	24.9942	1516
FDX1	Adrenodoxin, mitochondrial	P10109	54020000	45833000	0	1	1	2	4	24.9883	1517
NMT1	Glycylpeptide N-tetradecanoyltransferase 1	P30419	0	0	99505000	0	0	2	2	24.9833	1518
FAF2	FAS-associated factor 2	Q96CS3	49953000	0	49468000	1	1	1	3	24.9821	1519
OVCA2	Ovarian cancer-associated gene 2 protein	Q8WZ82	99071000	0	0	1	0	0	1	24.977	1520
RPS8	40S ribosomal protein S8	P62241	41848000	56797000	0	0	1	2	3	24.9708	1521
QSOX2	Sulfhydryl oxidase 2;Sulfhydryl oxidase	Q6ZRP7	49112000	49272000	0	1	2	0	3	24.967	1522
CNOT3	CCR4-NOT transcription complex subunit 3	O75175	54592000	0	42959000	1	1	2	4	24.9547	1523
COPG1	Coatomer subunit gamma-1;Coatomer subunit gamma-2	Q9Y678	49959000	47052000	0	1	1	1	3	24.9467	1524
CHD4	Chromodomain-helicase-DNA-binding protein 4	Q14839	66002000	0	29512000	2	0	1	3	24.9242	1525
XYLT2	Xylosyltransferase 2	Q9H1B5	0	51884000	42717000	0	0	1	1	24.9104	1526
LARP1	La-related protein 1	Q6PKG0	51299000	43270000	0	1	0	2	3	24.9099	1527
ABHD10	Mycophenolic acid acyl-glucuronide esterase, mitochondrial	Q9NUJ1	0	0	94098000	1	1	2	4	24.9027	1528
CHST14	Carbohydrate sulfotransferase 14	Q8NCH0	22575000	31075000	40015000	0	1	2	3	24.896	1529
TGM2	Protein-glutamine gamma-glutamyltransferase 2	P21980	55275000	37430000	0	1	0	0	1	24.8812	1530
COPS7A	COP9 signalosome complex subunit 7a	Q9UBW8	0	0	92618000	0	0	2	2	24.8798	1531
PUS7	Pseudouridylate synthase 7 homolog	Q96PZ0	51765000	39240000	0	1	2	0	3	24.8545	1532
LPHN1	Latrophilin-1	O94910	36312000	54620000	0	1	1	1	3	24.8533	1533
PCK2	Phosphoenolpyruvate carboxykinase [GTP], mitochondrial	Q16822	0	3184000	84654000	0	1	1	2	24.8034	1534
RAD21	Double-strand-break repair protein rad21 homolog	O60216	0	0	86092000	0	0	2	2	24.7744	1535
KPNA4	Importin subunit alpha-3	O00629	48265000	36509000	0	1	1	0	2	24.7522	1536
PSMC3	26S protease regulatory subunit 6A	P17980	24812000	39494000	20213000	0	2	1	3	24.7478	1537
EML2	Echinoderm microtubule-associated protein-like 2	O95834	0	0	83900000	0	0	1	1	24.7372	1538
PRPF8	Pre-mRNA-processing-splicing factor 8	Q6P2Q9	41201000	42672000	0	1	1	1	3	24.7367	1539
FAM136A	Protein FAM136A	Q96C01	0	0	83753000	1	1	1	3	24.7347	1540
LSR	Lipolysis-stimulated lipoprotein receptor	Q86X29	33984000	49601000	0	2	1	2	5	24.7318	1541
NRBP1	Nuclear receptor-binding protein	Q9UHY1	49803000	33579000	0	1	1	1	3	24.7283	1542
SEC23IP	SEC23-interacting protein	Q9Y6Y8	41931000	40087000	0	1	0	1	2	24.7045	1543
RPRD1A	Regulation of nuclear pre-mRNA domain-containing protein 1A	Q96P16	39353000	42571000	0	2	0	0	2	24.7028	1544
PRSS23	Serine protease 23	O95084	0	81225000	0	2	1	1	4	24.6905	1545
OXSR1	Serine/threonine-protein kinase OSR1	O95747	28236000	0	51619000	2	0	2	4	24.6659	1546
ABHD14A-ACY1	Aminoacylase-1	Q03154	0	0	79641000	0	0	2	2	24.662	1547
ENOPH1	Enolase-phosphatase E1	Q9UHY7	0	0	79378000	1	0	1	2	24.6573	1548
SEMA7A	Semaphorin-7A	O75326	39052000	23659000	15372000	1	1	0	2	24.6335	1549
NSUN2	tRNA (cytosine(34)-C(5))-methyltransferase	Q08J23	0	0	77366000	0	0	2	2	24.6202	1550
SEPT8	Septin-8	Q92599	34967000	41535000	0	1	2	0	3	24.604	1551
RPL19	Ribosomal protein L19;60S ribosomal protein L19	P84098	0	15272000	60534000	0	1	1	2	24.5908	1552
SNRPA1	U2 small nuclear ribonucleoprotein A	P09661	0	27131000	47499000	0	1	2	3	24.5683	1553
RBMXL1	RNA binding motif protein, X-linked-like-1	Q96E39	17000000	25136000	32231000	2	0	1	3	24.5632	1554
RPS14	40S ribosomal protein S14	P62263	36727000	0	37475000	1	0	1	2	24.56	1555
RPL23A	60S ribosomal protein L23a	P62750	31671000	40980000	0	1	1	1	3	24.5295	1556
TPMT	Thiopurine S-methyltransferase	P51580	33672000	37618000	0	0	2	1	3	24.5022	1557
CMC1	COX assembly mitochondrial protein homolog	Q7Z7K0	71114000	0	0	1	0	1	2	24.4987	1558
SZRD1	SUZ domain-containing protein 1	Q7Z422	0	0	71111000	0	1	0	1	24.4986	1559
YKT6	Synaptobrevin homolog YKT6	O15498	35515000	33404000	0	0	1	1	2	24.4534	1560
EXT2	Exostosin-2	Q93063	0	67530000	0	1	1	1	3	24.4241	1561
NCK1	Cytoplasmic protein NCK1;Cytoplasmic protein NCK2	P16333	39727000	27779000	0	1	2	0	3	24.4235	1562
ATP6V1A	V-type proton ATPase catalytic subunit A	P38606	32544000	34830000	0	1	1	1	3	24.4207	1563
EXOSC8	Exosome complex component RRP43	Q96B26	0	0	65516000	0	0	2	2	24.3804	1564
VWA1	von Willebrand factor A domain-containing protein 1	Q6PCB0	29631000	35773000	0	1	0	0	1	24.3779	1565
HNRNPUL1	Heterogeneous nuclear ribonucleoprotein U-like protein 1	Q9BUJ2	0	0	63994000	0	0	3	3	24.3465	1566
PCOLCE2	Procollagen C-endopeptidase enhancer 2	Q9UKZ9	0	0	61179000	1	0	1	2	24.2816	1567
MCM3	DNA replication licensing factor MCM3	P25205	0	0	59775000	0	0	1	1	24.2481	1568
NUDCD3	NudC domain-containing protein 3	Q8IVD9	27912000	0	31294000	0	1	1	2	24.2343	1569
DST	Dystonin	Q03001	29080000	29234000	0	1	0	1	2	24.2124	1570
GALNS	N-acetylgalactosamine-6-sulfatase	P34059	0	0	57066000	0	0	0	0	24.1812	1571
ALDH5A1	Succinate-semialdehyde dehydrogenase, mitochondrial	P51649	34439000	22093000	0	1	0	1	2	24.1676	1572
SAP18	Histone deacetylase complex subunit SAP18	O00422	56178000	0	0	1	1	1	3	24.1585	1573
PMM2	Phosphomannomutase;Phosphomannomutase 2	O15305	0	0	55902000	1	1	1	3	24.1514	1574
WFS1	Wolframin	O76024	32001000	23648000	0	1	1	1	3	24.1449	1575
UTRN	Utrophin	P46939	28476000	25899000	0	1	0	1	2	24.1115	1576
SDSL	Serine dehydratase-like	Q96GA7	23464000	30343000	0	1	1	1	3	24.0963	1577
PPFIBP1	Liprin-beta-1	Q86W92	0	0	51780000	0	1	1	2	24.0409	1578
FERMT2	Fermitin family homolog 2	Q96AC1	26285000	24621000	0	1	1	1	3	24.0164	1579
DSP	Desmoplakin	P15924	29344000	20844000	0	2	1	0	3	23.9959	1580
WDR43	WD repeat-containing protein 43	Q15061	21109000	27774000	0	0	1	1	2	23.9579	1581
DARS	Aspartate--tRNA ligase, cytoplasmic	P14868	0	0	47687000	0	1	1	2	23.9221	1582
UGDH	UDP-glucose 6-dehydrogenase	O60701	0	0	47209000	0	0	2	2	23.9076	1583
SPP1	Osteopontin	P10451	22655000	23392000	0	1	0	1	2	23.8716	1584
PABPC4	Polyadenylate-binding protein;Polyadenylate-binding protein 4	Q13310	28359000	16732000	0	1	0	1	2	23.8414	1585
RNF213	E3 ubiquitin-protein ligase RNF213	Q63HN8	0	0	44342000	0	1	0	1	23.8172	1586
ITGA2	Integrin alpha-2	P17301	22052000	19601000	0	0	1	1	2	23.727	1587
UQCRH	Cytochrome b-c1 complex subunit 6, mitochondrial;Cytochrome b-c1 complex subunit 6	P07919	21741000	17186000	0	0	1	0	1	23.6293	1588
IFIT1	Interferon-induced protein with tetratricopeptide repeats 1	P09914	22926000	15916000	0	1	1	1	3	23.6262	1589
KLHDC7B	Kelch domain-containing protein 7B	Q96G42	22411000	15888000	0	1	1	0	2	23.6058	1590
RPS18	40S ribosomal protein S18	P62269	18072000	20122000	0	1	0	1	2	23.6019	1591
SMC1A	Structural maintenance of chromosomes protein 1A;Structural maintenance of chromosomes protein	Q14683	36338000	0	0	1	1	3	5	23.53	1592
DOHH	Deoxyhypusine hydroxylase	Q9BU89	0	0	36270000	0	0	1	1	23.5273	1593
ROBO1	Roundabout homolog 1	Q9Y6N7	17827000	18054000	0	0	1	2	3	23.5118	1594
VCAN	Versican core protein	P13611	34165000	0	0	0	1	0	1	23.4411	1595
LSM2	U6 snRNA-associated Sm-like protein LSm2	Q9Y333	9653300	22445000	0	0	1	2	3	23.351	1596
SCP2	Non-specific lipid-transfer protein	P22307	31670000	0	0	1	0	1	2	23.3317	1597
COPS2	COP9 signalosome complex subunit 2	P61201	0	30784000	0	0	1	1	2	23.2907	1598
GINS3	DNA replication complex GINS protein PSF3	Q9BRX5	30166000	0	0	0	1	0	1	23.2615	1599
RPL11	60S ribosomal protein L11	P62913	26554000	0	0	1	0	0	1	23.0775	1600
CAP2	Adenylyl cyclase-associated protein;Adenylyl cyclase-associated protein 2	P40123	10410000	14181000	0	1	1	1	3	22.9667	1601
STRN3	Striatin-3	Q13033	23753000	0	0	0	0	1	1	22.9166	1602
POR	NADPH--cytochrome P450 reductase	P16435	12167000	11409000	0	1	0	1	2	22.9059	1603
ST6GAL1	Beta-galactoside alpha-2,6-sialyltransferase 1	P15907	0	0	21983000	0	0	1	1	22.8049	1604
DCXR	L-xylulose reductase	Q7Z4W1	0	11992000	9715200	0	1	1	2	22.7867	1605
PKN2	Serine/threonine-protein kinase N2;Serine/threonine-protein kinase N1	Q16513	0	0	21668000	1	0	1	2	22.7841	1606
CSDE1	Cold shock domain-containing protein E1	O75534	0	0	20897000	0	0	0	0	22.7318	1607
GNG12	Guanine nucleotide-binding protein G(I)/G(S)/G(O) subunit gamma-12	Q9UBI6	18745000	0	0	1	0	1	2	22.575	1608
TSNAX	Translin-associated protein X	Q99598	9867400	5724900	0	1	0	1	2	22.3094	1609
NLN	Neurolysin, mitochondrial	Q9BYT8	0	14558000	0	0	0	0	0	22.2103	1610
FUBP3	Far upstream element-binding protein 3	Q96I24	0	0	0	0	1	1	2		1611

## Sheet: Fig. 4c
Gene	Protein names	Representative ID	LFQ intensity ManNAz_rep1	LFQ intensity ManNAz_rep2	LFQ intensity ManNAz_rep3	MS/MS count ManNAz_rep1	MS/MS count ManNAz_rep2	MS/MS count ManNAz_rep3	MS/MS count	log2LFQ intensity	Rank
SLC3A2	4F2 cell-surface antigen heavy chain	P08195	279790000000	284390000000	325530000000	355	362	323	1040	38.1096	1
L1CAM	Neural cell adhesion molecule L1	P32004	231880000000	224780000000	259710000000	316	322	306	944	37.797	2
CD44	CD44 antigen	P16070	186580000000	181270000000	225580000000	283	244	229	756	37.5253	3
CSPG4	Chondroitin sulfate proteoglycan 4	Q6UVK1	152660000000	149480000000	157430000000	391	377	424	1192	37.1565	4
BSG	Basigin	P35613	137000000000	123360000000	150650000000	195	193	221	609	36.9954	5
ACTG1	Actin, cytoplasmic 2;Actin, cytoplasmic 2, N-terminally processed	P63261	116860000000	111150000000	130310000000	197	188	201	586	36.7975	6
CD55	Complement decay-accelerating factor	P08174	93573000000	92627000000	92126000000	173	145	156	474	36.433	7
MCAM	Cell surface glycoprotein MUC18	P43121	66731000000	66951000000	72405000000	190	195	191	576	35.9995	8
FOLR1	Folate receptor alpha	P15328	69130000000	56451000000	60527000000	85	90	83	258	35.8524	9
PODXL	Podocalyxin	O00592	53089000000	51187000000	61361000000	151	145	160	456	35.6843	10
HIST1H2BL	Histone H2B type 1-L;Histone H2B type 1-A	Q99880	57216000000	51709000000	55821000000	37	39	34	110	35.6765	11
ITGB1	Integrin beta-1	P05556	53647000000	48541000000	56224000000	166	159	179	504	35.6199	12
DAG1	Dystroglycan;Alpha-dystroglycan;Beta-dystroglycan	Q14118	41249000000	40265000000	44367000000	170	166	154	490	35.2883	13
ICAM1	Intercellular adhesion molecule 1	P05362	39842000000	37060000000	44720000000	128	118	129	375	35.2387	14
HLA-A		Q53Z42	36625000000	37361000000	38318000000	97	87	106	290	35.1237	15
HSPD1	60 kDa heat shock protein, mitochondrial	P10809	37179000000	33220000000	32664000000	159	161	178	498	34.9998	16
HIST1H4A	Histone H4	P62805	38644000000	35193000000	27777000000	55	51	41	147	34.9793	17
ITGA1	Integrin alpha-1	P56199	32752000000	32005000000	35863000000	118	119	115	352	34.9652	18
PLXNB2	Plexin-B2	O15031	32388000000	32407000000	34617000000	180	174	174	528	34.9477	19
CD109	CD109 antigen	Q6YHK3	31388000000	31149000000	32277000000	144	143	126	413	34.8794	20
HSPA9	Stress-70 protein, mitochondrial	P38646	30829000000	31107000000	31454000000	131	123	127	381	34.8576	21
LYPD3	Ly6/PLAUR domain-containing protein 3	O95274	27262000000	26599000000	38271000000	64	40	43	147	34.838	22
FLNA	Filamin-A	P21333	30263000000	29501000000	31862000000	205	199	219	623	34.8301	23
PLEC	Plectin	Q15149	30173000000	29277000000	29437000000	298	302	280	880	34.7863	24
CD276	CD276 antigen	Q5ZPR3	28422000000	26844000000	33055000000	118	108	97	323	34.7771	25
VIM	Vimentin	P08670	28849000000	29020000000	29173000000	87	82	90	259	34.756	26
DSG2	Desmoglein-2	Q14126	25546000000	27565000000	29043000000	149	135	161	445	34.6726	27
RPS27A	Ubiquitin-40S ribosomal protein S27a;Ubiquitin;40S ribosomal protein S27a	P62979	23883000000	24634000000	33303000000	90	106	98	294	34.6668	28
NPM1	Nucleophosmin	P06748	26757000000	24323000000	30008000000	56	53	67	176	34.6538	29
SMOC1	SPARC-related modular calcium-binding protein 1	Q9H4F8	25653000000	23070000000	29679000000	55	56	58	169	34.6052	30
HNRNPA2B1	Heterogeneous nuclear ribonucleoproteins A2/B1	P22626	25497000000	23738000000	27710000000	78	76	77	231	34.5781	31
PDIA3	Protein disulfide-isomerase A3	P30101	25377000000	23657000000	27181000000	78	79	80	237	34.5644	32
H2AFX	Histone H2AX;Histone H2A type 1-A	P16104	24968000000	21921000000	23197000000	14	18	12	44	34.4434	33
CD97	CD97 antigen;CD97 antigen subunit alpha;CD97 antigen subunit beta	P48960	22644000000	20275000000	23665000000	59	58	59	176	34.3695	34
PPIA	Peptidyl-prolyl cis-trans isomerase A;Peptidyl-prolyl cis-trans isomerase A, N-terminally processed;Peptidyl-prolyl cis-trans isomerase	P62937	19143000000	20015000000	19130000000	67	72	61	200	34.1775	35
ITGAV	Integrin alpha-V;Integrin alpha-V heavy chain;Integrin alpha-V light chain	P06756	19195000000	18112000000	17643000000	92	99	106	297	34.0924	36
ACTN4	Alpha-actinin-4	O43707	18736000000	18698000000	16470000000	121	103	127	351	34.0647	37
PTGFRN	Prostaglandin F2 receptor negative regulator	Q9P2B2	19000000000	17895000000	16752000000	73	69	88	230	34.0578	38
ALPP	Alkaline phosphatase, placental type	P05187	17949000000	16874000000	17554000000	68	73	63	204	34.0233	39
CALR	Calreticulin	P27797	17108000000	15686000000	18252000000	69	81	76	226	33.9861	40
MUC16	Mucin-16	Q8WXI7	15970000000	16104000000	17227000000	115	106	109	330	33.9359	41
KHSRP	Far upstream element-binding protein 2	Q92945	15483000000	15665000000	16873000000	97	93	99	289	33.898	42
HNRNPK	Heterogeneous nuclear ribonucleoprotein K	P61978	14986000000	14338000000	17129000000	56	53	56	165	33.8501	43
COL12A1	Collagen alpha-1(XII) chain	Q99715	15161000000	15756000000	15464000000	139	144	150	433	33.8479	44
CD59	CD59 glycoprotein	P13987	14468000000	12855000000	18625000000	16	17	20	53	33.8343	45
RTN4RL2	Reticulon-4 receptor-like 2	Q86UN3	14434000000	12957000000	18487000000	50	41	36	127	33.8321	46
ATP1B1	Sodium/potassium-transporting ATPase subunit beta-1	P05026	14192000000	14240000000	17137000000	34	32	37	103	33.8224	47
HSPA5	78 kDa glucose-regulated protein	P11021	15319000000	15542000000	14698000000	78	76	85	239	33.8221	48
GAPDH	Glyceraldehyde-3-phosphate dehydrogenase	P04406	15604000000	14507000000	15401000000	63	65	64	192	33.8206	49
ATP1A1	Sodium/potassium-transporting ATPase subunit alpha-1	P05023	14839000000	14527000000	15337000000	88	85	102	275	33.7947	50
PCDH7	Protocadherin-7	O60245	14542000000	14165000000	15718000000	63	66	84	213	33.7857	51
CDH10	Cadherin-10	Q9Y6N8	14192000000	15161000000	15015000000	58	58	63	179	33.7838	52
GPR64	G-protein coupled receptor 64	Q8IZP9	13297000000	15215000000	15608000000	44	46	40	130	33.7758	53
HSPA8	Heat shock cognate 71 kDa protein	P11142	15549000000	15374000000	12695000000	89	75	80	244	33.7592	54
ADAMTSL4	ADAMTS-like protein 4	Q6UY14	13654000000	13482000000	16452000000	73	85	90	248	33.7582	55
KRT18	Keratin, type I cytoskeletal 18	P05783	14259000000	13876000000	14281000000	66	69	69	204	33.7189	56
EEF1A1	Elongation factor 1-alpha 1;Putative elongation factor 1-alpha-like 3;Elongation factor 1-alpha	P68104	13970000000	13848000000	14324000000	40	46	49	135	33.7096	57
LDLR	Low-density lipoprotein receptor	P01130	13547000000	13802000000	12863000000	72	78	87	237	33.6419	58
CPS1	Carbamoyl-phosphate synthase [ammonia], mitochondrial	P31327	12944000000	13548000000	13487000000	111	106	107	324	33.6336	59
CADM1	Cell adhesion molecule 1	Q9BY67	12929000000	12063000000	14875000000	60	52	49	161	33.6295	60
HSP90B1	Endoplasmin	P14625	14025000000	13653000000	12180000000	77	80	69	226	33.6292	61
NPTN	Neuroplastin	Q9Y639	12453000000	12405000000	14249000000	60	56	53	169	33.6017	62
HLA-B		D9J307	13602000000	12543000000	12075000000	31	31	32	94	33.5686	63
ITFG3	Protein ITFG3	Q9H0X4	12330000000	12496000000	12777000000	69	62	71	202	33.5452	64
ATP1B3	Sodium/potassium-transporting ATPase subunit beta-3	P54709	12445000000	13159000000	11739000000	59	66	49	174	33.5352	65
EGFR	Epidermal growth factor receptor;Receptor protein-tyrosine kinase	P00533	12895000000	12332000000	11879000000	97	101	90	288	33.526	66
PODXL2	Podocalyxin-like protein 2	Q9NZ53	12343000000	11912000000	12809000000	85	57	80	222	33.5243	67
CHERP	Calcium homeostasis endoplasmic reticulum protein	Q8IWX8	12956000000	11267000000	11658000000	59	62	71	192	33.4775	68
NOTCH2	Neurogenic locus notch homolog protein 2;Notch 2 extracellular truncation;Notch 2 intracellular domain	Q04721	11387000000	11984000000	12414000000	76	88	82	246	33.4737	69
LAMC1	Laminin subunit gamma-1	P11047	12018000000	11223000000	12110000000	121	109	100	330	33.4561	70
HIST1H2AJ	Histone H2A type 1-J;Histone H2A type 1-H;Histone H2A.J;Histone H2A type 1;Histone H2A type 1-D;Histone H2A;Histone H2A type 2-A;Histone H2A type 2-C	Q99878	14757000000	10717000000	7952700000	6	4	4	14	33.3753	71
GPC1	Glypican-1;Secreted glypican-1	P35052	11581000000	10182000000	11493000000	45	46	48	139	33.3679	72
HSPG2	Basement membrane-specific heparan sulfate proteoglycan core protein;Endorepellin;LG3 peptide	P98160	11638000000	10964000000	10462000000	128	119	156	403	33.3596	73
ILF3	Interleukin enhancer-binding factor 3	Q12906	11394000000	10354000000	10950000000	50	66	72	188	33.3435	74
ALCAM	CD166 antigen	Q13740	10739000000	10399000000	11557000000	62	67	50	179	33.3434	75
PC	Pyruvate carboxylase, mitochondrial	P11498	11924000000	10690000000	10066000000	108	96	96	300	33.3427	76
TUBB	Tubulin beta chain	P07437	10681000000	10896000000	11047000000	62	61	55	178	33.3403	77
CLU	Clusterin;Clusterin beta chain;Clusterin alpha chain;Clusterin	P10909	10909000000	9302100000	12304000000	36	36	43	115	33.3354	78
SLC1A5	Neutral amino acid transporter B(0);Amino acid transporter	Q15758	10614000000	10470000000	11307000000	29	26	32	87	33.3299	79
HNRNPM	Heterogeneous nuclear ribonucleoprotein M	P52272	11185000000	10421000000	10593000000	76	63	66	205	33.3213	80
HIST1H3A	Histone H3.1;Histone H3.2;Histone H3.1t;Histone H3;Histone H3.3	P68431	9769500000	8306800000	13586000000	9	9	9	27	33.2971	81
PGK1	Phosphoglycerate kinase 1	P00558	10245000000	10061000000	9383300000	44	44	53	141	33.2043	82
TXNDC5	Thioredoxin domain-containing protein 5	Q8NBS9	10063000000	9823600000	9510300000	27	31	27	85	33.19	83
MSLN	Mesothelin;Megakaryocyte-potentiating factor;Mesothelin, cleaved form	Q13421	10129000000	9555000000	9669100000	57	50	45	152	33.1878	84
HSPA1B	Heat shock 70 kDa protein 1B;Heat shock 70 kDa protein 1A	P0DMV9	9142100000	10207000000	9833500000	69	55	54	178	33.1794	85
ANXA2	Annexin A2;Annexin;Putative annexin A2-like protein	P07355	9448000000	9601300000	9695700000	44	41	43	128	33.1576	86
SLC7A5	Large neutral amino acids transporter small subunit 1	Q01650	7337400000	7690100000	13405000000	18	20	20	58	33.1419	87
CD46	Membrane cofactor protein	P15529	8556900000	9140700000	10212000000	26	26	28	80	33.1151	88
TPI1	Triosephosphate isomerase	P60174	8603800000	9269300000	9889200000	32	36	33	101	33.1074	89
HSP90AB1	Heat shock protein HSP 90-beta	P08238	8941900000	9382900000	9068300000	60	58	68	186	33.0881	90
HLA-C		O78179	8588400000	7900300000	10815000000	35	35	33	103	33.0834	91
GPRC5A	Retinoic acid-induced protein 3	Q8NFJ5	9430900000	8863500000	8924000000	31	26	31	88	33.0789	92
HNRNPH1	Heterogeneous nuclear ribonucleoprotein H;Heterogeneous nuclear ribonucleoprotein H, N-terminally processed	P31943	9937700000	9584200000	7558400000	48	37	46	131	33.0716	93
FLNB	Filamin-B	O75369	9104300000	8824300000	9013800000	128	122	125	375	33.0642	94
ENO1	Alpha-enolase;Enolase	P06733	8987200000	8535200000	8540400000	74	56	68	198	33.0163	95
PVR	Poliovirus receptor	P15151	8105000000	7261700000	10687000000	20	19	21	60	33.0158	96
HNRNPA1	Heterogeneous nuclear ribonucleoprotein A1;Heterogeneous nuclear ribonucleoprotein A1, N-terminally processed;Heterogeneous nuclear ribonucleoprotein A1-like 2	P09651	8610300000	8628200000	8734400000	34	45	37	116	33.0113	97
LGALS1	Galectin-1	P09382	9264200000	7761600000	8894600000	31	31	23	85	33.0084	98
HNRNPU	Heterogeneous nuclear ribonucleoprotein U	Q00839	8812400000	8636600000	8275400000	60	73	57	190	32.9975	99
PLAUR	Urokinase plasminogen activator surface receptor	Q03405	7910700000	8196400000	9258500000	43	37	38	118	32.9772	100
SFPQ	Splicing factor, proline- and glutamine-rich	P23246	8280700000	8268500000	8615200000	50	48	55	153	32.9657	101
LMNA	Prelamin-A/C;Lamin-A/C	P02545	8943800000	8021400000	8041200000	66	75	60	201	32.9566	102
SLC4A2	Anion exchange protein 2	P04920	7630200000	8426800000	8012200000	83	72	64	219	32.9015	103
ATP5B	ATP synthase subunit beta, mitochondrial;ATP synthase subunit beta	P06576	8140300000	7285200000	8273600000	50	51	60	161	32.8792	104
PPIB	Peptidyl-prolyl cis-trans isomerase B	P23284	7960900000	8242300000	7484200000	40	34	37	111	32.8784	105
CANX	Calnexin	P27824	7175600000	7506400000	8832300000	42	44	49	135	32.8679	106
TPBG	Trophoblast glycoprotein	Q13641	7220400000	7784500000	8360100000	34	37	27	98	32.8587	107
SCARB1	Scavenger receptor class B member 1	Q8WTV0	7712200000	7838500000	7718800000	25	26	32	83	32.8528	108
AHNAK	Neuroblast differentiation-associated protein AHNAK	Q09666	8089500000	8212800000	6961800000	145	144	144	433	32.8524	109
YLPM1	YLP motif-containing protein 1	P49750	7672000000	7366200000	8213600000	73	70	75	218	32.8517	110
ACTA1	Actin, alpha skeletal muscle;Actin, alpha cardiac muscle 1;Actin, gamma-enteric smooth muscle;Actin, aortic smooth muscle	P68133	7017100000	8980900000	7085600000	5	3	8	16	32.8412	111
SPTBN1	Spectrin beta chain, non-erythrocytic 1	Q01082	7910500000	6924100000	7798100000	108	107	110	325	32.8127	112
P4HB	Protein disulfide-isomerase	P07237	7192600000	6867200000	8172700000	45	46	49	140	32.787	113
ALDOA	Fructose-bisphosphate aldolase A;Fructose-bisphosphate aldolase	P04075	7018600000	6905800000	7693200000	39	45	42	126	32.7465	114
PKM	Pyruvate kinase PKM;Pyruvate kinase	P14618	6825300000	6628500000	7628700000	57	51	48	156	32.7104	115
PRDX1	Peroxiredoxin-1	Q06830	7399000000	7145400000	6074500000	34	32	26	92	32.6783	116
HNRNPAB	Heterogeneous nuclear ribonucleoprotein A/B	Q99729	6839900000	6747900000	6641100000	35	35	31	101	32.6507	117
SERPINH1	Serpin H1	P50454	7178500000	6743000000	6142300000	39	32	31	102	32.6389	118
HNRNPD	Heterogeneous nuclear ribonucleoprotein D0	Q14103	6576700000	6258200000	7079800000	29	38	30	97	32.6282	119
TFRC	Transferrin receptor protein 1;Transferrin receptor protein 1, serum form	P02786	6789700000	6618500000	6454700000	43	55	57	155	32.6244	120
BST2	Bone marrow stromal antigen 2	Q10589	7419100000	7955800000	4320800000	21	18	25	64	32.6122	121
CELSR2	Cadherin EGF LAG seven-pass G-type receptor 2	Q9HCU4	6319200000	6543400000	6469000000	82	79	77	238	32.5853	122
CFL1	Cofilin-1	P23528	6243200000	6605100000	6190700000	23	22	25	70	32.5633	123
ICAM5	Intercellular adhesion molecule 5	Q9UMF0	5880900000	6256100000	6824900000	50	45	39	134	32.5574	124
SLC39A10	Zinc transporter ZIP10	Q9ULF5	6370800000	6465300000	6060800000	28	28	27	83	32.5525	125
CXADR	Coxsackievirus and adenovirus receptor	P78310	6075100000	6346900000	6319600000	38	39	37	114	32.5406	126
PDIA6	Protein disulfide-isomerase A6	Q15084	6084400000	6754100000	5749000000	33	31	27	91	32.5287	127
UBAP2L	Ubiquitin-associated protein 2-like	Q14157	6455400000	6015600000	6103500000	60	58	60	178	32.5276	128
VCP	Transitional endoplasmic reticulum ATPase	P55072	5611200000	5594200000	7152000000	52	58	48	158	32.5107	129
HIST1H1C	Histone H1.2	P16403	5998300000	5328700000	6841600000	18	19	14	51	32.4958	130
MPZL1	Myelin protein zero-like protein 1	O95297	5929300000	5667400000	6416300000	27	24	23	74	32.4834	131
RTN4	Reticulon-4	Q9NQC3	5745600000	6089800000	6032500000	34	35	34	103	32.4717	132
LAMB1	Laminin subunit beta-1	P07942	5841800000	6327400000	5454600000	75	68	72	215	32.4518	133
NUP153	Nuclear pore complex protein Nup153	P49790	6175200000	5786700000	5459600000	71	70	46	187	32.4352	134
PRSS56		R4GMZ0	5731000000	5976200000	5574000000	48	52	44	144	32.4235	135
SDC2	Syndecan;Syndecan-2	P34741	4779100000	4805700000	7357400000	16	15	10	41	32.3949	136
NCSTN	Nicastrin	Q92542	5422900000	5227900000	6243000000	22	26	23	71	32.3908	137
ENG	Endoglin	P17813	5420400000	4782000000	6669200000	23	30	28	81	32.3889	138
CD58	Lymphocyte function-associated antigen 3	P19256	6000500000	5346300000	5338800000	21	27	18	66	32.3729	139
IGF1R	Tyrosine-protein kinase receptor;Insulin-like growth factor 1 receptor;Insulin-like growth factor 1 receptor alpha chain;Insulin-like growth factor 1 receptor beta chain	P08069	5783500000	5469700000	4988100000	62	62	59	183	32.334	140
FUBP1	Far upstream element-binding protein 1	Q96AE4	5695400000	5289700000	4916500000	40	38	37	115	32.3035	141
ROBO1	Roundabout homolog 1	Q9Y6N7	5101200000	5343200000	5107100000	83	69	66	218	32.2714	142
MICA	MHC class I polypeptide-related sequence A	Q29983	5161500000	5020900000	5161700000	18	16	17	51	32.252	143
SLC3A2		F5H0E2	4535700000	4970900000	5534000000	42	35	45	122	32.2232	144
NPR1	Atrial natriuretic peptide receptor 1	P16066	5518300000	4673600000	4335400000	49	46	48	143	32.1731	145
LAMA5	Laminin subunit alpha-5	O15230	4893800000	4936800000	4571400000	96	89	81	266	32.1606	146
DHX9	ATP-dependent RNA helicase A	Q08211	4785800000	4555500000	5000500000	53	49	51	153	32.1545	147
TUBA1B	Tubulin alpha-1B chain	P68363	4916100000	4779000000	4404900000	40	34	43	117	32.13	148
RPS5	40S ribosomal protein S5;40S ribosomal protein S5, N-terminally processed	P46782	4724400000	4542100000	4807200000	23	24	25	72	32.1273	149
EEF2	Elongation factor 2	P13639	5535100000	4398400000	3944900000	48	50	55	153	32.1072	150
FAS	Tumor necrosis factor receptor superfamily member 6	P25445	4552100000	4369700000	4871600000	26	25	21	72	32.0983	151
HNRNPL	Heterogeneous nuclear ribonucleoprotein L	P14866	4719000000	4364900000	4670600000	43	45	42	130	32.0942	152
SLC25A6	ADP/ATP translocase 3;ADP/ATP translocase 3, N-terminally processed	P12236	5326700000	4331100000	4069800000	25	26	27	78	32.0914	153
PTBP1	Polypyrimidine tract-binding protein 1	P26599	4641500000	4070800000	4835600000	39	30	28	97	32.0724	154
ITGB5	Integrin beta-5;Integrin beta	P18084	4666300000	4423700000	4368200000	44	46	54	144	32.0628	155
MDH2	Malate dehydrogenase, mitochondrial;Malate dehydrogenase	P40926	4444000000	4230800000	4727600000	27	24	33	84	32.0568	156
OSMR	Oncostatin-M-specific receptor subunit beta	Q99650	4293100000	4592600000	4443000000	43	49	42	134	32.0489	157
GLG1	Golgi apparatus protein 1	Q92896	4291600000	4243700000	4642500000	54	57	61	172	32.0324	158
SLC2A3	Solute carrier family 2, facilitated glucose transporter member 3;Solute carrier family 2, facilitated glucose transporter member 14	P11169	3986200000	4479800000	4689100000	16	18	21	55	32.0299	159
SLC30A1	Zinc transporter 1	Q9Y6M5	4381700000	4197000000	4461800000	58	50	46	154	32.0173	160
BCAP31	B-cell receptor-associated protein 31	P51572	4443800000	4000000000	4579700000	23	24	20	67	32.0154	161
PARP1	Poly [ADP-ribose] polymerase 1	P09874	4315500000	4000300000	4535500000	64	47	52	163	31.9962	162
MATR3	Matrin-3	P43243	4204700000	4271500000	4287300000	49	44	47	140	31.9863	163
CAV1	Caveolin-1;Caveolin	Q03135	3781000000	4270100000	4340300000	14	12	16	42	31.9437	164
FH	Fumarate hydratase, mitochondrial	P07954	3828000000	3855800000	4473200000	29	33	32	94	31.9161	165
TCERG1	Transcription elongation regulator 1	O14776	3731900000	4230700000	3963000000	46	46	48	140	31.8884	166
MYH9	Myosin-9	P35579	4389700000	3855200000	3615600000	70	69	83	222	31.8805	167
CD63	Tetraspanin;CD63 antigen	P08962	4025800000	4361300000	3434100000	21	14	11	46	31.8757	168
PRNP	Major prion protein	P04156	3711400000	3766700000	4329600000	17	14	18	49	31.874	169
STEAP4	Metalloreductase STEAP4	Q687X5	3953300000	3861200000	3986200000	41	40	38	119	31.8732	170
SLC38A2	Sodium-coupled neutral amino acid transporter 2	Q96QD8	4235200000	3936700000	3600000000	26	20	20	66	31.8697	171
TFPI	Tissue factor pathway inhibitor	P10646	4200400000	4070400000	3455000000	23	25	29	77	31.864	172
PLXND1	Plexin-D1	Q9Y4D7	3968100000	3924600000	3638000000	66	68	63	197	31.8398	173
RBBP6	E3 ubiquitin-protein ligase RBBP6	Q7Z6E9	3661400000	3966100000	3886000000	45	46	50	141	31.8376	174
RPL4	60S ribosomal protein L4	P36578	4047500000	3998800000	3408100000	26	25	28	79	31.8302	175
PRDX3	Thioredoxin-dependent peroxide reductase, mitochondrial	P30048	3925200000	3623900000	3727300000	26	24	28	78	31.8076	176
ADAM15	Disintegrin and metalloproteinase domain-containing protein 15	Q13444	3625800000	3813400000	3824600000	21	19	25	65	31.806	177
CPM	Carboxypeptidase M	P14384	3648100000	3713300000	3886600000	26	22	26	74	31.804	178
TSPAN4	Tetraspanin;Tetraspanin-4	O14817	3553000000	3376300000	3976400000	13	12	13	38	31.7594	179
NCL	Nucleolin	P19338	3631000000	3750900000	3470400000	31	32	26	89	31.7523	180
SLC16A3	Monocarboxylate transporter 4	O15427	3803900000	3300000000	3673000000	16	21	24	61	31.7423	181
PROCR	Endothelial protein C receptor	Q9UNN8	3490700000	4141900000	3101600000	17	24	24	65	31.7365	182
COL5A1	Collagen alpha-1(V) chain	P20908	3241700000	4096000000	3291800000	29	18	27	74	31.7224	183
PCBP1	Poly(rC)-binding protein 1	Q15365	3791300000	3274600000	3469800000	26	25	33	84	31.7096	184
HLA-C		P01893	1609100000	2420100000	6447400000	6	6	6	18	31.7015	185
TGFBR3	Transforming growth factor beta receptor type 3	Q03167	3570300000	3446200000	3418700000	40	33	36	109	31.6958	186
SLC39A6	Zinc transporter ZIP6	Q13433	3629800000	3279800000	3476500000	17	14	15	46	31.689	187
LRPPRC	Leucine-rich PPR motif-containing protein, mitochondrial	P42704	3668000000	3480700000	3021700000	60	55	61	176	31.6587	188
PTPRK	Protein-tyrosine-phosphatase;Receptor-type tyrosine-protein phosphatase kappa	Q15262	3361500000	3403700000	3361000000	29	25	37	91	31.6524	189
HNRNPDL	Heterogeneous nuclear ribonucleoprotein D-like	O14979	3147200000	3444100000	3524700000	24	28	23	75	31.651	190
NONO	Non-POU domain-containing octamer-binding protein	Q15233	3408400000	3436900000	3210700000	30	36	34	100	31.6424	191
MBNL1	Muscleblind-like protein 1	Q9NR56	3441900000	3184900000	3307900000	22	16	30	68	31.6249	192
LDHA	L-lactate dehydrogenase A chain	P00338	3581200000	3098800000	3193200000	27	30	27	84	31.6159	193
PTPRF	Receptor-type tyrosine-protein phosphatase F	P10586	3201900000	3411300000	3255400000	52	51	52	155	31.6152	194
SLC4A7	Anion exchange protein;Sodium bicarbonate cotransporter 3	Q9Y6M7	3314100000	3115900000	3388400000	33	35	42	110	31.6079	195
PCNA	Proliferating cell nuclear antigen	P12004	3378700000	3378900000	3057700000	14	13	17	44	31.6074	196
CYC1	Cytochrome c1, heme protein, mitochondrial	P08574	3242200000	2830300000	3725300000	15	13	16	44	31.6048	197
IGSF3	Immunoglobulin superfamily member 3	O75054	3293100000	3353400000	3137600000	41	38	43	122	31.6028	198
TRIM28	Transcription intermediary factor 1-beta	Q13263	3047400000	3070000000	3655900000	42	44	45	131	31.6012	199
RBBP7	Histone-binding protein RBBP7	Q16576	3427900000	3075800000	3235700000	26	26	25	77	31.5962	200
HSP90AA1	Heat shock protein HSP 90-alpha	P07900	3146400000	2816000000	3721100000	40	36	41	117	31.5879	201
SRRT	Serrate RNA effector molecule homolog	Q9BXP5	3098900000	3178200000	3355300000	38	39	45	122	31.5803	202
CELSR1	Cadherin EGF LAG seven-pass G-type receptor 1	Q9NYQ6	3315700000	3178500000	3099800000	51	42	51	144	31.5745	203
IMMT	MICOS complex subunit MIC60	Q16891	3278700000	2988000000	3266500000	38	29	38	105	31.5654	204
STOM	Erythrocyte band 7 integral membrane protein	P27105	3457900000	3120600000	2814000000	13	11	14	38	31.5439	205
VTN	Vitronectin;Vitronectin V65 subunit;Vitronectin V10 subunit;Somatomedin-B	P04004	3096600000	3193500000	2965600000	18	18	21	57	31.5227	206
HSPB1	Heat shock protein beta-1	P04792	3374600000	3076800000	2774600000	19	26	19	64	31.5181	207
ATP2B1	Plasma membrane calcium-transporting ATPase 1;Calcium-transporting ATPase	P20020	3185500000	2870000000	3165200000	34	43	40	117	31.5173	208
LMO7	LIM domain only protein 7	Q8WWI1	3042600000	3278100000	2881600000	49	50	58	157	31.5144	209
PDIA4	Protein disulfide-isomerase A4	P13667	2999100000	2989800000	3121200000	43	36	45	124	31.4999	210
SOD2	Superoxide dismutase [Mn], mitochondrial	P04179	3287400000	2925000000	2783700000	17	13	18	48	31.4817	211
SCAMP3	Secretory carrier-associated membrane protein 3	O14828	2607000000	2779000000	3413300000	10	19	19	48	31.4498	212
PHB	Prohibitin	P35232	2826300000	2999100000	2957600000	22	24	21	67	31.4471	213
PRKDC	DNA-dependent protein kinase catalytic subunit	P78527	3047700000	2879400000	2846200000	69	74	75	218	31.4455	214
VCL	Vinculin	P18206	2899500000	2904100000	2928900000	46	40	41	127	31.4388	215
INSR	Insulin receptor;Insulin receptor subunit alpha;Insulin receptor subunit beta	P06213	2783200000	3161800000	2651600000	40	54	40	134	31.4162	216
LAMP1	Lysosome-associated membrane glycoprotein 1	P11279	2832100000	3034300000	2728300000	15	15	16	46	31.4158	217
HNRNPC	Heterogeneous nuclear ribonucleoproteins C1/C2	P07910	2880400000	2950100000	2727700000	23	18	24	65	31.4097	218
ITGA2	Integrin alpha-2	P17301	2724000000	2923600000	2910500000	34	32	31	97	31.4097	219
SDC1	Syndecan-1	P18827	2720400000	2793500000	2988900000	15	14	11	40	31.4003	220
IQGAP1	Ras GTPase-activating-like protein IQGAP1	P46940	2991800000	2853600000	2653200000	57	51	45	153	31.3996	221
RPSA	40S ribosomal protein SA	P08865	2796100000	2760000000	2874400000	23	19	21	63	31.388	222
ATP5A1	ATP synthase subunit alpha, mitochondrial	P25705	3087900000	2635900000	2672300000	25	30	28	83	31.3821	223
DAZAP1	DAZ-associated protein 1	Q96EP5	2692800000	2551100000	3116300000	21	25	21	67	31.3759	224
RPS3A	40S ribosomal protein S3a	P61247	2762500000	2419500000	3096400000	13	15	18	46	31.3617	225
PABPC1	Polyadenylate-binding protein 1;Polyadenylate-binding protein	P11940	2800200000	2684500000	2494600000	29	40	37	106	31.3087	226
SMARCC2	SWI/SNF complex subunit SMARCC2	Q8TAQ2	2577200000	2633100000	2761200000	38	36	37	111	31.3072	227
DDX39B	Spliceosome RNA helicase DDX39B	Q13838	2805700000	2850200000	2284300000	26	25	29	80	31.3016	228
ANXA1	Annexin A1;Annexin	P04083	2846500000	2587900000	2470500000	26	24	25	75	31.2951	229
EBP	3-beta-hydroxysteroid-Delta(8),Delta(7)-isomerase	Q15125	2455400000	2909400000	2530500000	6	5	9	20	31.2934	230
CLMP	CXADR-like membrane protein	Q9H6B4	2255000000	2614500000	2961600000	17	15	16	48	31.2816	231
VASN	Vasorin	Q6EMK4	2439600000	2442500000	2927500000	15	18	14	47	31.2776	232
PIEZO1	Piezo-type mechanosensitive ion channel component 1	Q92508	2555300000	2599100000	2536600000	33	32	48	113	31.2556	233
CSE1L	Exportin-2	P55060	2587500000	2481300000	2616900000	14	15	8	37	31.2546	234
CD151	Tetraspanin;CD151 antigen	P48509	2123900000	2535700000	3004600000	10	5	6	21	31.2505	235
GAS1	Growth arrest-specific protein 1	P54826	2584500000	2289500000	2745400000	14	16	16	46	31.2421	236
PCDH1	Protocadherin-1	Q08174	2760800000	2347600000	2443900000	29	32	19	80	31.2293	237
PVRL2	Nectin-2	Q92692	2474500000	2776500000	2248100000	17	15	20	52	31.2191	238
ITGA3	Integrin alpha-3;Integrin alpha-3 heavy chain;Integrin alpha-3 light chain	P26006	2584500000	2282100000	2599900000	40	27	32	99	31.2128	239
ZNF207	BUB3-interacting and GLEBS motif-containing protein ZNF207	O43670	2492300000	2672100000	2244900000	14	11	15	40	31.2017	240
NPC1	Niemann-Pick C1 protein	O15118	2485200000	2353000000	2492600000	25	17	21	63	31.1864	241
ITGA5	Integrin alpha-5;Integrin alpha-5 heavy chain;Integrin alpha-5 light chain	P08648	2459700000	2232900000	2575200000	25	22	22	69	31.1739	242
LDHB	L-lactate dehydrogenase B chain;L-lactate dehydrogenase	P07195	2395300000	2498300000	2305200000	21	20	17	58	31.1601	243
SLC38A1	Sodium-coupled neutral amino acid transporter 1	Q9H2H9	2103400000	2092300000	2975600000	13	14	15	42	31.1546	244
L1CAM		H3BLW5	1894900000	2694400000	2552200000	5	3	5	13	31.1486	245
HNRNPA3	Heterogeneous nuclear ribonucleoprotein A3	P51991	2235000000	2292300000	2612700000	27	25	25	77	31.1483	246
OLR1	Oxidized low-density lipoprotein receptor 1;Oxidized low-density lipoprotein receptor 1, soluble form	P78380	2394400000	2209300000	2521600000	14	21	12	47	31.1453	247
TUFM	Elongation factor Tu, mitochondrial	P49411	2298700000	2229900000	2551800000	23	28	27	78	31.1362	248
PRRC2C	Protein PRRC2C	Q9Y520	2574100000	2375400000	2055400000	36	40	45	121	31.1208	249
PRDX4	Peroxiredoxin-4	Q13162	2291000000	2358900000	2346200000	25	22	26	73	31.1189	250
TLN1	Talin-1	Q9Y490	2223100000	2153300000	2606700000	55	56	73	184	31.1163	251
CCT2	T-complex protein 1 subunit beta	P78371	2437500000	2065000000	2431100000	27	35	34	96	31.106	252
RPN1	Dolichyl-diphosphooligosaccharide--protein glycosyltransferase subunit 1	P04843	2269400000	2233300000	2334800000	24	23	31	78	31.0859	253
SLC1A3	Excitatory amino acid transporter 1;Amino acid transporter	P43003	2394700000	2218300000	2182100000	6	6	9	21	31.0769	254
IDH3A	Isocitrate dehydrogenase [NAD] subunit alpha, mitochondrial	P50213	2211800000	2405100000	2095900000	28	23	19	70	31.0593	255
AGRN		A0A494C0G5	2398400000	2291000000	1992800000	44	50	41	135	31.0527	256
PTPRJ	Protein-tyrosine-phosphatase;Receptor-type tyrosine-protein phosphatase eta	Q12913	2318800000	2266900000	2061400000	32	26	30	88	31.0451	257
HNRNPF	Heterogeneous nuclear ribonucleoprotein F;Heterogeneous nuclear ribonucleoprotein F, N-terminally processed	P52597	2399900000	2188900000	2054300000	18	22	21	61	31.0442	258
TMEM132A	Transmembrane protein 132A	Q24JP5	2372000000	2250900000	2006500000	25	31	34	90	31.0413	259
RPN2	Dolichyl-diphosphooligosaccharide--protein glycosyltransferase subunit 2	P04844	1965200000	2215300000	2411200000	15	20	21	56	31.033	260
SYNCRIP	Heterogeneous nuclear ribonucleoprotein Q	O60506	2238600000	2261600000	2084000000	26	24	24	74	31.0314	261
PCCA	Propionyl-CoA carboxylase alpha chain, mitochondrial	P05165	2066800000	2514700000	1959200000	40	29	38	107	31.0218	262
SLC25A3	Phosphate carrier protein, mitochondrial	Q00325	2467600000	2277300000	1763200000	14	15	13	42	31.0146	263
NSUN2	tRNA (cytosine(34)-C(5))-methyltransferase	Q08J23	2121100000	2433600000	1937700000	32	28	37	97	31.0111	264
RPS19	40S ribosomal protein S19	P39019	2034200000	2044200000	2406400000	13	13	14	40	31.0095	265
SLC43A3	Solute carrier family 43 member 3	Q8NBI5	2419900000	2373400000	1688600000	14	10	11	35	31.0088	266
KPNB1	Importin subunit beta-1	Q14974	2029900000	2141500000	2263800000	34	30	29	93	30.9984	267
F11R	Junctional adhesion molecule A	Q9Y624	2021800000	2277400000	2134100000	17	19	18	54	30.9979	268
EPPK1	Epiplakin	P58107	2103100000	2099900000	2195400000	31	25	29	85	30.9901	269
HGS	Hepatocyte growth factor-regulated tyrosine kinase substrate	O14964	2156200000	2078500000	2159700000	24	23	21	68	30.9892	270
SF1	Splicing factor 1	Q15637	1901100000	1978600000	2486800000	19	14	26	59	30.9829	271
TMED9	Transmembrane emp24 domain-containing protein 9	Q9BVK6	1989800000	2011500000	2320100000	17	16	21	54	30.9726	272
ROR2	Tyrosine-protein kinase transmembrane receptor ROR2	Q01974	2165700000	2292000000	1802200000	34	30	37	101	30.9585	273
RPL3	60S ribosomal protein L3	P39023	1911200000	1880500000	2442900000	21	23	20	64	30.9527	274
KIRREL	Kin of IRRE-like protein 1	Q96J84	1961500000	2080100000	2182600000	27	27	27	81	30.9503	275
DSP	Desmoplakin	P15924	2062200000	2049200000	2097200000	44	46	52	142	30.9467	276
FKBP10	Peptidyl-prolyl cis-trans isomerase FKBP10	Q96AY3	2006000000	2279500000	1907100000	26	20	25	71	30.9429	277
TSPAN8	Tetraspanin-8	P19075	1804600000	2095000000	2239500000	10	15	6	31	30.9304	278
SLC16A1	Monocarboxylate transporter 1	P53985	2015000000	1733100000	2385100000	9	11	15	35	30.929	279
DDR2	Discoidin domain-containing receptor 2	Q16832	1955700000	2145300000	1999100000	32	28	38	98	30.9212	280
RECK	Reversion-inducing cysteine-rich protein with Kazal motifs	O95980	2071100000	1998900000	1927300000	47	36	39	122	30.8967	281
YWHAZ	14-3-3 protein zeta/delta	P63104	1952700000	1981900000	2048600000	13	10	13	36	30.8933	282
UBA1	Ubiquitin-like modifier-activating enzyme 1	P22314	2078700000	2068800000	1825900000	34	23	28	85	30.8909	283
MISP	Mitotic interactor and substrate of PLK1	Q8IVT2	2149700000	1998600000	1805200000	26	26	30	82	30.8861	284
EFTUD2	116 kDa U5 small nuclear ribonucleoprotein component	Q15029	1997800000	2112900000	1836200000	23	20	29	72	30.8845	285
ECHS1	Enoyl-CoA hydratase, mitochondrial	P30084	2026000000	2114900000	1799200000	22	15	21	58	30.8829	286
GOT2	Aspartate aminotransferase, mitochondrial	P00505	2183300000	2072300000	1666100000	12	17	19	48	30.8784	287
PPIF	Peptidyl-prolyl cis-trans isomerase F, mitochondrial	P30405	1951200000	2133200000	1825400000	24	18	25	67	30.8755	288
CD46		R4GN18	1684600000	1309600000	2898500000	2	3	2	7	30.8713	289
SHMT2	Serine hydroxymethyltransferase, mitochondrial;Serine hydroxymethyltransferase	P34897	1979300000	1965800000	1932300000	25	19	29	73	30.8676	290
SLC29A1	Equilibrative nucleoside transporter 1	Q99808	1869200000	1998700000	2008800000	15	15	12	42	30.8674	291
RANBP2	E3 SUMO-protein ligase RanBP2	P49792	1910500000	1911100000	2047300000	45	52	48	145	30.8655	292
PLP2	Proteolipid protein 2	Q04941	1904600000	1798200000	2130300000	4	5	3	12	30.8567	293
RANGAP1	Ran GTPase-activating protein 1	P46060	2006300000	1987100000	1824700000	29	31	24	84	30.8529	294
YWHAE	14-3-3 protein epsilon	P62258	1688400000	1915500000	2211800000	16	16	11	43	30.8523	295
FEN1	Flap endonuclease 1	P39748	2027600000	1781100000	1997100000	31	17	16	64	30.8499	296
CLTC	Clathrin heavy chain;Clathrin heavy chain 1	Q00610	1866600000	1834300000	2098900000	46	32	45	123	30.8484	297
ATXN2L	Ataxin-2-like protein	Q8WWM7	1861000000	1854700000	2019600000	32	28	38	98	30.8323	298
USP10	Ubiquitin carboxyl-terminal hydrolase 10	Q14694	0	2148200000	3548000000	0	2	2	4	30.8224	299
IL6ST	Interleukin-6 receptor subunit beta	P40189	1934300000	2074100000	1679200000	35	40	28	103	30.8202	300
ASPH	Aspartyl/asparaginyl beta-hydroxylase	Q12797	1670400000	2022100000	1994200000	28	33	27	88	30.82	301
ATP2A2	Sarcoplasmic/endoplasmic reticulum calcium ATPase 2	P16615	1829900000	1781800000	1987600000	23	31	33	87	30.7976	302
RPLP0	60S acidic ribosomal protein P0;60S acidic ribosomal protein P0-like	P05388	1662000000	1531900000	2404000000	12	15	12	39	30.7973	303
HSD17B10	3-hydroxyacyl-CoA dehydrogenase type-2	Q99714	1865800000	2029300000	1671500000	26	23	26	75	30.7892	304
SLC39A14	Zinc transporter ZIP14	Q15043	1715800000	2057900000	1765300000	9	5	6	20	30.782	305
SLC7A1	High affinity cationic amino acid transporter 1	P30825	2131700000	1746300000	1647100000	11	10	10	31	30.7784	306
ETFA	Electron transfer flavoprotein subunit alpha, mitochondrial	P13804	1766200000	1782700000	1945000000	16	16	19	51	30.7702	307
RPL10	60S ribosomal protein L10	P27635	1871100000	1894900000	1705200000	14	12	16	42	30.7642	308
PLS3	Plastin-3	P13797	1809800000	1889400000	1753400000	28	29	28	85	30.7593	309
LMAN1	Protein ERGIC-53	P49257	1923800000	1870700000	1652400000	30	28	34	92	30.7578	310
MMP15	Matrix metalloproteinase-15	P51511	1994100000	1868100000	1573000000	22	22	21	65	30.7547	311
SF3A3	Splicing factor 3A subunit 3	Q12874	1900700000	1742900000	1692300000	25	24	20	69	30.7281	312
PRDX6	Peroxiredoxin-6	P30041	1812200000	1716100000	1807100000	22	16	20	58	30.728	313
PFN1	Profilin-1	P07737	1779000000	1913000000	1628700000	10	11	11	32	30.724	314
SLC12A2	Solute carrier family 12 member 2	P55011	1765600000	1756600000	1786900000	25	25	32	82	30.7209	315
RPL17	60S ribosomal protein L17	P18621	1656200000	1833300000	1768400000	16	20	16	52	30.7069	316
ANTXR1	Anthrax toxin receptor 1	Q9H6X2	1825300000	1831500000	1589600000	22	23	21	66	30.7037	317
XRCC5	X-ray repair cross-complementing protein 5	P13010	1932400000	1583700000	1718900000	26	30	24	80	30.7006	318
SDHB	Succinate dehydrogenase [ubiquinone] iron-sulfur subunit, mitochondrial	P21912	1765300000	1545700000	1923400000	17	11	19	47	30.7004	319
CKAP4	Cytoskeleton-associated protein 4	Q07065	1687000000	1816600000	1682200000	26	23	23	72	30.687	320
NKAP	NF-kappa-B-activating protein	Q8N5F7	1860800000	1600900000	1721700000	17	16	18	51	30.6863	321
TMEM109	Transmembrane protein 109	Q9BVC6	1605100000	1656000000	1874700000	4	4	4	12	30.673	322
ECI1	Enoyl-CoA delta isomerase 1, mitochondrial	P42126	1619400000	1738500000	1756800000	6	12	11	29	30.667	323
DCBLD1	Discoidin, CUB and LCCL domain-containing protein 1	Q8N8Z6	1672500000	1834900000	1591500000	22	24	28	74	30.6626	324
KHDRBS1	KH domain-containing, RNA-binding, signal transduction-associated protein 1	Q07666	1675800000	1971000000	1442200000	13	15	15	43	30.6598	325
RPS20	40S ribosomal protein S20	P60866	1720700000	1562700000	1758800000	10	10	10	30	30.6464	326
ECE1	Endothelin-converting enzyme 1	P42892	1600700000	1636200000	1783000000	25	16	27	68	30.64	327
LRRC59	Leucine-rich repeat-containing protein 59	Q96AG4	1778700000	1715400000	1524900000	16	17	12	45	30.6398	328
NME1-NME2	Nucleoside diphosphate kinase;Nucleoside diphosphate kinase B	P22392	1663900000	1746800000	1595200000	16	14	14	44	30.636	329
MSN	Moesin	P26038	1750600000	1694100000	1542300000	29	21	26	76	30.6306	330
SRP14	Signal recognition particle 14 kDa protein	P37108	1634200000	1699700000	1626200000	10	10	15	35	30.6228	331
SLC38A5	Sodium-coupled neutral amino acid transporter 5	Q8WUX1	1684400000	1715400000	1555200000	13	8	15	36	30.6213	332
HYOU1	Hypoxia up-regulated protein 1	Q9Y4L1	1624200000	1671200000	1655300000	33	28	23	84	30.62	333
PRKCSH	Glucosidase 2 subunit beta	P14314	1541500000	1766100000	1631800000	22	22	22	66	30.6167	334
PHB2	Prohibitin-2	Q99623	1660300000	1654300000	1622200000	20	15	13	48	30.616	335
CCT8	T-complex protein 1 subunit theta	P50990	1573700000	1896700000	1444800000	25	24	23	72	30.6096	336
CD99	CD99 antigen	P14209	1503400000	1640100000	1739100000	6	7	6	19	30.6	337
RPL15	60S ribosomal protein L15;Ribosomal protein L15	P61313	1840000000	1693700000	1336500000	11	11	13	35	30.5964	338
SND1	Staphylococcal nuclease domain-containing protein 1	Q7KZF4	1556300000	1685200000	1621000000	28	29	24	81	30.5941	339
MET	Hepatocyte growth factor receptor	P08581	1900900000	1533300000	1373200000	32	31	30	93	30.5776	340
TAGLN2	Transgelin-2	P37802	1639100000	1589400000	1535100000	12	17	13	42	30.5644	341
S100A4	Protein S100-A4	P26447	1630800000	1710200000	1410100000	7	6	8	21	30.5607	342
VDAC2	Voltage-dependent anion-selective channel protein 2	P45880	1564400000	1632600000	1553800000	14	14	14	42	30.5606	343
IGF2R	Cation-independent mannose-6-phosphate receptor	P11717	1617700000	1565400000	1477200000	49	43	48	140	30.5328	344
DDX21	Nucleolar RNA helicase 2	Q9NR30	1647800000	1578400000	1419300000	28	25	25	78	30.5282	345
U2AF2	Splicing factor U2AF 65 kDa subunit	P26368	1524000000	1476800000	1635200000	21	21	22	64	30.5253	346
SLC2A1	Solute carrier family 2, facilitated glucose transporter member 1	P11166	1525000000	1127500000	1963200000	14	13	10	37	30.5189	347
GANAB	Neutral alpha-glucosidase AB	Q14697	1583000000	1523800000	1504800000	28	32	33	93	30.5177	348
TOMM70A	Mitochondrial import receptor subunit TOM70	O94826	1378300000	1495400000	1723300000	24	27	26	77	30.5131	349
DDX17	Probable ATP-dependent RNA helicase DDX17	Q92841	1570700000	1664200000	1355100000	26	21	27	74	30.5109	350
IGFBP3	Insulin-like growth factor-binding protein 3	P17936	1152000000	1516400000	1916900000	9	7	9	25	30.5094	351
FUBP3	Far upstream element-binding protein 3	Q96I24	1585200000	1619000000	1378000000	27	17	26	70	30.5084	352
S100A10	Protein S100-A10	P60903	1640400000	1560000000	1359100000	15	14	19	48	30.5013	353
RNF149	E3 ubiquitin-protein ligase RNF149	Q8NC42	1467100000	1657500000	1358900000	18	12	14	44	30.477	354
CYCS	Cytochrome c	P99999	1676300000	1624800000	1175400000	8	8	7	23	30.4748	355
AK2	Adenylate kinase 2, mitochondrial;Adenylate kinase 2, mitochondrial;Adenylate kinase 2, mitochondrial, N-terminally processed	P54819	1540400000	1334100000	1594100000	15	20	22	57	30.4722	356
MYOF	Myoferlin	Q9NZM1	1461400000	1571400000	1424200000	51	44	40	135	30.4685	357
RPS10	40S ribosomal protein S10	P46783	1395900000	1332200000	1714600000	13	8	11	32	30.4638	358
RPS12	40S ribosomal protein S12	P25398	1693000000	1419600000	1318700000	15	12	18	45	30.4601	359
RPL13	60S ribosomal protein L13	P26373	1155400000	1868400000	1405600000	14	9	9	32	30.4595	360
EIF5A	Eukaryotic translation initiation factor 5A;Eukaryotic translation initiation factor 5A-1;Eukaryotic translation initiation factor 5A-1-like	P63241	1611500000	1412800000	1401600000	26	23	23	72	30.4584	361
AXL	Tyrosine-protein kinase receptor UFO;Receptor protein-tyrosine kinase	P30530	1495100000	1550700000	1373400000	27	19	18	64	30.4562	362
SNRPD2	Small nuclear ribonucleoprotein Sm D2	P62316	1311200000	1559100000	1524900000	12	9	14	35	30.4483	363
PPA1	Inorganic pyrophosphatase	Q15181	1465300000	1435700000	1478700000	20	18	22	60	30.4432	364
LMAN2	Vesicular integral-membrane protein VIP36	Q12907	1508000000	1354800000	1493200000	14	17	15	46	30.4354	365
CAPG	Macrophage-capping protein	P40121	1712800000	1326500000	1314800000	16	24	17	57	30.4348	366
LRFN4	Leucine-rich repeat and fibronectin type-III domain-containing protein 4	Q6PJG9	1610800000	1310500000	1421900000	19	22	20	61	30.4311	367
HNRNPR	Heterogeneous nuclear ribonucleoprotein R	O43390	1486900000	1372900000	1474600000	14	12	20	46	30.4282	368
PCBP2	Poly(rC)-binding protein 2	Q15366	1385100000	1345600000	1555600000	13	12	12	37	30.4121	369
PA2G4	Proliferation-associated protein 2G4	Q9UQ80	1484300000	1521900000	1258000000	13	18	28	59	30.4047	370
CYB5R3	NADH-cytochrome b5 reductase 3;NADH-cytochrome b5 reductase 3 membrane-bound form;NADH-cytochrome b5 reductase 3 soluble form	P00387	1408300000	1266300000	1552700000	18	20	17	55	30.3921	371
HEG1	Protein HEG homolog 1	Q9ULI3	1420400000	1454000000	1326100000	21	16	20	57	30.383	372
HNRNPA0	Heterogeneous nuclear ribonucleoprotein A0	Q13151	1465700000	1481400000	1253100000	12	12	16	40	30.3828	373
XRCC6	X-ray repair cross-complementing protein 6	P12956	1460900000	1485200000	1227500000	35	28	25	88	30.3737	374
C1QBP	Complement component 1 Q subcomponent-binding protein, mitochondrial	Q07021	1447200000	1590100000	1117800000	7	5	4	16	30.3673	375
PDHX	Pyruvate dehydrogenase protein X component, mitochondrial	O00330	1320800000	1236200000	1559800000	16	15	22	53	30.3539	376
HSPA4	Heat shock 70 kDa protein 4	P34932	1303000000	1357600000	1447700000	22	29	19	70	30.3509	377
PRDX5	Peroxiredoxin-5, mitochondrial	P30044	1493500000	1437700000	1159900000	12	13	20	45	30.3449	378
ACTN1	Alpha-actinin-1	P12814	1460800000	1362100000	1265000000	25	18	26	69	30.3438	379
RPS26	40S ribosomal protein S26;Putative 40S ribosomal protein S26-like 1	P62854	1311500000	1022800000	1736800000	3	3	2	8	30.3378	380
SREK1IP1	Protein SREK1IP1	Q8N9Q2	1680400000	1320400000	1063600000	6	7	5	18	30.3354	381
TMEM43	Transmembrane protein 43	Q9BTV4	1514800000	1240000000	1301800000	13	18	13	44	30.3327	382
ICOSLG	ICOS ligand	O75144	1333100000	1562800000	1149400000	6	11	11	28	30.3286	383
CAT	Catalase	P04040	1604400000	1244700000	1182200000	15	17	19	51	30.3236	384
EBNA1BP2	Probable rRNA-processing protein EBP2	Q99848	1431300000	1431300000	1155300000	10	10	16	36	30.3188	385
B2M	Beta-2-microglobulin;Beta-2-microglobulin form pI 5.3	P61769	1448100000	1255900000	1303600000	7	7	5	19	30.3151	386
RPL12	60S ribosomal protein L12	P30050	1265700000	1320500000	1418800000	10	11	18	39	30.3142	387
LONP1	Lon protease homolog, mitochondrial	P36776	1287500000	1346600000	1368100000	20	24	24	68	30.3132	388
GNS	N-acetylglucosamine-6-sulfatase	P15586	1407600000	1399500000	1190600000	17	12	20	49	30.3116	389
CD99L2	CD99 antigen-like protein 2	Q8TCZ2	1194800000	1202700000	1587400000	8	10	11	29	30.3069	390
MCM3	DNA replication licensing factor MCM3	P25205	1344500000	1263200000	1358900000	24	20	22	66	30.3003	391
LIMA1	LIM domain and actin-binding protein 1	Q9UHB6	1222100000	1278100000	1459200000	22	18	27	67	30.2977	392
ACAT1	Acetyl-CoA acetyltransferase, mitochondrial	P24752	1267300000	1290600000	1388700000	19	22	15	56	30.293	393
RPL29	60S ribosomal protein L29	P47914	1488500000	1296900000	1154600000	3	1	2	6	30.2906	394
RPL6	60S ribosomal protein L6	Q02878	1410400000	1182200000	1329000000	20	14	12	46	30.2838	395
CDC5L	Cell division cycle 5-like protein	Q99459	1245800000	1389200000	1281100000	25	22	22	69	30.2818	396
RPL23	60S ribosomal protein L23	P62829	1509200000	1306200000	1038600000	3	3	7	13	30.2587	397
RPL19	Ribosomal protein L19;60S ribosomal protein L19	P84098	1189500000	1030200000	1624500000	14	11	11	36	30.2551	398
RBM14	RNA-binding protein 14	Q96PK6	1262800000	1336900000	1233900000	13	18	12	43	30.2511	399
EEF1G	Elongation factor 1-gamma	P26641	1223200000	1258800000	1338700000	14	15	22	51	30.2462	400
RTN4R	Reticulon-4 receptor	Q9BZR6	1353500000	1382200000	1083600000	20	15	18	53	30.2457	401
GATAD2B	Transcriptional repressor p66-beta	Q8WXI9	1401400000	1203300000	1197800000	21	15	13	49	30.2393	402
U2AF1	Splicing factor U2AF 35 kDa subunit	P0DN76	1233700000	1353500000	1208300000	10	13	9	32	30.2367	403
G3BP1	Ras GTPase-activating protein-binding protein 1	Q13283	1315500000	1330300000	1148800000	20	15	24	59	30.2363	404
MGST3	Microsomal glutathione S-transferase 3	O14880	1178500000	1319700000	1276500000	20	14	33	67	30.2288	405
RPS4X	40S ribosomal protein S4, X isoform	P62701	1384000000	1162900000	1184000000	18	19	23	60	30.2119	406
EFNB1	Ephrin-B1	P98172	1197000000	1160400000	1372000000	10	13	12	35	30.2113	407
CD9	Tetraspanin;CD9 antigen	P21926	1102400000	1298000000	1311600000	9	4	7	20	30.2046	408
LGALS3	Galectin-3;Galectin	P17931	1232300000	1011600000	1457800000	11	17	18	46	30.2006	409
RPL8	60S ribosomal protein L8	P62917	1266600000	1000400000	1431300000	7	5	11	23	30.1993	410
NT5E	5-nucleotidase	P21589	1399000000	1285000000	1005900000	20	17	21	58	30.196	411
TMPO	Lamina-associated polypeptide 2, isoform alpha;Thymopoietin;Thymopentin	P42166	1126800000	1150100000	1372200000	17	19	18	54	30.1799	412
RPS13	40S ribosomal protein S13	P62277	1336500000	1186000000	1116000000	9	9	6	24	30.1757	413
LGALS3BP	Galectin-3-binding protein	Q08380	1406000000	1149500000	1072600000	22	14	15	51	30.1716	414
ADAR	Double-stranded RNA-specific adenosine deaminase	P55265	1141100000	1284100000	1189300000	34	25	33	92	30.1662	415
PVRL3	Nectin-3	Q9NQS3	1263900000	962080000	1376400000	17	18	15	50	30.1613	416
GNB2	Guanine nucleotide-binding protein G(I)/G(S)/G(T) subunit beta-2	P62879	1279700000	1128500000	1184100000	11	7	11	29	30.1573	417
SUSD2	Sushi domain-containing protein 2	Q9UGT4	1184000000	1258400000	1137100000	18	22	23	63	30.1521	418
SRP9	Signal recognition particle 9 kDa protein	P49458	1136300000	1254200000	1188000000	5	7	10	22	30.1517	419
PSCA	Prostate stem cell antigen	O43653	1565600000	1120100000	870970000	5	4	6	15	30.1429	420
AIFM1	Apoptosis-inducing factor 1, mitochondrial	O95831	1178500000	1107700000	1255300000	25	23	16	64	30.1368	421
NCOR2	Nuclear receptor corepressor 2	Q9Y618	1261000000	1171700000	1106300000	29	25	34	88	30.1357	422
MIF	Macrophage migration inhibitory factor	P14174	1291700000	1094800000	1145200000	6	7	7	20	30.1328	423
SCARB2	Lysosome membrane protein 2	Q14108	1204900000	1204600000	1118100000	19	16	11	46	30.1311	424
RPS3	40S ribosomal protein S3	P23396	1300600000	1175200000	1040100000	11	12	15	38	30.1263	425
CD70	CD70 antigen	P32970	1176000000	1042200000	1288000000	6	10	6	22	30.1223	426
ARL6IP5	PRA1 family protein 3	O75915	1166200000	1328200000	1001900000	8	10	8	26	30.1182	427
SNRPG	Small nuclear ribonucleoprotein G;Putative small nuclear ribonucleoprotein G-like protein 15	P62308	1184700000	961170000	1329700000	3	1	4	8	30.1096	428
RAN	GTP-binding nuclear protein Ran	P62826	1174300000	1240800000	1004800000	5	9	9	23	30.0863	429
PSPC1	Paraspeckle component 1	Q8WXF1	1216700000	1120000000	1066100000	16	20	22	58	30.0791	430
FBLN2	Fibulin-2	P98095	986080000	991530000	1420200000	17	18	19	54	30.077	431
RPL23A	60S ribosomal protein L23a	P62750	1195700000	1038200000	1156900000	8	12	10	30	30.074	432
DSC2	Desmocollin-2	Q02487	1287800000	1052700000	1048600000	18	15	17	50	30.0733	433.5
IGSF8	Immunoglobulin superfamily member 8	Q969P0	1071100000	1094200000	1223800000	18	14	20	52	30.0733	433.5
LMNB1	Lamin-B1	P20700	1366900000	1091300000	916640000	18	18	17	53	30.0672	435
FASN	Fatty acid synthase;[Acyl-carrier-protein] S-acetyltransferase;[Acyl-carrier-protein] S-malonyltransferase;3-oxoacyl-[acyl-carrier-protein] synthase;3-oxoacyl-[acyl-carrier-protein] reductase;3-hydroxyacyl-[acyl-carrier-protein] dehydratase;Enoyl-[acyl-carrier-protein] reductase;Oleoyl-[acyl-carrier-protein] hydrolase	P49327	1128300000	1196300000	1048800000	28	28	32	88	30.0666	436
LTBR	Tumor necrosis factor receptor superfamily member 3	P36941	1106900000	933070000	1318600000	12	11	15	38	30.0602	437
CD320	CD320 antigen	Q9NPF0	1136800000	1222400000	997340000	7	9	7	23	30.0594	438
ZFR	Zinc finger RNA-binding protein	Q96KR1	1103100000	1077200000	1153200000	21	18	25	64	30.0494	439
ILF2	Interleukin enhancer-binding factor 2	Q12905	1210400000	1052200000	1028600000	21	11	16	48	30.031	440
HIST3H2BB	Histone H2B type 3-B	Q8N257	1024100000	987960000	1272600000	5	5	5	15	30.0281	441
RPL24	60S ribosomal protein L24	P83731	1314900000	1049200000	896520000	6	9	10	25	30.0175	442
NEGR1	Neuronal growth regulator 1	Q7Z3B1	1095400000	1170800000	990860000	19	20	15	54	30.016	443
CCT4	T-complex protein 1 subunit delta	P50991	1064200000	1009300000	1167300000	16	17	21	54	30.0087	444
RPL18	60S ribosomal protein L18	Q07020	1169600000	1136800000	933200000	6	8	6	20	30.0082	445
RPS2	40S ribosomal protein S2	P15880	1114800000	1041400000	1082600000	12	12	9	33	30.0078	446
ERH	Enhancer of rudimentary homolog	P84090	1299900000	885520000	1028700000	8	10	9	27	29.9968	447
MYBBP1A	Myb-binding protein 1A	Q9BQG0	1033600000	1000300000	1171500000	31	26	22	79	29.9929	448
CLIC1	Chloride intracellular channel protein 1	O00299	1240600000	1096800000	856540000	13	13	9	35	29.9877	449
IL10RB	Interleukin-10 receptor subunit beta	Q08334	895910000	1099000000	1195100000	8	7	5	20	29.986	450
TYRO3	Receptor protein-tyrosine kinase;Tyrosine-protein kinase receptor TYRO3	Q06418	1082800000	1123400000	978790000	21	15	18	54	29.9837	451
RPS6	40S ribosomal protein S6	P62753	1091900000	1181800000	907430000	6	8	5	19	29.9819	452
RPL31	60S ribosomal protein L31	P62899	1190300000	1038900000	936930000	4	2	2	8	29.9751	453
SPTAN1	Spectrin alpha chain, non-erythrocytic 1	Q13813	998290000	1020100000	1143500000	36	32	40	108	29.9732	454
ABCC1	Multidrug resistance-associated protein 1	P33527	1105900000	1122700000	912590000	33	23	21	77	29.9637	455
TRAP1	Heat shock protein 75 kDa, mitochondrial	Q12931	989040000	1141400000	1007000000	21	26	20	67	29.962	456
PTPRM	Protein-tyrosine-phosphatase;Receptor-type tyrosine-protein phosphatase mu	P28827	1017300000	1037200000	1074400000	20	17	20	57	29.958	457
IFITM3	Interferon-induced transmembrane protein 3;Interferon-induced transmembrane protein 2	Q01628	1230400000	1001700000	891680000	5	8	3	16	29.9557	458
CCT5	T-complex protein 1 subunit epsilon	P48643	1079800000	1096700000	942230000	19	22	14	55	29.9533	459
DLD	Dihydrolipoyl dehydrogenase, mitochondrial;Dihydrolipoyl dehydrogenase	P09622	1119500000	1004200000	994560000	14	12	14	40	29.9531	460
M6PR	Cation-dependent mannose-6-phosphate receptor	P20645	939670000	940050000	1219400000	5	7	9	21	29.9442	461
SLC44A2	Choline transporter-like protein 2	Q8IWA5	1054600000	1035100000	1008500000	12	9	11	32	29.9438	462
ACADVL	Very long-chain specific acyl-CoA dehydrogenase, mitochondrial	P49748	1002000000	950240000	1144200000	21	30	25	76	29.943	463
GTF2I	General transcription factor II-I	P78347	1030100000	1045300000	1018200000	19	15	21	55	29.9417	464
PEBP1	Phosphatidylethanolamine-binding protein 1;Hippocampal cholinergic neurostimulating peptide	P30086	1060300000	1045100000	986330000	24	21	20	65	29.9408	465
SLC6A6	Sodium- and chloride-dependent taurine transporter;Transporter	P31641	1026800000	974920000	1071800000	9	7	9	25	29.9323	466
GPI	Glucose-6-phosphate isomerase	P06744	1204400000	998060000	861680000	18	11	19	48	29.9279	467
VDAC1	Voltage-dependent anion-selective channel protein 1	P21796	980160000	1056800000	1003100000	23	14	18	55	29.9165	468
SSBP1	Single-stranded DNA-binding protein, mitochondrial	Q04837	1148300000	951390000	938090000	10	10	10	30	29.9154	469
BASP1	Brain acid soluble protein 1	P80723	692780000	958700000	1383300000	14	12	15	41	29.914	470
RPL10A	60S ribosomal protein L10a	P62906	978090000	1049200000	992730000	13	12	17	42	29.9069	471
RPL27A	60S ribosomal protein L27a	P46776	907810000	1084400000	1000600000	9	8	7	24	29.8939	472
ECI2	Enoyl-CoA delta isomerase 2, mitochondrial	O75521	1008200000	1071500000	894080000	17	17	16	50	29.8847	473
SLC31A1	High affinity copper uptake protein 1	O15431	1065300000	860170000	1041500000	4	8	10	22	29.8814	474
RPL5	60S ribosomal protein L5	P46777	1051800000	1034100000	850830000	18	16	12	46	29.8666	475
RPL7A	60S ribosomal protein L7a	P62424	884560000	1158400000	889610000	12	15	12	39	29.8646	476
CSF2RA	Granulocyte-macrophage colony-stimulating factor receptor subunit alpha	P15509	1074700000	1005700000	850470000	15	10	16	41	29.8637	477
RBMX	RNA-binding motif protein, X chromosome;RNA-binding motif protein, X chromosome, N-terminally processed;RNA binding motif protein, X-linked-like-1	P38159	858260000	1088200000	963820000	11	9	9	29	29.8535	478
RPS8	40S ribosomal protein S8	P62241	978520000	1013900000	916310000	9	13	14	36	29.8528	479
RPS18	40S ribosomal protein S18	P62269	988850000	1093900000	818810000	9	13	11	33	29.8492	480
STIP1	Stress-induced-phosphoprotein 1	P31948	1072900000	963160000	857060000	15	16	19	50	29.845	481
ATL3	Atlastin-3	Q6DD88	906730000	982450000	995380000	22	19	13	54	29.8407	482
RPL34	60S ribosomal protein L34	P49207	782710000	1107500000	994240000	5	4	5	14	29.8407	483
TOR1AIP1		J3KN66	925730000	1027800000	922630000	19	17	14	50	29.8365	484
PHGDH	D-3-phosphoglycerate dehydrogenase	O43175	1039600000	914340000	922210000	16	15	17	48	29.8365	485
HNRNPH3	Heterogeneous nuclear ribonucleoprotein H3	P31942	1028400000	871710000	962070000	7	10	7	24	29.8295	486
RPL7	60S ribosomal protein L7	P18124	954260000	950630000	946460000	9	11	10	30	29.824	487
TKT	Transketolase	P29401	988020000	923900000	938770000	16	17	22	55	29.8237	488
LAMP2	Lysosome-associated membrane glycoprotein 2	P13473	962130000	984790000	886540000	7	5	6	18	29.815	489
PRSS23	Serine protease 23	O95084	851080000	820370000	1148000000	11	7	7	25	29.8078	490
ERP29	Endoplasmic reticulum resident protein 29	P30040	870000000	957590000	991270000	12	10	15	37	29.8075	491
HSPE1	10 kDa heat shock protein, mitochondrial	P61604	963950000	856540000	980420000	7	6	8	21	29.7983	492
RPL30	60S ribosomal protein L30	P62888	1173300000	937360000	673410000	11	10	11	32	29.7896	493
RPL28	60S ribosomal protein L28	P46779	657090000	888510000	1232500000	3	7	8	18	29.7865	494
ATN1	Atrophin-1	P54259	804200000	922790000	1033700000	15	14	18	47	29.7774	495
FUS	RNA-binding protein FUS	P35637	1070300000	950210000	728550000	12	15	10	37	29.7713	496
SRSF3	Serine/arginine-rich splicing factor 3	P84103	1263400000	894190000	588130000	7	9	8	24	29.7696	497
CD81	Tetraspanin;CD81 antigen	P60033	757930000	880790000	1104400000	10	6	7	23	29.7682	498
SF3B3	Splicing factor 3B subunit 3	Q15393	921880000	849140000	965890000	15	15	22	52	29.7649	499
SMC1A	Structural maintenance of chromosomes protein 1A;Structural maintenance of chromosomes protein	Q14683	970240000	943350000	820580000	26	30	28	84	29.7635	500
BRD2	Bromodomain-containing protein 2	P25440	840620000	843130000	1037700000	7	6	2	15	29.7568	501
RRS1	Ribosome biogenesis regulatory protein homolog	Q15050	1002800000	837370000	871660000	13	11	10	34	29.7517	502
SNRPC	U1 small nuclear ribonucleoprotein C	P09234	897540000	995380000	818300000	5	4	5	14	29.7513	503
EEF1D	Elongation factor 1-delta	P29692	935600000	1029500000	733600000	11	8	13	32	29.7447	504
TUBB4B	Tubulin beta-4B chain	P68371	932860000	853350000	897310000	6	8	6	20	29.7365	505
LRP8	Low-density lipoprotein receptor-related protein 8	Q14114	954990000	939530000	765220000	12	14	20	46	29.7237	506
SF3A1	Splicing factor 3A subunit 1	Q15459	844610000	855320000	953050000	21	19	24	64	29.72	507
SERBP1	Plasminogen activator inhibitor 1 RNA-binding protein	Q8NC51	763520000	715340000	1158300000	9	8	12	29	29.7114	508
COX4I1	Cytochrome c oxidase subunit 4 isoform 1, mitochondrial	P13073	964130000	815710000	856270000	11	14	8	33	29.7108	509
PGAM1	Phosphoglycerate mutase 1	P18669	815130000	951360000	860700000	15	12	12	39	29.7059	510
RAB7A	Ras-related protein Rab-7a	P51149	971560000	845250000	808220000	9	8	11	28	29.7047	511
C4BPA	C4b-binding protein alpha chain	P04003	795640000	797410000	1018000000	13	9	11	33	29.697	512
ATP2B4	Plasma membrane calcium-transporting ATPase 4	P23634	823590000	988800000	796270000	23	16	14	53	29.6957	513
SLC25A5	ADP/ATP translocase 2;ADP/ATP translocase 2, N-terminally processed	P05141	864430000	901780000	816960000	11	12	10	33	29.6815	514
HADHA	Trifunctional enzyme subunit alpha, mitochondrial;Long-chain enoyl-CoA hydratase;Long chain 3-hydroxyacyl-CoA dehydrogenase	P40939	908840000	828580000	843540000	14	13	14	41	29.6803	515
CCT3	T-complex protein 1 subunit gamma	P49368	857750000	884200000	827320000	18	12	19	49	29.6737	516
ERO1L	ERO1-like protein alpha	Q96HE7	827090000	1023700000	710570000	20	22	18	60	29.6693	517
TUBB8	Tubulin beta-8 chain	Q3ZCM7	925230000	811300000	823230000	4	2	6	12	29.6684	518
RPL18A	60S ribosomal protein L18a	Q02543	935890000	934750000	679850000	6	8	6	20	29.6632	519
RPL26	60S ribosomal protein L26	P61254	955270000	796480000	782860000	7	6	3	16	29.6542	520
MME	Neprilysin	P08473	844690000	880790000	803100000	17	19	20	56	29.6507	521
ELAVL1	ELAV-like protein 1	Q15717	844540000	796900000	882440000	13	13	9	35	29.648	522
ESYT1	Extended synaptotagmin-1	Q9BSJ8	833070000	845260000	824080000	15	19	13	47	29.6357	523
RPS15	40S ribosomal protein S15	P62841	814080000	684760000	993540000	10	6	10	26	29.6299	524
FAT1	Protocadherin Fat 1;Protocadherin Fat 1, nuclear form	Q14517	851850000	932230000	691920000	25	20	28	73	29.6204	525
FBLN1	Fibulin-1	P23142	698750000	987820000	783850000	20	16	14	50	29.6171	526
DLAT	Dihydrolipoyllysine-residue acetyltransferase component of pyruvate dehydrogenase complex, mitochondrial;Acetyltransferase component of pyruvate dehydrogenase complex	P10515	838570000	767610000	863140000	9	9	15	33	29.6165	527
ERGIC1	Endoplasmic reticulum-Golgi intermediate compartment protein 1	Q969X5	799310000	813740000	833320000	11	11	7	29	29.603	528
TOMM22	Mitochondrial import receptor subunit TOM22 homolog	Q9NS69	765580000	908170000	772020000	7	13	6	26	29.6027	529
LRP6	Low-density lipoprotein receptor-related protein 6	O75581	921240000	712350000	808260000	22	30	29	81	29.6004	530
REEP5	Receptor expression-enhancing protein 5;Receptor expression-enhancing protein	Q00765	723770000	726170000	986850000	4	4	6	14	29.5974	531
PRPF40A	Pre-mRNA-processing factor 40 homolog A	O75400	803280000	808250000	819370000	10	10	14	34	29.5939	532
RPL35	60S ribosomal protein L35	P42766	716110000	723080000	969460000	8	7	3	18	29.5806	533
TSPAN3	Tetraspanin-3	O60637	718810000	742570000	925400000	2	1	4	7	29.5675	534
RPS15A	40S ribosomal protein S15a	P62244	737080000	805680000	838810000	8	10	7	25	29.5643	535
EPHB4	Ephrin type-B receptor 4;Receptor protein-tyrosine kinase	P54760	872230000	877220000	621480000	21	22	14	57	29.5578	536
EIF4G1	Eukaryotic translation initiation factor 4 gamma 1	Q04637	791090000	874130000	688320000	19	22	20	61	29.5472	537
TMED10	Transmembrane emp24 domain-containing protein 10	P49755	815060000	711310000	824260000	8	8	10	26	29.5454	538
ATP5O	ATP synthase subunit O, mitochondrial	P48047	783130000	958300000	606360000	7	12	9	28	29.5437	539
HIBADH	3-hydroxyisobutyrate dehydrogenase, mitochondrial	P31937	749730000	755620000	832590000	17	9	16	42	29.5376	540
RPS25	40S ribosomal protein S25	P62851	816250000	788570000	728180000	5	5	6	16	29.5346	541
HNRNPUL1	Heterogeneous nuclear ribonucleoprotein U-like protein 1	Q9BUJ2	781660000	847950000	701460000	10	10	24	44	29.5334	542
HINT2	Histidine triad nucleotide-binding protein 2, mitochondrial	Q9BX68	740370000	854790000	720380000	8	9	8	25	29.5237	543
UBAP2	Ubiquitin-associated protein 2	Q5T6F2	832260000	814980000	665860000	15	11	24	50	29.5222	544
RBM39	RNA-binding protein 39	Q14498	779170000	803360000	729580000	13	15	16	44	29.5216	545
MSLN		H3BMA1	797030000	746540000	757780000	8	6	7	21	29.5149	546
CLPTM1L	Cleft lip and palate transmembrane protein 1-like protein	Q96KA5	687890000	665050000	948010000	7	10	5	22	29.5146	547
SNRPD3	Small nuclear ribonucleoprotein Sm D3	P62318	837890000	867860000	577360000	5	3	5	13	29.5034	548
SF3B1	Splicing factor 3B subunit 1	O75533	735850000	874530000	670860000	24	18	17	59	29.5022	549
SSR4	Translocon-associated protein subunit delta	P51571	678760000	610520000	982680000	11	7	9	27	29.4963	550
SMC3	Structural maintenance of chromosomes protein 3	Q9UQE7	717840000	669240000	873830000	15	21	22	58	29.4893	551
VAPA	Vesicle-associated membrane protein-associated protein A	Q9P0L0	635430000	688270000	926340000	12	13	18	43	29.4823	552
ERP44	Endoplasmic reticulum resident protein 44	Q9BS26	784860000	691660000	744560000	16	11	13	40	29.4637	553
SLIRP	SRA stem-loop-interacting RNA-binding protein, mitochondrial	Q9GZT3	827490000	761840000	627760000	9	9	10	28	29.4611	554
RPS7	40S ribosomal protein S7	P62081	630040000	750440000	833250000	5	6	9	20	29.4589	555
UQCRC1	Cytochrome b-c1 complex subunit 1, mitochondrial	P31930	833090000	667830000	696300000	13	15	12	40	29.4481	556
NUP98	Nuclear pore complex protein Nup98-Nup96;Nuclear pore complex protein Nup98;Nuclear pore complex protein Nup96	P52948	711320000	669060000	815790000	12	15	21	48	29.4474	557
RPL14	60S ribosomal protein L14	P50914	677410000	764690000	751890000	5	7	3	15	29.4459	558
RPL36	60S ribosomal protein L36	Q9Y3U8	913560000	611840000	643850000	4	6	4	14	29.4296	559
SCAMP1	Secretory carrier-associated membrane protein 1	O15126	752850000	747820000	665360000	13	13	14	40	29.4274	560
PARK7	Protein deglycase DJ-1	Q99497	777100000	662730000	724610000	11	10	13	34	29.4264	561
MYDGF	Myeloid-derived growth factor	Q969H8	698550000	830080000	626550000	8	6	6	20	29.4202	562
SLC7A2	Cationic amino acid transporter 2	P52569	832110000	798500000	502530000	11	11	10	32	29.4054	563
ETFB	Electron transfer flavoprotein subunit beta	P38117	587330000	710420000	824140000	13	13	17	43	29.3977	564
RSL1D1	Ribosomal L1 domain-containing protein 1	O76021	645210000	589000000	874280000	12	13	14	39	29.3886	565
RCC1	Regulator of chromosome condensation	P18754	756050000	663040000	689020000	11	8	12	31	29.3883	566
PRDX2	Peroxiredoxin-2	P32119	667480000	751270000	685130000	8	10	6	24	29.3854	567
RPL27	60S ribosomal protein L27	P61353	880680000	660820000	559360000	7	8	8	23	29.3834	568
POR	NADPH--cytochrome P450 reductase	P16435	669150000	730030000	694440000	22	16	18	56	29.3784	569
CHD4	Chromodomain-helicase-DNA-binding protein 4	Q14839	709530000	740010000	639000000	20	15	15	50	29.3749	570
SF3A2	Splicing factor 3A subunit 2	Q15428	593300000	774440000	719850000	10	12	5	27	29.3742	571
SFXN1	Sideroflexin-1	Q9H9B4	508630000	508850000	1069700000	7	9	5	21	29.3739	572
ACSL4	Long-chain-fatty-acid--CoA ligase 4	O60488	750240000	750500000	581340000	14	16	7	37	29.3704	573
GALNT2	Polypeptide N-acetylgalactosaminyltransferase 2;Polypeptide N-acetylgalactosaminyltransferase 2 soluble form	Q10471	944440000	754070000	383050000	12	16	8	36	29.3701	574
NDUFA4	Cytochrome c oxidase subunit NDUFA4	O00483	694440000	793740000	587160000	2	2	2	6	29.3657	575
EEF1B2	Elongation factor 1-beta	P24534	598700000	572840000	902340000	2	1	10	13	29.3647	576
LRRC8D	Volume-regulated anion channel subunit LRRC8D	Q7L1W4	724250000	778120000	569140000	16	20	21	57	29.3631	577
NPTX1	Neuronal pentraxin-1	Q15818	693730000	663870000	710850000	7	10	12	29	29.3609	578
LTBP3	Latent-transforming growth factor beta-binding protein 3	Q9NS15	703060000	688250000	674750000	13	11	13	37	29.3593	579
PVRL1	Nectin-1	Q15223	871290000	635570000	558700000	9	13	9	31	29.3589	580
NUMA1	Nuclear mitotic apparatus protein 1	Q14980	613820000	677960000	768570000	30	28	17	75	29.3553	581
TMEM30A	Cell cycle control protein 50A	Q9NV96	807560000	654650000	593370000	14	15	9	38	29.3519	582
BCOR	BCL-6 corepressor	Q6W2J9	698460000	796600000	559410000	19	24	23	66	29.3512	583
RBM27	RNA-binding protein 27	Q9P2N5	748250000	751940000	550840000	13	15	16	44	29.3487	584
GPR126	G-protein coupled receptor 126	Q86SQ4	701270000	697520000	645810000	8	12	11	31	29.3442	585
H2AFY	Core histone macro-H2A.1;Histone H2A	O75367	657210000	698400000	687450000	13	13	10	36	29.3431	586
EIF4A1	Eukaryotic initiation factor 4A-I	P60842	772690000	672160000	597880000	11	13	13	37	29.3429	587
GNB2L1	Guanine nucleotide-binding protein subunit beta-2-like 1;Guanine nucleotide-binding protein subunit beta-2-like 1, N-terminally processed	P63244	588800000	811040000	641040000	12	9	14	35	29.3416	588
COMT	Catechol O-methyltransferase	P21964	756240000	755820000	526680000	12	10	9	31	29.3401	589
DISP1	Protein dispatched homolog 1	Q96F81	662330000	699890000	675210000	7	9	10	26	29.3391	590
PTGES	Prostaglandin E synthase	O14684	646080000	819800000	567800000	2	4	2	8	29.3365	591
PUF60	Poly(U)-binding-splicing factor PUF60	Q9UHX1	572590000	751900000	671770000	14	11	12	37	29.3097	592
CKB	Creatine kinase B-type	P12277	720890000	636990000	628440000	23	17	10	50	29.3025	593
PPT1	Palmitoyl-protein thioesterase 1	P50897	571110000	723180000	688440000	11	16	12	39	29.2999	594
SMARCC1	SWI/SNF complex subunit SMARCC1	Q92922	642310000	727470000	610300000	17	11	12	40	29.2979	595
DAB2	Disabled homolog 2	P98082	675330000	671520000	631990000	16	16	12	44	29.297	596
RPS17	40S ribosomal protein S17	P08708	682840000	563890000	721710000	9	12	7	28	29.2894	597
CTSD	Cathepsin D;Cathepsin D light chain;Cathepsin D heavy chain	P07339	676430000	792350000	499160000	11	12	12	35	29.2891	598
DYNLL1	Dynein light chain 1, cytoplasmic	P63167	691120000	689910000	582060000	6	7	6	19	29.2855	599
PRPF19	Pre-mRNA-processing factor 19	Q9UMS4	660320000	663230000	618800000	15	14	16	45	29.2702	600
ATP5J2	ATP synthase subunit f, mitochondrial	P56134	599220000	632600000	698640000	5	3	4	12	29.2613	601
SDHA	Succinate dehydrogenase [ubiquinone] flavoprotein subunit, mitochondrial	P31040	595460000	669440000	627220000	12	14	13	39	29.2324	602
ECEL1	Endothelin-converting enzyme-like 1	O95672	605050000	569510000	716850000	15	12	14	41	29.2319	603
EWSR1	RNA-binding protein EWS	Q01844	681970000	576630000	627850000	9	8	11	28	29.2281	604
CCAR1	Cell division cycle and apoptosis regulator protein 1	Q8IX12	623720000	715660000	547010000	21	15	13	49	29.228	605
PSAP	Prosaposin;Saposin-A;Saposin-B-Val;Saposin-B;Saposin-C;Saposin-D	P07602	689330000	542200000	639550000	15	13	15	43	29.2163	606
RAP1B	Ras-related protein Rap-1b;Ras-related protein Rap-1b-like protein	P61224	694420000	710320000	457280000	10	11	4	25	29.2093	607
CAV2	Caveolin;Caveolin-2	P51636	546810000	613160000	695530000	2	4	4	10	29.2042	608
TOP1	DNA topoisomerase 1	P11387	673520000	588980000	590120000	16	18	24	58	29.202	609
FBL	rRNA 2-O-methyltransferase fibrillarin	P22087	546630000	561130000	739270000	6	7	7	20	29.1976	610
DUT	Deoxyuridine 5-triphosphate nucleotidohydrolase, mitochondrial	P33316	514540000	725040000	598620000	8	5	6	19	29.1907	611
CHD1	Chromodomain-helicase-DNA-binding protein 1	O14646	698810000	453570000	683320000	3	1	2	6	29.1887	612
DDX5	Probable ATP-dependent RNA helicase DDX5	P17844	622940000	670070000	539580000	14	11	12	37	29.1863	613
ABCG2	ATP-binding cassette sub-family G member 2	Q9UNQ0	655570000	619380000	529780000	7	8	13	28	29.1642	614
MRPS7	28S ribosomal protein S7, mitochondrial	Q9Y2R9	660310000	569410000	574080000	12	13	8	33	29.1634	615
MMTAG2	Multiple myeloma tumor-associated protein 2	Q9BU76	488800000	656070000	657170000	10	12	13	35	29.162	616
SSRP1	FACT complex subunit SSRP1	Q08945	581880000	594950000	606540000	17	16	8	41	29.147	617
NUP210	Nuclear pore membrane glycoprotein 210	Q8TEM1	557990000	599600000	617540000	10	12	22	44	29.1403	618
RPL22	60S ribosomal protein L22	P35268	624800000	527600000	615280000	5	4	3	12	29.1342	619
ELFN2	Protein phosphatase 1 regulatory subunit 29	Q5R3F8	575030000	615170000	568960000	12	19	10	41	29.1273	620
IL17RA	Interleukin-17 receptor A	Q96F46	609910000	545430000	603210000	17	10	15	42	29.1268	621
KPNA2	Importin subunit alpha-1	P52292	629590000	618590000	508100000	9	11	9	29	29.1249	622
RPS27	40S ribosomal protein S27	P42677	645600000	621750000	485630000	4	5	8	17	29.1222	623
FBN1	Fibrillin-1	P35555	653660000	531930000	565630000	27	30	21	78	29.1208	624
DNAJA1	DnaJ homolog subfamily A member 1	P31689	550590000	567740000	631800000	7	7	9	23	29.1199	625
CD82	CD82 antigen;Tetraspanin	P27701	445450000	649960000	646250000	7	8	7	22	29.1129	626
UQCRC2	Cytochrome b-c1 complex subunit 2, mitochondrial	P22695	596240000	542090000	602470000	19	10	14	43	29.1121	627
SCAMP2	Secretory carrier-associated membrane protein 2	O15127	582650000	520090000	635990000	6	6	3	15	29.1104	628
ANXA5	Annexin A5;Annexin	P08758	576140000	611240000	551080000	9	8	10	27	29.1102	629
RPS16	40S ribosomal protein S16	P62249	542150000	539950000	651680000	7	7	7	21	29.1063	630
TMED4	Transmembrane emp24 domain-containing protein 4	Q7Z7H5	592730000	591150000	545560000	7	7	8	22	29.1027	631
NHP2	H/ACA ribonucleoprotein complex subunit 2	Q9NX24	666400000	557410000	505510000	5	5	8	18	29.1026	632
CCT6A	T-complex protein 1 subunit zeta	P40227	618210000	560090000	548420000	10	11	9	30	29.1004	633
RPL32	60S ribosomal protein L32	P62910	631020000	605710000	489290000	6	4	5	15	29.0998	634
RPRD2	Regulation of nuclear pre-mRNA domain-containing protein 2	Q5VT52	578480000	576930000	568520000	11	17	12	40	29.0981	635
SURF4	Surfeit locus protein 4	O15260	565870000	598520000	542420000	11	10	11	32	29.0837	636
CYR61	Protein CYR61	O00622	560140000	569950000	572310000	13	13	11	37	29.08	637
SNRNP200	U5 small nuclear ribonucleoprotein 200 kDa helicase	O75643	579790000	602630000	518130000	19	28	24	71	29.0784	638
SLC6A9	Sodium- and chloride-dependent glycine transporter 1;Transporter	P48067	627810000	635200000	435170000	7	6	11	24	29.0764	639
SNRPA1	U2 small nuclear ribonucleoprotein A	P09661	601300000	593040000	487920000	7	7	7	21	29.0628	640
CXCR4	C-X-C chemokine receptor type 4	P61073	486160000	517530000	677510000	5	5	5	15	29.0619	641
IL27RA	Interleukin-27 receptor subunit alpha	Q6UWB1	588970000	480930000	606850000	8	12	14	34	29.0581	642
RPLP2	60S acidic ribosomal protein P2	P05387	458940000	582960000	634650000	9	8	5	22	29.0579	643
NCOR1	Nuclear receptor corepressor 1	O75376	545940000	589830000	533870000	20	22	20	62	29.0519	644
NOTCH1	Neurogenic locus notch homolog protein 1;Notch 1 extracellular truncation;Notch 1 intracellular domain	P46531	482260000	696780000	485060000	19	12	17	48	29.0471	645
MCCC1	Methylcrotonoyl-CoA carboxylase subunit alpha, mitochondrial	Q96RQ3	590100000	553170000	520800000	15	8	16	39	29.0471	646
BANF1	Barrier-to-autointegration factor;Barrier-to-autointegration factor, N-terminally processed	O75531	596650000	480690000	567100000	8	4	4	16	29.03	647
DDOST	Dolichyl-diphosphooligosaccharide--protein glycosyltransferase 48 kDa subunit	P39656	633590000	550070000	454020000	11	10	6	27	29.024	648
NUP50	Nuclear pore complex protein Nup50	Q9UKX7	608240000	651500000	373920000	17	13	20	50	29.0205	649
ACO2	Aconitate hydratase, mitochondrial	Q99798	474800000	588840000	560060000	11	11	12	34	29.0117	650
CS	Citrate synthase, mitochondrial;Citrate synthase	O75390	579560000	473770000	566950000	8	6	10	24	29.0086	651
RPS11	40S ribosomal protein S11	P62280	563160000	567100000	478680000	4	9	7	20	28.9985	652
APEX1	DNA-(apurinic or apyrimidinic site) lyase;DNA-(apurinic or apyrimidinic site) lyase, mitochondrial	P27695	611420000	486110000	502030000	10	11	9	30	28.9901	653
NOP2	Probable 28S rRNA (cytosine(4447)-C(5))-methyltransferase	P46087	503070000	568340000	527220000	9	8	13	30	28.9892	654
PPAP2C	Lipid phosphate phosphohydrolase 2	O43688	495050000	653180000	449350000	3	5	7	15	28.9883	655
NHP2L1	NHP2-like protein 1;NHP2-like protein 1, N-terminally processed	P55769	552770000	660760000	381820000	5	6	6	17	28.9863	656
RAD21	Double-strand-break repair protein rad21 homolog	O60216	452120000	588020000	553170000	10	14	13	37	28.9844	657
GIGYF2	PERQ amino acid-rich with GYF domain-containing protein 2	Q6Y7W6	535090000	448850000	599540000	10	15	11	36	28.9755	658
ABCC4	Multidrug resistance-associated protein 4	O15439	511610000	567500000	502750000	17	12	20	49	28.974	659
RP9	Retinitis pigmentosa 9 protein	Q8TA86	527170000	466200000	585950000	11	12	13	36	28.9717	660
HUWE1	E3 ubiquitin-protein ligase HUWE1	Q7Z6Z7	543930000	508810000	515970000	25	18	19	62	28.962	661
TSPAN6	Tetraspanin-6	O43657	482590000	556930000	526330000	9	6	6	21	28.9593	662
YWHAB	14-3-3 protein beta/alpha;14-3-3 protein beta/alpha, N-terminally processed	P31946	459350000	429860000	674840000	7	5	6	18	28.9577	663
ERBB2	Receptor tyrosine-protein kinase erbB-2;Receptor protein-tyrosine kinase	P04626	498240000	540510000	514660000	16	15	15	46	28.9478	664
PSME3	Proteasome activator complex subunit 3	P61289	579980000	488680000	479210000	8	11	5	24	28.9427	665
TM9SF2	Transmembrane 9 superfamily member 2	Q99805	498030000	584350000	458880000	9	6	10	25	28.9365	666
DLST	Dihydrolipoyllysine-residue succinyltransferase component of 2-oxoglutarate dehydrogenase complex, mitochondrial	P36957	469800000	568380000	501340000	5	5	10	20	28.9349	667
MCM6	DNA replication licensing factor MCM6	Q14566	542400000	525160000	467430000	15	16	11	42	28.9306	668
TAPBP	Tapasin	O15533	347820000	459680000	724060000	5	4	10	19	28.9274	669
SF3B2	Splicing factor 3B subunit 2	Q13435	558700000	529340000	442520000	13	12	9	34	28.9264	670
NDRG1	Protein NDRG1	Q92597	517480000	561590000	442360000	14	12	11	37	28.9178	671
CALU	Calumenin	O43852	465960000	551760000	500360000	6	4	9	19	28.9146	672
UQCRFS1	Cytochrome b-c1 complex subunit Rieske, mitochondrial;Cytochrome b-c1 complex subunit 11;Putative cytochrome b-c1 complex subunit Rieske-like protein 1	P47985	425800000	487200000	604590000	9	10	6	25	28.9142	673
SLC5A6	Sodium-dependent multivitamin transporter	Q9Y289	530630000	531740000	454280000	8	4	7	19	28.9133	674
HSD17B4	Peroxisomal multifunctional enzyme type 2;(3R)-hydroxyacyl-CoA dehydrogenase;Enoyl-CoA hydratase 2	P51659	472880000	514800000	528940000	20	13	9	42	28.9133	675
RPL11	60S ribosomal protein L11	P62913	305840000	642950000	566940000	2	6	8	16	28.9124	676
YARS	Tyrosine--tRNA ligase, cytoplasmic;Tyrosine--tRNA ligase, cytoplasmic, N-terminally processed;Tyrosine--tRNA ligase	P54577	463980000	545630000	505920000	19	18	13	50	28.9122	677
PSMD1	26S proteasome non-ATPase regulatory subunit 1	Q99460	442360000	481300000	590230000	19	11	9	39	28.9107	678
RHOA	Transforming protein RhoA	P61586	446730000	512750000	553720000	8	13	6	27	28.91	679
NDUFV2	NADH dehydrogenase [ubiquinone] flavoprotein 2, mitochondrial	P19404	472820000	541090000	498360000	13	12	11	36	28.9091	680
CADM4	Cell adhesion molecule 4	Q8NFZ8	466360000	606220000	439100000	11	12	14	37	28.9085	681
CTNND1	Catenin delta-1	O60716	547580000	513000000	444790000	20	16	14	50	28.9025	682
JUP	Junction plakoglobin	P14923	532900000	466520000	491080000	14	12	18	44	28.8882	683
TNFRSF10A	Tumor necrosis factor receptor superfamily member 10A	O00220	491950000	536710000	456690000	8	9	14	31	28.8832	684
HIST1H1B	Histone H1.5	P16401	437520000	525430000	522230000	5	3	8	16	28.883	685
SLC44A1	Choline transporter-like protein 1	Q8WWI5	501750000	525310000	456090000	8	9	8	25	28.8811	686
RPS14	40S ribosomal protein S14	P62263	460290000	387290000	629460000	12	13	9	34	28.8751	687
IDH1	Isocitrate dehydrogenase [NADP] cytoplasmic	O75874	488620000	517560000	447450000	12	7	9	28	28.8521	688
NUP62	Nuclear pore glycoprotein p62	P37198	511370000	482030000	458080000	11	10	8	29	28.8499	689
GRN	Granulins;Acrogranin;Paragranulin;Granulin-1;Granulin-2;Granulin-3;Granulin-4;Granulin-5;Granulin-6;Granulin-7	P28799	469150000	573530000	407380000	7	9	8	24	28.8485	690
NSDHL	Sterol-4-alpha-carboxylate 3-dehydrogenase, decarboxylating	Q15738	515270000	497960000	435140000	8	11	5	24	28.8468	691
RCN1	Reticulocalbin-1	Q15293	476440000	481400000	486950000	11	9	13	33	28.8433	692
SDC3	Syndecan;Syndecan-3	O75056	473160000	525520000	439530000	3	4	6	13	28.8367	693
MKI67	Antigen KI-67	P46013	450770000	483340000	502740000	14	14	14	42	28.8353	694
TCP1	T-complex protein 1 subunit alpha	P17987	426430000	410140000	589920000	13	13	15	41	28.8249	695
ERMP1	Endoplasmic reticulum metallopeptidase 1	Q7Z2K6	442330000	461950000	517710000	12	10	15	37	28.8203	696
SNRPE	Small nuclear ribonucleoprotein E	P62304	444480000	566370000	408980000	4	3	4	11	28.8181	697
SUPT16H	FACT complex subunit SPT16	Q9Y5B9	437740000	540120000	440900000	16	15	11	42	28.817	698
SUCLG2	Succinyl-CoA ligase [GDP-forming] subunit beta, mitochondrial	Q96I99	460200000	454430000	502390000	9	10	13	32	28.8153	699
DEK	Protein DEK	P35659	502550000	459290000	454750000	8	8	10	26	28.8148	700
PSMD2	26S proteasome non-ATPase regulatory subunit 2	Q13200	481440000	432060000	499810000	9	13	12	34	28.8115	701
FPGT-TNNI3K	Fucose-1-phosphate guanylyltransferase;Serine/threonine-protein kinase TNNI3K	O14772	1413200000	0	0	1	0	1	2	28.8114	702
NPC2	Epididymal secretory protein E1	P61916	503850000	506240000	398990000	3	3	6	12	28.8071	703
RFC4	Replication factor C subunit 4	P35249	446900000	510090000	449880000	8	8	12	28	28.8049	704
PDHB	Pyruvate dehydrogenase E1 component subunit beta, mitochondrial	P11177	399370000	449400000	554520000	8	5	9	22	28.8012	705
SDC4	Syndecan-4	P31431	414380000	439500000	542080000	5	6	5	16	28.7936	706
RRP1	Ribosomal RNA processing protein 1 homolog A	P56182	426210000	489640000	474510000	7	8	6	21	28.7878	707
CHCHD3	MICOS complex subunit MIC19	Q9NX63	394040000	440710000	547270000	3	5	5	13	28.7792	708
SLC39A7	Zinc transporter SLC39A7	Q92504	366660000	430820000	581800000	4	4	4	12	28.7763	709
DDB1	DNA damage-binding protein 1	Q16531	476420000	356160000	546370000	20	17	10	47	28.776	710
RBBP4	Histone-binding protein RBBP4	Q09028	513030000	460170000	402110000	6	3	6	15	28.7721	711
CPSF6	Cleavage and polyadenylation specificity factor subunit 6	Q16630	360310000	581220000	431970000	8	10	6	24	28.7702	712
OXCT1	Succinyl-CoA:3-ketoacid coenzyme A transferase 1, mitochondrial	P55809	431100000	451740000	486510000	6	8	11	25	28.7659	713
NANS	Sialic acid synthase	Q9NR45	424890000	943610000	0	1	2	1	4	28.765	714
CORO1C	Coronin-1C;Coronin	Q9ULV4	417230000	441770000	498140000	10	10	11	31	28.753	715
SLCO4A1	Solute carrier organic anion transporter family member 4A1	Q96BD0	495260000	519960000	338310000	6	9	8	23	28.7491	716
CD47	Leukocyte surface antigen CD47	Q08722	475980000	405230000	461140000	3	3	2	8	28.7372	717
RUVBL1	RuvB-like 1	Q9Y265	423240000	476900000	429410000	10	12	12	34	28.7233	718
RPS24	40S ribosomal protein S24	P62847	363260000	411670000	553710000	4	4	2	10	28.7223	719
TRMT10C	Mitochondrial ribonuclease P protein 1	Q7L0Y3	439360000	473560000	406010000	12	10	13	35	28.7118	720
CLPP	ATP-dependent Clp protease proteolytic subunit, mitochondrial;ATP-dependent Clp protease proteolytic subunit	Q16740	463050000	468470000	387240000	5	7	7	19	28.7116	721
SEPT9	Septin-9	Q9UHD8	375290000	409460000	527580000	9	10	8	27	28.7045	722
CCDC51	Coiled-coil domain-containing protein 51	Q96ER9	482810000	541880000	287440000	10	12	8	30	28.7043	723
YWHAQ	14-3-3 protein theta	P27348	462030000	448420000	400510000	4	8	9	21	28.703	724
DKC1	H/ACA ribonucleoprotein complex subunit 4	O60832	500690000	395230000	414890000	8	10	5	23	28.7028	725
RPL21	60S ribosomal protein L21	P46778	409000000	389260000	511160000	7	6	4	17	28.7013	726
H2AFV	Histone H2A.V;Histone H2A.Z;Histone H2A	Q71UI9	625980000	496160000	185600000	3	1	4	8	28.6995	727
NUP214	Nuclear pore complex protein Nup214	P35658	457520000	417060000	430390000	16	8	9	33	28.6964	728
MICB	MHC class I polypeptide-related sequence B	Q29980	350400000	398850000	550690000	4	4	5	13	28.6908	729
SDCBP	Syntenin-1	O00560	420810000	452510000	424480000	14	11	9	34	28.6885	730
PSMA5	Proteasome subunit alpha type-5	P28066	351030000	466250000	462450000	4	7	10	21	28.6682	731
MGST1	Microsomal glutathione S-transferase 1	P10620	395590000	468260000	415860000	9	4	8	21	28.6682	732
PCMT1	Protein-L-isoaspartate O-methyltransferase;Protein-L-isoaspartate(D-aspartate) O-methyltransferase	P22061	384990000	516020000	376840000	10	8	9	27	28.6661	733
SEC22B	Vesicle-trafficking protein SEC22b	O75396	320380000	514480000	431920000	8	8	9	25	28.6536	734
BCL9L	B-cell CLL/lymphoma 9-like protein	Q86UU0	424500000	443600000	398040000	8	9	13	30	28.6528	735
GLS	Glutaminase kidney isoform, mitochondrial	O94925	425670000	434500000	401230000	10	10	9	29	28.6474	736
IFNGR1	Interferon gamma receptor 1	P15260	366970000	403840000	489670000	4	7	5	16	28.6464	737
GOLIM4	Golgi integral membrane protein 4	O00461	402930000	405850000	450630000	9	11	10	30	28.6451	738
UTP14A	U3 small nucleolar RNA-associated protein 14 homolog A	Q9BVJ6	361700000	397980000	498220000	16	12	12	40	28.6434	739
DHCR24	Delta(24)-sterol reductase	Q15392	419390000	358990000	477650000	2	3	2	7	28.6413	740
LOXL2	Lysyl oxidase homolog 2	Q9Y4K0	462850000	415770000	377380000	15	16	13	44	28.6412	741
NDFIP2	NEDD4 family-interacting protein 2	Q9NV92	397390000	343540000	514490000	7	4	5	16	28.6406	742
ZC3H14	Zinc finger CCCH domain-containing protein 14	Q6PJT7	466660000	423060000	365310000	16	11	16	43	28.6401	743
APP	Amyloid beta A4 protein;N-APP;Soluble APP-alpha;Soluble APP-beta;C99;Beta-amyloid protein 42;Beta-amyloid protein 40;C83;P3(42);P3(40);C80;Gamma-secretase C-terminal fragment 59;Gamma-secretase C-terminal fragment 57;Gamma-secretase C-terminal fragment 50;C31	P05067	497210000	410910000	346670000	7	7	7	21	28.6398	744
ACAT2	Acetyl-CoA acetyltransferase, cytosolic	Q9BWD1	397790000	403040000	447210000	10	7	3	20	28.6321	745
ECH1	Delta(3,5)-Delta(2,4)-dienoyl-CoA isomerase, mitochondrial	Q13011	417240000	395920000	434000000	9	7	10	26	28.631	746
NCOA3	Nuclear receptor coactivator 3	Q9Y6Q9	412770000	411110000	422570000	5	15	13	33	28.6302	747
SRP68	Signal recognition particle subunit SRP68	Q9UHB9	414180000	439600000	386840000	5	7	3	15	28.6235	748
CCDC47	Coiled-coil domain-containing protein 47	Q96A33	399540000	407490000	431320000	12	12	12	36	28.6208	749
ADCY9	Adenylate cyclase type 9	O60503	373970000	442740000	415630000	8	5	12	25	28.6138	750
FZD6	Frizzled-6	O60353	430710000	457150000	332520000	8	7	6	21	28.5997	751
IL1RAP	Interleukin-1 receptor accessory protein	Q9NPH3	327820000	329070000	561090000	10	6	10	26	28.5969	752
ATP6V0A1	V-type proton ATPase 116 kDa subunit a isoform 1;V-type proton ATPase subunit a	Q93050	453230000	380760000	372850000	17	19	8	44	28.5836	753
RPL35A	60S ribosomal protein L35a	P18077	344780000	431920000	411180000	4	5	6	15	28.5608	754
C21orf33		P0DPI2	524800000	393790000	268060000	12	12	7	31	28.5593	755
SP1	Transcription factor Sp1	P08047	394020000	365040000	427400000	13	6	8	27	28.5591	756
NUP93	Nuclear pore complex protein Nup93	Q8N1F7	415590000	394040000	374130000	11	8	14	33	28.5558	757
FAT4	Protocadherin Fat 4	Q6V0I7	492130000	353090000	338510000	15	11	12	38	28.5557	758
GNG12	Guanine nucleotide-binding protein G(I)/G(S)/G(O) subunit gamma-12	Q9UBI6	356090000	335490000	484110000	3	1	2	6	28.5459	759
NDUFA8	NADH dehydrogenase [ubiquinone] 1 alpha subcomplex subunit 8	P51970	403100000	519160000	250400000	11	5	10	26	28.5422	760
XPO1	Exportin-1	O14980	393800000	314160000	460540000	13	14	12	39	28.537	761
CPD	Carboxypeptidase D	O75976	344800000	462150000	360800000	16	12	20	48	28.5361	762
ZC3HAV1	Zinc finger CCCH-type antiviral protein 1	Q7Z2W4	358390000	414370000	394600000	8	15	9	32	28.5356	763
HINT1	Histidine triad nucleotide-binding protein 1	P49773	379380000	435500000	346820000	4	5	5	14	28.5286	764
TNFRSF10B	Tumor necrosis factor receptor superfamily member 10B	O14763	448420000	415230000	296660000	6	7	7	20	28.5269	765
RPS9	40S ribosomal protein S9	P46781	416200000	418360000	321600000	6	11	7	24	28.5217	766
KITLG	Kit ligand;Soluble KIT ligand	P21583	374440000	431870000	345730000	7	3	4	14	28.5166	767
PPA2	Inorganic pyrophosphatase 2, mitochondrial	Q9H2U2	400950000	425870000	324950000	16	14	12	42	28.5162	768
CRIM1	Cysteine-rich motor neuron 1 protein;Processed cysteine-rich motor neuron 1 protein	Q9NZV1	355250000	387390000	408670000	12	12	7	31	28.5157	769
RPS28	40S ribosomal protein S28	P62857	364930000	406760000	377600000	2	2	2	6	28.5131	770
DDX3X	ATP-dependent RNA helicase DDX3X;ATP-dependent RNA helicase DDX3Y	O00571	414060000	347880000	387250000	11	12	8	31	28.513	771
GNAS	Guanine nucleotide-binding protein G(s) subunit alpha isoforms XLas;Guanine nucleotide-binding protein G(s) subunit alpha isoforms short	Q5JWF2	424970000	381330000	341200000	8	9	11	28	28.5109	772
SNRNP70	U1 small nuclear ribonucleoprotein 70 kDa	P08621	407210000	352710000	386290000	5	9	4	18	28.5093	773
PDCD6	Programmed cell death protein 6	O75340	336310000	438490000	371250000	5	5	4	14	28.5091	774
TNFSF9	Tumor necrosis factor ligand superfamily member 9	P41273	317640000	372830000	453840000	2	6	5	13	28.5069	775
HDLBP	Vigilin	Q00341	431890000	386460000	321820000	9	9	12	30	28.5016	776
NUPL1	Nucleoporin p58/p45	Q9BVL2	376190000	335190000	427360000	5	6	6	17	28.4998	777
PALLD	Palladin	Q8WX93	349830000	294550000	493760000	10	10	15	35	28.4991	778
NLRP6	NACHT, LRR and PYD domains-containing protein 6	P59044	429900000	364640000	335440000	0	0	2	2	28.4887	779
CSPG5	Chondroitin sulfate proteoglycan 5	O95196	364470000	365530000	395680000	3	4	2	9	28.4832	780
SRRM2	Serine/arginine repetitive matrix protein 2	Q9UQ35	369870000	330070000	425650000	10	13	15	38	28.4831	781
API5	Apoptosis inhibitor 5	Q9BZZ5	391720000	380420000	350710000	7	10	10	27	28.4796	782
TM9SF3	Transmembrane 9 superfamily member 3	Q9HD45	422090000	346720000	351530000	4	6	4	14	28.4763	783
PHF5A	PHD finger-like domain-containing protein 5A	Q7RTV0	371050000	339500000	409600000	7	7	5	19	28.4761	784
TARS	Threonine--tRNA ligase, cytoplasmic	P26639	387880000	376280000	354410000	8	10	9	27	28.474	785
STOML2	Stomatin-like protein 2, mitochondrial	Q9UJZ1	371810000	400400000	345240000	11	7	3	21	28.4726	786
ZMPSTE24	CAAX prenyl protease 1 homolog	O75844	436080000	437280000	239500000	7	9	10	26	28.4667	787
GPATCH8	G patch domain-containing protein 8	Q9UKJ3	421620000	325660000	362060000	10	8	13	31	28.4621	788
RTCB	tRNA-splicing ligase RtcB homolog	Q9Y3I0	364200000	428570000	316200000	10	9	13	32	28.4616	789
TMEM248	Transmembrane protein 248	Q9NWD8	376000000	385690000	344470000	6	7	5	18	28.458	790
LIFR	Leukemia inhibitory factor receptor	P42702	325240000	386160000	388290000	11	8	15	34	28.4495	791
COX5A	Cytochrome c oxidase subunit 5A, mitochondrial	P20674	350630000	339000000	404630000	3	4	6	13	28.4423	792
UQCRQ	Cytochrome b-c1 complex subunit 8	O14949	311040000	299390000	483450000	6	5	5	16	28.4418	793
SAP130	Histone deacetylase complex subunit SAP130	Q9H0E3	397250000	317890000	377150000	8	7	5	20	28.4397	794
CLINT1	Clathrin interactor 1	Q14677	387740000	315590000	387240000	8	8	9	25	28.4375	795
RRP12	RRP12-like protein	Q5JTH9	344510000	392300000	349680000	11	12	8	31	28.4321	796
RAB2A	Ras-related protein Rab-2A	P61019	331280000	397010000	357130000	10	5	11	26	28.4306	797
QSOX2	Sulfhydryl oxidase 2	Q6ZRP7	350720000	417220000	308250000	14	14	7	35	28.4183	798
UBTF	Nucleolar transcription factor 1	P17480	361210000	292820000	415080000	14	8	6	28	28.4088	799
PYCR1	Pyrroline-5-carboxylate reductase 1, mitochondrial;Pyrroline-5-carboxylate reductase	P32322	424260000	337920000	305800000	7	12	10	29	28.4073	800
MCM2	DNA replication licensing factor MCM2	P49736	369320000	352950000	341970000	11	12	14	37	28.4022	801
PTTG1IP	Pituitary tumor-transforming gene 1 protein-interacting protein	P53801	370150000	363900000	329950000	6	3	3	12	28.4019	802
USMG5	Up-regulated during skeletal muscle growth protein 5	Q96IX5	377700000	350260000	335220000	4	2	2	8	28.4008	803
RBMS2	RNA-binding motif, single-stranded-interacting protein 2	Q15434	311710000	283270000	465780000	1	2	2	5	28.3975	804
SAFB	Scaffold attachment factor B1	Q15424	364150000	338790000	355800000	13	11	10	34	28.3947	805
TCEB1	Transcription elongation factor B polypeptide 1	Q15369	326500000	374990000	353120000	7	5	5	17	28.3891	806
IPO7	Importin-7	O95373	356600000	368920000	328710000	14	6	11	31	28.3886	807
SNRPN	Small nuclear ribonucleoprotein-associated protein N;Small nuclear ribonucleoprotein-associated proteins B and B	P63162	411090000	383700000	258230000	10	9	8	27	28.3869	808
EMR2	EGF-like module-containing mucin-like hormone receptor-like 2	Q9UHX3	292290000	420250000	338440000	4	5	6	15	28.3841	809
ACAA2	3-ketoacyl-CoA thiolase, mitochondrial	P42765	350350000	386070000	311360000	15	10	12	37	28.3797	810
GSTK1	Glutathione S-transferase kappa 1	Q9Y2Q3	389030000	297380000	360810000	7	8	10	25	28.379	811
FDFT1	Squalene synthase	P37268	351450000	325850000	368970000	11	9	11	31	28.3776	812
VAPB	Vesicle-associated membrane protein-associated protein B/C	O95292	539820000	486520000	0	4	4	1	9	28.3499	813
SEC61A1	Protein transport protein Sec61 subunit alpha isoform 1;Protein transport protein Sec61 subunit alpha isoform 2	P61619	301710000	266800000	453390000	6	4	4	14	28.3436	814
RACGAP1	Rac GTPase-activating protein 1	Q9H0H5	349250000	329850000	340490000	16	10	14	40	28.3404	815
TMEM97	Transmembrane protein 97	Q5BJF2	299270000	339210000	380900000	3	2	2	7	28.3401	816
PTPRA	Receptor-type tyrosine-protein phosphatase alpha	P18433	377640000	330610000	309400000	8	10	15	33	28.3376	817
BAG2	BAG family molecular chaperone regulator 2	O95816	391720000	306130000	319540000	7	3	7	17	28.3373	818
PSMC6	26S protease regulatory subunit 10B	P62333	385720000	291870000	335130000	9	8	6	23	28.3306	819
HPDL	4-hydroxyphenylpyruvate dioxygenase-like protein	Q96IR7	296920000	365930000	346790000	12	7	7	26	28.3262	820
FOXP1	Forkhead box protein P1	Q9H334	327450000	342460000	339000000	6	9	5	20	28.3252	821
PAF1	RNA polymerase II-associated factor 1 homolog	Q8N7H5	323080000	331530000	349450000	10	7	5	22	28.3182	822
MT-CO2	Cytochrome c oxidase subunit 2	P00403	367390000	358500000	272310000	5	4	9	18	28.3098	823
YWHAG	14-3-3 protein gamma;14-3-3 protein gamma, N-terminally processed	P61981	299310000	328760000	368210000	4	6	3	13	28.307	824
DNAJC11	DnaJ homolog subfamily C member 11	Q9NVH1	438810000	555650000	0	2	1	0	3	28.3044	825
CAND1	Cullin-associated NEDD8-dissociated protein 1	Q86VP6	315960000	394720000	282680000	13	13	11	37	28.3028	826
STT3B	Dolichyl-diphosphooligosaccharide--protein glycosyltransferase subunit STT3B	Q8TCJ2	306260000	407590000	279410000	10	6	8	24	28.3026	827
GLUD1	Glutamate dehydrogenase 1, mitochondrial;Glutamate dehydrogenase 2, mitochondrial	P00367	302250000	355690000	334980000	10	9	8	27	28.3021	828
IMPDH2	Inosine-5-monophosphate dehydrogenase 2	P12268	348680000	403230000	239200000	7	6	8	21	28.2995	829
RPL9	60S ribosomal protein L9	P32969	329950000	477570000	178730000	5	5	8	18	28.2924	830
AP2B1	AP-2 complex subunit beta	P63010	276650000	308530000	400770000	11	7	11	29	28.292	831
PSEN2	Presenilin;Presenilin-2;Presenilin-2 NTF subunit;Presenilin-2 CTF subunit	P49810	373580000	294740000	317570000	5	3	3	11	28.2919	832
RAC1	Ras-related C3 botulinum toxin substrate 1;Ras-related C3 botulinum toxin substrate 2	P63000	301870000	332950000	346270000	3	3	7	13	28.2848	833
SLC4A7	Anion exchange protein	H7C3C4	310700000	343460000	325710000	5	3	2	10	28.2831	834
SNRPB2	U2 small nuclear ribonucleoprotein B	P08579	271650000	318110000	386130000	4	3	2	9	28.2772	835
RBM25	RNA-binding protein 25	P49756	321610000	315850000	335340000	8	10	10	28	28.2726	836
ANO6	Anoctamin-6	Q4KMQ2	328240000	330780000	312340000	8	8	12	28	28.2705	837
RPLP1	60S acidic ribosomal protein P1	P05386	369870000	294210000	303790000	1	4	1	6	28.2653	838
ADAM17	Disintegrin and metalloproteinase domain-containing protein 17	P78536	274620000	367950000	323170000	8	13	3	24	28.2621	839
PELP1	Proline-, glutamic acid- and leucine-rich protein 1	Q8IZL8	287160000	330850000	344360000	12	10	7	29	28.2571	840
TARDBP	TAR DNA-binding protein 43	Q13148	323190000	276940000	362180000	8	5	6	19	28.257	841
STT3A	Dolichyl-diphosphooligosaccharide--protein glycosyltransferase subunit STT3A	P46977	316770000	374700000	267310000	9	8	6	23	28.2517	842
HCFC1	Host cell factor 1;HCF N-terminal chain 1;HCF N-terminal chain 2;HCF N-terminal chain 3;HCF N-terminal chain 4;HCF N-terminal chain 5;HCF N-terminal chain 6;HCF C-terminal chain 1;HCF C-terminal chain 2;HCF C-terminal chain 3;HCF C-terminal chain 4;HCF C-terminal chain 5;HCF C-terminal chain 6	P51610	369350000	313130000	276260000	15	12	4	31	28.2516	843
HACD3	Very-long-chain (3R)-3-hydroxyacyl-CoA dehydratase 3	Q9P035	313520000	294470000	345980000	8	7	10	25	28.2444	844
CDC42	Cell division control protein 42 homolog	P60953	271630000	318640000	361050000	10	6	8	24	28.2404	845
SLC1A4	Neutral amino acid transporter A	P43007	340950000	268110000	341770000	5	7	9	21	28.2396	846
ZYX	Zyxin	Q15942	339840000	357790000	250930000	5	3	7	15	28.2362	847
PON2	Serum paraoxonase/arylesterase 2	Q15165	305710000	292240000	349080000	12	11	9	32	28.2339	848
LETM1	LETM1 and EF-hand domain-containing protein 1, mitochondrial	O95202	318880000	356710000	271430000	15	12	8	35	28.2339	849
RPL38	60S ribosomal protein L38	P63173	325160000	352720000	267940000	5	4	5	14	28.232	850
EMD	Emerin	P50402	338640000	197030000	405190000	5	5	6	16	28.2244	851
MCM4	DNA replication licensing factor MCM4	P33991	335040000	314110000	291370000	12	15	10	37	28.2239	852
RTN3	Reticulon-3;Reticulon	O95197	245980000	309090000	378400000	3	4	3	10	28.2131	853
CERS2	Ceramide synthase 2	Q96G23	311560000	318690000	301720000	7	6	5	18	28.2107	854
TFAP2A	Transcription factor AP-2-alpha	P05549	294940000	283900000	353060000	5	7	8	20	28.2106	855
TOR1AIP2	Torsin-1A-interacting protein 2	Q8NFQ8	286080000	298130000	346690000	7	8	8	23	28.2091	856
MFI2	Melanotransferrin	P08582	298650000	320730000	310740000	9	8	11	28	28.2079	857
ATP5F1	ATP synthase F(0) complex subunit B1, mitochondrial	P24539	260760000	306260000	362740000	6	5	7	18	28.2073	858
RELL1	RELT-like protein 1	Q8IUW5	307870000	253640000	367690000	5	4	5	14	28.2065	859
ANXA11	Annexin A11	P50995	242220000	317220000	369700000	5	9	6	20	28.2064	860
PLXNA1	Plexin-A1	Q9UIW2	293260000	293100000	342750000	18	15	13	46	28.2063	861
IDI1	Isopentenyl-diphosphate Delta-isomerase 1	Q13907	366010000	202560000	359380000	3	2	2	7	28.2045	862
ALYREF	THO complex subunit 4	Q86V81	426460000	337790000	162400000	11	6	2	19	28.2025	863
AIMP2	Aminoacyl tRNA synthase complex-interacting multifunctional protein 2	Q13155	323030000	294940000	308610000	5	4	1	10	28.2024	864
UCHL5	Ubiquitin carboxyl-terminal hydrolase isozyme L5;Ubiquitin carboxyl-terminal hydrolase	Q9Y5K5	338270000	328330000	258290000	7	13	8	28	28.1997	865
FAM98B	Protein FAM98B	Q52LJ0	163840000	569700000	190580000	10	6	6	22	28.1985	866
FAM133A	Protein FAM133A	Q8N9E0	268830000	290180000	364530000	2	3	5	10	28.1976	867
SYPL1	Synaptophysin-like protein 1	Q16563	274870000	314970000	331560000	6	4	2	12	28.1943	868
SLC25A1	Tricarboxylate transport protein, mitochondrial	P53007	314570000	283340000	319950000	5	8	7	20	28.1887	869
PRPF8	Pre-mRNA-processing-splicing factor 8	Q6P2Q9	278090000	306280000	329690000	15	14	8	37	28.1828	870
DAD1	Dolichyl-diphosphooligosaccharide--protein glycosyltransferase subunit DAD1	P61803	265630000	314540000	325760000	2	3	2	7	28.1699	871
MAT2A	S-adenosylmethionine synthase isoform type-2	P31153	309080000	257310000	337520000	4	4	5	13	28.1666	872
HM13	Minor histocompatibility antigen H13	Q8TCT9	313660000	229720000	358750000	12	3	8	23	28.1638	873
SYNGR2	Synaptogyrin-2	O43760	376020000	267380000	258050000	2	2	6	10	28.1627	874
DCBLD2	Discoidin, CUB and LCCL domain-containing protein 2	Q96PD2	300230000	309660000	290360000	8	9	7	24	28.1608	875
ASS1	Argininosuccinate synthase	P00966	194980000	274110000	429780000	6	8	11	25	28.1586	876
COPB1	Coatomer subunit beta	P53618	408270000	230880000	258690000	9	6	3	18	28.1569	877
STIM1	Stromal interaction molecule 1	Q13586	290520000	300500000	301270000	9	10	11	30	28.148	878
VAT1	Synaptic vesicle membrane protein VAT-1 homolog	Q99536	342160000	277190000	268930000	5	2	10	17	28.1415	879
SLC52A2	Solute carrier family 52, riboflavin transporter, member 2	Q9HAB3	369890000	453870000	64462000	5	6	2	13	28.1414	880
CTSB	Cathepsin B;Cathepsin B light chain;Cathepsin B heavy chain	P07858	289460000	355680000	241580000	5	4	6	15	28.1389	881
SEPT2	Septin-2	Q15019	284610000	349960000	252020000	12	13	6	31	28.1387	882
BAG6	Large proline-rich protein BAG6	P46379	299610000	284650000	301740000	9	6	11	26	28.1378	883
SRP72	Signal recognition particle subunit SRP72	O76094	378480000	256630000	246690000	7	6	8	21	28.1309	884
SEC61B	Protein transport protein Sec61 subunit beta	P60468	275840000	352520000	246800000	2	2	4	8	28.12	885
TIMM44	Mitochondrial import inner membrane translocase subunit TIM44	O43615	288640000	305120000	279370000	7	5	9	21	28.1167	886
PDCD6IP	Programmed cell death 6-interacting protein	Q8WUM4	323030000	264830000	283920000	8	9	9	26	28.1144	887
HMGB1	High mobility group protein B1	P09429	342110000	255320000	274240000	8	3	3	14	28.1142	888
U2SURP	U2 snRNP-associated SURP motif-containing protein	O15042	269670000	288800000	311580000	6	9	9	24	28.1116	889
COX7C	Cytochrome c oxidase subunit 7C, mitochondrial	P15954	170370000	215400000	481230000	2	1	2	5	28.1065	890
PLIN3	Perilipin-3	O60664	303280000	311510000	249920000	5	6	7	18	28.1027	891
CCT7	T-complex protein 1 subunit eta	Q99832	325910000	295120000	239210000	13	9	11	33	28.0952	892
RAE1	mRNA export factor	P78406	335170000	248120000	276650000	12	10	3	25	28.0947	893
NACA	Nascent polypeptide-associated complex subunit alpha, muscle-specific form;Nascent polypeptide-associated complex subunit alpha	E9PAV3	216700000	272600000	370550000	6	5	4	15	28.0945	894
SPCS2	Signal peptidase complex subunit 2	Q15005	312540000	316530000	229240000	6	4	12	22	28.092	895
ARF1	ADP-ribosylation factor 1;ADP-ribosylation factor 3	P84077	299590000	250510000	307090000	11	9	10	30	28.0901	896
ATAD3A	ATPase family AAA domain-containing protein 3A	Q9NVI7	268670000	320970000	262680000	6	5	9	20	28.0819	897
TMEM2	Transmembrane protein 2	Q9UHN6	225690000	283210000	339970000	14	12	10	36	28.076	898
SRSF7	Serine/arginine-rich splicing factor 7	Q16629	312350000	321400000	215050000	2	4	3	9	28.0759	899
NLGN4X	Neuroligin-4, X-linked;Neuroligin-4, Y-linked	Q8N0W4	203910000	338120000	303990000	2	5	7	14	28.0712	900
IGF2BP3	Insulin-like growth factor 2 mRNA-binding protein 3	O00425	276210000	295660000	273730000	15	11	9	35	28.0704	901
MDH1	Malate dehydrogenase, cytoplasmic;Malate dehydrogenase	P40925	302320000	286270000	250040000	5	4	7	16	28.0585	902
DDR1	Epithelial discoidin domain-containing receptor 1	Q08345	322900000	343360000	168490000	8	8	4	20	28.0518	903
HSPH1	Heat shock protein 105 kDa	Q92598	218380000	321490000	294380000	7	7	7	21	28.0509	904
SLC20A1	Sodium-dependent phosphate transporter 1	Q8WUM9	277250000	296710000	258340000	8	9	6	23	28.0476	905
ACLY	ATP-citrate synthase	P53396	287420000	248170000	296130000	13	6	9	28	28.0466	906
KIAA0020	Pumilio domain-containing protein KIAA0020	Q15397	235330000	248490000	345170000	7	4	8	19	28.0418	907
DHX15	Pre-mRNA-splicing factor ATP-dependent RNA helicase DHX15	O43143	288830000	306430000	232820000	8	8	9	25	28.0402	908
CNPY2	Protein canopy homolog 2	Q9Y2B0	209870000	287710000	329450000	6	6	4	16	28.0384	909
PRG4	Proteoglycan 4;Proteoglycan 4 C-terminal part	Q92954	270220000	184220000	368370000	7	5	7	19	28.031	910
PSMA7	Proteasome subunit alpha type-7;Proteasome subunit alpha type-7-like	O14818	287050000	305020000	230150000	7	8	8	23	28.03	911
EMP3	Epithelial membrane protein 3	P54852	235420000	312960000	273560000	6	6	6	18	28.0295	912
SLC38A7	Putative sodium-coupled neutral amino acid transporter 7	Q9NVC3	234240000	290760000	294940000	1	3	1	5	28.026	913
TIMM50	Mitochondrial import inner membrane translocase subunit TIM50	Q3ZCQ8	322290000	247770000	249610000	3	8	3	14	28.0255	914
SFN	14-3-3 protein sigma	P31947	240120000	258960000	320550000	8	6	3	17	28.0254	915
LTBP4	Latent-transforming growth factor beta-binding protein 4	Q8N2S1	303070000	329760000	185740000	12	11	16	39	28.0236	916
PCDH17	Protocadherin-17	O14917	296750000	281610000	237780000	12	12	11	35	28.0193	917
ITGB8	Integrin beta-8	P26012	263250000	243760000	308800000	8	7	8	23	28.0187	918
SQRDL	Sulfide:quinone oxidoreductase, mitochondrial	Q9Y6N5	281350000	286220000	247970000	11	10	8	29	28.0182	919
PABPC4	Polyadenylate-binding protein;Polyadenylate-binding protein 4	Q13310	298250000	273700000	240940000	5	6	11	22	28.0135	920
SSB	Lupus La protein	P05455	270510000	273710000	267420000	5	5	5	15	28.0113	921
DDX46	Probable ATP-dependent RNA helicase DDX46	Q7L014	343780000	237580000	226500000	14	10	12	36	28.0046	922
LSM4	U6 snRNA-associated Sm-like protein LSm4	Q9Y4Z0	293350000	194240000	319450000	4	3	4	11	28.0031	923
SLC19A1	Folate transporter 1	P41440	303230000	247100000	251220000	5	4	5	14	27.9933	924
LARP4	La-related protein 4	Q71RC2	265730000	320470000	214790000	6	6	8	20	27.9922	925
MTCH2	Mitochondrial carrier homolog 2	Q9Y6C9	186140000	239360000	373330000	4	7	9	20	27.9884	926
PDHA1	Pyruvate dehydrogenase E1 component subunit alpha, somatic form, mitochondrial	P08559	301420000	266690000	229660000	5	6	6	17	27.9864	927
GSE1	Genetic suppressor element 1	Q14687	258790000	223430000	314890000	2	7	10	19	27.9852	928
FTSJ3	pre-rRNA processing protein FTSJ3	Q8IY81	252560000	275250000	268990000	6	10	12	28	27.9847	929
CBR1	Carbonyl reductase [NADPH] 1	P16152	283640000	309990000	202310000	10	13	5	28	27.9831	930
SAP18	Histone deacetylase complex subunit SAP18	O00422	270700000	266170000	259060000	3	3	7	13	27.9831	931
TMX1	Thioredoxin-related transmembrane protein 1	Q9H3N1	250280000	271730000	273360000	5	4	7	16	27.9821	932
BRI3BP	BRI3-binding protein	Q8WY22	193240000	259090000	341890000	4	3	5	12	27.98	933
SFXN3	Sideroflexin-3	Q9BWM7	299300000	251810000	241380000	5	5	4	14	27.9769	934
NDUFS1	NADH-ubiquinone oxidoreductase 75 kDa subunit, mitochondrial	P28331	287610000	328780000	174580000	10	15	7	32	27.9741	935
SPPL2A	Signal peptide peptidase-like 2A	Q8TCT8	403030000	197600000	188590000	3	2	3	8	27.9709	936
TGFBR1	TGF-beta receptor type-1;Receptor protein serine/threonine kinase	P36897	248580000	243350000	296110000	6	8	7	21	27.9687	937
TFAM	Transcription factor A, mitochondrial	Q00059	272910000	298050000	214630000	8	9	4	21	27.9642	938
CTSZ	Cathepsin Z	Q9UBR2	249100000	294860000	240150000	4	3	3	10	27.9615	939
PLA2G3	Group 3 secretory phospholipase A2	Q9NZ20	246210000	276440000	261320000	5	5	4	14	27.9613	940
HNRNPH2	Heterogeneous nuclear ribonucleoprotein H2	P55795	248930000	190360000	343760000	7	4	6	17	27.9596	941
PTRF	Polymerase I and transcript release factor	Q6NZI2	237180000	282170000	262790000	8	9	9	26	27.9579	942
CTNNA1	Catenin alpha-1	P35221	217430000	358230000	204530000	13	17	9	39	27.9543	943
TMEM41B	Transmembrane protein 41B	Q5BJD5	284570000	243970000	250480000	3	0	2	5	27.9521	944
SCP2	Non-specific lipid-transfer protein	P22307	252090000	254530000	264590000	7	6	4	17	27.9376	945
CDC37	Hsp90 co-chaperone Cdc37;Hsp90 co-chaperone Cdc37, N-terminally processed	Q16543	225670000	280960000	264120000	5	7	4	16	27.9367	946
RPS23	40S ribosomal protein S23	P62266	237590000	308250000	224780000	5	2	3	10	27.9365	947
P4HA1	Prolyl 4-hydroxylase subunit alpha-1	P13674	290540000	208890000	268870000	9	4	8	21	27.9321	948
MPDU1	Mannose-P-dolichol utilization defect 1 protein	O75352	330680000	256160000	181430000	2	2	2	6	27.9321	949
ACSL3	Long-chain-fatty-acid--CoA ligase 3	O95573	346800000	252140000	169240000	8	9	4	21	27.9319	950
RBM4	RNA-binding protein 4;RNA-binding protein 4B	Q9BWF3	272530000	284890000	209440000	7	7	12	26	27.9294	951
BCAS2	Pre-mRNA-splicing factor SPF27	O75934	321680000	295590000	146910000	9	6	6	21	27.9244	952
AFG3L2	AFG3-like protein 2	Q9Y4W6	203120000	154450000	405410000	10	6	12	28	27.9221	953
NDUFB10	NADH dehydrogenase [ubiquinone] 1 beta subcomplex subunit 10	O96000	222440000	243370000	296450000	5	3	2	10	27.9207	954
HSDL2	Hydroxysteroid dehydrogenase-like protein 2	Q6YN16	265890000	229350000	265510000	3	3	7	13	27.9179	955
UQCR10	Cytochrome b-c1 complex subunit 9	Q9UDW1	241050000	264130000	254850000	4	3	4	11	27.9165	956
ST13	Hsc70-interacting protein;Putative protein FAM10A4;Putative protein FAM10A5	P50502	234240000	249880000	271610000	8	6	9	23	27.9083	957
GGT1	Gamma-glutamyltranspeptidase 1;Gamma-glutamyltranspeptidase 1 heavy chain;Gamma-glutamyltranspeptidase 1 light chain;Inactive gamma-glutamyltranspeptidase 2;Putative gamma-glutamyltranspeptidase 3;Putative gamma-glutamyltranspeptidase 3 heavy chain;Putative gamma-glutamyltranspeptidase 3 light chain	P19440	203090000	264940000	284290000	3	3	4	10	27.9018	958
CBX3	Chromobox protein homolog 3	Q13185	300430000	235600000	215120000	5	10	5	20	27.8996	959
PTPRS	Receptor-type tyrosine-protein phosphatase S;Protein-tyrosine-phosphatase	Q13332	210900000	236420000	302730000	8	8	8	24	27.8974	960
TPP1	Tripeptidyl-peptidase 1	O14773	279670000	189390000	280190000	6	6	4	16	27.8959	961
FLVCR1	Feline leukemia virus subgroup C receptor-related protein 1	Q9Y5Y0	270900000	232910000	245000000	8	4	11	23	27.8951	962
LAMB2	Laminin subunit beta-2	P55268	239650000	244400000	263690000	9	11	12	32	27.893	963
PANX1	Pannexin-1	Q96RD7	188590000	243650000	315130000	4	4	2	10	27.8923	964
DNAJB11	DnaJ homolog subfamily B member 11	Q9UBS4	271020000	229230000	246580000	9	6	6	21	27.8912	965
ATP5L	ATP synthase subunit g, mitochondrial	O75964	229730000	277560000	239020000	7	6	5	18	27.8902	966
NAP1L1	Nucleosome assembly protein 1-like 1	P55209	237780000	282590000	224730000	5	4	4	13	27.8879	967
ALDH18A1	Delta-1-pyrroline-5-carboxylate synthase;Glutamate 5-kinase;Gamma-glutamyl phosphate reductase	P54886	265830000	273860000	204210000	10	15	12	37	27.8856	968
CELSR3	Cadherin EGF LAG seven-pass G-type receptor 3	Q9NYQ7	0	317760000	426050000	0	3	0	3	27.8854	969
SNRPD1	Small nuclear ribonucleoprotein Sm D1	P62314	259110000	271040000	213580000	2	3	3	8	27.8852	970
STAM	Signal transducing adapter molecule 1	Q92783	190260000	277970000	275410000	4	3	8	15	27.8851	971
COX6C	Cytochrome c oxidase subunit 6C	P09669	291570000	259440000	187020000	8	8	4	20	27.8741	972
GRSF1	G-rich sequence factor 1	Q12849	234280000	289070000	213940000	3	6	3	12	27.8727	973
EPRS	Bifunctional glutamate/proline--tRNA ligase;Glutamate--tRNA ligase;Proline--tRNA ligase	P07814	267100000	311240000	157890000	17	13	10	40	27.8706	974
DDX1	ATP-dependent RNA helicase DDX1	Q92499	271720000	234850000	229320000	10	8	7	25	27.87	975
SEC13	Protein SEC13 homolog	P55735	180720000	243680000	307250000	5	4	4	13	27.8616	976
FAF2	FAS-associated factor 2	Q96CS3	187910000	235170000	304130000	5	5	7	17	27.8528	977
LPCAT1	Lysophosphatidylcholine acyltransferase 1	Q8NF37	257330000	258990000	207560000	5	5	7	17	27.8462	978
EIF2S3	Eukaryotic translation initiation factor 2 subunit 3;Putative eukaryotic translation initiation factor 2 subunit 3-like protein	P41091	220910000	242880000	257450000	7	6	8	21	27.8409	979
VPS35	Vacuolar protein sorting-associated protein 35	Q96QK1	221380000	272500000	226030000	7	8	7	22	27.8383	980
SLC26A6	Solute carrier family 26 member 6	Q9BXS9	241490000	229950000	247420000	5	4	4	13	27.8362	981
MCM5	DNA replication licensing factor MCM5;DNA helicase	P33992	279040000	231210000	207710000	6	4	6	16	27.8344	982
SNW1	SNW domain-containing protein 1	Q13573	244070000	227020000	242880000	7	7	4	18	27.8263	983
CLIC4	Chloride intracellular channel protein 4	Q9Y696	217120000	236610000	259770000	4	4	3	11	27.8254	984
MED15	Mediator of RNA polymerase II transcription subunit 15	Q96RN5	240380000	240890000	231010000	5	10	5	20	27.8229	985
IARS2	Isoleucine--tRNA ligase, mitochondrial	Q9NSE4	247840000	224680000	236770000	13	13	10	36	27.8168	986
CYB5B	Cytochrome b5 type B	O43169	264620000	200340000	243880000	6	4	2	12	27.8159	987
GDI2	Rab GDP dissociation inhibitor beta	P50395	205090000	225260000	275010000	7	7	12	26	27.8088	988
PPP1CC	Serine/threonine-protein phosphatase;Serine/threonine-protein phosphatase PP1-gamma catalytic subunit	P36873	251960000	242360000	207880000	5	9	6	20	27.8023	989
BLVRB	Flavin reductase (NADPH)	P30043	205220000	211610000	283590000	4	0	4	8	27.7987	990
PCF11	Pre-mRNA cleavage complex 2 protein Pcf11	O94913	242300000	217490000	236370000	6	10	14	30	27.7899	991
MRE11A	Double-strand break repair protein MRE11A	P49959	198130000	253710000	241640000	8	7	5	20	27.7843	992
TPR	Nucleoprotein TPR	P12270	213430000	190350000	289340000	12	10	14	36	27.7836	993
SQSTM1	Sequestosome-1	Q13501	271240000	226250000	195300000	6	10	7	23	27.7829	994
NOMO3	Nodal modulator 1;Nodal modulator 3;Nodal modulator 2	Q15155	295550000	231840000	164650000	9	7	7	23	27.7813	995
CSRP1	Cysteine and glycine-rich protein 1	P21291	258640000	200460000	232780000	10	5	8	23	27.781	996
SRSF11	Serine/arginine-rich splicing factor 11	Q05519	219120000	239570000	230900000	3	2	2	7	27.7762	997
SEC63	Translocation protein SEC63 homolog	Q9UGP8	194950000	265180000	229330000	12	8	7	27	27.7759	998
SUPT6H	Transcription elongation factor SPT6	Q7KZ85	246950000	224480000	217740000	10	8	9	27	27.7753	999
VKORC1L1	Vitamin K epoxide reductase complex subunit 1-like protein 1	Q8N0U8	262240000	237550000	189160000	3	2	4	9	27.7749	1000
HADH	Hydroxyacyl-coenzyme A dehydrogenase, mitochondrial	Q16836	253750000	251410000	181600000	5	7	7	19	27.7703	1001
GLRX3	Glutaredoxin-3	O76003	248840000	230010000	207640000	7	8	5	20	27.7697	1002
LASP1	LIM and SH3 domain protein 1	Q14847	95568000	273270000	309750000	3	3	7	13	27.753	1003
RPL13A	60S ribosomal protein L13a	P40429	212560000	178650000	286780000	2	5	5	12	27.7517	1004
COX5B	Cytochrome c oxidase subunit 5B, mitochondrial	P10606	185160000	215950000	275620000	2	2	3	7	27.749	1005
EZR	Ezrin	P15311	268510000	234650000	173360000	2	6	4	12	27.7486	1006
BRIX1	Ribosome biogenesis protein BRX1 homolog	Q8TDN6	290430000	229830000	155740000	4	9	8	21	27.7475	1007
KTN1	Kinectin	Q86UP2	265720000	233750000	175320000	9	9	7	25	27.7449	1008
IFI16	Gamma-interferon-inducible protein 16	Q16666	226060000	217720000	230530000	7	6	9	22	27.7439	1009
RBM26	RNA-binding protein 26	Q5T8P6	207100000	253810000	213050000	7	9	7	23	27.7431	1010
GPX8	Probable glutathione peroxidase 8;Glutathione peroxidase	Q8TED1	237460000	204220000	232040000	5	7	5	17	27.7426	1011
GRHPR	Glyoxylate reductase/hydroxypyruvate reductase	Q9UBQ7	292650000	243300000	136110000	4	6	4	14	27.7391	1012
ARL6IP4	ADP-ribosylation factor-like protein 6-interacting protein 4	Q66PJ3	202600000	233720000	235170000	5	3	5	13	27.7378	1013
BAZ1B	Tyrosine-protein kinase BAZ1B	Q9UIG0	239100000	240830000	190700000	9	7	14	30	27.736	1014
METAP2	Methionine aminopeptidase 2	P50579	253270000	172170000	241980000	10	9	12	31	27.7291	1015
TNFAIP2	Tumor necrosis factor alpha-induced protein 2	Q03169	270670000	0	393920000	1	0	2	3	27.7229	1016
MCM7	DNA replication licensing factor MCM7	P33993	210330000	238610000	213120000	5	7	6	18	27.7174	1017
TALDO1	Transaldolase	P37837	293590000	212580000	152720000	4	6	4	14	27.7105	1018
RNF20	E3 ubiquitin-protein ligase BRE1A	Q5VTR2	261560000	207910000	184450000	4	4	3	11	27.6996	1019
DECR1	2,4-dienoyl-CoA reductase, mitochondrial	Q16698	205010000	251890000	195920000	6	12	4	22	27.6971	1020
DDX42	ATP-dependent RNA helicase DDX42	Q86XP3	204280000	191560000	255450000	6	5	3	14	27.6938	1021
COPS3	COP9 signalosome complex subunit 3	Q9UNS2	232040000	196440000	213660000	5	6	5	16	27.6734	1022
MOGS	Mannosyl-oligosaccharide glucosidase	Q13724	303030000	226320000	112220000	4	3	3	10	27.6721	1023
C14orf166	UPF0568 protein C14orf166	Q9Y224	215110000	186120000	236400000	8	6	7	21	27.6632	1024
PSMC1	26S protease regulatory subunit 4	P62191	217570000	245740000	173260000	4	2	8	14	27.6608	1025
LEPRE1	Prolyl 3-hydroxylase 1	Q32P28	223530000	216420000	194040000	5	6	4	15	27.6549	1026
MRPS18B	28S ribosomal protein S18b, mitochondrial	Q9Y676	243830000	208030000	180730000	2	2	5	9	27.6517	1027
COX6B1	Cytochrome c oxidase subunit 6B1	P14854	168970000	222250000	240840000	3	3	2	8	27.6505	1028
EIF3B	Eukaryotic translation initiation factor 3 subunit B	P55884	200790000	215140000	215320000	7	7	2	16	27.6487	1029
PSMC3	26S protease regulatory subunit 6A	P17980	234200000	212490000	183770000	9	6	2	17	27.6469	1030
PTGES3	Prostaglandin E synthase 3	Q15185	235470000	261040000	131670000	3	4	3	10	27.6416	1031
WLS	Protein wntless homolog	Q5T9L3	231340000	238830000	157270000	5	7	5	17	27.6399	1032
SPOCK1	Testican-1	Q08629	231450000	191180000	204430000	9	6	8	23	27.6391	1033
TSPAN9	Tetraspanin;Tetraspanin-9	O75954	203040000	236040000	186440000	5	3	1	9	27.6355	1034
ITGA6	Integrin alpha-6;Integrin alpha-6 heavy chain;Integrin alpha-6 light chain;Processed integrin alpha-6	P23229	224300000	196620000	204470000	7	10	8	25	27.6352	1035
SLC25A11	Mitochondrial 2-oxoglutarate/malate carrier protein	Q02978	209880000	201330000	213850000	7	7	3	17	27.6345	1036
SEC11A	Signal peptidase complex catalytic subunit SEC11;Signal peptidase complex catalytic subunit SEC11A;Signal peptidase I	P67812	239190000	191420000	194210000	7	5	4	16	27.6339	1037
PTPRB	Protein-tyrosine-phosphatase;Receptor-type tyrosine-protein phosphatase O;Receptor-type tyrosine-protein phosphatase beta	Q16827	333220000	287250000	0	2	1	0	3	27.6238	1038
RPA3	Replication protein A 14 kDa subunit	P35244	194010000	202780000	223590000	3	2	2	7	27.6236	1039
PACSIN3	Protein kinase C and casein kinase substrate in neurons protein 3	Q9UKS6	201100000	203270000	212420000	7	8	8	23	27.6152	1040
PPP2R1A	Serine/threonine-protein phosphatase 2A 65 kDa regulatory subunit A alpha isoform	P30153	245600000	203800000	167090000	8	6	4	18	27.6145	1041
HCCS	Cytochrome c-type heme lyase	P53701	189780000	187750000	234870000	7	3	4	14	27.6049	1042
ETHE1	Persulfide dioxygenase ETHE1, mitochondrial	O95571	201400000	233840000	176560000	4	5	6	15	27.6035	1043
SLC29A2	Equilibrative nucleoside transporter 2	Q14542	208260000	178170000	222880000	6	5	1	12	27.5976	1044
TXNRD1	Thioredoxin reductase 1, cytoplasmic	Q16881	242350000	169340000	195070000	8	4	4	16	27.5916	1045
TECR	Very-long-chain enoyl-CoA reductase	Q9NZ01	88985000	96731000	420390000	4	8	5	17	27.59	1046
CMC2	COX assembly mitochondrial protein 2 homolog	Q9NRP2	176090000	214500000	215050000	2	2	2	6	27.5889	1047
WBP11	WW domain-binding protein 11	Q9Y2W2	186290000	207010000	207580000	9	12	8	29	27.5775	1048
COPA	Coatomer subunit alpha;Xenin;Proxenin	P53621	197080000	216590000	185950000	7	8	10	25	27.5745	1049
SEPT7	Septin-7	Q16181	201270000	201960000	194160000	6	6	8	20	27.5691	1050
PLD3	Phospholipase D3	Q8IV08	214230000	220910000	161530000	9	5	7	21	27.5674	1051
RPRD1B	Regulation of nuclear pre-mRNA domain-containing protein 1B	Q9NQG5	169260000	271200000	154980000	6	2	7	15	27.5644	1052
USP7	Ubiquitin carboxyl-terminal hydrolase 7	Q93009	207960000	172110000	214800000	10	6	7	23	27.563	1053
NUTF2	Nuclear transport factor 2	P61970	214360000	210830000	169460000	5	3	5	13	27.5625	1054
SRI	Sorcin	P30626	237870000	219950000	136310000	9	7	9	25	27.5612	1055
DNAJC7	DnaJ homolog subfamily C member 7	Q99615	189790000	208200000	196050000	12	10	7	29	27.561	1056
NOP58	Nucleolar protein 58	Q9Y2X3	170730000	202610000	219780000	5	5	7	17	27.5588	1057
MYL6	Myosin light polypeptide 6	P60660	238320000	171930000	180250000	6	2	5	13	27.5524	1058
PAICS	Multifunctional protein ADE2;Phosphoribosylaminoimidazole-succinocarboxamide synthase;Phosphoribosylaminoimidazole carboxylase	P22234	202280000	208050000	179800000	8	3	5	16	27.5515	1059
PPIG	Peptidyl-prolyl cis-trans isomerase G;Peptidyl-prolyl cis-trans isomerase	Q13427	324840000	166700000	95018000	7	5	4	16	27.5427	1060
CHTOP	Chromatin target of PRMT1 protein	Q9Y3Y2	230160000	216890000	138480000	2	5	2	9	27.5402	1061
AKAP8	A-kinase anchor protein 8	O43823	177040000	214630000	193500000	6	5	3	14	27.5393	1062
UBE2M	NEDD8-conjugating enzyme Ubc12	P61081	182550000	191040000	208520000	3	3	2	8	27.5318	1063
RPL36A	60S ribosomal protein L36a;60S ribosomal protein L36a-like	P83881	170690000	191420000	219700000	4	4	2	10	27.531	1064
CEACAM1	Carcinoembryonic antigen-related cell adhesion molecule 1	P13688	225130000	164880000	187530000	5	3	3	11	27.5204	1065
LRRC8A	Volume-regulated anion channel subunit LRRC8A	Q8IWT6	168570000	207190000	200030000	10	11	9	30	27.516	1066
TMEM87A	Transmembrane protein 87A	Q8NBN3	159040000	177560000	238670000	3	3	6	12	27.5147	1067
RAB1B	Ras-related protein Rab-1B;Putative Ras-related protein Rab-1C	Q9H0U4	164330000	193800000	217010000	3	3	2	8	27.5144	1068
TOMM20	Mitochondrial import receptor subunit TOM20 homolog	Q15388	121790000	270160000	181630000	2	3	2	7	27.5105	1069
MARS	Methionine--tRNA ligase, cytoplasmic	P56192	193490000	174490000	202920000	10	6	5	21	27.5037	1070
FKBP5	Peptidyl-prolyl cis-trans isomerase FKBP5;Peptidyl-prolyl cis-trans isomerase FKBP5, N-terminally processed	Q13451	190860000	178380000	201650000	6	4	7	17	27.5037	1071
PSMA2	Proteasome subunit alpha type;Proteasome subunit alpha type-2	P25787	229170000	224100000	117340000	5	2	4	11	27.503	1072
SUMF2	Sulfatase-modifying factor 2	Q8NBJ7	211050000	155050000	204420000	4	2	3	9	27.5027	1073
NLGN2	Neuroligin-2	Q8NFZ4	186190000	214920000	169360000	4	2	7	13	27.5026	1074
RING1	E3 ubiquitin-protein ligase RING1	Q06587	225770000	208320000	136210000	5	8	5	18	27.5022	1075
KIF5B	Kinesin-1 heavy chain	P33176	158350000	203320000	207920000	9	7	8	24	27.5004	1076
DNAH2	Dynein heavy chain 2, axonemal	Q9P225	270790000	185320000	112490000	2	1	1	4	27.4979	1077
ATRN	Attractin	O75882	139220000	145310000	282510000	3	7	13	23	27.4939	1078
NDUFB8	NADH dehydrogenase [ubiquinone] 1 beta subcomplex subunit 8, mitochondrial	O95169	162840000	210190000	193790000	10	1	8	19	27.4934	1079
BUB3	Mitotic checkpoint protein BUB3	O43684	200990000	198110000	166510000	5	6	4	15	27.4903	1080
MYL12A	Myosin regulatory light chain 12A;Myosin regulatory light chain 12B;Myosin regulatory light polypeptide 9	P19105	196390000	217240000	150130000	3	4	2	9	27.4855	1081
AP2A1	AP-2 complex subunit alpha-1	O95782	199860000	228750000	133740000	12	8	5	25	27.4819	1082
LUC7L3	Luc7-like protein 3	O95232	185700000	155820000	220620000	10	5	2	17	27.4814	1083
PERP	p53 apoptosis effector related to PMP-22	Q96FX8	177090000	186890000	197870000	4	4	2	10	27.4806	1084
NOP56	Nucleolar protein 56	O00567	174920000	197060000	188020000	4	8	3	15	27.4759	1085
PLSCR1	Phospholipid scramblase 1	O15162	167430000	143110000	249350000	1	2	1	4	27.4756	1086
PSMA1	Proteasome subunit alpha type-1;Proteasome subunit alpha type	P25786	184240000	190040000	185230000	4	5	5	14	27.4746	1087
RANBP1	Ran-specific GTPase-activating protein	P43487	180080000	180740000	198460000	3	6	7	16	27.474	1088
SMARCA4	Transcription activator BRG1	P51532	187400000	200910000	170210000	7	9	7	23	27.4721	1089
GNL3	Guanine nucleotide-binding protein-like 3	Q9BVP2	210160000	140630000	205930000	6	7	6	19	27.4674	1090
MUC1	Mucin-1;Mucin-1 subunit alpha;Mucin-1 subunit beta	P15941	181270000	200160000	173450000	2	2	2	6	27.4626	1091.5
CLPTM1	Cleft lip and palate transmembrane protein 1	O96005	196600000	170800000	187480000	6	5	7	18	27.4626	1091.5
H1FX	Histone H1x	Q92522	238040000	157060000	156780000	2	3	4	9	27.4548	1093
G3BP2	Ras GTPase-activating protein-binding protein 2	Q9UN86	186850000	157820000	205830000	4	3	4	11	27.4512	1094
SCD	Acyl-CoA desaturase	O00767	162570000	187370000	200440000	3	4	3	10	27.4509	1095
COPG1	Coatomer subunit gamma-1	Q9Y678	223860000	193790000	132490000	6	7	5	18	27.4503	1096
NPM3	Nucleoplasmin-3	O75607	183540000	197090000	168070000	4	2	1	7	27.4465	1097
IPO5	Importin-5	O00410	198080000	175630000	170570000	6	9	13	28	27.4348	1098
SF3B4	Splicing factor 3B subunit 4	Q15427	213860000	176900000	152950000	4	2	7	13	27.4333	1099
ZCCHC17	Nucleolar protein of 40 kDa	Q9NP64	228020000	133230000	182390000	2	7	4	13	27.4331	1100
LGR4	Leucine-rich repeat-containing G-protein coupled receptor 4	Q9BXB1	166080000	193510000	183750000	5	7	1	13	27.4323	1101
FKBP4	Peptidyl-prolyl cis-trans isomerase FKBP4;Peptidyl-prolyl cis-trans isomerase FKBP4, N-terminally processed	Q02790	162950000	203130000	176740000	10	7	14	31	27.4309	1102
MTHFD2	Bifunctional methylenetetrahydrofolate dehydrogenase/cyclohydrolase, mitochondrial;NAD-dependent methylenetetrahydrofolate dehydrogenase;Methenyltetrahydrofolate cyclohydrolase	P13995	192280000	195620000	153470000	6	6	4	16	27.4271	1103
FGFBP1	Fibroblast growth factor-binding protein 1	Q14512	192480000	180320000	168150000	4	5	2	11	27.426	1104
NDUFB9	NADH dehydrogenase [ubiquinone] 1 beta subcomplex subunit 9	Q9Y6M9	179190000	132580000	227530000	6	5	3	14	27.4216	1105
TYMP	Thymidine phosphorylase	P19971	158150000	168500000	212310000	3	5	6	14	27.4206	1106
TMEM9	Transmembrane protein 9	Q9P0T7	187660000	142290000	207700000	4	2	4	10	27.4171	1107
TOMM40	Mitochondrial import receptor subunit TOM40 homolog	O96008	175680000	215090000	146630000	5	4	4	13	27.4165	1108
ADCY3	Adenylate cyclase type 3	O60266	189970000	211210000	135220000	5	3	4	12	27.4138	1109
RPL37A	60S ribosomal protein L37a	P61513	168870000	191730000	174020000	4	4	4	12	27.409	1110
RAB10	Ras-related protein Rab-10	P61026	174930000	163240000	194980000	2	2	2	6	27.405	1111
TXN	Thioredoxin	P10599	228040000	173820000	129430000	3	4	1	8	27.4	1112
MLEC	Malectin	Q14165	139440000	230950000	160820000	1	2	5	8	27.3997	1113
RBM42	RNA-binding protein 42	Q9BTD8	169660000	205810000	153610000	5	4	2	11	27.3939	1114
HLA-G	HLA class I histocompatibility antigen, alpha chain G	P17693	178550000	208140000	142220000	1	4	1	6	27.3935	1115
KYNU	Kynureninase	Q16719	195870000	191430000	141140000	6	4	9	19	27.3922	1116
BTF3	Transcription factor BTF3	P20290	130450000	154270000	242320000	5	3	4	12	27.3884	1117
SCO1	Protein SCO1 homolog, mitochondrial	O75880	205470000	159700000	160610000	2	7	1	10	27.3849	1118
PGRMC2	Membrane-associated progesterone receptor component 2	O15173	184160000	188930000	152610000	5	3	3	11	27.3847	1119
EIF3A	Eukaryotic translation initiation factor 3 subunit A	Q14152	182070000	199530000	144000000	9	7	6	22	27.3844	1120
CISD1	CDGSH iron-sulfur domain-containing protein 1	Q9NZ45	180650000	192920000	148330000	4	3	5	12	27.3742	1121
XPOT	Exportin-T	O43592	94790000	264350000	162550000	3	2	3	8	27.3737	1122
EIF1AX	Eukaryotic translation initiation factor 1A, X-chromosomal;Eukaryotic translation initiation factor 1A, Y-chromosomal	P47813	93861000	161030000	265310000	3	2	3	8	27.3695	1123
DHCR7	7-dehydrocholesterol reductase	Q9UBM7	188030000	140980000	189220000	5	3	2	10	27.3641	1124
PLOD2	Procollagen-lysine,2-oxoglutarate 5-dioxygenase 2	O00469	192260000	175230000	150390000	7	10	8	25	27.3631	1125
UBE2D3	Ubiquitin-conjugating enzyme E2 D2;Ubiquitin-conjugating enzyme E2 D3;Ubiquitin-conjugating enzyme E2 D4;Ubiquitin-conjugating enzyme E2 D1	P62837	195140000	163830000	157710000	2	3	4	9	27.3597	1126
UHRF1	E3 ubiquitin-protein ligase UHRF1	Q96T88	126090000	131150000	257650000	8	7	5	20	27.3547	1127
SEMA3C	Semaphorin-3C	Q99985	209840000	180740000	123980000	5	4	6	15	27.3538	1128
FTH1	Ferritin heavy chain;Ferritin heavy chain, N-terminally processed;Ferritin	P02794	181490000	161870000	170150000	5	6	3	14	27.3509	1129
IRF2BP2	Interferon regulatory factor 2-binding protein 2	Q7Z5L9	173340000	154590000	184430000	5	3	6	14	27.3476	1130
TST	Thiosulfate sulfurtransferase	Q16762	144100000	204220000	160680000	7	3	4	14	27.3381	1131
RAB6A	Ras-related protein Rab-6A;Ras-related protein Rab-6B	P20340	204720000	174010000	129850000	3	2	2	7	27.3369	1132
CPSF7	Cleavage and polyadenylation specificity factor subunit 7	Q8N684	209710000	149830000	148870000	5	4	6	15	27.3365	1133
ULBP3	NKG2D ligand 3	Q9BZM4	175810000	178260000	153400000	7	6	6	19	27.3338	1134
SRSF6	Serine/arginine-rich splicing factor 6	Q13247	155580000	171790000	179820000	2	6	2	10	27.333	1135
TMEM245	Transmembrane protein 245	Q9H330	117560000	110110000	278210000	2	1	2	5	27.3293	1136
TNRC6B	Trinucleotide repeat-containing gene 6B protein	Q9UPQ9	193000000	152270000	159200000	8	7	7	22	27.3252	1137
ORAI1	Calcium release-activated calcium channel protein 1	Q96D31	123420000	178240000	202780000	1	3	2	6	27.3251	1138
ALDOC	Fructose-bisphosphate aldolase C;Fructose-bisphosphate aldolase	P09972	155790000	233300000	115240000	3	4	3	10	27.3248	1139
FSIP2	Fibrous sheath-interacting protein 2	Q5CZC0	160030000	184400000	159690000	2	3	2	7	27.3242	1140
RAB11B	Ras-related protein Rab-11B;Ras-related protein Rab-11A	Q15907	230170000	269940000	0	6	5	2	13	27.3127	1141
AKAP8L	A-kinase anchor protein 8-like	Q9ULX6	195530000	172320000	131880000	9	6	5	20	27.3116	1142
PICALM	Phosphatidylinositol-binding clathrin assembly protein	Q13492	185950000	139750000	172460000	6	6	4	16	27.3071	1143
JAGN1	Protein jagunal homolog 1	Q8N5M9	174780000	202950000	119970000	3	3	1	7	27.3057	1144
FAM162A	Protein FAM162A	Q96A26	125340000	134260000	233510000	2	5	2	9	27.2924	1145
CAPZA1	F-actin-capping protein subunit alpha-1	P52907	145210000	186240000	161480000	5	2	3	10	27.2918	1146
ERGIC3	Endoplasmic reticulum-Golgi intermediate compartment protein 3	Q9Y282	146400000	187610000	158150000	3	4	3	10	27.2896	1147
RPS21	40S ribosomal protein S21	P63220	177940000	175980000	138040000	1	2	5	8	27.289	1148
PLXNA2	Plexin-A2	O75051	153120000	101140000	236870000	8	2	8	18	27.2866	1149
CSTF2	Cleavage stimulation factor subunit 2;Cleavage stimulation factor subunit 2 tau variant	P33240	154940000	144960000	189030000	7	3	7	17	27.2801	1150
GLMP	Glycosylated lysosomal membrane protein	Q8WWB7	165360000	137650000	184070000	1	2	3	6	27.2746	1151.5
SELPLG	P-selectin glycoprotein ligand 1	Q14242	180780000	206960000	99340000	0	4	3	7	27.2746	1151.5
ARHGDIA	Rho GDP-dissociation inhibitor 1	P52565	159830000	143840000	183370000	4	5	3	12	27.2745	1153
ITPA	Inosine triphosphate pyrophosphatase	Q9BY32	182880000	151130000	152950000	3	1	0	4	27.2743	1154
TIMM17B	Mitochondrial import inner membrane translocase subunit Tim17-B	O60830	130860000	164160000	191520000	0	2	2	4	27.273	1155
TAP1	Antigen peptide transporter 1	Q03518	135610000	170940000	179670000	8	7	8	23	27.2721	1156
MPST	Sulfurtransferase;3-mercaptopyruvate sulfurtransferase	P25325	146470000	139350000	197570000	6	4	4	14	27.2636	1157
PSMB1	Proteasome subunit beta type-1	P20618	179440000	148120000	152620000	2	4	3	9	27.254	1158
SLC12A4	Solute carrier family 12 member 4	Q9UP95	148430000	143950000	185960000	8	8	4	20	27.2485	1159
SF3B6	Splicing factor 3B subunit 6	Q9Y3B4	198040000	183670000	95786000	0	2	3	5	27.246	1160
MBOAT7	Lysophospholipid acyltransferase 7	Q96N66	177850000	193100000	106510000	5	6	5	16	27.2458	1161
SRPRB	Signal recognition particle receptor subunit beta	Q9Y5M8	96532000	102720000	277930000	4	2	5	11	27.245	1162
DNTTIP2	Deoxynucleotidyltransferase terminal-interacting protein 2	Q5QJE6	138870000	152990000	184460000	3	6	3	12	27.2424	1163
TUBA1A	Tubulin alpha-1A chain;Tubulin alpha-3E chain	Q71U36	181520000	147590000	146610000	3	1	1	5	27.2406	1164
UACA	Uveal autoantigen with coiled-coil domains and ankyrin repeats	Q9BZF9	148010000	112940000	212120000	6	3	7	16	27.2325	1165
GLS		B8ZZA8	151560000	159240000	162040000	5	4	3	12	27.2318	1166
LUC7L2	Putative RNA-binding protein Luc7-like 2	Q9Y383	154320000	158310000	158180000	6	6	5	17	27.2256	1167
ACADM	Medium-chain specific acyl-CoA dehydrogenase, mitochondrial	P11310	231610000	238220000	0	8	9	5	22	27.2226	1168
HEXB	Beta-hexosaminidase subunit beta;Beta-hexosaminidase subunit beta chain B;Beta-hexosaminidase subunit beta chain A	P07686	149660000	152740000	164540000	7	5	4	16	27.2137	1169
GTPBP4	Nucleolar GTP-binding protein 1	Q9BZE4	118620000	145870000	197060000	5	9	6	20	27.1969	1170
PHF3	PHD finger protein 3	Q92576	138890000	169600000	152790000	8	7	5	20	27.1961	1171
USP5	Ubiquitin carboxyl-terminal hydrolase 5	P45974	212550000	248570000	0	3	10	3	16	27.1956	1172
FDPS	Farnesyl pyrophosphate synthase	P14324	149470000	153180000	157260000	8	6	5	19	27.1918	1173
EIF4A3	Eukaryotic initiation factor 4A-III;Eukaryotic initiation factor 4A-III, N-terminally processed	P38919	86852000	164530000	207900000	6	5	7	18	27.1898	1174
THSD4	Thrombospondin type-1 domain-containing protein 4	Q6ZMP0	173720000	161790000	120660000	2	2	4	8	27.18	1175
TMPO	Lamina-associated polypeptide 2, isoforms beta/gamma;Thymopoietin;Thymopentin	P42167	199210000	166010000	90894000	4	8	6	18	27.1799	1176
PIEZO2	Piezo-type mechanosensitive ion channel component;Piezo-type mechanosensitive ion channel component 2	Q9H5I5	242690000	213350000	0	11	9	10	30	27.1796	1177
PDCD4	Programmed cell death protein 4	Q53EL6	112030000	179450000	162730000	5	4	4	13	27.1738	1178
TSFM	Elongation factor Ts, mitochondrial;Elongation factor Ts	P43897	148180000	148630000	156120000	3	2	6	11	27.1698	1179
GNAI3	Guanine nucleotide-binding protein G(k) subunit alpha	P08754	127660000	151190000	173900000	6	1	7	14	27.1692	1180
IER3IP1	Immediate early response 3-interacting protein 1	Q9Y5U9	116180000	218000000	117940000	2	1	2	5	27.1672	1181
TMEM33	Transmembrane protein 33	P57088	196720000	155720000	97995000	4	4	5	13	27.1618	1182
STUB1	E3 ubiquitin-protein ligase CHIP	Q9UNE7	151990000	153130000	143980000	4	2	3	9	27.1575	1183
TMEM106B	Transmembrane protein 106B	Q9NUM4	143650000	124270000	180920000	4	8	5	17	27.1567	1184
RAVER1	Ribonucleoprotein PTB-binding 1	Q8IY67	113300000	175570000	159710000	5	5	1	11	27.1558	1185
NRXN3	Neurexin-3-beta;Neurexin-3-beta, soluble form;Neurexin-3-beta, C-terminal fragment;Neurexin-3	Q9HDB5	142090000	162810000	143200000	4	4	5	13	27.1543	1186
MRPL50	39S ribosomal protein L50, mitochondrial	Q8N5N7	147010000	131160000	169740000	6	3	1	10	27.1537	1187
		M0QYT0	161830000	157660000	126370000	3	3	2	8	27.1471	1188
CYSTM1	Cysteine-rich and transmembrane domain-containing protein 1	Q9H1C7	0	197330000	246900000	0	1	2	3	27.1418	1189
RAB14	Ras-related protein Rab-14	P61106	161350000	171700000	109960000	5	6	2	13	27.1378	1190
RAD50	DNA repair protein RAD50	Q92878	169760000	272410000	0	6	7	2	15	27.1351	1191
MST1R	Macrophage-stimulating protein receptor;Macrophage-stimulating protein receptor alpha chain;Macrophage-stimulating protein receptor beta chain	Q04912	124450000	144440000	172500000	2	4	6	12	27.1325	1192
NDUFS5	NADH dehydrogenase [ubiquinone] iron-sulfur protein 5	O43920	159600000	145240000	134680000	5	7	4	16	27.1264	1193
MRPL46	39S ribosomal protein L46, mitochondrial	Q9H2W6	140070000	181400000	116430000	1	3	6	10	27.1211	1194
HACD2	Very-long-chain (3R)-3-hydroxyacyl-CoA dehydratase 2	Q6Y1H2	160490000	161390000	115870000	4	1	0	5	27.1206	1195
NUP54	Nucleoporin p54	Q7Z3B4	155640000	160900000	118570000	8	4	5	17	27.1118	1196
PSMC2	26S protease regulatory subunit 7	P35998	143740000	132370000	158560000	4	5	6	15	27.1104	1197
SUN2	SUN domain-containing protein 2	Q9UH99	158850000	151410000	124030000	3	3	4	10	27.1091	1198
MPZL2	Myelin protein zero-like protein 2	O60487	163710000	152170000	117960000	3	1	2	6	27.1076	1199
IGF2BP1	Insulin-like growth factor 2 mRNA-binding protein 1	Q9NZI8	150950000	125660000	156670000	3	6	3	12	27.1058	1200
RRBP1	Ribosome-binding protein 1	Q9P2E9	136590000	126320000	169050000	8	4	7	19	27.1014	1201
DNAJA3	DnaJ homolog subfamily A member 3, mitochondrial	Q96EY1	149060000	200180000	82457000	3	4	2	9	27.1005	1202
PSMB6	Proteasome subunit beta type-6	P28072	0	227040000	204290000	0	3	3	6	27.0993	1203
TCOF1	Treacle protein	Q13428	141430000	134030000	155790000	4	6	7	17	27.099	1204
EIF6	Eukaryotic translation initiation factor 6	P56537	186270000	110670000	132140000	5	4	4	13	27.0917	1205
SCRIB	Protein scribble homolog	Q14160	142010000	134230000	152230000	6	4	1	11	27.0897	1206
VKORC1	Vitamin K epoxide reductase complex subunit 1	Q9BQB6	174730000	160130000	92797000	2	2	1	5	27.0869	1207
CDH5	Cadherin-5	P33151	83387000	168410000	175520000	2	8	5	15	27.0858	1208
GAR1	H/ACA ribonucleoprotein complex subunit 1	Q9NY12	143480000	144570000	138740000	4	4	2	10	27.084	1209
TRA2B	Transformer-2 protein homolog beta	P62995	141650000	154210000	130920000	2	2	3	7	27.084	1210
EHD2	EH domain-containing protein 2	Q9NZN4	159470000	149240000	116980000	5	5	4	14	27.0803	1211
FSCN1	Fascin	Q16658	165210000	168100000	91712000	3	7	4	14	27.078	1212
TCF20	Transcription factor 20	Q9UGU0	224950000	118430000	78486000	8	4	3	15	27.0672	1213
CUL4A	Cullin-4A	Q13619	130640000	138230000	151790000	6	5	9	20	27.0631	1214
F3	Tissue factor	P13726	130110000	162930000	125510000	3	3	4	10	27.0559	1215
SNRPF	Small nuclear ribonucleoprotein F	P62306	122900000	146010000	148390000	1	1	2	4	27.0515	1216
GRPEL1	GrpE protein homolog 1, mitochondrial	Q9HAV7	125330000	223330000	67617000	1	5	1	7	27.048	1217
NDUFB11	NADH dehydrogenase [ubiquinone] 1 beta subcomplex subunit 11, mitochondrial	Q9NX14	109810000	173930000	131900000	4	5	4	13	27.0458	1218
NDUFB1	NADH dehydrogenase [ubiquinone] 1 beta subcomplex subunit 1	O75438	133010000	167090000	114830000	1	2	2	5	27.0433	1219
GOLM1	Golgi membrane protein 1	Q8NBJ4	124420000	135060000	154270000	3	3	3	9	27.0392	1220
EIF3C	Eukaryotic translation initiation factor 3 subunit C;Eukaryotic translation initiation factor 3 subunit C-like protein	Q99613	141510000	127040000	144460000	8	5	6	19	27.0366	1221
EGFL7	Epidermal growth factor-like protein 7	Q9UHF1	117970000	122300000	170060000	2	3	8	13	27.0272	1222
CAPZB	F-actin-capping protein subunit beta	P47756	143410000	144090000	122380000	6	3	4	13	27.0257	1223
PTPN1	Tyrosine-protein phosphatase non-receptor type 1;Tyrosine-protein phosphatase non-receptor type	P18031	137680000	144300000	127400000	4	7	8	19	27.0239	1224
BUD31	Protein BUD31 homolog	P41223	114690000	120600000	171670000	4	3	2	9	27.0153	1225
DDT	D-dopachrome decarboxylase;D-dopachrome decarboxylase-like protein	P30046	142170000	176010000	88746000	3	3	2	8	27.0152	1226
S100A11	Protein S100-A11;Protein S100-A11, N-terminally processed	P31949	148140000	0	258620000	3	2	2	7	27.0146	1227
RHOG	Rho-related GTP-binding protein RhoG	P84095	130140000	123090000	152670000	5	2	5	12	27.0116	1228
SERPINB6	Serpin B6	P35237	176330000	146050000	81630000	8	5	4	17	27.0049	1229
MRPL47	39S ribosomal protein L47, mitochondrial	Q9HD33	159470000	170860000	72913000	2	2	1	5	27.0021	1230
RRP1B	Ribosomal RNA processing protein 1 homolog B	Q14684	166670000	137890000	97856000	3	4	6	13	26.9991	1231
UBE2N	Ubiquitin-conjugating enzyme E2 N;Putative ubiquitin-conjugating enzyme E2 N-like	P61088	130500000	129290000	142360000	1	4	2	7	26.9982	1232
UTRN	Utrophin	P46939	126750000	153890000	120000000	4	1	1	6	26.9928	1233
OXA1L	Mitochondrial inner membrane protein OXA1L	Q15070	176750000	88634000	134350000	1	2	1	4	26.9895	1234
PES1	Pescadillo homolog	O00541	168240000	154880000	76183000	7	5	5	17	26.9879	1235
GCSH	Glycine cleavage system H protein, mitochondrial	P23434	142980000	147280000	108770000	1	2	3	6	26.987	1236
SARNP	SAP domain-containing ribonucleoprotein	P82979	75367000	107640000	215140000	1	3	4	8	26.9838	1237
SLC39A8	Zinc transporter ZIP8	Q9C0K1	0	244910000	152720000	0	1	6	7	26.9819	1238
IFIT3	Interferon-induced protein with tetratricopeptide repeats 3	O14879	116990000	130900000	149440000	7	7	5	19	26.9808	1239
WDR43	WD repeat-containing protein 43	Q15061	139010000	126660000	130940000	2	7	7	16	26.9782	1240
TBL3	Transducin beta-like protein 3	Q12788	112050000	142450000	142000000	11	7	4	22	26.9778	1241
BRI3	Brain protein I3	O95415	106200000	115220000	174110000	1	1	3	5	26.9742	1242
PPAP2B	Lipid phosphate phosphohydrolase 3	O14495	141390000	133200000	119650000	4	1	4	9	26.9695	1243
ACP2	Lysosomal acid phosphatase	P11117	141460000	146640000	106130000	10	8	3	21	26.9695	1244
COA3	Cytochrome c oxidase assembly factor 3 homolog, mitochondrial	Q9Y2R0	154870000	135680000	103280000	2	1	2	5	26.968	1245
CCAR2	Cell cycle and apoptosis regulator protein 2	Q8N163	119520000	147180000	125150000	5	4	2	11	26.9608	1246
PSMA6	Proteasome subunit alpha type;Proteasome subunit alpha type-6	P60900	151800000	121010000	118730000	5	6	3	14	26.9596	1247
IMPAD1	Inositol monophosphatase 3	Q9NX62	124170000	148460000	118360000	5	5	5	15	26.9576	1248
RARS	Arginine--tRNA ligase, cytoplasmic	P54136	111340000	186160000	92903000	4	9	2	15	26.9554	1249
ACOT9	Acyl-coenzyme A thioesterase 9, mitochondrial	Q9Y305	118700000	141300000	130380000	11	11	9	31	26.9553	1250
CSNK2B	Casein kinase II subunit beta	P67870	119460000	116860000	153420000	4	3	3	10	26.953	1251
FLOT2	Flotillin-2	Q14254	158540000	127480000	101770000	5	5	8	18	26.9457	1252
GART	Trifunctional purine biosynthetic protein adenosine-3;Phosphoribosylamine--glycine ligase;Phosphoribosylformylglycinamidine cyclo-ligase;Phosphoribosylglycinamide formyltransferase	P22102	138710000	192030000	56184000	7	3	2	12	26.9425	1253
C5orf51	UPF0600 protein C5orf51	A6NDU8	138680000	130790000	117410000	3	3	0	6	26.9423	1254
YIPF3	Protein YIPF3;Protein YIPF3, 36 kDa form III	Q9GZM5	107310000	93094000	186440000	3	1	6	10	26.9422	1255
RBM12	RNA-binding protein 12	Q9NTZ6	166890000	120130000	98847000	2	9	4	15	26.9386	1256
CNNM3	Metal transporter CNNM3	Q8NE01	135160000	60036000	189450000	6	4	7	17	26.934	1257
NDFIP1	NEDD4 family-interacting protein 1	Q9BT67	135850000	140310000	107380000	4	5	4	13	26.9298	1258
PTRH2	Peptidyl-tRNA hydrolase 2, mitochondrial	Q9Y3E5	158790000	122500000	100990000	4	4	4	12	26.9251	1259
NDUFB4	NADH dehydrogenase [ubiquinone] 1 beta subcomplex subunit 4	O95168	196750000	185400000	0	5	8	0	13	26.9246	1260
APOO	Apolipoprotein O	Q9BUR5	125270000	154360000	102350000	5	3	3	11	26.924	1261
RNH1	Ribonuclease inhibitor	P13489	117550000	125240000	138860000	5	4	2	11	26.9227	1262
NCEH1	Neutral cholesterol ester hydrolase 1	Q6PIU2	118630000	156170000	104680000	7	4	6	17	26.9145	1263
SUB1	Activated RNA polymerase II transcriptional coactivator p15	P53999	155030000	117560000	106790000	2	4	3	9	26.9141	1264
RAB5C	Ras-related protein Rab-5C;Ras-related protein Rab-5B;Ras-related protein Rab-5A	P51148	144150000	146350000	88404000	5	5	2	12	26.9123	1265
ARID1A	AT-rich interactive domain-containing protein 1A	O14497	164420000	130360000	83967000	3	1	3	7	26.9117	1266
EMG1	Ribosomal RNA small subunit methyltransferase NEP1	Q92979	114230000	152770000	111050000	3	3	3	9	26.909	1267
PEF1	Peflin	Q9UBV8	131510000	129930000	115730000	1	1	2	4	26.9057	1268
RBM10	RNA-binding protein 10	P98175	118100000	115250000	143790000	7	5	2	14	26.9056	1269
PRRC2B	Protein PRRC2B	Q5JSZ5	146720000	119750000	109820000	4	5	5	14	26.9023	1270
RALY	RNA-binding protein Raly	Q9UKM9	154200000	177120000	44822000	2	1	2	5	26.9017	1271
PPP2CA	Serine/threonine-protein phosphatase 2A catalytic subunit alpha isoform;Serine/threonine-protein phosphatase 2A catalytic subunit beta isoform	P67775	189900000	84902000	101170000	5	3	6	14	26.9011	1272
PSMC5	26S protease regulatory subunit 8	P62195	121570000	118410000	134340000	8	4	2	14	26.8947	1273
LRPAP1	Alpha-2-macroglobulin receptor-associated protein	P30533	117080000	93113000	163220000	1	2	9	12	26.8912	1274
EIF5B	Eukaryotic translation initiation factor 5B	O60841	171760000	123540000	77824000	7	6	5	18	26.8901	1275
SLC25A22	Mitochondrial glutamate carrier 1	Q9H936	116440000	140390000	115830000	3	3	4	10	26.8883	1276
CBX5	Chromobox protein homolog 5	P45973	104260000	138390000	128770000	3	1	3	7	26.8835	1277
AHSA1	Activator of 90 kDa heat shock protein ATPase homolog 1	O95433	138920000	124560000	107910000	2	2	1	5	26.8834	1278
DAP3	28S ribosomal protein S29, mitochondrial	P51398	114770000	123020000	133410000	7	3	7	17	26.8827	1279
NUP155	Nuclear pore complex protein Nup155	O75694	131760000	136250000	102320000	9	9	8	26	26.8793	1280
NOP10	H/ACA ribonucleoprotein complex subunit 3	Q9NPE3	169200000	85049000	115820000	5	4	1	10	26.8783	1281
MTHFD1L	Monofunctional C1-tetrahydrofolate synthase, mitochondrial	Q6UB35	150230000	111240000	108460000	4	7	7	18	26.8777	1282
HP1BP3	Heterochromatin protein 1-binding protein 3	Q5SSJ5	80847000	117370000	169700000	6	7	4	17	26.8698	1283
SEC61G	Protein transport protein Sec61 subunit gamma	P60059	138870000	102530000	126510000	3	1	2	6	26.8698	1284
BZW1	Basic leucine zipper and W2 domain-containing protein 1	Q7L1Q6	130050000	120560000	116230000	4	5	3	12	26.8656	1285
ZNF248	Zinc finger protein 248	Q8NDW4	0	0	363250000	0	0	2	2	26.8514	1286
LAMA3	Laminin subunit alpha-3	Q16787	207140000	118770000	37244000	12	9	8	29	26.851	1287
ATP5H	ATP synthase subunit d, mitochondrial	O75947	146720000	0	214300000	5	5	6	16	26.8425	1288
MCCC2	Methylcrotonoyl-CoA carboxylase beta chain, mitochondrial	Q9HCC0	122380000	120370000	117690000	8	3	4	15	26.8402	1289
ATP6V0A2	V-type proton ATPase 116 kDa subunit a isoform 2	Q9Y487	238890000	0	121470000	2	0	1	3	26.8399	1290
CUTA	Protein CutA	O60888	124010000	106910000	128910000	2	1	1	4	26.8378	1291
TRABD2A	Metalloprotease TIKI1	Q86V40	94094000	131250000	134150000	3	2	3	8	26.8364	1292
PPIE	Peptidyl-prolyl cis-trans isomerase E;Peptidyl-prolyl cis-trans isomerase	Q9UNP9	101400000	125170000	132920000	7	6	5	18	26.8364	1293
TAF15	TATA-binding protein-associated factor 2N	Q92804	147660000	211150000	0	4	5	2	11	26.8337	1294
NUFIP2	Nuclear fragile X mental retardation-interacting protein 2	Q7Z417	209770000	148680000	0	7	6	5	18	26.8322	1295
PDS5A	Sister chromatid cohesion protein PDS5 homolog A	Q29RF7	88922000	102790000	166550000	3	5	6	14	26.8315	1296
COX7A2	Cytochrome c oxidase subunit 7A2, mitochondrial	P14406	116440000	138900000	102480000	3	2	1	6	26.8297	1297
ABCC2	Canalicular multispecific organic anion transporter 1	Q92887	116360000	131980000	109300000	5	6	7	18	26.829	1298
AIMP1	Aminoacyl tRNA synthase complex-interacting multifunctional protein 1;Endothelial monocyte-activating polypeptide 2	Q12904	103220000	121060000	133240000	8	8	5	21	26.8285	1299
CNBP	Cellular nucleic acid-binding protein	P62633	86599000	162060000	108700000	1	5	2	8	26.8278	1300
PSMC4	26S protease regulatory subunit 6B	P43686	111080000	132000000	110980000	4	9	5	18	26.8145	1301
TMEM59	Transmembrane protein 59	Q9BXS4	110850000	129530000	112920000	2	3	4	9	26.8114	1302
IKBIP	Inhibitor of nuclear factor kappa-B kinase-interacting protein	Q70UQ0	117010000	112820000	121580000	4	4	7	15	26.8036	1303
LDLRAD3	Low-density lipoprotein receptor class A domain-containing protein 3	Q86YD5	118250000	123820000	107990000	3	4	1	8	26.7981	1304
TNPO1	Transportin-1	Q92973	50757000	93636000	203490000	2	5	8	15	26.7891	1305
SMARCA5	SWI/SNF-related matrix-associated actin-dependent regulator of chromatin subfamily A member 5	O60264	90038000	174210000	83555000	8	10	5	23	26.7887	1306
AUP1	Ancient ubiquitous protein 1	Q9Y679	120270000	100420000	126150000	4	3	2	9	26.7847	1307
LAMA1	Laminin subunit alpha-1	P25391	95197000	112270000	138680000	4	5	5	14	26.7818	1308
VPS4A	Vacuolar protein sorting-associated protein 4A	Q9UN37	131000000	99438000	115470000	6	4	5	15	26.7809	1309
ATXN2	Ataxin-2	Q99700	102210000	132520000	107000000	5	4	2	11	26.7633	1310
GADD45GIP1	Growth arrest and DNA damage-inducible proteins-interacting protein 1	Q8TAE8	89133000	88105000	163840000	5	5	3	13	26.7606	1311
DST	Dystonin	Q03001	202610000	137910000	0	0	2	0	2	26.7582	1312
VARS	Valine--tRNA ligase	P26640	145670000	107990000	86327000	8	5	3	16	26.7559	1313
KPNA1	Importin subunit alpha-5;Importin subunit alpha-5, N-terminally processed;Importin subunit alpha-7	P52294	83641000	113540000	140840000	2	2	2	6	26.7476	1314
ABCD3	ATP-binding cassette sub-family D member 3	P28288	117930000	109980000	109770000	7	7	3	17	26.7461	1315
MRPS25	28S ribosomal protein S25, mitochondrial	P82663	135270000	107530000	94812000	1	5	3	9	26.7458	1316
TSPAN13	Tetraspanin-13	O95857	125870000	0	210800000	4	1	2	7	26.7418	1317
COTL1	Coactosin-like protein	Q14019	93594000	124900000	117860000	4	4	3	11	26.7404	1318
CD68	Macrosialin	P34810	81595000	118200000	136110000	2	3	2	7	26.7385	1319
POLDIP3	Polymerase delta-interacting protein 3	Q9BY77	138100000	128930000	68488000	3	3	8	14	26.7369	1320
DDX39A	ATP-dependent RNA helicase DDX39A	O00148	110700000	117410000	106410000	5	5	2	12	26.7326	1321
PSMD11	26S proteasome non-ATPase regulatory subunit 11	O00231	119720000	100150000	114590000	4	5	4	13	26.7323	1322
SLC12A3	Solute carrier family 12 member 3	P55017	111820000	126700000	94752000	3	4	1	8	26.7272	1323
SRSF9	Serine/arginine-rich splicing factor 9	Q13242	92100000	97688000	143210000	3	2	4	9	26.726	1324
SFT2D2	Vesicle transport protein SFT2B	O95562	91655000	91845000	148250000	2	1	1	4	26.7206	1325
TMCO1	Transmembrane and coiled-coil domain-containing protein 1	Q9UM00	120060000	117380000	92926000	3	3	3	9	26.7145	1326
CTSA	Carboxypeptidase;Lysosomal protective protein;Lysosomal protective protein 32 kDa chain;Lysosomal protective protein 20 kDa chain	P10619	115700000	110040000	103540000	4	1	2	7	26.7098	1327
NDUFS8	NADH dehydrogenase [ubiquinone] iron-sulfur protein 8, mitochondrial	O00217	132220000	107910000	88721000	4	3	4	11	26.7079	1328
CRIP2	Cysteine-rich protein 2	P52943	104430000	104850000	118890000	6	4	3	13	26.7049	1329
CCDC58	Coiled-coil domain-containing protein 58	Q4VC31	114390000	122340000	91080000	5	1	3	9	26.7033	1330
DHX30	Putative ATP-dependent RNA helicase DHX30	Q7L2E3	74273000	142870000	110640000	5	7	6	18	26.7032	1331
APLP2	Amyloid-like protein 2	Q06481	115680000	112790000	97124000	6	4	4	14	26.6935	1332
CRIP1	Cysteine-rich protein 1	P50238	73114000	79008000	172820000	0	0	2	2	26.6906	1333
AARS	Alanine--tRNA ligase, cytoplasmic	P49588	113780000	107160000	103830000	7	4	5	16	26.6899	1334
TPT1	Translationally-controlled tumor protein	P13693	116210000	122530000	85638000	3	6	2	11	26.6881	1335
PRMT1	Protein arginine N-methyltransferase 1	Q99873	109440000	109480000	105080000	4	3	6	13	26.6865	1336
RFX7	DNA-binding protein RFX7	Q2KHR2	323710000	0	0	1	1	0	2	26.6852	1337
APOL2	Apolipoprotein L2	Q9BQE5	74366000	94252000	154310000	2	2	3	7	26.6817	1338
ITFG1	T-cell immunomodulatory protein	Q8TB96	120150000	108520000	94079000	5	3	4	12	26.6809	1339
TMUB2	Transmembrane and ubiquitin-like domain-containing protein 2	Q71RG4	118060000	87112000	117050000	4	4	5	13	26.6785	1340
PPIH	Peptidyl-prolyl cis-trans isomerase H;Peptidyl-prolyl cis-trans isomerase	O43447	109930000	129700000	81724000	4	3	4	11	26.6746	1341
ATP6AP1	V-type proton ATPase subunit S1	Q15904	122170000	92726000	106380000	7	4	5	16	26.6743	1342
TMEM167A	Protein kish-A	Q8TBQ9	101900000	131580000	87648000	3	2	1	6	26.6736	1343
ENDOD1	Endonuclease domain-containing 1 protein	O94919	110710000	111450000	97592000	8	4	9	21	26.6674	1344
FKBP8	Peptidyl-prolyl cis-trans isomerase FKBP8;Peptidyl-prolyl cis-trans isomerase	Q14318	114740000	114470000	85463000	2	1	3	6	26.6443	1345
IDH2	Isocitrate dehydrogenase [NADP], mitochondrial	P48735	97836000	157550000	59101000	5	7	2	14	26.6435	1346
MIA3	Melanoma inhibitory activity protein 3	Q5JRA6	124210000	118570000	71345000	8	5	3	16	26.6418	1347
GLOD4	Glyoxalase domain-containing protein 4	Q9HC38	87430000	128290000	97853000	3	4	3	10	26.6393	1348
ACTL6A	Actin-like protein 6A	O96019	139650000	0	173700000	6	1	10	17	26.6382	1349
OXLD1	Oxidoreductase-like domain-containing protein 1	Q5BKU9	96640000	104670000	111680000	1	1	3	5	26.6366	1350
DERL1	Derlin-1	Q9BUN8	90939000	142300000	77315000	1	2	1	4	26.6253	1351
CKMT1A	Creatine kinase U-type, mitochondrial	P12532	110630000	97827000	101890000	7	4	4	15	26.6243	1352
HEBP1	Heme-binding protein 1	Q9NRV9	110790000	78751000	119340000	5	3	3	11	26.6175	1353
MTA2	Metastasis-associated protein MTA2	O94776	96088000	131070000	81356000	6	5	5	16	26.6158	1354
SOAT1	Sterol O-acyltransferase 1	P35610	101620000	101520000	105150000	2	4	3	9	26.6148	1355
PNP	Purine nucleoside phosphorylase	P00491	138680000	102100000	66124000	5	2	1	8	26.6082	1356
BOP1	Ribosome biogenesis protein BOP1	Q14137	72192000	91774000	142780000	2	2	9	13	26.6075	1357
ACAD9	Acyl-CoA dehydrogenase family member 9, mitochondrial	Q9H845	91372000	93331000	121730000	3	5	6	14	26.606	1358
CDK1	Cyclin-dependent kinase 1	P06493	165390000	0	140360000	4	1	4	9	26.6028	1359
RBM3	RNA-binding protein 3	P98179	96213000	131560000	77589000	4	2	5	11	26.601	1360
NOL7	Nucleolar protein 7	Q9UMY1	93526000	101620000	109590000	0	1	4	5	26.598	1361
RTTN	Rotatin	Q86VV8	304680000	0	0	1	0	1	2	26.5978	1362
NDUFS3	NADH dehydrogenase [ubiquinone] iron-sulfur protein 3, mitochondrial	O75489	107600000	100230000	96828000	5	1	5	11	26.5977	1363
GATA2	Endothelial transcription factor GATA-2	P23769	123590000	72815000	107810000	1	5	2	8	26.5956	1364
NAT10	N-acetyltransferase 10	Q9H0A0	90632000	110980000	101920000	4	6	7	17	26.5923	1365
ATP5C1	ATP synthase subunit gamma, mitochondrial	P36542	101080000	101230000	101030000	1	6	5	12	26.5914	1366
SPR	Sepiapterin reductase	P35270	99478000	85922000	117720000	3	3	4	10	26.5904	1367
POM121C	Nuclear envelope pore membrane protein POM 121C;Nuclear envelope pore membrane protein POM 121	A8CG34	119980000	105030000	77938000	4	1	6	11	26.5895	1368
SET	Protein SET;Protein SETSIP	Q01105	150090000	151500000	0	3	2	0	5	26.5831	1369
RAB1A	Ras-related protein Rab-1A	P62820	87430000	130250000	83524000	1	0	2	3	26.5812	1370
SDHAF2	Succinate dehydrogenase assembly factor 2, mitochondrial	Q9NX18	113670000	74029000	112890000	5	2	5	12	26.5783	1371
NFIC	Nuclear factor 1 C-type	P08651	117610000	74614000	107950000	2	1	2	5	26.5763	1372
RAB8A	Ras-related protein Rab-8A	P61006	117160000	107190000	74432000	1	1	1	3	26.5696	1373
SLC25A10	Mitochondrial dicarboxylate carrier	Q9UBX3	70069000	120110000	108190000	4	3	1	8	26.5676	1374
MACF1	Microtubule-actin cross-linking factor 1, isoforms 1/2/3/5	Q9UPN3	105160000	98252000	92699000	5	7	7	19	26.5566	1375
TMED2	Transmembrane emp24 domain-containing protein 2	Q15363	199990000	95521000	0	5	5	3	13	26.5537	1376
RPL39P5	Putative 60S ribosomal protein L39-like 5;60S ribosomal protein L39	Q59GN2	92566000	101500000	100300000	5	0	2	7	26.5481	1377
NUDT21	Cleavage and polyadenylation specificity factor subunit 5	O43809	108240000	97152000	87735000	4	2	4	10	26.542	1378
GHITM	Growth hormone-inducible transmembrane protein	Q9H3K2	97721000	95440000	99963000	5	3	4	12	26.542	1379
PGAM5	Serine/threonine-protein phosphatase PGAM5, mitochondrial	Q96HS1	118840000	103650000	70206000	3	2	1	6	26.5399	1380
LMNB2	Lamin-B2	Q03252	84937000	114000000	93608000	4	2	4	10	26.5391	1381
SERINC1	Serine incorporator 1	Q9NRX5	112260000	114520000	65625000	0	2	2	4	26.5384	1382
PPIL3	Peptidyl-prolyl cis-trans isomerase-like 3;Peptidyl-prolyl cis-trans isomerase	Q9H2H8	96889000	96773000	98547000	2	5	1	8	26.5375	1383
ANP32A	Acidic leucine-rich nuclear phosphoprotein 32 family member A;Acidic leucine-rich nuclear phosphoprotein 32 family member C	P39687	74406000	87190000	130600000	4	2	0	6	26.5374	1384
ATP2C1	Calcium-transporting ATPase;Calcium-transporting ATPase type 2C member 1	P98194	93941000	113040000	84428000	4	5	3	12	26.5335	1385
AGRN	Agrin;Agrin N-terminal 110 kDa subunit;Agrin C-terminal 110 kDa subunit;Agrin C-terminal 90 kDa fragment;Agrin C-terminal 22 kDa fragment	O00468	103420000	55398000	131320000	2	1	2	5	26.5272	1386
MAT2B	Methionine adenosyltransferase 2 subunit beta	Q9NZL9	119340000	100520000	69930000	1	3	2	6	26.5255	1387
SLC35F6	Solute carrier family 35 member F6	Q8N357	83557000	90970000	115000000	3	2	2	7	26.5242	1388
SLC5A3	Sodium/myo-inositol cotransporter	P53794	105350000	105600000	78426000	2	2	2	6	26.5234	1389
C1orf159	Uncharacterized protein C1orf159	Q96HA4	115040000	81856000	90344000	1	3	1	5	26.5127	1390
HDAC2	Histone deacetylase 2	Q92769	130350000	155550000	0	4	4	1	9	26.506	1391
NRP1	Neuropilin-1	O14786	131260000	99493000	55125000	9	9	2	20	26.5059	1392
MAGED2	Melanoma-associated antigen D2	Q9UNF1	84141000	79277000	122110000	4	1	4	9	26.5041	1393
PRCP	Lysosomal Pro-X carboxypeptidase	P42785	95464000	82073000	107000000	5	4	2	11	26.4991	1394
NUCB1	Nucleobindin-1	Q02818	0	78500000	205110000	2	1	7	10	26.4944	1395
DOS	Protein Dos	Q8N350	96255000	105130000	82224000	7	7	4	18	26.4944	1396
YBX1	Nuclease-sensitive element-binding protein 1	P67809	0	115130000	167800000	0	1	3	4	26.4909	1397
PRPF3	U4/U6 small nuclear ribonucleoprotein Prp3	O43395	114540000	168140000	0	4	4	3	11	26.4896	1398
DIDO1	Death-inducer obliterator 1	Q9BTC0	81360000	98049000	103170000	5	4	9	18	26.4891	1399
TTN	Titin	Q8WZ42	0	161040000	121010000	2	1	1	4	26.4864	1400
GPD2	Glycerol-3-phosphate dehydrogenase, mitochondrial	P43304	129330000	152280000	0	8	4	2	14	26.4842	1401
EIF1	Eukaryotic translation initiation factor 1;Eukaryotic translation initiation factor 1b	P41567	86576000	99299000	95503000	2	1	1	4	26.483	1402
SRSF1	Serine/arginine-rich splicing factor 1	Q07955	99176000	98449000	83531000	3	2	4	9	26.4818	1403
EIF2S1	Eukaryotic translation initiation factor 2 subunit 1	P05198	109520000	74930000	96632000	3	3	3	9	26.4815	1404
FGFR4	Receptor protein-tyrosine kinase;Fibroblast growth factor receptor 4	P22455	128950000	151740000	0	5	2	2	9	26.4794	1405
TTMP	TPA-induced transmembrane protein	Q5BVD1	104340000	92204000	83450000	2	4	1	7	26.4759	1406
COX20	Cytochrome c oxidase protein 20 homolog	Q5RI15	105740000	108370000	65718000	4	1	2	7	26.475	1407
BCAP29	B-cell receptor-associated protein 29	Q9UHQ4	94907000	76312000	108490000	3	2	1	6	26.4744	1408
CLDND1	Claudin domain-containing protein 1	Q9NY35	78828000	107570000	93221000	3	1	2	6	26.4739	1409
OLFML2A	Olfactomedin-like protein 2A	Q68BL7	105250000	95702000	78208000	2	3	1	6	26.4716	1410
TOP2A	DNA topoisomerase 2-alpha	P11388	76158000	82889000	119690000	8	7	7	22	26.4694	1411
TMX4	Thioredoxin-related transmembrane protein 4	Q9H1E5	91808000	84168000	102060000	4	2	1	7	26.4657	1412
ISOC2	Isochorismatase domain-containing protein 2, mitochondrial	Q96AB3	65327000	84656000	127910000	3	4	2	9	26.465	1413
DNAJA2	DnaJ homolog subfamily A member 2	O60884	89082000	107290000	80461000	3	2	3	8	26.4595	1414
GLO1	Lactoylglutathione lyase	Q04760	110860000	110130000	53968000	3	5	2	10	26.4497	1415
TBRG4	Protein TBRG4	Q969Z0	106130000	102360000	66171000	1	6	2	9	26.4481	1416
HSPA4L	Heat shock 70 kDa protein 4L	O95757	145020000	129300000	0	5	7	3	15	26.4463	1417
TM9SF4	Transmembrane 9 superfamily member 4	Q92544	106460000	74085000	93224000	3	3	2	8	26.4434	1418
MEGF9	Multiple epidermal growth factor-like domains protein 9	Q9H1U4	95561000	79039000	99037000	1	3	3	7	26.4427	1419
EIF2S2	Eukaryotic translation initiation factor 2 subunit 2	P20042	94652000	94358000	84416000	3	7	2	12	26.4416	1420
ZC3H11A	Zinc finger CCCH domain-containing protein 11A	O75152	104570000	89779000	79006000	4	5	5	14	26.4412	1421
ICT1	Peptidyl-tRNA hydrolase ICT1, mitochondrial	Q14197	93709000	109730000	69598000	2	1	1	4	26.4396	1422
RRAS2	Ras-related protein R-Ras2	P62070	90316000	119730000	62871000	3	4	3	10	26.4389	1423
TMEM192	Transmembrane protein 192	Q8IY95	87223000	108950000	76358000	5	3	2	10	26.4369	1424
NCBP1	Nuclear cap-binding protein subunit 1	Q09161	111780000	92126000	67111000	5	5	1	11	26.4288	1425
LARP1	La-related protein 1	Q6PKG0	78586000	115920000	75895000	6	7	7	20	26.4256	1426
TRAM1	Translocating chain-associated membrane protein 1	Q15629	107690000	88888000	73546000	2	5	3	10	26.4241	1427
STRAP	Serine-threonine kinase receptor-associated protein	Q9Y3F4	110030000	57384000	101790000	8	4	4	16	26.4192	1428
PDGFRB	Platelet-derived growth factor receptor beta	P09619	46816000	58617000	163210000	1	2	1	4	26.4162	1429
NOLC1	Nucleolar and coiled-body phosphoprotein 1	Q14978	111240000	156360000	0	2	3	1	6	26.4105	1430
COPS4	COP9 signalosome complex subunit 4	Q9BT78	67025000	106950000	93211000	5	3	2	10	26.4083	1431
IFNAR2	Interferon alpha/beta receptor 2	P48551	73221000	118010000	75491000	4	1	3	8	26.4058	1432
LYAR	Cell growth-regulating nucleolar protein	Q9NX58	133850000	132580000	0	1	4	1	6	26.4042	1433
COL4A2	Collagen alpha-2(IV) chain;Canstatin	P08572	99865000	78436000	87709000	2	4	2	8	26.4019	1434
NIFK	MKI67 FHA domain-interacting nucleolar phosphoprotein	Q9BYG3	86286000	103840000	74917000	4	6	3	13	26.3967	1435
HMGA1	High mobility group protein HMG-I/HMG-Y	P17096	98873000	92447000	73466000	1	1	2	4	26.3953	1436
UPF1	Regulator of nonsense transcripts 1	Q92900	154620000	73452000	36152000	10	6	0	16	26.3922	1437
LBR	Lamin-B receptor	Q14739	76562000	81961000	105630000	3	2	3	8	26.3918	1438
TMEM165	Transmembrane protein 165	Q9HC07	81841000	93294000	88448000	5	6	2	13	26.3887	1439
GOLT1B	Vesicle transport protein GOT1B	Q9Y3E0	74952000	100550000	87858000	1	2	4	7	26.3875	1440
SLC35A4		L0R6Q1	92050000	75783000	95392000	2	2	3	7	26.3868	1441
ALDH7A1	Alpha-aminoadipic semialdehyde dehydrogenase	P49419	73996000	98657000	90092000	7	3	4	14	26.3841	1442
EIF5	Eukaryotic translation initiation factor 5	P55010	53943000	66470000	141710000	5	2	2	9	26.3807	1443
ROMO1	Reactive oxygen species modulator 1	P60602	0	0	261520000	1	1	0	2	26.3774	1444
NARS	Asparagine--tRNA ligase, cytoplasmic	O43776	94006000	96568000	70334000	4	4	2	10	26.374	1445
OLA1	Obg-like ATPase 1	Q9NTK5	102620000	79555000	78112000	3	3	1	7	26.3706	1446
FZD2	Frizzled-2	Q14332	116990000	66911000	76177000	4	3	4	11	26.3694	1447
TIMM13	Mitochondrial import inner membrane translocase subunit Tim13	Q9Y5L4	78399000	91565000	88779000	3	4	2	9	26.362	1448
SRP54	Signal recognition particle 54 kDa protein	P61011	80294000	121140000	54765000	2	5	5	12	26.3477	1449
CPT1A	Carnitine O-palmitoyltransferase 1, liver isoform	P50416	91522000	81956000	82286000	8	7	3	18	26.3453	1450
CKAP5	Cytoskeleton-associated protein 5	Q14008	84964000	95057000	74384000	5	6	7	18	26.3376	1451
SEPHS1	Selenide, water dikinase 1	P49903	97898000	110330000	45868000	4	3	2	9	26.3358	1452
SDF2L1	Stromal cell-derived factor 2-like protein 1	Q9HCN8	145570000	108340000	0	8	2	0	10	26.3348	1453
ACTR3	Actin-related protein 3	P61158	131620000	61322000	60304000	6	1	0	7	26.331	1454
MRPS21	28S ribosomal protein S21, mitochondrial	P82921	75736000	71062000	104980000	3	2	2	7	26.3226	1455
KARS	Lysine--tRNA ligase	Q15046	93863000	77619000	80074000	8	5	3	16	26.3213	1456
SON	Protein SON	P18583	126620000	77491000	45927000	2	1	6	9	26.3126	1457
LY6K	Lymphocyte antigen 6K	Q17RY6	105070000	86024000	58797000	4	1	3	8	26.3118	1458
NDUFA3	NADH dehydrogenase [ubiquinone] 1 alpha subcomplex subunit 3	O95167	112550000	0	136110000	1	0	4	5	26.3046	1459
AHCY	Adenosylhomocysteinase	P23526	67581000	55641000	125380000	5	5	4	14	26.3043	1460
MRRF	Ribosome-recycling factor, mitochondrial	Q96E11	58010000	85881000	103460000	6	2	3	11	26.297	1461
ATP13A3	Probable cation-transporting ATPase 13A3	Q9H7F0	68245000	92042000	86695000	1	5	9	15	26.2949	1462
TENM3	Teneurin-3	Q9P273	81985000	81031000	83296000	5	4	5	14	26.2909	1463
PRSS21	Testisin	Q9Y6M0	64003000	68307000	113690000	1	2	2	5	26.2891	1464
BAX	Apoptosis regulator BAX	Q07812	63805000	110270000	71820000	1	4	2	7	26.2885	1465
NIPSNAP1	Protein NipSnap homolog 1	Q9BPW8	82902000	99963000	62084000	4	1	3	8	26.2829	1466
CRTAP	Cartilage-associated protein	O75718	69041000	90964000	84615000	6	8	5	19	26.281	1467
TXNDC12	Thioredoxin domain-containing protein 12	O95881	123830000	68911000	51337000	2	2	2	6	26.2778	1468
PDCD11	Protein RRP5 homolog	Q14690	99889000	57036000	86101000	3	2	4	9	26.2716	1469
SLC27A2	Very long-chain acyl-CoA synthetase	O14975	76919000	96004000	69764000	0	3	2	5	26.2696	1470
SIGMAR1	Sigma non-opioid intracellular receptor 1	Q99720	90088000	86268000	65861000	1	1	3	5	26.2668	1471
DDX41	Probable ATP-dependent RNA helicase DDX41	Q9UJV9	71156000	61538000	106450000	1	1	2	4	26.2483	1472
SPPL2B	Signal peptide peptidase-like 2B	Q8TCT7	109610000	52253000	76759000	3	3	4	10	26.2452	1473
ISG15	Ubiquitin-like protein ISG15	P05161	0	118570000	119880000	2	2	2	6	26.2441	1474
YME1L1	ATP-dependent zinc metalloprotease YME1L1	Q96TA2	81763000	96379000	58943000	2	2	1	5	26.2359	1475
YARS2	Tyrosine--tRNA ligase, mitochondrial;Tyrosine--tRNA ligase	Q9Y2Z4	94065000	76514000	65876000	4	3	5	12	26.232	1476
PSMB7	Proteasome subunit beta type-7	Q99436	85779000	0	148430000	2	0	4	6	26.2183	1477
DIRC2	Disrupted in renal carcinoma protein 2	Q96SL1	84814000	65075000	84057000	1	2	3	6	26.2166	1478
PSMD3	26S proteasome non-ATPase regulatory subunit 3	O43242	66712000	87304000	78594000	5	4	5	14	26.2084	1479
ATP5J	ATP synthase-coupling factor 6, mitochondrial	P18859	92722000	74456000	64005000	4	1	2	7	26.1995	1480
ROR1	Tyrosine-protein kinase transmembrane receptor;Tyrosine-protein kinase transmembrane receptor ROR1	Q01973	74558000	80428000	75917000	3	4	5	12	26.1977	1481
FAM134C	Protein FAM134C	Q86VR2	75778000	61964000	92548000	1	1	2	4	26.1939	1482
FOXP4	Forkhead box protein P4	Q8IVH2	88827000	74050000	67209000	4	3	2	9	26.1926	1483
IFNAR1	Interferon alpha/beta receptor 1	P17181	64777000	75791000	88920000	3	4	2	9	26.1889	1484
CD83	CD83 antigen	Q01151	0	132930000	96534000	1	1	3	5	26.1887	1485
CDON	Cell adhesion molecule-related/down-regulated by oncogenes	Q4KMG0	77570000	79524000	71879000	7	4	2	13	26.1856	1486
UBE2I	SUMO-conjugating enzyme UBC9	P63279	107030000	121360000	0	4	2	6	12	26.182	1487
MYO1C	Unconventional myosin-Ic	O00159	71318000	75961000	80543000	6	1	5	12	26.1784	1488
RPL7L1	60S ribosomal protein L7-like 1	Q6DKI1	91707000	58754000	77189000	2	5	3	10	26.1773	1489
GLB1	Beta-galactosidase	P16278	66608000	79643000	81324000	3	4	3	10	26.1768	1490
EMC3	ER membrane protein complex subunit 3	Q9P0I2	60372000	85420000	81085000	3	4	3	10	26.1724	1491
VDAC3	Voltage-dependent anion-selective channel protein 3	Q9Y277	81276000	73345000	71679000	2	0	5	7	26.1687	1492
TUBA4A	Tubulin alpha-4A chain	P68366	69991000	73662000	82452000	1	2	2	5	26.1675	1493
FKBP2	Peptidyl-prolyl cis-trans isomerase FKBP2	P26885	63357000	91811000	70927000	4	2	1	7	26.1674	1494
KIAA0907	UPF0469 protein KIAA0907	Q7Z7F0	49280000	56757000	119780000	2	2	1	5	26.1656	1495
SAFB2	Scaffold attachment factor B2	Q14151	76644000	66508000	81987000	2	4	3	9	26.1613	1496
ATAD1	ATPase family AAA domain-containing protein 1	Q8NBU5	59343000	76776000	88738000	2	6	7	15	26.1595	1497
CTBP2	C-terminal-binding protein 2	P56545	81744000	80750000	62096000	4	5	4	13	26.1578	1498
PUS1	tRNA pseudouridine synthase;tRNA pseudouridine synthase A, mitochondrial	Q9Y606	63764000	80954000	79258000	1	0	2	3	26.1538	1499
SEC62	Translocation protein SEC62	Q99442	64995000	59020000	99923000	2	1	1	4	26.1536	1500
HPRT1	Hypoxanthine-guanine phosphoribosyltransferase	P00492	87619000	92128000	42489000	6	4	4	14	26.1426	1501
HNRNPUL2	Heterogeneous nuclear ribonucleoprotein U-like protein 2	Q1KMD3	68770000	82046000	71247000	3	3	3	9	26.1414	1502
SLC12A7	Solute carrier family 12 member 7	Q9Y666	89168000	68498000	63872000	2	1	2	5	26.138	1503
TPX2	Targeting protein for Xklp2	Q9ULW0	118790000	102400000	0	4	5	2	11	26.1357	1504
MUC13	Mucin-13	Q9H3R2	79969000	85667000	55416000	1	6	3	10	26.1348	1505
HADHB	Trifunctional enzyme subunit beta, mitochondrial;3-ketoacyl-CoA thiolase	P55084	70416000	77214000	73053000	3	2	4	9	26.1324	1506
NAP1L4	Nucleosome assembly protein 1-like 4	Q99733	94614000	68606000	57411000	5	4	1	10	26.1321	1507
MPG	DNA-3-methyladenine glycosylase	P29372	102920000	117530000	0	3	3	0	6	26.1309	1508
PACSIN2	Protein kinase C and casein kinase substrate in neurons protein 2	Q9UNF0	91022000	129380000	0	2	1	0	3	26.1306	1509
RNMTL1	rRNA methyltransferase 3, mitochondrial	Q9HC36	41261000	69759000	109050000	2	1	1	4	26.1284	1510
WDR1	WD repeat-containing protein 1	O75083	92289000	62125000	65199000	3	4	5	12	26.1254	1511
PPP1R10	Serine/threonine-protein phosphatase 1 regulatory subunit 10	Q96QC0	93187000	69182000	56891000	5	6	5	16	26.1231	1512
YIPF6	Protein YIPF6	Q96EC8	78973000	62871000	77259000	3	2	3	8	26.1221	1513
MRPS16	28S ribosomal protein S16, mitochondrial	Q9Y3D3	96050000	75208000	47571000	6	5	3	14	26.1203	1514
PSMA4	Proteasome subunit beta type;Proteasome subunit alpha type;Proteasome subunit alpha type-4	P25789	57407000	66899000	93657000	4	2	4	10	26.1145	1515
VAMP3	Vesicle-associated membrane protein 3	Q15836	77096000	71979000	68826000	2	2	2	6	26.1141	1516
PSIP1	PC4 and SFRS1-interacting protein	O75475	61554000	77293000	79051000	1	4	3	8	26.1141	1517
PSMD13	26S proteasome non-ATPase regulatory subunit 13	Q9UNM6	68848000	78459000	70143000	1	2	4	7	26.1111	1518
PRPF31	U4/U6 small nuclear ribonucleoprotein Prp31	Q8WWY3	49173000	80767000	87231000	1	2	2	5	26.1093	1519
MINOS1	MICOS complex subunit MIC10	Q5TGZ0	106380000	110660000	0	2	1	0	3	26.1084	1520
RAET1E	NKG2D ligand 4	Q8TD07	72167000	76613000	68199000	3	1	2	6	26.108	1521
LRRC31	Leucine-rich repeat-containing protein 31	Q6UY01	88592000	128280000	0	1	1	1	3	26.1073	1522
TAF3	Transcription initiation factor TFIID subunit 3	Q5VWG9	58837000	95395000	62611000	4	3	3	10	26.1071	1523
LXN	Latexin	Q9BS40	54656000	63039000	99065000	2	2	3	7	26.1066	1524
POU2F1	POU domain protein;POU domain, class 2, transcription factor 1;POU domain, class 2, transcription factor 3;POU domain, class 2, transcription factor 2	P14859	84312000	58588000	70725000	5	4	2	11	26.0855	1525
NUP205	Nuclear pore complex protein Nup205	Q92621	65952000	69861000	77782000	4	3	0	7	26.0853	1526
ZSCAN26	Zinc finger and SCAN domain-containing protein 26	Q16670	131540000	81906000	0	1	1	0	2	26.0843	1527
CAPRIN1	Caprin-1	Q14444	109610000	103220000	0	4	3	1	8	26.0802	1528
NOC2L	Nucleolar complex protein 2 homolog	Q9Y3T9	101950000	44854000	65990000	5	0	5	10	26.0799	1529
RAB31	Ras-related protein Rab-31	Q13636	67779000	86368000	58608000	1	3	1	5	26.0797	1530
UBA2	SUMO-activating enzyme subunit 2	Q9UBT2	73834000	43743000	94059000	4	5	2	11	26.072	1531
ADGB	Androglobin	Q8N7X0	132950000	78471000	0	1	1	0	2	26.0706	1532
ABCC3	Canalicular multispecific organic anion transporter 2	O15438	69941000	87181000	53220000	3	4	3	10	26.0632	1533
OAF	Out at first protein homolog	Q86UD1	65459000	53840000	90999000	1	1	0	2	26.0629	1534
SLC9A3R1	Na(+)/H(+) exchange regulatory cofactor NHE-RF1	O14745	82002000	126910000	0	3	3	3	9	26.0534	1535
RBM33	RNA-binding protein 33	Q96EV2	71256000	135650000	0	2	3	2	7	26.0394	1536
BACE2	Beta-secretase 2	Q9Y5Z0	57644000	74354000	74498000	3	2	2	7	26.0366	1537
DYNC2H1	Cytoplasmic dynein 2 heavy chain 1	Q8NCM8	50455000	51465000	103420000	0	0	2	2	26.0285	1538
PSMD7	26S proteasome non-ATPase regulatory subunit 7	P51665	62304000	62651000	80190000	5	1	2	8	26.0271	1539
DBT	Lipoamide acyltransferase component of branched-chain alpha-keto acid dehydrogenase complex, mitochondrial	P11182	60848000	69359000	73666000	2	2	3	7	26.0181	1540
UBR5	E3 ubiquitin-protein ligase UBR5	O95071	136150000	0	66372000	6	7	5	18	26.0085	1541
CAP1	Adenylyl cyclase-associated protein 1	Q01518	59179000	96333000	46565000	2	4	2	8	26.0054	1542
SAE1	SUMO-activating enzyme subunit 1;SUMO-activating enzyme subunit 1, N-terminally processed	Q9UBE0	70136000	58598000	72908000	3	1	1	5	26.0023	1543
UQCRH	Cytochrome b-c1 complex subunit 6, mitochondrial	P07919	45632000	77617000	77980000	2	0	2	4	25.9993	1544
SYMPK	Symplekin	Q92797	66202000	79604000	54999000	2	2	5	9	25.9963	1545
PLOD3	Procollagen-lysine,2-oxoglutarate 5-dioxygenase 3	O60568	0	119850000	80849000	2	8	5	15	25.9955	1546
CIZ1	Cip1-interacting zinc finger protein	Q9ULV3	62483000	85671000	52256000	3	4	4	11	25.9934	1547
RBMS1	RNA-binding motif, single-stranded-interacting protein 1	P29558	61866000	54068000	84416000	2	3	2	7	25.993	1548
SSR1	Translocon-associated protein subunit alpha	P43307	84552000	115640000	0	1	2	2	5	25.9918	1549
PABPN1	Polyadenylate-binding protein 2	Q86U42	58757000	78877000	62012000	2	2	2	6	25.9879	1550
CISD2	CDGSH iron-sulfur domain-containing protein 2	Q8N5K1	66645000	71691000	61167000	2	2	2	6	25.9869	1551
IRF2BP1	Interferon regulatory factor 2-binding protein 1	Q8IU81	90097000	64165000	44904000	5	3	3	11	25.9844	1552
HEATR1	HEAT repeat-containing protein 1;HEAT repeat-containing protein 1, N-terminally processed	Q9H583	82634000	48986000	67181000	1	4	2	7	25.9818	1553
MANF	Mesencephalic astrocyte-derived neurotrophic factor	P55145	67718000	57110000	73369000	1	2	2	5	25.9774	1554
SLC9A1	Sodium/hydrogen exchanger 1	P19634	63960000	40492000	93209000	3	5	2	10	25.9735	1555
KRR1	KRR1 small subunit processome component homolog	Q13601	62291000	70921000	63977000	2	4	2	8	25.97	1556
TIMP1	Metalloproteinase inhibitor 1	P01033	60055000	75765000	61297000	6	3	2	11	25.9695	1557
FAM129B	Niban-like protein 1	Q96TA1	103710000	54052000	37216000	8	3	2	13	25.9538	1558
DNMT1	DNA (cytosine-5)-methyltransferase 1	P26358	83911000	110640000	0	0	1	4	5	25.9506	1559
TTYH3	Protein tweety homolog 3	Q9C0H2	59294000	53135000	82082000	2	1	1	4	25.9503	1560
SNX3	Sorting nexin-3	O60493	75336000	64878000	54252000	2	3	2	7	25.95	1561
KIF1B	Kinesin-like protein;Kinesin-like protein KIF1B;Kinesin-like protein KIF1C;Kinesin-like protein KIF1A	O60333	59945000	56559000	76113000	0	0	2	2	25.9362	1562
EXOSC3	Exosome complex component RRP40	Q9NQT5	41711000	59219000	91333000	1	3	2	6	25.9335	1563
PRPF6	Pre-mRNA-processing factor 6	O94906	52961000	51964000	87127000	6	8	6	20	25.932	1564
TGFBR2	TGF-beta receptor type-2	P37173	92472000	97963000	0	4	4	6	14	25.9198	1565
EIF3F	Eukaryotic translation initiation factor 3 subunit F	O00303	84325000	73273000	32557000	4	5	3	12	25.9176	1566
EXOSC7	Exosome complex component RRP42	Q15024	59989000	64590000	65301000	2	3	2	7	25.9156	1567
THEM6	Protein THEM6	Q8WUY1	54059000	58667000	76725000	2	1	4	7	25.9123	1568
CNP	2,3-cyclic-nucleotide 3-phosphodiesterase	P09543	59538000	64291000	64235000	4	4	2	10	25.9017	1569
RBM17	Splicing factor 45	Q96I25	62428000	74483000	49948000	3	1	2	6	25.8924	1570
THUMPD1	THUMP domain-containing protein 1	Q9NXG2	41702000	0	144490000	1	1	5	7	25.8873	1571
PWP2	Periodic tryptophan protein 2 homolog	Q15269	48089000	56166000	81798000	1	2	2	5	25.8862	1572
SMU1	WD40 repeat-containing protein SMU1;WD40 repeat-containing protein SMU1, N-terminally processed	Q2TAY7	98434000	87098000	0	1	3	1	5	25.8821	1573
AGPS	Alkyldihydroxyacetonephosphate synthase, peroxisomal	O00116	64420000	88736000	31977000	3	4	5	12	25.879	1574
CLCC1	Chloride channel CLIC-like protein 1	Q96S66	77000000	107430000	0	3	5	3	11	25.8735	1575
SUMO4	Small ubiquitin-related modifier 4	Q6EEV6	35070000	53966000	95374000	0	1	2	3	25.8734	1576
TBL2	Transducin beta-like protein 2	Q9Y4P3	43333000	50665000	90279000	2	2	1	5	25.8723	1577
NCLN	Nicalin	Q969V3	85198000	46318000	52545000	3	1	4	8	25.8706	1578
FAM50A	Protein FAM50A	Q14320	46858000	94982000	41988000	2	3	5	10	25.8688	1579
APMAP	Adipocyte plasma membrane-associated protein	Q9HDC9	80076000	102950000	0	3	4	2	9	25.8625	1580
GORASP2	Golgi reassembly-stacking protein 2	Q9H8Y8	95383000	87252000	0	3	2	3	8	25.8594	1581
MRPS27	28S ribosomal protein S27, mitochondrial	Q92552	47857000	56420000	78009000	2	3	3	8	25.8567	1582
SLC25A24	Calcium-binding mitochondrial carrier protein SCaMC-1	Q6NUK1	74513000	107360000	0	4	9	6	19	25.8534	1583
BZW2	Basic leucine zipper and W2 domain-containing protein 2	Q9Y6E2	0	83797000	98057000	1	2	2	5	25.8532	1584
ACBD3	Golgi resident protein GCP60	Q9H3P7	63816000	64535000	52409000	2	1	3	6	25.8445	1585
RRP9	U3 small nucleolar RNA-interacting protein 2	O43818	58435000	51742000	70302000	0	0	4	4	25.8423	1586
POP1	Ribonucleases P/MRP protein subunit POP1	Q99575	77476000	102650000	0	2	3	1	6	25.8395	1587
MAGT1	Magnesium transporter protein 1	Q9H0U3	61536000	68440000	49413000	0	4	2	6	25.8336	1588
SERPINB5	Serpin B5	P36952	68449000	110580000	0	6	4	0	10	25.8307	1589
NUP35	Nucleoporin NUP53	Q8NFH5	62177000	49759000	66848000	1	4	1	6	25.8287	1590
LYPLA2	Acyl-protein thioesterase 2	O95372	107840000	0	70525000	1	0	1	2	25.8253	1591
GPKOW	G patch domain and KOW motifs-containing protein	Q92917	74599000	57189000	46425000	2	2	2	6	25.8241	1592
SF3B5	Splicing factor 3B subunit 5	Q9BWJ5	0	178130000	0	0	4	3	7	25.8234	1593
DKK1	Dickkopf-related protein 1	O94907	60850000	64826000	52155000	2	3	3	8	25.821	1594
ALDH9A1	4-trimethylaminobutyraldehyde dehydrogenase	P49189	73252000	103780000	0	2	3	2	7	25.8145	1595
CYBRD1	Cytochrome b reductase 1	Q53TN4	97079000	78729000	0	2	4	1	7	25.8045	1596
DYNC1H1	Cytoplasmic dynein 1 heavy chain 1	Q14204	59512000	57385000	58887000	6	0	2	8	25.8043	1597
GEMIN5	Gem-associated protein 5	Q8TEQ6	79510000	50423000	44968000	2	0	1	3	25.797	1598
PTGES2	Prostaglandin E synthase 2;Prostaglandin E synthase 2 truncated form	Q9H7Z7	0	76646000	98241000	1	2	3	6	25.7969	1599
VBP1	Prefoldin subunit 3	P61758	65767000	64106000	44411000	2	2	2	6	25.7919	1600
CNNM4	Metal transporter CNNM4	Q6P4Q7	0	0	173960000	3	6	7	16	25.7892	1601
GRWD1	Glutamate-rich WD repeat-containing protein 1	Q9BQ67	65567000	34573000	72926000	2	1	2	5	25.7818	1602
ELOVL1	Elongation of very long chain fatty acids protein 1	Q9BW60	55523000	54335000	62820000	3	3	5	11	25.7785	1603
FAM49B	Protein FAM49B	Q9NUQ9	68737000	0	103680000	3	2	3	8	25.7764	1604
ASNA1	ATPase ASNA1	O43681	56345000	54822000	58839000	3	4	1	8	25.756	1605
TXNDC17	Thioredoxin domain-containing protein 17	Q9BRA2	76704000	40385000	52580000	1	1	4	6	25.7532	1606
TRMT112	Multifunctional methyltransferase subunit TRM112-like protein	Q9UI30	64513000	46112000	59011000	4	2	2	8	25.7529	1607
ERLIN1	Erlin-1;Erlin-2	O75477	61735000	76343000	31304000	1	1	4	6	25.7507	1608
FARSA	Phenylalanine--tRNA ligase alpha subunit	Q9Y285	43922000	44080000	80300000	2	2	1	5	25.7415	1609
PAFAH1B3	Platelet-activating factor acetylhydrolase IB subunit gamma	Q15102	82547000	85280000	0	3	2	3	8	25.7374	1610
SRSF2	Serine/arginine-rich splicing factor 2	Q01130	74694000	56528000	36356000	3	0	3	6	25.7353	1611
PCSK9	Proprotein convertase subtilisin/kexin type 9	Q8NBP7	56715000	66469000	44174000	6	2	4	12	25.7334	1612
SART1	U4/U6.U5 tri-snRNP-associated protein 1	O43290	0	0	166670000	2	0	2	4	25.7275	1613
S100A16	Protein S100-A16	Q96FQ6	43976000	66376000	56225000	1	2	1	4	25.7267	1614
PCYOX1	Prenylcysteine oxidase 1	Q9UHG3	52934000	50398000	63090000	3	4	0	7	25.7253	1615
SF1		H7C561	60008000	56601000	49785000	1	2	2	5	25.7251	1616
PKN2	Serine/threonine-protein kinase N2	Q16513	62868000	38407000	64508000	2	3	4	9	25.7198	1617
GNB1	Guanine nucleotide-binding protein G(I)/G(S)/G(T) subunit beta-1	P62873	93435000	71868000	0	3	1	1	5	25.7156	1618
DYNLRB1	Dynein light chain roadblock-type 1;Dynein light chain roadblock-type 2	Q9NP97	81275000	0	83530000	2	1	1	4	25.7112	1619
COLGALT1	Procollagen galactosyltransferase 1	Q8NBJ5	47193000	35684000	81556000	8	8	4	20	25.708	1620
UBE2L3	Ubiquitin-conjugating enzyme E2 L3	A0A1B0GUS4	83724000	80700000	0	2	1	0	3	25.7079	1621
TAP2	Antigen peptide transporter 2	Q03519	57395000	51482000	54065000	5	3	2	10	25.6948	1622
GMPS	GMP synthase [glutamine-hydrolyzing]	P49915	40140000	53266000	69531000	3	3	3	9	25.6948	1623
ANXA4	Annexin A4;Annexin	P09525	61877000	100940000	0	2	2	1	5	25.6937	1624
DARS	Aspartate--tRNA ligase, cytoplasmic	P14868	72623000	50274000	39686000	4	4	2	10	25.6916	1625
PSMD4	26S proteasome non-ATPase regulatory subunit 4	P55036	35292000	76140000	51026000	1	4	3	8	25.6905	1626
ANKHD1-EIF4EBP3	Ankyrin repeat and KH domain-containing protein 1	Q8IWZ3	49976000	55053000	56663000	1	3	3	7	25.6837	1627
GCN1L1	Translational activator GCN1	Q92616	100880000	0	59441000	7	0	4	11	25.6714	1628
PML	Protein PML	P29590	61549000	49164000	49271000	2	0	2	4	25.6684	1629
TMX2	Thioredoxin-related transmembrane protein 2	Q9Y320	57845000	70334000	30845000	1	1	1	3	25.6597	1630
HIBCH	3-hydroxyisobutyryl-CoA hydrolase, mitochondrial	Q6NVY1	47070000	56663000	55099000	2	1	2	5	25.658	1631
ECM29	Proteasome-associated protein ECM29 homolog	Q5VYK3	86147000	72388000	0	3	4	1	8	25.6553	1632
SACM1L	Phosphatidylinositide phosphatase SAC1	Q9NTJ5	70170000	47737000	40361000	2	4	0	6	25.6528	1633
TIAL1	Nucleolysin TIAR	Q01085	0	0	157820000	0	2	5	7	25.6487	1634
NAMPT	Nicotinamide phosphoribosyltransferase	P43490	60942000	41321000	55328000	2	4	2	8	25.6466	1635
HACL1	2-hydroxyacyl-CoA lyase 1	Q9UJ83	49651000	56970000	50813000	3	2	2	7	25.6452	1636
RAP1A	Ras-related protein Rap-1A	P62834	58632000	64238000	34358000	1	2	3	6	25.6433	1637
NDUFA13	NADH dehydrogenase [ubiquinone] 1 alpha subcomplex subunit 13	Q9P0J0	55241000	60466000	41517000	3	4	3	10	25.6433	1638
BRD7	Bromodomain-containing protein 7	Q9NPI1	42250000	63871000	50673000	0	3	0	3	25.6393	1639
STK26	Serine/threonine-protein kinase 26	Q9P289	56444000	57759000	42533000	4	2	4	10	25.6388	1640
XRN2	5-3 exoribonuclease 2	Q9H0D6	79650000	76903000	0	3	1	1	5	25.6371	1641
NOP16	Nucleolar protein 16	Q9Y3C1	50180000	28468000	77595000	2	2	3	7	25.6343	1642
PGM1	Phosphoglucomutase-1	P36871	69596000	86305000	0	4	6	5	15	25.6311	1643
PRPF4	U4/U6 small nuclear ribonucleoprotein Prp4	O43172	57404000	58773000	39373000	4	4	3	11	25.6278	1644
EIF3G	Eukaryotic translation initiation factor 3 subunit G	O75821	79334000	76062000	0	2	2	0	4	25.6264	1645
RHOB	Rho-related GTP-binding protein RhoB	P62745	85221000	38398000	30956000	3	1	1	5	25.6188	1646
UGGT1	UDP-glucose:glycoprotein glucosyltransferase 1	Q9NYU2	78949000	75496000	0	4	5	0	9	25.6176	1647
SUN1	SUN domain-containing protein 1	O94901	73956000	0	80294000	6	2	0	8	25.6157	1648
PLXNB1	Plexin-B1	O43157	34122000	63136000	56658000	2	2	5	9	25.6126	1649
TMED1	Transmembrane emp24 domain-containing protein 1	Q13445	44211000	60353000	49119000	0	3	2	5	25.6104	1650
XRCC1	DNA repair protein XRCC1	P18887	0	0	153670000	1	0	3	4	25.6103	1651
SLC7A6	Y+L amino acid transporter 2	Q92536	90002000	63513000	0	3	2	4	9	25.6088	1652
PLRG1	Pleiotropic regulator 1	O43660	43471000	75519000	33761000	3	4	3	10	25.6016	1653
SUCLG1	Succinyl-CoA ligase [ADP/GDP-forming] subunit alpha, mitochondrial	P53597	53030000	53153000	46136000	2	3	3	8	25.5976	1654
KRI1	Protein KRI1 homolog	Q8N9T8	46100000	57706000	48416000	3	2	1	6	25.5966	1655
PSMD12	26S proteasome non-ATPase regulatory subunit 12	O00232	52203000	50459000	48581000	3	1	1	5	25.5873	1656
C7orf50	Uncharacterized protein C7orf50	Q9BRJ6	55408000	94845000	0	4	2	3	9	25.5779	1657
CACYBP	Calcyclin-binding protein	Q9HB71	83824000	65418000	0	2	2	3	7	25.5681	1658
CDK5RAP3	CDK5 regulatory subunit-associated protein 3	Q96JB5	45724000	48204000	54441000	3	4	3	10	25.5597	1659
SYNE2	Nesprin-2	Q8WXH0	46919000	0	100700000	3	1	5	9	25.5523	1660
ACP1	Low molecular weight phosphotyrosine protein phosphatase	P24666	53683000	60426000	33206000	3	4	2	9	25.5494	1661
STRBP	Spermatid perinuclear RNA-binding protein	Q96SI9	44548000	47745000	54789000	4	5	1	10	25.5471	1662
ADAM10	Disintegrin and metalloproteinase domain-containing protein 10	O14672	84336000	62255000	0	3	2	2	7	25.5423	1663
ORMDL1	ORM1-like protein 1;ORM1-like protein 2;ORM1-like protein 3	Q9P0S3	105580000	40121000	0	0	1	2	3	25.5335	1664
TRMT1L	TRMT1-like protein	Q7Z2T5	50809000	39587000	55294000	1	1	1	3	25.5334	1665
NDUFC2	NADH dehydrogenase [ubiquinone] 1 subunit C2;NADH dehydrogenase [ubiquinone] 1 subunit C2, isoform 2	O95298	54377000	47784000	43148000	3	2	2	7	25.5296	1666
CLPX	ATP-dependent Clp protease ATP-binding subunit clpX-like, mitochondrial	O76031	51679000	48977000	44104000	2	2	2	6	25.5241	1667
ELMSAN1	ELM2 and SANT domain-containing protein 1	Q6PJG2	34378000	50681000	58848000	2	3	1	6	25.5156	1668
C4BPB	C4b-binding protein beta chain	P20851	46441000	53051000	43793000	4	3	3	10	25.5093	1669
NCAPD2	Condensin complex subunit 1	Q15021	51469000	39230000	52216000	1	2	1	4	25.5056	1670
PSMB5	Proteasome subunit beta type-5	P28074	77734000	64869000	0	3	5	0	8	25.5025	1671
RBM28	RNA-binding protein 28	Q9NW13	56704000	37357000	48433000	4	2	3	9	25.5014	1672
PGD	6-phosphogluconate dehydrogenase, decarboxylating	P52209	91843000	50589000	0	3	3	4	10	25.5007	1673
NOSIP	Nitric oxide synthase-interacting protein	Q9Y314	71919000	70098000	0	5	3	3	11	25.4965	1674
VMA21	Vacuolar ATPase assembly integral membrane protein VMA21	Q3ZAQ7	0	81043000	60781000	2	3	5	10	25.4946	1675
GOLGB1	Golgin subfamily B member 1	Q14789	0	94335000	46893000	6	6	2	14	25.4885	1676
GOLPH3	Golgi phosphoprotein 3	Q9H4A6	36453000	52575000	51924000	1	0	1	2	25.4857	1677
FAU	40S ribosomal protein S30	P62861	0	0	140620000	0	0	3	3	25.4823	1678
YWHAH	14-3-3 protein eta	Q04917	0	54659000	85768000	1	1	6	8	25.4803	1679
EXOSC4	Exosome complex component RRP41	Q9NPD3	44446000	41367000	54583000	2	3	1	6	25.48	1680
TSN	Translin	Q15631	38975000	47157000	53789000	3	1	3	7	25.4751	1681
POLR2L	DNA-directed RNA polymerases I, II, and III subunit RPABC5	P62875	32979000	58940000	47555000	1	2	1	4	25.4705	1682
PHF6	PHD finger protein 6	Q8IWS0	58882000	39591000	40786000	3	0	4	7	25.4682	1683
SRPR	Signal recognition particle receptor subunit alpha	P08240	37677000	0	100620000	3	5	8	16	25.4582	1684
TSPO	Translocator protein	P30536	0	0	138140000	0	1	1	2	25.4566	1685
MAP4	Microtubule-associated protein;Microtubule-associated protein 4	P27816	63937000	73837000	0	0	2	3	5	25.4528	1686
TMBIM6	Bax inhibitor 1	P55061	59357000	78341000	0	1	2	0	3	25.452	1687
FIP1L1	Pre-mRNA 3-end-processing factor FIP1	Q6UN15	36114000	65223000	36082000	3	3	3	9	25.449	1688
EIF3L	Eukaryotic translation initiation factor 3 subunit L	Q9Y262	55013000	37030000	44587000	3	4	2	9	25.4407	1689
CROCC	Rootletin	Q5TZA2	47153000	41438000	47926000	1	2	1	4	25.4395	1690
JAG1	Protein jagged-1	P78504	68801000	67325000	0	5	2	6	13	25.4354	1691
CHAMP1	Chromosome alignment-maintaining phosphoprotein 1	Q96JM3	60692000	74543000	0	4	4	4	12	25.4259	1692
NDUFB6	NADH dehydrogenase [ubiquinone] 1 beta subcomplex subunit 6	O95139	49922000	32546000	52353000	1	1	2	4	25.4215	1693
NVL	Nuclear valosin-containing protein-like	O15381	62496000	72041000	0	2	3	3	8	25.4185	1694
PRRC2A	Protein PRRC2A	P48634	133270000	0	0	5	2	6	13	25.4048	1695
EXOSC5	Exosome complex component RRP46	Q9NQT4	41487000	49249000	42349000	3	1	3	7	25.4028	1696
ARL8B	ADP-ribosylation factor-like protein 8B	Q9NVJ2	67457000	65063000	0	2	1	1	4	25.3967	1697
EPHX1	Epoxide hydrolase 1	P07099	0	86837000	45033000	0	3	0	3	25.3896	1698
IL13RA1	Interleukin-13 receptor subunit alpha-1	P78552	63293000	34864000	33532000	5	2	1	8	25.3876	1699
SASS6	Spindle assembly abnormal protein 6 homolog	Q6UVJ0	51420000	38361000	41490000	1	1	2	4	25.383	1700
RBM7	RNA-binding protein 7	Q9Y580	70228000	60877000	0	4	2	1	7	25.3812	1701
CPNE3	Copine-3	O75131	51301000	46403000	33082000	3	1	2	6	25.3777	1702
SLCO3A1	Solute carrier organic anion transporter family member 3A1	Q9UIG8	31588000	31078000	67410000	2	1	2	5	25.3698	1703
VLDLR	Very low-density lipoprotein receptor	P98155	72497000	56185000	0	2	5	2	9	25.3543	1704
AK1	Adenylate kinase isoenzyme 1	P00568	44520000	50723000	32141000	2	1	1	4	25.3396	1705
MARCH5	E3 ubiquitin-protein ligase MARCH5	Q9NX47	38073000	53504000	35543000	3	2	3	8	25.3367	1706
ARPC1B	Actin-related protein 2/3 complex subunit 1B	O15143	56220000	36291000	34554000	4	1	1	6	25.336	1707
DDX47	Probable ATP-dependent RNA helicase DDX47	Q9H0S4	48646000	49884000	28503000	3	3	3	9	25.3357	1708
EXOSC10	Exosome component 10	Q01780	35688000	45179000	46101000	2	2	1	5	25.3349	1709
MRPL37	39S ribosomal protein L37, mitochondrial	Q9BZE1	39645000	36278000	50706000	2	3	0	5	25.3311	1710
ABCC5	Multidrug resistance-associated protein 5	O15440	0	49270000	76803000	0	2	2	4	25.3247	1711
DNAJC2	DnaJ homolog subfamily C member 2;DnaJ homolog subfamily C member 2, N-terminally processed	Q99543	45148000	0	80818000	3	0	1	4	25.3235	1712
EMC4	ER membrane protein complex subunit 4	Q5J8M3	60893000	64868000	0	1	2	1	4	25.3211	1713
RERE	Arginine-glutamic acid dipeptide repeats protein	Q9P2R6	125560000	0	0	3	1	2	6	25.3188	1714
NOC3L	Nucleolar complex protein 3 homolog	Q8WTT2	63021000	61589000	0	1	3	1	5	25.3079	1715
REEP6	Receptor expression-enhancing protein 6	Q96HR9	36881000	42668000	44695000	0	1	2	3	25.3036	1716
NUDC	Nuclear migration protein nudC	Q9Y266	46342000	32295000	44985000	2	0	1	3	25.2964	1717
POLR2A	DNA-directed RNA polymerase II subunit RPB1	P24928	44455000	46125000	32590000	0	3	6	9	25.2911	1718
CDA	Cytidine deaminase	P32320	74160000	0	48029000	1	1	0	2	25.2796	1719
SCAF11	Protein SCAF11	Q99590	74263000	0	47230000	2	1	2	5	25.2713	1720
METAP1	Methionine aminopeptidase 1	P53582	60168000	41005000	19773000	2	3	3	8	25.2648	1721
GLA	Alpha-galactosidase A	P06280	53059000	67851000	0	4	1	0	5	25.2644	1722
CRTC3	CREB-regulated transcription coactivator 3	Q6UUV7	46274000	36867000	37755000	1	2	1	4	25.2642	1723
MBLL	Muscleblind-like protein 2	Q5VZF2	33123000	54423000	32831000	2	3	3	8	25.258	1724
NIP7	60S ribosome subunit biogenesis protein NIP7 homolog	Q9Y221	62935000	55821000	0	3	2	1	6	25.2385	1725
FKBP3	Peptidyl-prolyl cis-trans isomerase FKBP3	Q00688	69496000	48476000	0	3	2	0	5	25.2289	1726
ADH5	Alcohol dehydrogenase class-3	P11766	36961000	45136000	35614000	4	3	1	8	25.2257	1727
PFDN5	Prefoldin subunit 5	Q99471	0	0	117630000	1	1	3	5	25.2247	1728
SAR1A	GTP-binding protein SAR1a;GTP-binding protein SAR1b	Q9NR31	37986000	40522000	38998000	2	0	0	2	25.2232	1729
RUVBL2	RuvB-like 2	Q9Y230	48432000	68774000	0	3	4	2	9	25.2195	1730
RNF214	RING finger protein 214	Q8ND24	61125000	55412000	0	0	3	0	3	25.2113	1731
NOL8	Nucleolar protein 8	Q76FK4	57930000	57838000	0	0	3	1	4	25.2017	1732
TRIM33	E3 ubiquitin-protein ligase TRIM33	Q9UPN9	55779000	59820000	0	5	6	4	15	25.1996	1733
KIF4A	Chromosome-associated kinesin KIF4A	O95239	64948000	0	50504000	3	1	5	9	25.1978	1734
AP1B1	AP-1 complex subunit beta-1	Q10567	52295000	37956000	24931000	1	1	3	5	25.1944	1735
PXN	Paxillin	P49023	37172000	37874000	39595000	1	2	2	5	25.1876	1736
ATP13A1	Manganese-transporting ATPase 13A1	Q9HD20	0	47630000	66891000	1	2	3	6	25.1861	1737
ANXA6	Annexin A6;Annexin	P08133	63409000	0	50999000	3	3	3	9	25.1847	1738
TBC1D4	TBC1 domain family member 4	O60343	0	0	113930000	0	0	2	2	25.1786	1739
GTF3C1	General transcription factor 3C polypeptide 1	Q12789	113840000	0	0	1	0	1	2	25.1775	1740
QARS	Glutamine--tRNA ligase	P47897	32193000	80843000	0	4	5	2	11	25.1672	1741
KMT2C	Histone-lysine N-methyltransferase 2C	Q8NEZ4	0	50758000	62230000	1	2	2	5	25.1666	1742
NDUFB3	NADH dehydrogenase [ubiquinone] 1 beta subcomplex subunit 3	O43676	59067000	53756000	0	2	0	2	4	25.1645	1743
DDX18	ATP-dependent RNA helicase DDX18	Q9NVP1	0	65791000	46847000	2	4	3	9	25.1622	1744
ITGB4	Integrin beta-4	P16144	53607000	58816000	0	1	3	0	4	25.1594	1745
UTP3	Something about silencing protein 10	Q9NQZ2	46479000	0	65750000	0	0	4	4	25.1569	1746
RECQL	ATP-dependent DNA helicase Q1	P46063	52196000	59878000	0	3	4	1	8	25.1549	1747
NNT	NAD(P) transhydrogenase, mitochondrial	Q13423	28622000	29140000	54189000	3	2	6	11	25.1533	1748
MAP1B	Microtubule-associated protein 1B;MAP1B heavy chain;MAP1 light chain LC1	P46821	0	0	111870000	0	1	1	2	25.1523	1749
ALDH1B1	Aldehyde dehydrogenase X, mitochondrial	P30837	55903000	55885000	0	4	1	1	6	25.1512	1750
MRPL19	39S ribosomal protein L19, mitochondrial	P49406	33846000	40633000	37176000	1	2	2	5	25.1495	1751
RSL24D1	Probable ribosome biogenesis protein RLP24	Q9UHA3	34967000	30664000	45638000	0	3	2	5	25.1445	1752
RDX	Radixin	P35241	0	44265000	66797000	2	0	1	3	25.1418	1753
GSTO1	Glutathione S-transferase omega-1	P78417	33457000	44916000	32142000	3	2	1	6	25.1347	1754
FLOT1	Flotillin-1	O75955	41912000	39245000	28233000	2	2	2	6	25.1199	1755
ANXA7	Annexin A7	P20073	24377000	58250000	26736000	1	0	3	4	25.1196	1756
C9orf114	Putative methyltransferase C9orf114	Q5T280	28559000	52930000	27398000	1	3	4	8	25.1133	1757
TMEM55B	Type 1 phosphatidylinositol 4,5-bisphosphate 4-phosphatase	Q86T03	33563000	38538000	36535000	3	2	2	7	25.11	1758
ACSF2	Acyl-CoA synthetase family member 2, mitochondrial	Q96CM8	58170000	50182000	0	3	3	1	7	25.1062	1759
PSMA3	Proteasome subunit alpha type-3	P25788	40030000	68185000	0	2	3	1	6	25.1044	1760
KRAS	GTPase KRas;GTPase KRas, N-terminally processed	P01116	0	59158000	48858000	2	2	4	8	25.1017	1761
CTSC	Dipeptidyl peptidase 1;Dipeptidyl peptidase 1 exclusion domain chain;Dipeptidyl peptidase 1 heavy chain;Dipeptidyl peptidase 1 light chain	P53634	57775000	50181000	0	3	2	2	7	25.1009	1762
SKIV2L2	Superkiller viralicidic activity 2-like 2	P42285	68367000	39329000	0	1	4	6	11	25.0974	1763
ZFPL1	Zinc finger protein-like 1	O95159	61823000	44962000	0	1	3	0	4	25.0852	1764
MAZ	Myc-associated zinc finger protein	P56270	0	0	106710000	1	0	3	4	25.0842	1765
ACOX1	Peroxisomal acyl-coenzyme A oxidase 1	Q15067	39705000	35476000	31436000	1	2	1	4	25.0829	1766
FKBP9	Peptidyl-prolyl cis-trans isomerase FKBP9	O95302	0	73221000	33252000	2	1	0	3	25.0809	1767
ELOVL5	Elongation of very long chain fatty acids protein;Elongation of very long chain fatty acids protein 5	Q9NYP7	56546000	49643000	0	1	1	1	3	25.0771	1768
MCU	Calcium uniporter protein, mitochondrial	Q8NE86	58780000	0	47394000	3	2	2	7	25.0769	1769
VAMP8	Vesicle-associated membrane protein 8	Q9BV40	45318000	59664000	0	1	1	3	5	25.0606	1770
CLTA	Clathrin light chain A	P09496	0	33014000	71720000	0	0	2	2	25.0572	1771
GBA	Glucosylceramidase	P04062	62856000	0	41466000	2	0	1	3	25.0515	1772
MRPS23	28S ribosomal protein S23, mitochondrial	Q9Y3D9	0	58521000	45790000	1	1	3	5	25.0514	1773
C12orf10	UPF0160 protein MYG1, mitochondrial	Q9HB07	45682000	58322000	0	2	2	1	5	25.0471	1774
PNPO	Pyridoxine-5-phosphate oxidase	Q9NVS9	23084000	51411000	29461000	4	4	2	10	25.0464	1775
COPS8	COP9 signalosome complex subunit 8	Q99627	31946000	39196000	32756000	2	0	0	2	25.0456	1776
HAGH	Hydroxyacylglutathione hydrolase, mitochondrial	Q16775	48174000	55716000	0	1	1	1	3	25.0455	1777
VPS4B	Vacuolar protein sorting-associated protein 4B	O75351	41321000	0	62215000	2	2	0	4	25.0406	1778
LRP1	Prolow-density lipoprotein receptor-related protein 1;Low-density lipoprotein receptor-related protein 1 85 kDa subunit;Low-density lipoprotein receptor-related protein 1 515 kDa subunit;Low-density lipoprotein receptor-related protein 1 intracellular domain	Q07954	0	0	102820000	5	2	5	12	25.0306	1779
CCDC137	Coiled-coil domain-containing protein 137	Q6PK04	49659000	52799000	0	3	1	0	4	25.0255	1780
OASL	2-5-oligoadenylate synthase-like protein	Q15646	102320000	0	0	2	1	2	5	25.0236	1781
ZDHHC5	Palmitoyltransferase ZDHHC5;Palmitoyltransferase	Q9C0B5	37596000	39053000	25250000	1	1	1	3	25.0176	1782
MSH2	DNA mismatch repair protein Msh2	P43246	0	0	101860000	1	2	3	6	25.017	1783
THOC2	THO complex subunit 2	Q8NI27	26598000	35092000	40041000	2	1	1	4	25.0152	1784
SLC25A13	Calcium-binding mitochondrial carrier protein Aralar2	Q9UJS0	58268000	43337000	0	3	2	2	7	25.0134	1785
PPIL1	Peptidyl-prolyl cis-trans isomerase-like 1	Q9Y3C6	0	55189000	45977000	3	0	3	6	25.0072	1786
USO1	General vesicular transport factor p115	O60763	31215000	40046000	29657000	2	1	4	7	25.0036	1787
ATPIF1	ATPase inhibitor, mitochondrial	Q9UII2	100750000	0	0	1	0	0	1	25.0012	1788
CAPNS1	Calpain small subunit 1;Calpain small subunit 2	P04632	37602000	36020000	26915000	4	4	1	9	24.9982	1789
MRPS17	28S ribosomal protein S17, mitochondrial	Q9Y2R5	51886000	48646000	0	1	2	1	4	24.9981	1790
MAGOHB	Protein mago nashi homolog 2;Protein mago nashi homolog	Q96A72	45197000	55167000	0	5	2	3	10	24.9957	1791
MRPL39	39S ribosomal protein L39, mitochondrial	Q9NYK5	26084000	31031000	42649000	3	2	2	7	24.9871	1792
COX7A2L	Cytochrome c oxidase subunit 7A-related protein, mitochondrial	O14548	0	0	99760000	0	2	2	4	24.987	1793
RMDN3	Regulator of microtubule dynamics protein 3	Q96TC7	39216000	0	60074000	0	1	3	4	24.9802	1794
PCDH7		H0YAH0	56271000	0	42107000	1	0	3	4	24.9669	1795
CMPK1	UMP-CMP kinase	P30085	43155000	0	54525000	3	1	3	7	24.9566	1796
RPF2	Ribosome production factor 2 homolog	Q9H7B2	20524000	42146000	34874000	2	2	2	6	24.9546	1797
POLR1C	DNA-directed RNA polymerases I and III subunit RPAC1	O15160	0	58500000	39042000	2	4	2	8	24.9546	1798
ACAA1	3-ketoacyl-CoA thiolase, peroxisomal	P09110	49660000	47678000	0	6	4	4	14	24.9515	1799
GAA	Lysosomal alpha-glucosidase;76 kDa lysosomal alpha-glucosidase;70 kDa lysosomal alpha-glucosidase	P10253	28595000	41267000	27414000	1	3	1	5	24.9506	1800
PRIM2	DNA primase large subunit	P49643	36127000	33292000	27847000	1	3	3	7	24.9505	1801
RBM47	RNA-binding protein 47	A0AV96	0	0	96900000	0	1	1	2	24.945	1802
WDR36	WD repeat-containing protein 36	Q8NI36	0	30348000	66385000	2	1	2	5	24.9425	1803
CDKN2A	Tumor suppressor ARF	Q8N726	0	41417000	55245000	1	1	1	3	24.9415	1804
HMOX1	Heme oxygenase 1	P09601	38657000	39635000	18237000	3	1	1	5	24.9395	1805
PPFIBP1	Liprin-beta-1	Q86W92	39372000	0	56398000	4	1	5	10	24.9281	1806
MSH6	DNA mismatch repair protein Msh6	P52701	37589000	26868000	31299000	1	1	5	7	24.9279	1807
COPB2	Coatomer subunit beta	P35606	32053000	31483000	31293000	3	3	2	8	24.9139	1808
TMEM201	Transmembrane protein 201	Q5SNT2	30681000	35872000	27498000	1	2	1	4	24.902	1809
DNAJB1	DnaJ homolog subfamily B member 1	P25685	0	0	93834000	2	0	5	7	24.8986	1810
PRPF4B	Serine/threonine-protein kinase PRP4 homolog	Q13523	39068000	0	54363000	4	2	5	11	24.8924	1811
POLR1E	DNA-directed RNA polymerase I subunit RPA49	Q9GZS1	25246000	38262000	29068000	2	1	0	3	24.8792	1812
C2orf47	Uncharacterized protein C2orf47, mitochondrial	Q8WWC4	51201000	41084000	0	3	4	0	7	24.8746	1813
SIN3A	Paired amphipathic helix protein Sin3a	Q96ST3	0	45570000	46310000	5	2	2	9	24.8683	1814
HTATSF1	HIV Tat-specific factor 1	O43719	53013000	38778000	0	5	4	2	11	24.8669	1815
LAP3	Cytosol aminopeptidase	P28838	37247000	0	54152000	4	3	2	9	24.8607	1816
RTN2	Reticulon;Reticulon-2	O75298	45856000	45475000	0	0	2	0	2	24.8596	1817
SERINC3	Serine incorporator 3	Q13530	24699000	21621000	44591000	0	0	2	2	24.853	1818
EMC8	ER membrane protein complex subunit 8	O43402	37914000	52353000	0	2	2	1	5	24.8427	1819
SPCS3	Signal peptidase complex subunit 3	P61009	32905000	30024000	26951000	1	3	1	5	24.8365	1820
DSTN	Destrin	P60981	0	0	89680000	0	2	3	5	24.8333	1821
THOC1	THO complex subunit 1	Q96FV9	47908000	40698000	0	3	3	9	15	24.8159	1822
HDGF	Hepatoma-derived growth factor	P51858	88592000	0	0	4	0	0	4	24.8157	1823
EIF4ENIF1	Eukaryotic translation initiation factor 4E transporter	Q9NRA8	41016000	47502000	0	3	0	2	5	24.8145	1824
EIF2AK2	Interferon-induced, double-stranded RNA-activated protein kinase	P19525	24150000	42062000	22186000	3	1	2	6	24.8125	1825
SLC25A4	ADP/ATP translocase 1	P12235	88163000	0	0	3	2	0	5	24.8087	1826
PSMB3	Proteasome subunit beta type-3	P49720	48517000	39577000	0	3	1	1	5	24.8076	1827
SEMA4D	Semaphorin-4D	Q92854	55409000	0	32575000	1	2	2	5	24.8058	1828
SLC30A7	Zinc transporter 7	Q8NEW0	0	42785000	45026000	3	2	3	8	24.8029	1829
MIA2	Melanoma inhibitory activity protein 2;cTAGE family member 2	Q96PC5	0	0	87496000	2	3	2	7	24.7978	1830
SEC31A	Protein transport protein Sec31A	O94979	26603000	27157000	33460000	6	0	2	8	24.7932	1831
AATF	Protein AATF	Q9NY61	44082000	42965000	0	2	2	4	8	24.7903	1832
GTF3C4	General transcription factor 3C polypeptide 4	Q9UKN8	49999000	36765000	0	1	1	2	4	24.7856	1833
COA6	Cytochrome c oxidase assembly factor 6 homolog	Q5JTJ3	41992000	0	44670000	0	0	2	2	24.7839	1834
SLC22A5	Solute carrier family 22 member 5	O76082	20186000	38119000	28200000	1	0	2	3	24.7813	1835
CTSL	Cathepsin L1;Cathepsin L1 heavy chain;Cathepsin L1 light chain	P07711	42359000	0	44144000	2	2	1	5	24.7813	1836
TRIM25	E3 ubiquitin/ISG15 ligase TRIM25	Q14258	0	0	86374000	1	0	4	5	24.7791	1837
MRTO4	mRNA turnover protein 4 homolog	Q9UKD2	23862000	30796000	30937000	2	3	1	6	24.7661	1838
MDC1	Mediator of DNA damage checkpoint protein 1	Q14676	85171000	0	0	2	0	1	3	24.7589	1839
FAM171A2	Protein FAM171A2	A8MVW0	51279000	0	33574000	3	5	3	11	24.7535	1840
RIF1	Telomere-associated protein RIF1	Q5UIP0	46731000	37709000	0	1	2	1	4	24.7465	1841
SNX9	Sorting nexin-9	Q9Y5X1	0	0	84381000	0	1	1	2	24.7455	1842
CREBBP	CREB-binding protein	Q92793	0	45923000	38365000	5	5	2	12	24.7439	1843
PIGS	GPI transamidase component PIG-S	Q96S52	0	0	84281000	3	2	4	9	24.7437	1844
LNPEP	Leucyl-cystinyl aminopeptidase;Leucyl-cystinyl aminopeptidase, pregnancy serum form	Q9UIQ6	25297000	32601000	26326000	2	2	1	5	24.7428	1845
SMARCD2	SWI/SNF-related matrix-associated actin-dependent regulator of chromatin subfamily D member 2;SWI/SNF-related matrix-associated actin-dependent regulator of chromatin subfamily D member 3;SWI/SNF-related matrix-associated actin-dependent regulator of chromatin subfamily D member 1	Q92925	42759000	0	41369000	0	1	1	2	24.7411	1846
IDH3G	Isocitrate dehydrogenase [NAD] subunit gamma, mitochondrial;Isocitrate dehydrogenase [NAD] subunit, mitochondrial	P51553	0	41765000	42297000	0	1	1	2	24.74	1847
SMC2	Structural maintenance of chromosomes protein 2	O95347	40326000	42190000	0	3	2	1	6	24.7132	1848
BOLA2	BolA-like protein 2	Q9H3K6	47305000	0	35055000	2	2	2	6	24.7105	1849
MYPN	Myopalladin	Q86TC9	81945000	0	0	3	1	1	5	24.7032	1850
DNASE2	Deoxyribonuclease-2-alpha	O00115	27126000	32817000	21644000	1	2	2	5	24.6969	1851
EIF4G2	Eukaryotic translation initiation factor 4 gamma 2	P78344	25107000	56388000	0	5	5	0	10	24.6952	1852
ITM2B	Integral membrane protein 2B;BRI2, membrane form;BRI2 intracellular domain;BRI2C, soluble form;Bri23 peptide	Q9Y287	30621000	50174000	0	2	2	3	7	24.6828	1853
SMC4	Structural maintenance of chromosomes protein;Structural maintenance of chromosomes protein 4	Q9NTJ3	38280000	42125000	0	0	4	2	6	24.6758	1854
RETSAT	All-trans-retinol 13,14-reductase	Q6NUM9	49901000	0	30412000	1	1	3	5	24.6742	1855
NDRG3	Protein NDRG3	Q9UGV2	47917000	0	32321000	2	1	3	6	24.6728	1856
SYVN1	E3 ubiquitin-protein ligase synoviolin	Q86TM6	0	0	79041000	0	0	2	2	24.6511	1857
ERC1	ELKS/Rab6-interacting/CAST family member 1	Q8IUD2	78910000	0	0	3	1	0	4	24.6487	1858
EIF4H	Eukaryotic translation initiation factor 4H	Q15056	0	36934000	41396000	1	1	3	5	24.6381	1859
UBE2G2	Ubiquitin-conjugating enzyme E2 G2	P60604	45043000	32853000	0	2	1	1	4	24.6301	1860
CHAF1A	Chromatin assembly factor 1 subunit A	Q13111	37355000	39975000	0	2	3	0	5	24.6196	1861
BAG3	BAG family molecular chaperone regulator 3	O95817	36047000	28864000	12102000	0	2	3	5	24.6136	1862
MRPS22	28S ribosomal protein S22, mitochondrial	P82650	23578000	36244000	17136000	3	2	1	6	24.6126	1863
YBX3	Y-box-binding protein 3	P16989	40559000	0	36294000	2	1	1	4	24.6106	1864
PPP1R12A	Protein phosphatase 1 regulatory subunit 12A	O14974	34185000	42626000	0	3	3	1	7	24.6098	1865
SYNPO	Synaptopodin	Q8N3V7	34270000	0	42405000	2	1	1	4	24.6073	1866
RPRD1A	Regulation of nuclear pre-mRNA domain-containing protein 1A	Q96P16	42961000	33130000	0	1	4	1	6	24.5963	1867
NDUFV1	NADH dehydrogenase [ubiquinone] flavoprotein 1, mitochondrial	P49821	0	0	76036000	1	1	2	4	24.5952	1868
PTPN11	Tyrosine-protein phosphatase non-receptor type 11	Q06124	0	30852000	44937000	1	1	1	3	24.5905	1869
EIF3I	Eukaryotic translation initiation factor 3 subunit I	Q13347	22698000	26093000	26466000	2	1	1	4	24.5804	1870
AGFG1	Arf-GAP domain and FG repeat-containing protein 1	P52594	0	36256000	38842000	0	1	2	3	24.5773	1871
ELAC2	Zinc phosphodiesterase ELAC protein 2	Q9BQ52	21552000	29832000	23610000	3	1	2	6	24.5753	1872
USP14	Ubiquitin carboxyl-terminal hydrolase;Ubiquitin carboxyl-terminal hydrolase 14	P54578	53798000	0	21090000	4	2	1	7	24.5733	1873
TSKU	Tsukushin	Q8WUA8	31370000	43493000	0	2	1	1	4	24.5728	1874
MAN2B1	Lysosomal alpha-mannosidase;Lysosomal alpha-mannosidase A peptide;Lysosomal alpha-mannosidase B peptide;Lysosomal alpha-mannosidase C peptide;Lysosomal alpha-mannosidase D peptide;Lysosomal alpha-mannosidase E peptide	O00754	42503000	31910000	0	1	1	1	3	24.5641	1875
TM9SF1	Transmembrane 9 superfamily member 1	O15321	30472000	43829000	0	3	0	1	4	24.5619	1876
VAMP7	Vesicle-associated membrane protein 7	P51809	33823000	24487000	15636000	1	1	1	3	24.555	1877
COX15	Cytochrome c oxidase assembly protein COX15 homolog	Q7KZN9	27880000	45992000	0	3	1	0	4	24.5536	1878
MTHFD1	C-1-tetrahydrofolate synthase, cytoplasmic;Methylenetetrahydrofolate dehydrogenase;Methenyltetrahydrofolate cyclohydrolase;Formyltetrahydrofolate synthetase;C-1-tetrahydrofolate synthase, cytoplasmic, N-terminally processed	P11586	31921000	41280000	0	2	4	4	10	24.5404	1879
ATP6AP2	Renin receptor	O75787	43674000	29427000	0	1	2	1	4	24.5384	1880
DBN1	Drebrin	Q16643	42898000	30158000	0	2	2	1	5	24.5375	1881
ETF1	Eukaryotic peptide chain release factor subunit 1	P62495	27155000	23705000	21840000	1	2	3	6	24.5305	1882
BMP2	Bone morphogenetic protein 2	P12643	36902000	35524000	0	1	2	1	4	24.525	1883
TMEM214	Transmembrane protein 214	Q6NUQ4	27626000	28257000	15821000	1	3	1	5	24.5106	1884
DTYMK	Thymidylate kinase	P23919	26629000	45024000	0	2	2	1	5	24.5096	1885
NPLOC4	Nuclear protein localization protein 4 homolog	Q8TAT6	0	0	71335000	0	0	3	3	24.5031	1886
ZNF326	DBIRD complex subunit ZNF326	Q5BKZ1	34329000	36540000	0	2	3	5	10	24.4937	1887
ILVBL	Acetolactate synthase-like protein	A1L0T0	26990000	0	43801000	0	3	1	4	24.4921	1888
PSEN1	Presenilin;Presenilin-1;Presenilin-1 NTF subunit;Presenilin-1 CTF subunit;Presenilin-1 CTF12	P49768	0	0	70772000	2	1	2	5	24.4917	1889
PDCD10	Programmed cell death protein 10	Q9BUL8	33778000	36411000	0	1	3	2	6	24.4798	1890
NAPA	Alpha-soluble NSF attachment protein	P54920	37144000	32961000	0	3	5	4	12	24.4781	1891
PUM1	Pumilio homolog 1	Q14671	0	39692000	30344000	1	2	4	7	24.4766	1892
WNT5A	Protein Wnt-5a	P41221	33912000	35832000	0	1	2	1	4	24.4706	1893
MRPL30	39S ribosomal protein L30, mitochondrial	Q8TCC3	39625000	29688000	0	2	0	1	3	24.4617	1894
TMED7-TICAM2	Transmembrane emp24 domain-containing protein 7	Q9Y3B3	68656000	0	0	2	0	2	4	24.4479	1895
HMOX2	Heme oxygenase 2	P30519	26139000	42218000	0	3	2	5	10	24.4416	1896
TSPAN10	Tetraspanin;Tetraspanin-10	Q9H1Z9	36506000	31409000	0	2	1	0	3	24.4323	1897
INTS3	Integrator complex subunit 3	Q68E01	39775000	28037000	0	3	0	0	3	24.4301	1898
OPA1	Dynamin-like 120 kDa protein, mitochondrial;Dynamin-like 120 kDa protein, form S1	O60313	0	0	67769000	0	1	4	5	24.4292	1899
TXNL1	Thioredoxin-like protein 1	O43396	67763000	0	0	5	2	2	9	24.429	1900
FIS1	Mitochondrial fission 1 protein	Q9Y3D6	19761000	30805000	16406000	1	1	2	4	24.4121	1901
GPS1	COP9 signalosome complex subunit 1	Q13098	66776000	0	0	3	1	2	6	24.4079	1902
NCAPH	Condensin complex subunit 2	Q15003	0	37725000	28682000	1	2	2	5	24.3999	1903
HLA-E	HLA class I histocompatibility antigen, alpha chain E	P13747	36239000	30167000	0	2	1	3	6	24.3998	1904
APRT	Adenine phosphoribosyltransferase	P07741	30327000	35958000	0	1	2	0	3	24.3972	1905
CEBPZ	CCAAT/enhancer-binding protein zeta	Q03701	0	0	66183000	1	2	4	7	24.395	1906
LARS	Leucine--tRNA ligase, cytoplasmic	Q9P2J5	34068000	32092000	0	2	1	2	5	24.3945	1907
TRIP10	Cdc42-interacting protein 4	Q15642	32759000	33079000	0	2	0	0	2	24.3875	1908
ABCF1	ATP-binding cassette sub-family F member 1	Q8NE71	0	36424000	29338000	1	1	2	4	24.3858	1909
TP53BP1	Tumor suppressor p53-binding protein 1	Q12888	0	0	65415000	0	1	3	4	24.3782	1910
QKI	Protein quaking	Q96PU8	0	43728000	20472000	1	2	2	5	24.3511	1911
PRPF38A	Pre-mRNA-splicing factor 38A	Q8NAV1	19926000	30521000	13650000	1	1	0	2	24.3488	1912
PRC1	Protein regulator of cytokinesis 1	O43663	42286000	0	21757000	4	1	1	6	24.3476	1913
SCML2	Sex comb on midleg-like protein 2	Q9UQR0	0	43731000	20245000	1	1	3	5	24.3461	1914
COA7	Cytochrome c oxidase assembly factor 7	Q96BR5	63838000	0	0	3	4	0	7	24.3429	1915
WDR12	Ribosome biogenesis protein WDR12	Q9GZL7	0	41595000	21644000	2	3	0	5	24.3293	1916
NIPBL	Nipped-B-like protein	Q6KC79	63198000	0	0	6	4	6	16	24.3284	1917
MTAP	S-methyl-5-thioadenosine phosphorylase;Purine nucleoside phosphorylase	Q13126	0	0	63146000	0	0	3	3	24.3272	1918
ALG3	Dol-P-Man:Man(5)GlcNAc(2)-PP-Dol alpha-1,3-mannosyltransferase	Q92685	0	34044000	28677000	1	1	2	4	24.3175	1919
SCAF4	Splicing factor, arginine/serine-rich 15;Protein SCAF8	O95104	31462000	31168000	0	2	4	0	6	24.3154	1920
TROVE2	60 kDa SS-A/Ro ribonucleoprotein	P10155	0	48880000	13727000	2	1	1	4	24.3149	1921
RNPS1	RNA-binding protein with serine-rich domain 1	Q15287	0	0	62430000	2	2	1	5	24.3108	1922
ALDH3A2	Fatty aldehyde dehydrogenase	P51648	24551000	37794000	0	0	2	2	4	24.3088	1923
DNM1L	Dynamin-1-like protein	O00429	22850000	20563000	18157000	5	2	2	9	24.2908	1924
ZC3H15	Zinc finger CCCH domain-containing protein 15	Q8WU90	31280000	29983000	0	1	3	3	7	24.2836	1925
JMJD1C	Probable JmjC domain-containing histone demethylation protein 2C	Q15652	27821000	17562000	15388000	1	1	1	3	24.2719	1926
EPHA2	Ephrin type-A receptor 2	P29317	60418000	0	0	2	2	1	5	24.2635	1927
COPE	Coatomer subunit epsilon	O14579	27121000	0	33225000	3	3	2	8	24.2618	1928
GNA11	Guanine nucleotide-binding protein subunit alpha-11	P29992	0	32341000	27658000	1	3	1	5	24.2535	1929
STEAP3	Metalloreductase STEAP3	Q658P3	0	0	59851000	1	0	1	2	24.2499	1930
RALB	Ras-related protein Ral-B	P11234	30150000	15127000	14488000	3	2	2	7	24.2478	1931
KCT2	Keratinocyte-associated transmembrane protein 2	Q8NC54	0	36741000	22713000	1	4	1	6	24.2403	1932
EIF4E	Eukaryotic translation initiation factor 4E	P06730	25726000	33012000	0	2	1	0	3	24.2228	1933
SEPT10	Septin-10	Q9P0V9	33473000	0	25121000	4	5	4	13	24.2193	1934
CPSF1	Cleavage and polyadenylation specificity factor subunit 1	Q10570	0	0	58327000	3	1	2	6	24.2127	1935
FOXK1	Forkhead box protein K1	P85037	47797000	10479000	0	2	2	1	5	24.2114	1936
PGP	Phosphoglycolate phosphatase	A6NDG6	0	0	58061000	1	0	2	3	24.2061	1937
BAK1	Bcl-2 homologous antagonist/killer	Q16611	0	0	58048000	0	1	3	4	24.2058	1938
NDC1	Nucleoporin NDC1	Q9BTX1	58022000	0	0	2	0	0	2	24.2051	1939
ATL2	Atlastin-2	Q8NHH9	0	31916000	25908000	2	3	3	8	24.2002	1940
MAMLD1	Mastermind-like domain-containing protein 1	Q13495	34451000	22961000	0	2	0	2	4	24.1899	1941
MRPL41	39S ribosomal protein L41, mitochondrial	Q8IXM3	57052000	0	0	3	1	1	5	24.1808	1942
UNK	RING finger protein unkempt homolog	Q9C0B0	0	0	56832000	2	1	3	6	24.1752	1943
RSRC2	Arginine/serine-rich coiled-coil protein 2	Q7L4I2	56331000	0	0	2	1	0	3	24.1625	1944
CARS2	Probable cysteine--tRNA ligase, mitochondrial	Q9HA77	27441000	28580000	0	3	0	0	3	24.1545	1945
VRK1	Serine/threonine-protein kinase VRK1	Q99986	55934000	0	0	1	1	3	5	24.1523	1946
NUDT5	ADP-sugar pyrophosphatase	Q9UKK9	30491000	24277000	0	4	2	1	7	24.1219	1947
FAM98A	Protein FAM98A	Q8NCA5	30096000	24561000	0	3	1	2	6	24.1189	1948
SPTBN2	Spectrin beta chain, non-erythrocytic 2	O15020	15550000	21911000	16432000	1	1	1	3	24.0986	1949
CTR9	RNA polymerase-associated protein CTR9 homolog	Q6PD62	53639000	0	0	2	1	0	3	24.0918	1950
ACTR2	Actin-related protein 2	P61160	15659000	37885000	0	0	3	1	4	24.0893	1951
POLA1	DNA polymerase;DNA polymerase alpha catalytic subunit	P09884	0	53042000	0	1	2	2	5	24.0757	1952
AMIGO2	Amphoterin-induced protein 2	Q86SJ2	0	32085000	20733000	0	2	0	2	24.0696	1953
FAM120A	Constitutive coactivator of PPAR-gamma-like protein 1	Q9NZB2	16544000	18288000	17833000	2	2	1	5	24.0654	1954
GPRC5C	G-protein coupled receptor family C group 5 member C	Q9NQ84	0	52384000	0	2	1	1	4	24.0577	1955
ABCD1	ATP-binding cassette sub-family D member 1	P33897	0	52057000	0	0	1	1	2	24.0486	1956
CCDC80	Coiled-coil domain-containing protein 80	Q76M96	25846000	0	26205000	2	0	1	3	24.0485	1957
LACTB2	Beta-lactamase-like protein 2	Q53H82	0	0	51973000	1	1	4	6	24.0463	1958
PNPT1	Polyribonucleotide nucleotidyltransferase 1, mitochondrial	Q8TCS8	51204000	0	0	4	0	5	9	24.0248	1959
RFC3	Replication factor C subunit 3	P40938	28565000	0	22442000	1	1	3	5	24.0192	1960
ERAP1	Endoplasmic reticulum aminopeptidase 1	Q9NZ08	22795000	27668000	0	2	1	0	3	24.0038	1961
NUP133	Nuclear pore complex protein Nup133	Q8WUM0	27334000	22629000	0	2	1	3	6	23.9894	1962
PXDN	Peroxidasin homolog	Q92626	49948000	0	0	1	0	2	3	23.989	1963
POP7	Ribonuclease P protein subunit p20	O75817	24997000	24530000	0	2	1	0	3	23.9767	1964
SWAP70	Switch-associated protein 70	Q9UH65	27450000	21677000	0	1	2	1	4	23.9651	1965
PUM2	Pumilio homolog 2	Q8TB72	0	0	48968000	1	0	2	3	23.9604	1966
EIF3M	Eukaryotic translation initiation factor 3 subunit M	Q7L2H7	0	48725000	0	1	2	0	3	23.9532	1967
PAM	Peptidyl-glycine alpha-amidating monooxygenase;Peptidylglycine alpha-hydroxylating monooxygenase;Peptidyl-alpha-hydroxyglycine alpha-amidating lyase	P19021	21939000	26753000	0	2	1	1	4	23.9522	1968
PFKM	ATP-dependent 6-phosphofructokinase, muscle type	P08237	25858000	22746000	0	2	3	0	5	23.9496	1969
PGLS	6-phosphogluconolactonase	O95336	26015000	22302000	0	1	2	0	3	23.9411	1970
ITPR3	Inositol 1,4,5-trisphosphate receptor type 3	Q14573	0	48279000	0	3	3	3	9	23.9399	1971
GFM1	Elongation factor G, mitochondrial	Q96RP9	47892000	0	0	1	1	1	3	23.9283	1972
NELFA	Negative elongation factor A	Q9H3P2	0	0	47794000	1	1	3	5	23.9254	1973
SMARCE1	SWI/SNF-related matrix-associated actin-dependent regulator of chromatin subfamily E member 1	Q969G3	0	0	47159000	1	2	2	5	23.9061	1974
SNRPA	U1 small nuclear ribonucleoprotein A	P09012	0	0	47149000	3	1	3	7	23.9058	1975
MPHOSPH10	U3 small nucleolar ribonucleoprotein protein MPP10	O00566	0	47128000	0	1	2	2	5	23.9051	1976
PMPCA	Mitochondrial-processing peptidase subunit alpha	Q10713	0	0	47089000	3	0	3	6	23.9039	1977
TOX4	TOX high mobility group box family member 4	O94842	27820000	19109000	0	2	1	2	5	23.899	1978
TRIP13	Pachytene checkpoint protein 2 homolog	Q15645	27537000	19288000	0	2	2	3	7	23.8958	1979
IL4R	Interleukin-4 receptor subunit alpha;Soluble interleukin-4 receptor subunit alpha	P24394	22248000	24140000	0	2	0	1	3	23.8823	1980
ACBD5	Acyl-CoA-binding domain-containing protein 5;Acyl-CoA-binding domain-containing protein 4	Q8NC06	24819000	21565000	0	3	2	0	5	23.8822	1981
CYP51A1	Lanosterol 14-alpha demethylase	Q16850	46112000	0	0	4	1	1	6	23.8737	1982
RAB21	Ras-related protein Rab-21	Q9UL25	46038000	0	0	3	2	1	6	23.8714	1983
NADK2	NAD kinase 2, mitochondrial	Q4G0N4	0	0	45939000	1	0	3	4	23.8683	1984
TOMM34	Mitochondrial import receptor subunit TOM34	Q15785	0	0	45818000	1	3	4	8	23.8644	1985
ALG6	Dolichyl pyrophosphate Man9GlcNAc2 alpha-1,3-glucosyltransferase	Q9Y672	20063000	0	25449000	1	1	0	2	23.8548	1986
IARS	Isoleucine--tRNA ligase, cytoplasmic	P41252	45231000	0	0	5	1	1	7	23.8458	1987
COIL	Coilin	P38432	25741000	0	19222000	1	0	2	3	23.8373	1988
MRPS9	28S ribosomal protein S9, mitochondrial	P82933	26827000	0	18025000	2	2	1	5	23.8337	1989
PRPS1	Ribose-phosphate pyrophosphokinase 1;Ribose-phosphate pyrophosphokinase 3;Ribose-phosphate pyrophosphokinase 2	P60891	23650000	20769000	0	1	0	1	2	23.8197	1990
ABCE1	ATP-binding cassette sub-family E member 1	P61221	0	0	44165000	0	1	2	3	23.8114	1991
MSANTD4	Myb/SANT-like DNA-binding domain-containing protein 4	Q8NCY6	0	44146000	0	0	1	1	2	23.8108	1992
BRD3	Bromodomain-containing protein 3	Q15059	0	43994000	0	2	2	2	6	23.8058	1993
TCEA1	Transcription elongation factor A protein 1	P23193	0	22957000	20956000	1	2	2	5	23.8032	1994
EDC4	Enhancer of mRNA-decapping protein 4	Q6P2E9	43817000	0	0	1	1	3	5	23.8	1995
SLC17A5	Sialin	Q9NRA2	0	0	43596000	0	1	2	3	23.7927	1996
TRIM29	Tripartite motif-containing protein 29	Q14134	12957000	30444000	0	0	1	2	3	23.7863	1997
BMPR2	Bone morphogenetic protein receptor type-2	Q13873	0	43298000	0	2	2	1	5	23.7828	1998
IFI35	Interferon-induced 35 kDa protein	P80217	0	0	43165000	1	0	1	2	23.7784	1999
[truncated: 312 more rows]

## Sheet: Fig. 4d
Gene	Protein names	Representative ID	LFQ intensity uncat_1	LFQ intensity uncat_2	LFQ intensity uncat_3	LFQ intensity cat_1	LFQ intensity cat_2	LFQ intensity cat_3	logFC_uncat-_cat	p.adj.mod_uncat-_cat	change_uncat-_cat
ACACA		A0A087WYK6	26.0342	26.5922	26.3921	26.3399	26.4952	26.0795	-1.64307	2.9711	down
HLA-C		A0A1W2PRZ0	21.55		22.2221	24.0145	23.6499	23.9247	1.60692	0.523921	none
NPEPPS	Puromycin-sensitive aminopeptidase-like protein;Puromycin-sensitive aminopeptidase	A6NEC2						20.2801	0.668137	1.31407	none
HLA-B		D9J307			23.0214	24.7932	24.5923	25.8763	3.84088	1.21358	none
DNASE2	Deoxyribonuclease-2-alpha	O00115	21.5122	22.3192	22.0467	22.8852	22.8793	22.7355	-0.746062	2.36416	none
CLIC1	Chloride intracellular channel protein 1	O00299	20.8704			22.7856	23.4271	21.8016	1.17438	0.542785	none
QSOX1	Sulfhydryl oxidase 1	O00391	26.8707	27.4761	27.3257	30.2677	30.3284	30.3831	1.50043	3.48671	up
AGRN	Agrin;Agrin N-terminal 110 kDa subunit;Agrin C-terminal 110 kDa subunit;Agrin C-terminal 90 kDa fragment;Agrin C-terminal 22 kDa fragment	O00468	24.4593	24.8191	24.8279	27.0654	26.9366	27.2067	0.758525	2.00088	none
DDX3X	ATP-dependent RNA helicase DDX3X;ATP-dependent RNA helicase DDX3Y	O00571	20.1675	21.3373	21.1468	22.9772	23.1682	23.3008	0.642199	2.00736	none
PODXL	Podocalyxin	O00592	18.4259		18.9962	27.1634	27.4825	27.5247	6.95913	4.77346	up
ACACB	Acetyl-CoA carboxylase 2;Biotin carboxylase	O00763	31.7712	32.5332	32.4137	32.339	32.3423	32.5336	-1.4273	3.68496	down
CIT	Citron Rho-interacting kinase	O14578	23.7932	24.1107	24.5072	24.8189	24.4741	24.4907	-1.15639	2.31443	down
ADAM10	Disintegrin and metalloproteinase domain-containing protein 10	O14672	21.0111	20.8233		21.6194	21.9458	21.8718	0.351089	0.102429	none
TPP1	Tripeptidyl-peptidase 1	O14773	23.5354	24.1482	23.9514	24.8473	24.7479	24.9988	-0.6274	2.09429	none
NRP1	Neuropilin-1	O14786	22.1373	22.2468	22.6871	27.0631	26.9652	27.3048	3.14215	3.59009	up
XPO1	Exportin-1	O14980	23.0148	23.9091	23.794	24.984	24.847	25.0974	-0.211976	1.08856	none
PLXNB2	Plexin-B2	O15031	19.8574			25.4132	25.2831	25.4698	4.52534	2.42774	up
LAMA5	Laminin subunit alpha-5	O15230	23.7556	24.6825	24.4847	26.7206	26.6137	26.6956	0.756862	3.06559	none
VGF	Neurosecretory protein VGF;Neuroendocrine regulatory peptide-1;Neuroendocrine regulatory peptide-2;Antimicrobial peptide VGF[554-577]	O15240	24.4597	25.2774	25.0808	26.9809	26.7016	27.1117	0.381675	1.67229	none
SLC16A3	Monocarboxylate transporter 4	O15427	23.1662	23.9086	23.7819	25.0049	24.8727	25.0699	-0.251105	1.1891	none
SLC31A1	High affinity copper uptake protein 1	O15431	19.3452			26.1897	26.1931	26.5206	5.59848	3.69143	up
PHGDH	D-3-phosphoglycerate dehydrogenase	O43175	23.7383	24.2122	23.8312	25.4288	25.3931	25.6232	-0.0573893	0.0958452	none
SPINT1	Kunitz-type protease inhibitor 1	O43278			21.5655	24.9403	24.9955	24.5745	3.91209	1.80468	up
B4GAT1	Beta-1,4-glucuronyltransferase 1	O43505		22.7622	21.4595	25.0686	24.849	25.1714	2.27684	1.57834	up
ACTN4	Alpha-actinin-4;Alpha-actinin-1	O43707				22.9926	22.8857	23.3576	3.1375	2.93489	up
CALU	Calumenin	O43852	24.0906	24.5733	24.8048	25.8633	25.4862	25.9474	-0.335931	0.908001	none
SUSD5	Sushi domain-containing protein 5	O60279	22.1658	23.1654	23.1598	25.3931	25.3187	25.4162	0.928936	3.01867	none
ACSL4	Long-chain-fatty-acid--CoA ligase 4	O60488	21.1265	21.4451	21.0829	23.2032	22.319	23.4798	0.16433	0.160972	none
PLIN3	Perilipin-3	O60664	20.9813	21.4868	21.5198	23.6006	23.5163	23.5929	0.621498	1.87941	none
DKC1	H/ACA ribonucleoprotein complex subunit 4	O60832	24.7829	25.6691	25.5373	26.1495	26.0426	26.3236	-0.76916	2.89849	none
EIF5B	Eukaryotic translation initiation factor 5B	O60841	23.8581	24.6128	24.5554	25.6134	25.6097	25.5962	-0.348822	1.48907	none
CTSV	Cathepsin L2	O60911	26.8531	27.5997	27.464	28.6425	28.5224	28.7264	-0.279881	1.42164	none
IGSF3	Immunoglobulin superfamily member 3	O75054				22.8458	23.0641	23.2721	3.33398	3.29497	up
FLNB	Filamin-B	O75369	20.5445	22.0012	21.3905	22.7208	22.5901	22.9439	-0.18351	0.456753	none
LRP6	Low-density lipoprotein receptor-related protein 6	O75581	20.2603	21.2097	21.2091	28.1063	27.951	28.2835	5.60532	5.09544	up
SLIT2	Slit homolog 2 protein;Slit homolog 2 protein N-product;Slit homolog 2 protein C-product	O94813	26.7526	27.5085	27.4984	27.6369	27.5995	27.823	-1.173	3.33161	down
DKK1	Dickkopf-related protein 1	O94907	28.2554	28.4742	28.6224	29.782	29.6878	30.0178	-0.221117	0.473241	none
CLSTN1	Calsyntenin-1;Soluble Alc-alpha;CTF1-alpha	O94985	25.0723	26.0136	26.0777	28.2695	28.3018	28.4843	1.0222	2.81649	up
PRSS23	Serine protease 23	O95084	22.2019	23.9707	23.6244	26.2379	25.7151	25.9716	1.09101	1.96927	up
MPZL1	Myelin protein zero-like protein 1	O95297				22.1775	22.719	22.8814	1.85152	2.33138	up
IPO7	Importin-7	O95373	22.9072	22.9174	23.2644	24.992	24.5112	24.5413	0.037907	0.0380491	none
ETHE1	Persulfide dioxygenase ETHE1, mitochondrial	O95571		21.9194		23.0549	22.8261	23.2961	1.67369	0.985679	none
ACSL3	Long-chain-fatty-acid--CoA ligase 3	O95573	22.2521	22.696	22.8615	24.6506	24.0441	23.9385	-0.00895594	0.0087083	none
NTN1	Netrin-1	O95631	21.6287	22.6732	22.5739	22.9983	22.8856	23.2177	-0.878574	2.90023	none
LDHA	L-lactate dehydrogenase A chain	P00338	24.5902	25.6837	25.4642	26.1634	26.4226	26.5453	-0.48075	1.40446	none
EGFR	Epidermal growth factor receptor;Receptor protein-tyrosine kinase	P00533				26.417	26.3733	26.6127	6.35688	4.37164	up
PLAU	Urokinase-type plasminogen activator;Urokinase-type plasminogen activator long chain A;Urokinase-type plasminogen activator short chain A;Urokinase-type plasminogen activator chain B	P00749	30.3983	31.2365	31.1193	31.0569	31.0064	31.2045	-1.42557	3.71889	down
ASS1	Argininosuccinate synthase	P00966	20.5077	21.5776	20.8976	21.7251	21.7347	21.9211	-0.823576	2.16025	none
SERPINA1	Alpha-1-antitrypsin;Short peptide from AAT	P01009	23.262	24.1585	23.5907	25.0536	24.9175	25.6094	-0.090812	0.143658	none
SERPINA3	Alpha-1-antichymotrypsin;Alpha-1-antichymotrypsin His-Pro-less	P01011	18.9943	23.1307	22.4644	25.2675	25.0737	24.966	1.94095	1.04081	none
TIMP1	Metalloproteinase inhibitor 1	P01033	27.9961	28.5322	28.6067	30.5028	30.4735	30.6431	0.561363	1.96927	none
CST3	Cystatin-C	P01034	23.9503	24.4765	24.489	26.384	26.0539	26.4253	0.371155	1.22785	none
LDLR	Low-density lipoprotein receptor	P01130	27.4905	28.3756	28.3419	29.11	29.0142	29.2748	-0.540131	2.15702	none
TGFB1	Transforming growth factor beta-1;Latency-associated peptide	P01137	19.0677	19.9753	21.8734	24.4581	24.2895	24.2009	2.38546	1.78387	up
IGF2	Insulin-like growth factor II;Insulin-like growth factor II;Insulin-like growth factor II Ala-25 Del;Preptin	P01344	26.1497	26.7776	26.7196	27.2885	27.2611	27.3803	-0.846156	2.81649	none
LMNA	Prelamin-A/C;Lamin-A/C	P02545	23.0805	23.9116	24.1332	26.3063	25.941	26.3067	0.862169	2.4111	none
APOE	Apolipoprotein E	P02649	29.1335	29.7185	29.6598	30.5892	30.5088	30.6889	-0.506735	2.07753	none
TFRC	Transferrin receptor protein 1;Transferrin receptor protein 1, serum form	P02786	19.2733	20.4234	21.6716	26.6351	26.3154	26.1476	4.28784	3.09389	up
ALDOA	Fructose-bisphosphate aldolase;Fructose-bisphosphate aldolase A	P04075	22.8395	23.9793	23.9924	25.7094	25.6817	25.9736	0.56893	1.74345	none
ANXA1	Annexin A1;Annexin	P04083	23.4915	24.494	24.0851	25.5312	25.5381	25.5977	-0.081914	0.277467	none
PRNP	Major prion protein	P04156	21.0834	19.5476	19.1807	24.4373	24.1622	24.413	2.79027	1.66869	up
GAPDH	Glyceraldehyde-3-phosphate dehydrogenase	P04406	23.3786	23.99	23.7866	25.4033	24.7523	25.137	-0.23468	0.580553	none
HSPB1	Heat shock protein beta-1	P04792	23.3773	24.647	24.5511	25.5422	25.2571	25.4891	-0.378141	1.22111	none
ATP1A1	Sodium/potassium-transporting ATPase subunit alpha-1;Sodium/potassium-transporting ATPase subunit alpha-3	P05023	23.4202	24.0061	23.7058	25.1345	25.1295	25.2036	-0.168143	0.44951	none
CHGB	Secretogranin-1;PE-11;GAWK peptide;CCB peptide	P05060	21.4004	19.9509	19.8757	22.0928	21.9687	22.0364	0.0100957	0.00487344	none
APP	Amyloid beta A4 protein;N-APP;Soluble APP-alpha;Soluble APP-beta;C99;Beta-amyloid protein 42;Beta-amyloid protein 40;C83;P3(42);P3(40);C80;Gamma-secretase C-terminal fragment 59;Gamma-secretase C-terminal fragment 57;Gamma-secretase C-terminal fragment 50;C31	P05067	27.0671	27.9269	27.7818	29.5384	29.2733	29.4349	0.219779	1.21104	none
SERPINE1	Plasminogen activator inhibitor 1	P05121	27.0465	27.8328	27.7566	28.4819	28.4359	28.6775	-0.618265	2.42774	none
SLC25A5	ADP/ATP translocase 2;ADP/ATP translocase 2, N-terminally processed	P05141	25.8703	26.9765	26.9099	29.4405	29.342	29.5582	1.25506	3.1928	up
ISG15	Ubiquitin-like protein ISG15	P05161	21.5255	22.5486		22.4069	22.1775	22.7588	-0.47008	0.227582	none
PCCA	Propionyl-CoA carboxylase alpha chain, mitochondrial	P05165	34.8808	35.5693	35.5552	35.4438	35.4384	35.52	-1.4521	3.68496	down
PCCB	Propionyl-CoA carboxylase beta chain, mitochondrial	P05166	26.0772	26.6943	26.6637	27.2808	27.1562	27.1505	-0.890068	2.86229	none
HMGN2	Non-histone chromosomal protein HMG-17	P05204	22.702	24.2567	23.4348	24.8269	24.1523	24.6753	-0.530814	1.05	none
ICAM1	Intercellular adhesion molecule 1	P05362	20.6772			24.7077	24.8866	25.1797	4.09664	1.95565	up
ITGB1	Integrin beta-1	P05556	20.1694	21.3499	20.8535	25.7781	25.7652	24.724	3.01167	3.0043	up
COL5A2	Collagen alpha-2(V) chain	P05997	25.9735	26.742	26.5989	27.5262	27.34	27.5772	-0.564545	2.5508	none
ENO1	Alpha-enolase;Enolase	P06733	25.1699	25.9875	25.9285	27.7159	27.5333	27.8093	0.382232	1.84623	none
NPM1	Nucleophosmin	P06748	24.9293	25.1645	25.3955	26.3412	26.4263	27.002	-0.181865	0.260084	none
TPM3	Tropomyosin alpha-3 chain	P06753			21.4927	23.5407	23.3431	23.4305	3.26119	1.18069	none
ITGAV	Integrin alpha-V;Integrin alpha-V heavy chain;Integrin alpha-V light chain	P06756	18.1501	19.11	19.2581	22.9603	22.8174	23.0901	2.49102	4.00091	up
LDHB	L-lactate dehydrogenase;L-lactate dehydrogenase B chain	P07195	22.2708	23.3047	23.3365	24.362	24.2172	24.1939	-0.331294	1.21448	none
PROS1	Vitamin K-dependent protein S	P07225	22.3393	22.9367	22.5821	25.7123	25.8963	25.9798	1.6298	3.03279	up
CTSD	Cathepsin D;Cathepsin D light chain;Cathepsin D heavy chain	P07339	22.4652	23.1426	23.5211	26.8642	26.8921	26.7684	2.18476	3.478	up
ANXA2	Annexin A2;Annexin;Putative annexin A2-like protein	P07355	26.3376	27.1362	26.8967	27.8726	27.706	27.905	-0.568836	2.56974	none
TUBB	Tubulin beta chain	P07437	27.2306	27.8661	27.6654	28.8801	28.9227	28.9198	-0.283215	1.07326	none
PSAP	Prosaposin;Saposin-A;Saposin-B-Val;Saposin-B;Saposin-C;Saposin-D	P07602	26.7074	27.2934	27.1152	28.9989	28.7743	29.1207	0.322175	1.20488	none
PFN1	Profilin-1	P07737	23.555	24.4162	23.6609	26.0567	25.6439	25.9804	0.403848	0.914228	none
EPRS	Bifunctional glutamate/proline--tRNA ligase;Glutamate--tRNA ligase;Proline--tRNA ligase	P07814	23.3279	24.3694	24.4322	25.8497	25.6964	25.8191	0.130417	0.416294	none
CTSB	Cathepsin B;Cathepsin B light chain;Cathepsin B heavy chain	P07858	22.7336	23.3191	23.4311	24.0162	24.5805	24.5576	-0.39222	0.729638	none
HSP90AA1	Heat shock protein HSP 90-alpha	P07900	21.508	20.5071	20.9493	26.191	25.542	26.556	3.49818	2.50508	up
HNRNPC	Heterogeneous nuclear ribonucleoproteins C1/C2	P07910	26.4378	26.8359	26.8156	28.1335	27.9896	28.1603	-0.206937	0.591287	none
IGF1R	Tyrosine-protein kinase receptor;Insulin-like growth factor 1 receptor;Insulin-like growth factor 1 receptor alpha chain;Insulin-like growth factor 1 receptor beta chain	P08069				24.1879	24.2853	24.6115	3.84165	2.66892	up
SLC3A2	4F2 cell-surface antigen heavy chain	P08195	25.2474	25.6665	25.6655	30.2859	30.43	30.6351	3.32056	3.96589	up
HSP90AB1	Heat shock protein HSP 90-beta	P08238	26.4412	27.1228	26.9085	29.2189	29.0238	29.2041	0.720538	2.73706	none
INHBA	Inhibin beta A chain	P08476	21.7886	22.441	22.5526	23.5043	23.483	23.5429	-0.36941	1.31235	none
MET	Hepatocyte growth factor receptor	P08581	22.6965	23.7341	23.8522	28.5818	28.3612	28.6611	3.49515	4.37164	up
VIM	Vimentin	P08670	26.5181	27.1467	27.0386	30.1886	29.9939	30.2256	1.63215	3.78364	up
LGALS1	Galectin-1	P09382	23.6243	24.1346	24.1806	26.1657	26.1412	26.2007	0.577404	1.84704	none
HMGB1	High mobility group protein B1;Putative high mobility group protein B1-like 1	P09429	24.7125	25.5926	25.2438	26.8915	26.6598	26.8238	-0.00161755	0.00487344	none
HNRNPA1	Heterogeneous nuclear ribonucleoprotein A1;Heterogeneous nuclear ribonucleoprotein A1, N-terminally processed	P09651	20.6341		21.716	23.6754	23.4725	23.384	1.54997	0.744002	none
PARP1	Poly [ADP-ribose] polymerase 1	P09874	18.6097		19.6942	25.0089	24.5696	24.9218	4.20808	3.59009	up
ELFN1	Protein ELFN1	P0C7U0				23.7241	23.6076	23.4126	3.93399	2.13546	up
UBC	Polyubiquitin-C;Ubiquitin;Ubiquitin-60S ribosomal protein L40;Ubiquitin;60S ribosomal protein L40;Ubiquitin-40S ribosomal protein S27a;Ubiquitin;40S ribosomal protein S27a;Polyubiquitin-B;Ubiquitin	P0CG48	24.4452	25.1864	25.0666	26.4375	26.0339	26.2156	-0.281799	1.19722	none
PRSS56	Serine protease 56	P0CW18				22.2954	21.963	22.1491	1.81723	1.94721	up
HSPA1B	Heat shock 70 kDa protein 1B;Heat shock 70 kDa protein 1A;Heat shock 70 kDa protein 1-like	P0DMV9	20.8496	22.9481	22.273	25.2754	24.9078	24.9464	1.39764	2.03682	up
PTPRF	Receptor-type tyrosine-protein phosphatase F	P10586	19.394	19.9611	20.0114	25.4584	25.3753	25.9419	4.18456	4.19455	up
TXN	Thioredoxin	P10599	26.8554	27.451	27.6964	28.0465	28.0198	28.2315	-0.840487	2.33759	none
CTSA	Carboxypeptidase;Lysosomal protective protein;Lysosomal protective protein 32 kDa chain;Lysosomal protective protein 20 kDa chain	P10619	21.6499	22.0787	22.6556	24.3158	24.0737	24.4648	0.538925	1.10075	none
TFPI	Tissue factor pathway inhibitor	P10646	32.0495	32.671	32.5872	32.994	32.9152	32.9745	-1.06608	3.40827	down
HSPD1	60 kDa heat shock protein, mitochondrial	P10809	22.9791	23.9071	23.4558	25.0692	24.9411	25.2781	0.0339347	0.0860673	none
CLU	Clusterin;Clusterin beta chain;Clusterin alpha chain;Clusterin	P10909	24.9278	26.0536	25.8889	27.8467	27.8373	27.9568	0.647147	2.31443	none
HSPA5	78 kDa glucose-regulated protein	P11021	20.086	21.2209	19.4523	24.0867	23.647	24.3615	2.15976	2.03924	up
LAMC1	Laminin subunit gamma-1	P11047	22.134	23.1037	22.8384	25.1167	24.747	24.9387	0.625232	2.58056	none
HSPA8	Heat shock cognate 71 kDa protein	P11142	24.4931	25.0307	24.9298	27.5577	27.6951	27.7926	1.25551	2.90389	up
TOP1	DNA topoisomerase 1	P11387	21.1749	21.2971		23.2603	23.0079	23.6655	1.40033	0.630556	none
PC	Pyruvate carboxylase, mitochondrial	P11498	37.4199	38.034	38.0289	37.8301	37.8979	37.9659	-1.50697	3.59009	down
MTHFD1	C-1-tetrahydrofolate synthase, cytoplasmic;Methylenetetrahydrofolate dehydrogenase;Methenyltetrahydrofolate cyclohydrolase;Formyltetrahydrofolate synthetase;C-1-tetrahydrofolate synthase, cytoplasmic, N-terminally processed	P11586	22.5889	22.9397	23.0761	23.3723	23.4371	23.6987	-0.981986	2.16347	none
IGF2R	Cation-independent mannose-6-phosphate receptor	P11717	22.2364	22.3921	22.9281	28.1325	27.7925	28.1773	3.90447	3.78364	up
COL6A1	Collagen alpha-1(VI) chain	P12109	22.2696	22.7559	22.7082	24.7671	24.4026	25.0446	0.544809	1.3324	none
COL6A2	Collagen alpha-2(VI) chain	P12110	21.439	21.9374	21.2936	24.279	23.9718	23.3671	0.698516	0.907359	none
SLC25A6	ADP/ATP translocase 3;ADP/ATP translocase 3, N-terminally processed;ADP/ATP translocase 1	P12236	27.5551	28.2229	28.2616	30.6671	30.6634	30.9201	1.13624	3.06769	up
PTHLH	Parathyroid hormone-related protein;PTHrP[1-36];PTHrP[38-94];Osteostatin	P12272	22.4214	23.5515	22.8707	24.6879	23.6073	24.2865	-0.371478	0.581544	none
XRCC5	X-ray repair cross-complementing protein 5	P13010		20.4041		22.8215	22.4288	22.7336	2.85106	1.41238	up
IFI30	Gamma-interferon-inducible lysosomal thiol reductase	P13284	20.6314	20.4193	20.1174	22.5226	22.4935	22.4509	0.481655	0.521216	none
RNH1	Ribonuclease inhibitor	P13489	21.3408	22.0466	21.8208	23.5397	23.3251	23.5983	0.132647	0.454707	none
SCG2	Secretogranin-2;Secretoneurin;Manserin	P13521	29.8857	30.5706	30.3833	32.2347	32.1409	32.3546	0.368198	1.74336	none
EEF2	Elongation factor 2	P13639	26.5462	27.4401	27.158	28.8995	28.7673	29.0674	0.258349	1.21448	none
MIF	Macrophage migration inhibitory factor	P14174	25.9111	26.9103	26.896	26.7821	26.9408	27.2235	-1.19951	2.74184	down
HGF	Hepatocyte growth factor;Hepatocyte growth factor alpha chain;Hepatocyte growth factor beta chain	P14210	32.5006	33.2398	33.1115	33.2134	33.0601	33.2739	-1.35889	3.78364	down
PRKCSH	Glucosidase 2 subunit beta	P14314	19.2816			21.7508	22.2303	22.3571	1.20761	1.61496	up
PKM	Pyruvate kinase PKM;Pyruvate kinase	P14618	25.5434	26.5167	26.0908	27.872	27.7401	27.9874	0.208345	0.888395	none
LIF	Leukemia inhibitory factor	P15018	27.5728	28.3861	28.2592	28.3236	28.1926	28.4385	-1.35885	3.77422	down
PVR	Poliovirus receptor	P15151	23.1638	24.0469	23.6257	26.7991	26.6839	26.8447	1.55145	3.69143	up
EZR	Ezrin	P15311	20.0895	21.5633	21.4454	23.8976	23.6472	23.998	1.19179	2.62162	up
AREG	Amphiregulin	P15514	23.6034	23.1517	23.1064	24.174	23.7787	23.9746	-0.922959	1.07143	none
VEGFA	Vascular endothelial growth factor A	P15692	20.0021	21.7787	20.2041	23.472	23.2549	23.6239	1.16617	1.48907	up
DSP	Desmoplakin	P15924	25.142	25.6486	25.6603	27.1049	26.85	27.3832	0.0206803	0.0365718	none
CD44	CD44 antigen	P16070	27.5756	28.5483	28.4381	31.4	31.4533	31.5265	1.67192	3.71889	up
ATP2A2	Sarcoplasmic/endoplasmic reticulum calcium ATPase 2	P16615	23.7439	24.4721	24.507	25.3769	25.2211	25.4858	-0.49331	2.02383	none
STMN1	Stathmin	P16949	21.055	21.6602	21.3916	23.5266	23.7402	23.881	0.728455	1.78647	none
HMGA1	High mobility group protein HMG-I/HMG-Y	P17096	23.2714	24.1347	23.9797	24.4479	24.3184	24.3676	-1.03318	3.46136	down
CTPS1	CTP synthase 1;CTP synthase	P17812	23.3848	24.6851	24.4194	24.9852	24.7876	25.1334	-0.810556	2.42774	none
GM2A	Ganglioside GM2 activator;Ganglioside GM2 activator isoform short	P17900	24.7717	25.526	25.8082	28.539	28.7864	28.433	1.60907	2.86765	up
TCP1	T-complex protein 1 subunit alpha	P17987	21.0778	22.1966	21.8709	23.6629	22.9768	24.2241	0.286002	0.399829	none
ARF4	ADP-ribosylation factor 4	P18085	21.5073	22.3561	21.9624	23.8776	23.4778	23.873	0.182162	0.590202	none
VCL	Vinculin	P18206	18.2219			23.8943	24.0812	24.0863	3.40559	4.34122	up
CDH2	Cadherin-2	P19022	26.3393	26.9271	27.0933	29.4776	29.2948	29.4677	1.02252	2.91146	up
NCL	Nucleolin	P19338	24.8548	25.2998	25.5323	27.0413	26.7516	27.0134	0.0971666	0.224456	none
LMNB1	Lamin-B1	P20700	20.6379	21.1989	21.1575	23.1409	23.3418	23.5133	0.714092	1.8172	none
[truncated: 268 more rows]

## Sheet: Fig. 4e
	Number of genes			p-value, -log10
[truncated: 6 more rows]

## Sheet: Fig. 4f
	Probe 1	Probe 2	Probe 3
[truncated: 3 more rows]

## Sheet: Fig. 4g
	Probe 1		Probe 2		Probe 3
[truncated: 32 more rows]
