# Supplementary material for: Deciphering intercellular signaling complexes by interaction-guided chemical proteomics
Source: Nat Commun. 2023 Jul 12;14:4138. doi: 10.1038/s41467-023-39881-9 (PMC10338493; doi:10.1038/s41467-023-39881-9)
Supplement: Supplementary file 3 — Source Data [file 41467_2023_39881_MOESM3_ESM.zip › Source Data Fig. 5.xlsx]

## Sheet: Fig. 5b
Gene	Representative ID	logFC_noCM_CM.x	logFC_noCM_CM.y	mean –log10 adjusted p-value
TPM3	A0A087WWU8	3.93862	3.29444	1.69287
ESYT2	A0FGR8	-0.0648576	-0.569559	0.351143
ILVBL	A1L0T0	-0.171482	0.434788	0.144861
CAPZB	B1AK87	-0.0791027	0.0353549	0.0505286
MYO9A	B2RTY4	-0.318383	-0.352845	0.144133
ATP5J2-PTCD1	C9JJT5	-1.59459	-1.33733	1.10955
MYO1C	O00159	0.308746	2.24286	0.433746
CLIC1	O00299	2.1297	3.31595	2.21682
QSOX1	O00391	4.4945	4.98862	2.97014
IPO5	O00410	3.12113	4.06644	2.63065
NDUFA4	O00483	-0.868141	-0.637175	0.916476
SDCBP	O00560	4.29534	3.30499	2.65346
DDX3X	O00571	1.00455	1.59434	0.795907
ACACB	O00763	-0.300974	-0.708422	0.389269
SCD	O00767	-0.240984	-1.06651	0.406304
HSPB6	O14558	0.144944	-0.0435231	0.0591957
ADAM10	O14672	3.99324	3.67709	2.47858
PTGES	O14684	-1.69294	-1.19388	0.953489
ACOT8	O14734	-0.449125	-0.560293	0.359535
CDIPT	O14735	0.169081	0.0382909	0.0591957
TPP1	O14773	1.80039	1.85257	1.95824
PSMA7	O14818	-0.498171	-0.0932677	0.126438
MGST3	O14880	0.553039	0.479855	0.504487
UQCRQ	O14949	-0.675789	-0.992434	1.0798
XPO1	O14980	-0.0473563	1.14701	0.604827
AGPAT2	O15120	-1.14584	-1.29782	0.801451
ARPC1B	O15143	1.43988	1.13225	0.82313
RER1	O15258	-0.250259	-0.37436	0.358581
SURF4	O15260	-0.169793	-0.265344	0.149659
SLC16A3	O15427	-0.558999	-0.455269	0.563441
P4HA2	O15460	2.54657	2.28895	1.34421
CAPN5	O15484	-0.193403	-0.277914	0.177403
PHGDH	O43175	-0.483022	-0.0840976	0.132813
TGFB1I1	O43294	-0.491443	-0.367396	0.433278
TPD52L2	O43399	-0.179952	-0.00597946	0.0555467
B4GAT1	O43505	4.29483	5.11708	2.81504
TIMM44	O43615	-0.349473	-0.665785	0.370286
ACTN4	O43707	5.38216	5.7087	2.46133
SLC25A20	O43772	-1.01943	-0.734246	0.902055
MYO1B	O43795	-0.165891	0.0771187	0.113791
IDH3B	O43837	-0.685644	-0.78534	0.985962
NDUFS5	O43920	-1.05608	-1.15828	1.32556
TBC1D4	O60343	-0.367828	-0.529666	0.583404
FADS1	O60427	-1.11841	-0.501982	0.340077
ACSL4	O60488	-1.00976	-0.760229	1.02604
PLOD3	O60568	-1.01566	0.909515	1.15875
DIAPH1	O60610	0.34183	-0.0489469	0.18379
PLIN3	O60664	2.6341	2.10438	1.68726
UGDH	O60701	-0.746209	-0.720825	0.864678
CTNND1	O60716	-0.623321	-0.502407	0.694515
DPM1	O60762	-0.339098	-0.0862286	0.131986
CPNE3	O75131	2.50857	1.95763	0.718571
GGCT	O75223	-1.35605	-0.750594	0.404913
FLNB	O75369	2.45629	2.0395	1.06694
SEC22B	O75396	-0.992852	-0.604043	0.715128
GIGYF1	O75420	-0.483638	-0.371204	0.453181
GCAT	O75600	0.0517393	-0.304341	0.0976582
SLC25A12	O75746	-0.0270387	0.00517391	0.0106912
ZMPSTE24	O75844	-0.627949	-0.111372	0.414752
IDH1	O75874	-0.155111	-0.26004	0.146457
FLOT1	O75955	0.0305157	0.752737	0.28808
ATP5L	O75964	-0.305689	-0.339206	0.241787
CLPX	O76031	-0.83413	-0.557648	0.919198
GFPT2	O94808	-0.603708	-0.175435	0.382363
ABLIM3	O94929	-0.0452575	-0.465683	0.30743
SEC31A	O94979	0.918841	0.446428	0.538204
CLSTN1	O94985	8.7851	8.18037	3.2331
YIF1A	O95070	-0.704458	-0.514852	0.685938
NDUFB4	O95168	-0.285809	-0.896008	0.485544
NDUFA10	O95299	-0.669096	-0.563786	0.654248
PAPSS2	O95340	-0.239631	-0.259117	0.232227
PGM3	O95394	-0.823202	-0.377205	0.603198
SLC2A10	O95528	-0.569197	-0.185748	0.319828
MPC2	O95563	-1.05593	-0.813988	0.979677
ACSL3	O95573	-0.638794	-0.47973	0.644955
ASMTL	O95671	-0.661623	-0.662727	0.784492
BAG3	O95817	0.477306	-0.0678558	0.377015
FADS2	O95864	-0.600638	-0.636538	0.579779
ABHD16A	O95870	-0.858761	-0.538248	0.813138
PEX11B	O96011	-0.605081	-0.483379	0.536113
LDHA	P00338	-0.897709	0.222578	0.597131
GLUD1	P00367	-1.55351	-0.995078	0.919545
HPRT1	P00492	1.42311	1.32766	0.716434
EGFR	P00533	2.69495	5.98905	1.79209
PGK1	P00558	1.32423	0.976119	0.774184
PLAU	P00749	10.2923	10.4588	4.21305
PLAT	P00750	-0.688686	-0.346308	0.520774
SERPINA3	P01011	6.80393	2.38947	2.25604
TIMP1	P01033	4.69735	2.5647	2.5825
CSTA	P01040	-1.39379	-3.37985	0.977897
LDLR	P01130	4.70652	7.49139	2.9411
TGFB1	P01137	1.56251	1.51244	1.39565
LMNA	P02545	1.1817	0.967256	0.759951
FN1	P02751	1.11935	1.73725	0.713796
TFRC	P02786	2.64774	3.25179	2.35588
MT-ATP8	P03928	-1.04718	-0.540834	0.737715
CAT	P04040	-0.466616	-1.01377	0.193272
GBA	P04062	2.91998	3.57427	2.47208
ALDOA	P04075	1.71114	1.92769	2.23615
ANXA1	P04083	1.26276	0.443303	0.935913
NR3C1	P04150	-0.851556	-0.969459	0.564982
PRNP	P04156	5.3079	4.45181	3.31624
KRT6B	P04259	-0.804105	-3.43014	0.548453
GAPDH	P04406	-0.075443	-0.097192	0.0350977
HLA-C	P04439	-0.550722	0.911951	0.591248
HSPB1	P04792	0.025172	-0.638932	0.299015
RPN1	P04843	-0.0627572	-0.365093	0.198569
RPN2	P04844	-0.611674	-1.10023	1.04849
ATP1A1	P05023	1.00424	0.364849	0.508204
APP	P05067	10.2089	10.4767	3.61364
ARG1	P05089	-0.287836	-1.99902	0.253791
SERPINE1	P05121	3.7946	4.55382	3.63034
SLC25A5	P05141	-0.451748	-0.199968	0.238715
PCCA	P05165	-0.883907	-1.05456	1.11906
PCCB	P05166	-0.514013	-0.93571	0.911482
ITGB1	P05556	5.21356	7.04411	2.48149
COL5A2	P05997	5.29176	4.26698	2.54759
GLA	P06280	3.41406	5.03729	3.14214
GSN	P06396	2.43553	2.01308	1.59346
S100A9	P06702	-2.6714	-2.43318	0.873092
S100A6	P06703	3.98221	4.7014	1.33833
ENO1	P06733	-0.599844	-0.108075	0.400772
NPM1	P06748	1.03131	2.29487	1.04529
SERPINE2	P07093	7.37289	7.13962	3.75573
LDHB	P07195	-0.458557	0.490725	0.62925
P4HB	P07237	1.8391	2.08699	1.99809
CTSD	P07339	3.19268	2.20618	1.22055
ANXA2	P07355	0.262084	0.285528	0.222379
CAPN1	P07384	1.65352	2.17269	0.778867
TUBB	P07437	0.233286	0.38488	0.265153
PSAP	P07602	9.43918	10.2207	3.74697
HEXB	P07686	5.05933	4.44282	3.24398
PFN1	P07737	3.84423	4.31666	2.58037
CTSB	P07858	-0.422655	-0.26147	0.389054
HSP90AA1	P07900	2.30061	2.53026	2.27184
ANXA6	P08133	4.12366	3.71156	2.66453
SLC3A2	P08195	1.66197	1.49952	2.0554
HSP90AB1	P08238	0.287297	0.437977	0.431958
CYC1	P08574	-0.391621	-0.464722	0.38388
VIM	P08670	2.89466	1.96048	2.58439
RPSA	P08865	1.54059	1.55837	1.09775
ACAA1	P09110	0.125289	0.111005	0.0855386
LGALS1	P09382	0.52521	0.773967	0.783737
HMGB1	P09429	2.07302	3.56868	1.889
CNP	P09543	-0.268319	-0.170681	0.151679
CISD3	P0C7P0	-0.0279821	-0.227594	0.133868
	P0CW20	-0.700564	-0.36849	0.685953
HSPA1B	P0DMV9	1.49099	3.78326	1.27842
TROVE2	P10155	0.312825	-0.310869	0.203398
ARAF	P10398	-0.497653	-0.490036	0.640185
TXN	P10599	-0.582407	-0.537854	0.387344
CTSA	P10619	2.49197	3.93743	2.84695
TFPI	P10646	4.69619	6.82557	3.73598
HSPD1	P10809	0.350507	0.318121	0.288755
CLU	P10909	2.92492	8.14922	1.64256
HSPA5	P11021	0.667316	0.5811	0.815704
LAMC1	P11047	5.79098	1.66498	0.874427
HSPA8	P11142	1.51178	1.85143	1.47456
SLC2A1	P11166	1.81339	1.21319	0.84576
PYGB	P11216	1.00823	0.600143	0.97793
ACADM	P11310	-1.00337	-1.16235	1.30262
G6PD	P11413	0.250616	0.501292	0.320322
PC	P11498	-0.853881	-0.978982	1.0957
MTHFD1	P11586	-0.786778	-0.894153	0.987026
IGF2R	P11717	3.14593	4.87728	2.99113
HARS	P12081	0.00923012	-0.535586	0.202118
COL6A1	P12109	4.62555	6.76803	2.45269
COL6A2	P12110	3.86699	4.01927	2.75012
SLC25A4	P12235	-0.459258	-0.519197	0.499426
SLC25A6	P12236	-0.607443	-0.857567	0.832795
ACTN1	P12814	3.61816	4.88888	2.20658
XRCC6	P12956	0.472199	1.91132	0.7092
RNH1	P13489	2.01881	1.37156	1.7425
EEF2	P13639	0.656287	0.302901	0.53533
PLS3	P13797	4.46835	5.02274	2.78109
MIF	P14174	-0.80806	-0.474078	0.581901
PKM	P14618	-0.252761	-0.146265	0.193537
HSP90B1	P14625	4.72198	6.30256	2.08268
JUP	P14923	-0.645565	-2.43608	0.456236
PVR	P15151	5.50104	5.49785	2.80881
RAC2	P15153	0.0786961	1.73442	0.501061
NQO1	P15559	1.75587	0.509328	0.308444
GNS	P15586	2.26644	4.17962	1.69322
RPS2	P15880	0.856525	1.73575	0.282042
DSP	P15924	-1.05827	-2.27498	0.527947
CD44	P16070	9.43678	7.64764	2.86561
CBR1	P16152	1.60588	1.58457	1.00708
ATP2A2	P16615	-0.621768	-0.0328633	0.361529
ZKSCAN1	P17029	-0.571509	-1.53365	1.06126
CTPS1	P17812	-0.374525	-0.207667	0.266657
PFKL	P17858	0.109049	-0.143948	0.104576
LGALS3	P17931	2.42317	1.67972	2.22987
TCP1	P17987	0.454684	0.907836	0.648098
PTPN1	P18031	0.040445	0.131085	0.0817247
ARF4	P18085	0.0858237	0.150498	0.111519
VCL	P18206	0.832032	0.923651	0.897908
RPL17	P18621	1.82574	-0.168143	0.320676
NCL	P19338	0.609385	1.25423	0.696168
SRM	P19623	1.29156	1.89261	0.822264
ANXA7	P20073	0.927992	-0.474661	0.306648
MX1	P20591	1.23821	1.92186	0.805436
PSMB1	P20618	0.344467	-1.16723	0.336926
HIST1H2AD	P20671	-1.21666	-1.13206	0.754301
CSRP1	P21291	-0.443482	-0.591671	0.620935
FLNA	P21333	0.512967	0.40072	0.548474
MAOA	P21397	-0.505693	-0.480323	0.570153
NT5E	P21589	7.15148	5.56458	3.73742
VDAC1	P21796	-0.529682	-1.38101	1.08719
SDHB	P21912	-1.58989	-0.983154	1.09373
CD9	P21926	5.39998	2.60515	3.09567
PCMT1	P22061	-0.29474	-0.511043	0.465845
GART	P22102	-0.634864	-0.22193	0.433979
PAICS	P22234	0.323488	0.313204	0.226634
UBA1	P22314	3.68929	5.28013	2.10676
NME1-NME2	P22392	0.6198	1.61202	0.798187
FDXR	P22570	-0.299739	0.169999	0.234914
HNRNPA2B1	P22626	-0.165539	0.938926	0.462164
UQCRC2	P22695	-0.677688	-0.503745	0.647416
FECH	P22830	-0.979442	-0.466891	0.76512
PPIB	P23284	-0.526004	0.131966	0.109153
WARS	P23381	0.989926	0.103974	0.493183
RPS3	P23396	-0.385572	-0.671855	0.648532
JAK1	P23458	-0.234249	-0.303921	0.245406
AHCY	P23526	1.42228	0.342451	0.559747
CFL1	P23528	-0.423552	0.106373	0.17197
ATP2B4	P23634	-0.233922	0.481746	0.243967
ATP5F1	P24539	-0.0345122	0.501743	0.0747868
ACAT1	P24752	-0.696096	-0.672926	0.807319
AZGP1	P25311	-2.59042	-3.40296	0.877421
RPS12	P25398	-0.389734	-0.348652	0.362432
FAS	P25445	0.7887	2.01544	1.08945
ATP5A1	P25705	-0.682935	-0.477952	0.598583
PSMA1	P25786	-0.131032	-0.847033	0.303561
ITGA3	P26006	6.40356	7.70646	3.89287
PTX3	P26022	9.1155	2.74632	2.46579
MSN	P26038	0.814924	1.00702	0.50642
RPL13	P26373	-0.56691	-0.0580898	0.136663
PTBP1	P26599	2.79605	3.72588	2.06142
VARS	P26640	1.2406	3.352	1.16359
EEF1G	P26641	0.453124	0.0429028	0.329552
YWHAQ	P27348	0.678237	1.0889	0.717235
MAPK3	P27361	2.48571	2.13198	1.98872
RPL10	P27635	0.313696	-0.119482	0.158889
CD82	P27701	4.30769	2.87558	2.06129
CAD	P27708	0.977421	2.29451	1.14609
MAP4	P27816	-0.0215782	-0.271462	0.122249
PSMB4	P28070	3.37422	3.1807	1.22285
PSMB6	P28072	1.25158	1.11729	0.675818
PSMB5	P28074	-0.411665	-0.68703	0.277122
SSFA2	P28290	-0.6804	-0.319231	0.442408
LOX	P28300	0.0795735	-0.168882	0.0897517
MAPK1	P28482	1.66076	0.539914	1.3747
TKT	P29401	0.776968	2.16598	0.869964
EEF1D	P29692	4.5222	4.73019	2.51729
PRDX6	P30041	0.0358654	0.37887	0.119646
RPL12	P30050	0.629511	0.349909	0.273026
PDIA3	P30101	0.246521	0.587011	0.446917
AXL	P30530	6.42602	7.07097	3.62963
LRPAP1	P30533	1.94801	2.12692	2.05634
TSPO	P30536	-0.693916	-0.666451	0.943284
ADSL	P30566	0.205427	-0.202397	0.10574
CASP14	P31944	-0.604942	-2.64467	0.337621
STIP1	P31948	3.92367	6.66691	2.69283
S100A11	P31949	1.49954	2.61237	0.901472
GK	P32189	-0.540768	0.7528	0.300046
PYCR1	P32322	-0.211444	-0.0937263	0.113976
ACSL1	P33121	-1.01875	-0.694204	0.95779
KIF5B	P33176	1.37275	0.885352	0.776504
ABCC1	P33527	-0.437878	0.0753095	0.309575
ABCD1	P33897	1.951	2.49249	1.22341
SHMT2	P34897	-0.557013	-0.0679682	0.286973
SERPINB6	P35237	1.37899	1.3839	1.22199
RPL22	P35268	1.493	1.24138	0.252651
MYH9	P35579	1.95854	1.95862	1.05949
BSG	P35613	4.63836	6.73348	1.97207
GLRX	P35754	-0.256514	-0.207675	0.200607
ATP5C1	P36542	-0.486866	-0.573024	0.55915
RPL4	P36578	0.525344	0.359781	0.189557
TAGLN2	P37802	1.6537	1.8544	2.08592
ETFB	P38117	-0.857976	-0.595019	0.573442
GGCX	P38435	-0.421279	1.40695	0.226702
HSPA9	P38646	-0.331325	-0.583033	0.516134
RPS19	P39019	-0.249792	-0.588233	0.402621
RPL3	P39023	0.91087	2.16857	0.38848
CCT6A	P40227	0.333388	0.831152	0.815563
NNMT	P40261	0.029517	0.375059	0.117598
RPL13A	P40429	0.0122412	0.292997	0.0466252
STAT3	P40763	0.535097	0.606397	0.57317
MDH2	P40926	2.61815	1.29903	1.3631
RFC3	P40938	-0.702056	-0.651475	0.823479
HADHA	P40939	0.187268	0.580976	0.279088
GARS	P41250	0.633716	0.22479	0.401487
STAT1	P42224	0.241704	-0.0453063	0.125403
MTOR	P42345	-0.741817	-0.590174	0.887344
HAL	P42357	0.943118	-0.946745	0.119546
RPS27	P42677	-0.184766	-0.0946936	0.118746
ACAA2	P42765	-0.810817	-0.544833	0.719907
RPL35	P42766	-0.159149	-0.20571	0.104691
PRCP	P42785	5.55775	5.16526	2.36941
ECE1	P42892	3.50456	5.22595	3.11796
NAMPT	P43490	-0.812878	-0.629866	0.954687
MAP2K3	P46734	0.0597579	-0.418914	0.196755
RPL27A	P46776	-0.161399	-0.469806	0.135677
RPL5	P46777	0.492613	1.20177	0.2846
RPL21	P46778	0.367835	-0.158278	0.153022
RPL28	P46779	0.0544068	0.105238	0.0382921
RPS9	P46781	0.437552	0.88394	0.353878
RPS5	P46782	-0.281704	-0.417276	0.391791
RPS10	P46783	1.0137	0.440016	0.438055
UTRN	P46939	-0.159912	1.01136	0.168836
IQGAP1	P46940	4.2929	3.94027	2.15741
STT3A	P46977	-0.668617	-0.460282	0.51401
ALDH1A3	P47895	-0.780794	-0.782558	1.08073
RPL29	P47914	-1.88493	-2.79137	1.2484
ATP5O	P48047	-0.1741	-0.161597	0.148111
LIMS1	P48059	-0.700874	-0.630472	0.871763
GCLM	P48507	-0.178853	-0.346555	0.221659
CCT5	P48643	1.02549	1.0066	0.672433
HSPA13	P48723	5.87063	7.33542	4.01471
IDH2	P48735	-0.451718	-0.372512	0.524584
PXN	P49023	-0.524321	-0.469969	0.62474
RPL34	P49207	-0.0181686	-0.509363	0.210797
FASN	P49327	2.97208	3.47909	1.29366
CCT3	P49368	-0.781306	-0.651013	0.761702
TUFM	P49411	-0.78321	-0.472363	0.674642
ACADVL	P49748	0.289005	-0.129086	0.116342
TMED10	P49755	-0.617173	-0.778122	0.586302
RANBP2	P49792	-0.47882	-0.540762	0.613326
GSK3B	P49841	-0.590479	-1.04334	0.813586
SERPINH1	P50454	-0.552441	-0.514632	0.589785
PDLIM4	P50479	-0.226432	-0.31594	0.164139
DNM2	P50570	-0.529638	-0.714599	0.663461
HLCS	P50747	-1.09396	-1.57368	1.30388
RPL14	P50914	0.428765	0.481095	0.263927
CCT8	P50990	2.07599	3.13884	2.5637
CCT4	P50991	0.0430549	0.195048	0.109532
RAB13	P51153	-0.333378	-0.503584	0.503196
IDH3G	P51553	-0.86762	-1.07491	1.31039
GALK1	P51570	-0.685119	-0.420515	0.458082
IRAK1	P51617	-0.971403	-0.750862	0.990572
HNRNPM	P52272	-0.845222	-0.183341	0.523532
ARHGDIA	P52565	2.73759	2.45966	1.63647
AGFG1	P52594	-0.904072	-0.669303	0.914237
HNRNPF	P52597	0.265613	0.939974	0.208371
CAPZA1	P52907	1.97617	1.19086	0.985718
CRIP2	P52943	-0.572728	-0.734154	0.69974
SLC25A1	P53007	-0.21363	-0.068407	0.115217
METAP1	P53582	-0.409829	-0.0991067	0.188724
SUCLG1	P53597	-0.612567	-0.50826	0.695697
COPA	P53621	2.41376	3.54943	1.87609
CTSC	P53634	1.77194	2.73856	1.31566
SLC16A1	P53985	-0.638324	-0.550743	0.706056
RARS	P54136	1.21334	1.72433	0.759565
ALDH18A1	P54886	0.892254	0.669825	0.591453
VCP	P55072	4.9638	3.53665	1.95274
HADHB	P55084	-0.0308082	-0.369307	0.2015
ATP5J2	P56134	-0.166224	-0.139554	0.0789584
MARS	P56192	0.908323	0.866616	0.841809
TMEM33	P57088	-0.57836	-0.380993	0.50643
SEC61G	P60059	0.528019	0.0180032	0.175532
TPI1	P60174	0.389554	0.636128	0.483105
SEC61B	P60468	-1.01578	-1.00029	1.23084
MYL6	P60660	3.99645	3.13956	2.5273
ACTB	P60709	-0.497454	-0.385642	0.528853
EIF4A1	P60842	0.614895	0.309259	0.494629
RPS20	P60866	-0.602118	-0.682079	0.781011
PRPS1	P60891	-0.128936	0.873641	0.413275
DSTN	P60981	-1.20742	-0.444588	0.668493
SRP54	P61011	-0.565249	-0.445322	0.686786
RAB10	P61026	0.526768	0.0294371	0.24438
ACTR2	P61160	-0.29666	0.287822	0.197292
ABCE1	P61221	-0.515975	-0.333812	0.420156
RPS3A	P61247	0.645783	0.259693	0.139386
RPL26	P61254	1.05314	0.97056	0.359365
RPL15	P61313	-0.0758318	-0.0764037	0.0339018
RPL27	P61353	1.42833	0.808953	0.404343
RPL37A	P61513	0.848194	0.5524	0.413616
RHOA	P61586	0.14966	0.654147	0.366931
SEC61A1	P61619	-0.666583	-0.649765	0.846762
B2M	P61769	2.96768	3.78159	1.61369
HNRNPK	P61978	3.27708	6.28453	2.16247
RPS7	P62081	0.746667	1.16112	0.409634
RPS8	P62241	0.0478116	0.125066	0.0299004
RPS15A	P62244	0.113656	1.36083	0.191361
RPS16	P62249	0.263995	-0.282104	0.196644
YWHAE	P62258	3.95661	2.87357	1.30457
RPS14	P62263	-0.0713935	0.246446	0.0571342
RPS23	P62266	0.24299	0.0685027	0.0838663
RPS18	P62269	0.149622	-0.190114	0.0865128
RPS29	P62273	-0.493225	-0.381083	0.461894
RPS13	P62277	0.888482	0.660827	0.303515
RPS11	P62280	0.437698	0.258643	0.185693
ARF6	P62330	-0.478402	-0.346042	0.377035
RPL7A	P62424	0.534498	0.124968	0.15031
CNBP	P62633	-0.845379	-0.507197	0.720914
RPS4X	P62701	1.32002	1.02378	0.682858
RPL23A	P62750	-0.126344	-0.765785	0.489017
RPS6	P62753	0.185318	-0.415395	0.29071
HIST1H4A	P62805	-0.938408	-0.261761	0.293898
RAN	P62826	-0.18459	-0.20914	0.172123
RPL23	P62829	0.342709	-0.0426347	0.176604
RPS24	P62847	0.493851	0.260818	0.194726
RPS25	P62851	0.804062	0.378173	0.363621
RPS26	P62854	1.07597	1.33693	0.617898
RPS28	P62857	0.436156	0.0986301	0.164018
FAU	P62861	-1.21971	-2.40522	1.38569
RPL31	P62899	0.55214	-0.0130051	0.177829
RPL32	P62910	-0.132016	-0.62345	0.375134
RPL11	P62913	0.0916731	-0.491052	0.290585
RPL8	P62917	1.06236	0.740302	0.45336
PPIA	P62937	-0.103064	0.319061	0.166548
RPS27A	P62979	0.0491123	-0.971293	0.479618
RAC1	P63000	0.938786	0.544394	0.189965
YWHAZ	P63104	1.49176	1.7072	1.06869
RPL38	P63173	0.308162	0.242565	0.226502
EIF5A	P63241	1.25576	1.68306	1.25412
GNB2L1	P63244	-0.996991	-0.844813	1.09192
TPM4	P67936	2.68392	1.0121	1.3985
ACTC1	P68032	-0.644665	-0.485742	0.764068
UBE2L3	P68036	-1.0902	-0.744957	0.722783
EEF1A1	P68104	-0.528859	-0.655204	0.567606
TUBA1B	P68363	0.166782	0.396846	0.139973
TUBB4B	P68371	-0.229229	0.0420284	0.116149
EIF4G2	P78344	-0.539978	-0.703689	0.669916
CCT2	P78371	1.6908	1.27845	1.6999
GSTO1	P78417	-0.649828	-0.618068	0.64143
PRKDC	P78527	-0.318106	0.684032	0.31609
DCD	P81605	-3.19648	-3.86224	1.13471
RPL24	P83731	1.11714	1.04298	0.56108
ARF1	P84077	0.118478	-0.342542	0.162627
ARF5	P84085	0.156294	0.0608404	0.0669153
RHOG	P84095	-0.21744	-0.0597122	0.13553
RPL19	P84098	0.44438	0.0460108	0.135992
SLC25A3	Q00325	-0.343283	-0.228839	0.258771
HDLBP	Q00341	3.75249	4.5559	2.36989
CDK17	Q00537	-0.486892	-0.663378	0.629523
CLTC	Q00610	4.70866	4.9421	2.57631
HNRNPU	Q00839	0.145558	-0.346657	0.202572
FABP5	Q01469	-2.17783	-2.41042	1.43305
CAP1	Q01518	5.25331	4.3596	2.25828
SLC7A5	Q01650	1.19627	0.972392	1.21506
PFKP	Q01813	-0.0304631	0.148166	0.0647951
TAGLN	Q01995	-0.421142	-0.088379	0.12355
DSG1	Q02413	-0.483004	-2.48666	0.347538
PLOD1	Q02809	2.4985	4.33281	3.0854
NUCB1	Q02818	9.08901	8.22946	3.35473
RPL6	Q02878	-0.747431	-1.02437	0.506237
SLC25A11	Q02978	-0.180225	-0.529339	0.429959
TAP1	Q03518	-0.931184	-0.0485417	0.601344
TAP2	Q03519	-0.373951	-0.588111	0.631809
GBE1	Q04446	1.75731	1.34103	1.84272
CALD1	Q05682	-0.450946	-0.00787736	0.164888
GFPT1	Q06210	-0.196768	1.22989	0.486088
APLP2	Q06481	9.89223	8.71358	4.174
PRDX1	Q06830	0.155203	-0.305061	0.219149
RPL18	Q07020	0.776824	0.269145	0.256003
CKAP4	Q07065	2.61639	1.47502	0.886573
LRP1	Q07954	5.00546	7.46795	3.09712
TGM3	Q08188	-0.548121	-2.29523	0.291579
LGALS3BP	Q08380	3.10972	4.18134	3.23677
MFGE8	Q08431	-0.0122844	0.885078	0.408634
DSC1	Q08554	-0.899736	-2.78156	0.468505
SLFN5	Q08AF3	0.198446	2.24877	0.495349
EP300	Q09472	0.193773	0.781438	0.129918
AHNAK	Q09666	0.117192	0.0649286	0.0805032
FSTL1	Q12841	3.44761	6.06573	2.98445
ACACA	Q13085	-0.736699	-0.845175	0.82856
PRDX4	Q13162	3.87839	3.54143	2.62047
PSMD2	Q13200	3.34751	4.20367	2.9437
ILK	Q13418	-0.580582	-0.215296	0.500117
NNT	Q13423	-1.01688	-0.881461	1.07117
MYO9B	Q13459	-0.276116	-0.279113	0.235626
PICALM	Q13492	-0.0768071	0.189525	0.104251
SQSTM1	Q13501	0.55487	1.17066	0.790588
TUBB3	Q13509	-0.00126556	0.380553	0.174479
RAB32	Q13637	-0.250894	-0.552043	0.439734
FHL1	Q13642	-0.909496	-1.00883	1.16065
RIN1	Q13671	-1.05542	-0.561948	0.852082
PKP1	Q13835	-0.354801	-3.44499	0.405679
TUBB2A	Q13885	-0.218808	-0.38113	0.189895
HNRNPD	Q14103	3.19808	2.42113	1.6069
DAG1	Q14118	8.51416	9.55063	3.5893
DSG2	Q14126	-1.74964	-0.762595	0.523504
FHL2	Q14192	-0.86544	-0.503776	0.839858
DCTN1	Q14203	0.0820592	-0.0981871	0.0705411
DYNC1H1	Q14204	1.30196	1.32354	0.337441
CTTN	Q14247	-0.262813	-0.268746	0.319924
FLNC	Q14315	-0.702711	-0.594511	0.731856
FKBP8	Q14318	-0.168782	-0.385031	0.264157
SEMA3A	Q14563	3.53338	1.65778	2.51993
DSC3	Q14574	-0.219575	-2.41049	0.251631
PUM1	Q14671	-0.118458	0.514055	0.257253
GANAB	Q14697	2.4056	4.08484	2.32345
MFSD10	Q14728	-0.561186	-0.756574	0.898124
LBR	Q14739	0.617192	-0.0576409	0.193053
LTBP1	Q14766	-1.13302	-0.729236	0.873553
LASP1	Q14847	-0.582226	-0.490192	0.689491
KPNB1	Q14974	2.93664	4.63118	2.80164
OXA1L	Q15070	-0.739629	-0.683996	0.861297
PDIA6	Q15084	0.616543	0.450518	0.617706
PLEC	Q15149	-0.642281	-0.593539	0.716177
PPA1	Q15181	-0.282311	1.43389	0.324076
PCBP1	Q15365	-0.00698822	-0.178057	0.0882162
PCBP2	Q15366	-0.276887	-0.437689	0.426218
UBE3C	Q15386	-0.420351	-0.570814	0.582209
DHCR24	Q15392	-1.14352	-0.759302	0.998429
CNN3	Q15417	-0.601224	0.17325	0.241057
CDSN	Q15517	-2.33011	-3.59584	0.896742
TGFBI	Q15582	0.398471	0.574309	0.639726
TRAM1	Q15629	-0.297147	-0.566533	0.379073
TRIP6	Q15654	-1.233	-0.741182	0.943089
PTPN14	Q15678	-0.455839	-0.717473	0.709715
NSDHL	Q15738	-0.174734	-0.223416	0.161405
SLC1A5	Q15758	2.80842	3.37128	1.23736
ATP6AP1	Q15904	2.54911	8.93132	2.77712
ZYX	Q15942	-0.486965	0.233909	0.384389
CSRP2	Q16527	-1.31985	-0.53917	0.52318
CDC37	Q16543	1.64511	1.36744	1.34241
ECM1	Q16610	3.31888	-0.600895	0.908202
FSCN1	Q16658	-0.565008	0.321591	0.471944
CYP1B1	Q16678	0.222679	-0.121484	0.158128
DECR1	Q16698	-0.557587	0.327838	0.363676
MAN2A1	Q16706	3.8843	2.38758	1.15803
PCK2	Q16822	-0.51756	-0.401932	0.46507
LEPRE1	Q32P28	2.98412	4.36372	2.88194
NDUFAF6	Q330K2	0.0590468	-0.182733	0.0830986
HSDL1	Q3SXM5	-0.640348	-0.687084	0.89251
ALDH1L2	Q3SY69	-0.912629	-0.604114	0.760643
HSD17B12	Q53GQ0	-0.484801	-0.510194	0.613027
AGK	Q53H12	-0.208548	-0.302967	0.221957
OCIAD2	Q56VL3	-1.27455	-0.688933	1.23286
TMEM41B	Q5BJD5	-1.82597	-0.219128	0.391048
EARS2	Q5JPH6	-0.743079	-0.554688	0.610129
PCID2	Q5JVF3	-1.03477	-0.736007	0.697803
GNAS	Q5JWF2	-0.21857	-0.244613	0.152253
TIMM23B	Q5SRD1	-0.0240373	0.0904243	0.0318773
CEP170	Q5SW79	-0.541657	-0.550957	0.559671
RARS2	Q5T160	-0.858636	-0.682761	0.841532
KPRP	Q5T749	-0.156926	-3.23229	0.367266
LYPLAL1	Q5VWZ2	-0.997823	-0.933522	1.1195
ECM29	Q5VYK3	-0.447247	-0.52899	0.56647
DENND4C	Q5VZ89	-0.579288	-1.03386	0.759045
MBLL	Q5VZF2	-1.28912	-1.20609	1.36066
RNF213	Q63HN8	-1.343	0.219819	0.342668
KANK2	Q63ZY3	-0.514013	-0.628578	0.65306
STEAP3	Q658P3	-0.939811	0.22571	0.417481
GLT8D1	Q68CQ7	-0.863724	-0.843664	0.963426
DHRS7B	Q6IAN0	0.0252779	-0.786859	0.397709
SLC25A24	Q6NUK1	-0.898652	-0.866651	1.02791
RETSAT	Q6NUM9	-1.38413	-0.691726	0.867603
TMEM214	Q6NUQ4	1.2458	1.8505	1.2712
PTRF	Q6NZI2	-0.0506181	0.446417	0.118239
MRPL14	Q6P1L8	-0.467182	-1.2286	0.823159
CRTC3	Q6UUV7	0.450129	-0.425905	0.264431
LCLAT1	Q6UWP7	-0.925647	-0.430871	0.570404
SBSN	Q6UWP8	-0.496149	-2.01613	0.210486
APOOL	Q6UXV4	-0.0895865	-0.139402	0.0909077
HACD2	Q6Y1H2	-0.841873	-1.06	1.32947
GIGYF2	Q6Y7W6	-0.548686	-0.659919	0.749922
CD109	Q6YHK3	6.59231	8.18717	3.53945
HSDL2	Q6YN16	-1.0926	-0.808989	0.956396
NCCRP1	Q6ZVX7	-0.155541	-2.68144	0.314313
TMTC3	Q6ZXV5	-0.378055	-0.35081	0.396205
IKBIP	Q70UQ0	0.44705	2.60732	0.428325
RPS27L	Q71UM5	0.405235	-0.174493	0.25603
CCDC80	Q76M96	2.53375	3.25822	1.21277
SND1	Q7KZF4	3.98541	4.50479	2.8362
RRAGA	Q7L523	0.104905	0.0250076	0.0429175
ZC3HAV1	Q7Z2W4	-0.013215	-0.175636	0.0711694
UBE3B	Q7Z3V4	-0.0269275	-0.0367151	0.0212894
CTU1	Q7Z7A3	-0.71563	-0.658725	0.61635
PHLDB2	Q86SQ0	-0.220401	0.548408	0.149264
GPR126	Q86SQ4	5.87788	7.53008	3.81359
TBC1D1	Q86TI0	0.443687	0.533573	0.179604
AGPAT6	Q86UL3	0.345393	0.613059	0.248769
NLRX1	Q86UT6	-0.200687	-0.128677	0.154106
PHLDB1	Q86UU1	-0.319343	-0.290072	0.372095
LUZP1	Q86V48	-0.325082	-0.149255	0.240462
CAND1	Q86VP6	0.345908	0.339518	0.203322
ANKLE2	Q86XL3	0.141699	-0.00637048	0.0400665
TRAPPC5	Q8IUR0	-0.387978	-0.6997	0.640242
SERPINA12	Q8IW75	-1.8857	-3.4738	0.858154
DNAJC10	Q8IXB1	0.354409	0.640075	0.36487
RHOT1	Q8IXI2	-0.320051	-0.0817703	0.164347
PNPLA6	Q8IY17	-0.198974	-0.418137	0.209971
RAVER1	Q8IY67	-0.368607	-0.595559	0.64598
CCAR2	Q8N163	-0.103135	0.381002	0.0696354
LRRC47	Q8N1G4	0.173583	0.399148	0.138652
ABHD12	Q8N2K0	0.523178	1.19359	0.853676
MINK1	Q8N4C8	-0.259609	-0.20145	0.197299
GOLM1	Q8NBJ4	10.141	7.16361	3.49108
HSD17B11	Q8NBQ5	-0.324323	-0.442269	0.466489
ATAD1	Q8NBU5	-0.494664	0.130174	0.257731
SERBP1	Q8NC51	1.94512	1.75969	0.551758
TNRC6A	Q8NDV7	-0.544373	-0.302065	0.182119
LPCAT1	Q8NF37	-0.231153	0.0456989	0.105759
ADCK3	Q8NI60	-0.449547	-0.559011	0.63738
CXorf38	Q8TB03	-0.403658	-0.382672	0.328284
SLC35B2	Q8TB61	-0.475958	-0.407422	0.498971
SFXN5	Q8TD22	0.456784	-0.380862	0.345299
NEK7	Q8TDX7	-0.315102	-0.344583	0.373845
GPX8	Q8TED1	-0.369186	-0.533482	0.497586
HDAC7	Q8WUI4	-0.226783	-0.0165406	0.132664
PTPMT1	Q8WUK0	-0.141519	-0.272601	0.133817
PDCD6IP	Q8WUM4	3.22458	1.98208	1.99482
POF1B	Q8WVV4	-0.768502	-5.60283	0.53834
FAM3C	Q92520	5.62577	6.35851	3.73105
GCN1L1	Q92616	-0.733466	-0.510042	0.736891
PXDN	Q92626	-0.308512	0.0677446	0.14892
ALG3	Q92685	-0.174117	-0.214027	0.150705
HTRA1	Q92743	3.91352	4.66014	2.9293
GGH	Q92820	2.99461	2.88705	1.02126
GLG1	Q92896	6.79672	5.29742	2.79344
UPF1	Q92900	-0.426074	-0.121418	0.29444
GCDH	Q92947	-1.02962	-0.828874	1.06525
TNPO1	Q92973	1.49474	2.41327	1.34237
LPP	Q93052	-0.376543	-0.348327	0.366314
PRKCDBP	Q969G5	-0.721412	-0.825421	0.911182
RPL36AL	Q969Q0	-0.144993	-0.74203	0.388315
NCLN	Q969V3	-0.641275	-0.263652	0.539475
ERGIC1	Q969X5	-0.226619	-0.433328	0.359355
FUBP1	Q96AE4	3.24285	5.32731	2.48263
LRRC59	Q96AG4	0.435701	1.61007	0.312507
SLC22A18	Q96BI1	-0.377339	-0.0237896	0.2113
NMD3	Q96D46	-0.979706	0.164702	0.335195
S100A16	Q96FQ6	0.368604	-0.231088	0.18448
FAHD2A	Q96GK7	0.306768	-0.566621	0.28897
ZC3HAV1L	Q96H79	-0.878743	-0.669737	0.96113
PDLIM5	Q96HC4	-0.269971	-0.328224	0.333991
SUCLG2	Q96I99	-1.09537	-0.896715	0.642602
GMPPA	Q96IJ6	-0.257356	-0.849284	0.587474
ABHD14B	Q96IU4	-0.469599	0.371695	0.212325
USMG5	Q96IX5	-0.52685	-0.46868	0.447158
CHAMP1	Q96JM3	-0.481174	-0.186745	0.414964
PDLIM2	Q96JY6	-0.732935	-0.774926	0.684821
ZFYVE19	Q96K21	-0.697317	-0.457358	0.828763
SLC35E1	Q96K37	-0.698199	-0.680109	0.539624
MBOAT7	Q96N66	-0.748569	-0.58867	0.767538
SERPINB12	Q96P63	-0.341558	-2.01881	0.328183
RBM14	Q96PK6	-0.796195	-0.812594	0.89946
SLC38A2	Q96QD8	4.91778	3.66734	2.58415
MED15	Q96RN5	-1.7877	0.0520627	0.399711
MCCC1	Q96RQ3	-0.721891	-0.767826	0.799549
ERBB2IP	Q96RT1	-0.131634	-0.394042	0.284581
GPX7	Q96SL4	-1.22899	-0.166982	0.437012
CNN2	Q99439	-0.833638	-0.347417	0.687711
VAT1	Q99536	-0.745958	-0.535666	0.708494
LGMN	Q99538	1.08041	1.85797	0.637348
CCT7	Q99832	-0.05125	0.143354	0.0640429
HIST1H2BN	Q99880	0.751799	0.379424	0.230633
SEMA3C	Q99985	4.1899	7.7	3.49208
PELO	Q9BRX2	-0.843308	-0.383617	0.407063
NTPCR	Q9BSD7	-0.613255	-0.905965	0.925171
C19orf52	Q9BSF4	0.24472	0.0207561	0.0466969
DCTN5	Q9BTE1	-0.772866	-1.67586	0.864956
TUBB6	Q9BUF5	-0.065726	0.035417	0.0309252
DERL1	Q9BUN8	-0.612847	-0.66365	0.526332
SFXN3	Q9BWM7	-0.644205	-0.65254	0.834557
ANGPTL4	Q9BY76	3.7305	4.60322	2.1121
RAB34	Q9BZG1	-2.03009	-0.698081	0.750188
SLIRP	Q9GZT3	0.316389	0.107426	0.161531
SRR	Q9GZT4	-0.547102	-0.611051	0.729335
TMEM126A	Q9H061	-0.588009	-0.603555	0.783859
SIK2	Q9H0K1	-0.491674	-0.157245	0.317262
OSBPL5	Q9H0X9	-0.955451	-0.0750522	0.446762
SLC25A51	Q9H1U9	-0.509493	-0.393036	0.522585
EHD4	Q9H223	-0.553482	-0.545844	0.652034
PARL	Q9H300	-0.698775	-0.60752	0.594819
TXNIP	Q9H3M7	-0.691788	-1.09917	1.01424
UNC45A	Q9H3U1	-0.407716	0.133435	0.315519
EHD1	Q9H4M9	-0.173776	-0.623616	0.447217
ALG2	Q9H553	-0.523971	-0.464489	0.561039
TFB2M	Q9H5Q4	0.401335	-0.587822	0.545601
PEAK1	Q9H792	-0.654241	0.0952614	0.303943
PTGES2	Q9H7Z7	-1.36483	-0.84724	0.628824
SRD5A3	Q9H8P0	-0.466882	-0.449111	0.535047
SLC25A22	Q9H936	-1.00101	-0.581203	0.695533
SFXN1	Q9H9B4	-0.702083	-0.690724	0.929758
PLEKHA5	Q9HAU0	-0.511423	-0.356653	0.529431
TNS1	Q9HBL0	-0.604464	-0.845289	0.907226
SLC38A10	Q9HBR0	-0.0107121	0.890063	0.454237
SLC25A19	Q9HC21	-0.624173	-0.702619	0.803891
NEK6	Q9HC98	-0.559503	-0.328939	0.363704
MCCC2	Q9HCC0	-0.631348	-0.761048	0.872342
ATP13A1	Q9HD20	-0.753997	-0.44947	0.712343
TIMMDC1	Q9NPL8	-0.737643	-0.740499	0.911058
RTN4	Q9NQC3	0.27565	0.529112	0.275059
PDLIM7	Q9NR12	-0.537225	-0.67846	0.787282
MBNL1	Q9NR56	-0.714218	-0.299469	0.395616
PDGFC	Q9NRA1	3.08829	2.09807	2.59998
EIF4ENIF1	Q9NRA8	-2.27502	-1.62528	0.753675
AGPAT4	Q9NRZ5	-0.924866	-0.987149	0.947037
AGPAT3	Q9NRZ7	-1.44987	-0.874462	1.14656
IARS2	Q9NSE4	-0.805357	-0.698471	0.826941
SACM1L	Q9NTJ5	0.446753	1.23908	0.251475
DECR2	Q9NUI1	-0.477996	-0.638142	0.682408
AGPAT5	Q9NUQ2	-1.03995	-1.32153	1.20512
ABCF3	Q9NUQ8	-0.559995	-0.730997	0.875728
SEPT11	Q9NVA2	1.90703	2.20204	0.827316
PARVA	Q9NVD7	-0.371849	-0.216621	0.216856
DNAJC11	Q9NVH1	-0.172307	0.567041	0.265413
ARL8B	Q9NVJ2	-0.0784388	-0.0869953	0.0626821
RBM22	Q9NW64	-0.310208	-1.29787	0.678412
SMPD4	Q9NXE4	-0.300388	-0.390629	0.297486
B3GNT2	Q9NY97	2.27492	3.56943	2.49537
FKBP11	Q9NYL4	-0.0952966	-0.0192973	0.0223916
TECR	Q9NZ01	-0.648958	-0.400683	0.554001
MTCH1	Q9NZJ7	-0.568184	-0.679803	0.781474
EHD2	Q9NZN4	-0.179539	-0.392162	0.309325
CALML5	Q9NZT1	-1.54186	-2.62635	0.551003
LMCD1	Q9NZU5	-0.660604	-0.502945	0.634121
HACD3	Q9P035	0.181327	0.592055	0.273809
ORMDL1	Q9P0S3	-0.707471	-0.847302	1.03874
SH3BP4	Q9P0V3	-0.456526	0.0735217	0.257455
RRBP1	Q9P2E9	0.786296	0.781469	0.339387
LARS	Q9P2J5	0.145796	0.337378	0.0899786
ANKFY1	Q9P2R3	-0.877881	0.115493	0.645615
SUCLA2	Q9P2R7	-1.51917	-1.05896	0.942242
DHCR7	Q9UBM7	-0.901001	-0.666567	0.975716
DNAJB11	Q9UBS4	0.965187	1.85272	1.43056
STK39	Q9UEW8	-0.233144	-0.762465	0.422456
PISD	Q9UG56	-0.421082	-0.533451	0.610952
ABCF2	Q9UG63	-0.171956	0.843859	0.408804
TES	Q9UGI8	-0.782344	-0.645181	0.946052
ARMCX3	Q9UH62	-0.171992	-0.0867325	0.0953322
LIMA1	Q9UHB6	-0.178709	-0.121987	0.149195
SEPT9	Q9UHD8	0.504116	0.430384	0.494872
EIF2B4	Q9UI10	-1.11186	-0.98431	1.07697
GNPTG	Q9UJJ9	3.71212	3.90277	2.22056
SLC25A13	Q9UJS0	-0.588286	-0.655665	0.825402
DCTN4	Q9UJW0	-0.806085	-0.542133	0.732762
HSPB8	Q9UJY1	-2.2859	-0.756711	1.46787
C14orf1	Q9UKR5	-1.09707	-0.909162	1.01023
SLC39A10	Q9ULF5	5.50445	5.16268	2.71805
TMCO1	Q9UM00	-0.181849	1.96141	0.485109
DDX19A	Q9UMR2	-0.524516	-0.184116	0.389864
VPS4A	Q9UN37	-0.246528	0.150136	0.123408
SNX6	Q9UNH7	-0.293287	-0.388223	0.273509
PROCR	Q9UNN8	4.34414	6.31352	2.98926
MINPP1	Q9UNW1	2.74408	4.63142	3.31017
TRIM33	Q9UPN9	-0.900731	-0.695419	0.975991
TNRC6B	Q9UPQ9	-0.535701	-0.325918	0.423064
TBC1D2B	Q9UPU7	-0.519982	-0.727987	0.858073
PA2G4	Q9UQ80	1.86029	2.32855	1.11197
GNE	Q9Y223	-0.608591	-0.631504	0.681174
PLAA	Q9Y263	0.00993578	0.15407	0.0480204
NUDC	Q9Y266	0.824843	0.35573	0.559125
VDAC3	Q9Y277	0.236599	0.27576	0.0715365
FARSA	Q9Y285	-0.176184	-0.299346	0.19592
AKAP2	Q9Y2D5	0.896681	0.0684643	0.16735
WDR37	Q9Y2I8	-0.793622	-0.719587	0.905827
SIK3	Q9Y2K2	-0.612756	-0.526645	0.547452
GSTK1	Q9Y2Q3	-0.829764	-0.806608	0.852649
ACOT9	Q9Y305	-0.660065	-0.665267	0.778836
LUC7L2	Q9Y383	-0.493838	0.405059	0.259611
SBDS	Q9Y3A5	0.560765	-0.665403	0.351265
RTCB	Q9Y3I0	-0.241665	-0.381242	0.238038
RPL36	Q9Y3U8	0.998606	1.29463	0.443224
SAMHD1	Q9Y3Z3	-0.717149	-0.452225	0.627117
TLN1	Q9Y490	3.06803	2.82515	1.04348
LOXL2	Q9Y4K0	10.6591	6.39602	3.0447
HYOU1	Q9Y4L1	3.31224	2.18525	1.71258
AFG3L2	Q9Y4W6	-0.237192	-0.399738	0.370902
RNF114	Q9Y508	-0.612906	-0.185101	0.537971
PRRC2C	Q9Y520	-0.56585	-0.34161	0.455361
SRPRB	Q9Y5M8	-0.0393797	-0.00135173	0.0196818
GMPPB	Q9Y5P6	-0.810471	-0.66062	0.917183
FADS3	Q9Y5Q0	-0.646087	-0.600979	0.734314
MAGED1	Q9Y5V3	-0.53389	-0.608417	0.720009
SNX8	Q9Y5X2	-0.71147	-0.718449	0.815322
NCOR2	Q9Y618	-0.939609	-0.581115	0.811615
SLC25A15	Q9Y619	-0.803396	-0.652618	0.994804
ALG5	Q9Y673	-1.49233	-1.20691	1.49167
COPG1	Q9Y678	1.34615	1.30272	1.53464
CLIC4	Q9Y696	0.721159	1.91094	0.660034
NFS1	Q9Y697	-1.31482	-0.935977	0.884239
EMILIN1	Q9Y6C2	3.32167	5.09313	2.07312
MTCH2	Q9Y6C9	-0.504856	-0.518462	0.638961
CEPT1	Q9Y6K0	-0.335041	-0.0791278	0.162839
SQRDL	Q9Y6N5	-0.588855	-0.465516	0.582576
NCOA3	Q9Y6Q9	-0.270675	-0.474886	0.255317

## Sheet: Fig. 5c
Gene	Representative ID	logFC_uncat_cat.x	logFC_uncat_cat.y	mean –log10 adjusted p-value
TPM3	A0A087WWU8	0.928237	0.953194	0.428353
ESYT2	A0FGR8	-0.0917439	-0.163599	0.143218
ILVBL	A1L0T0	-0.13686	0.244095	0.277921
CAPZB	B1AK87	0.118718	0.176365	0.258412
ACOT7	O00154	-2.04588	0.594286	0.921009
MYO1C	O00159	0.0449801	1.05861	0.898613
AP3B1	O00203	0.272577	1.05534	0.945761
PSMD11	O00231	-1.05683	-0.46295	0.889607
CLIC1	O00299	-0.816904	0.513524	1.07338
QSOX1	O00391	-1.18688	-0.00546989	1.05303
IPO5	O00410	-0.283925	0.226945	0.338491
DNM1L	O00429	-0.474877	0.498538	0.506465
PIK3R2	O00459	4.83233	1.97042	2.84101
AGRN	O00468	-2.53239	-0.114709	1.02226
SDCBP	O00560	-1.53626	0.00460998	1.36331
DDX3X	O00571	0.514724	0.263018	0.84629
MAN2B1	O00754	-3.18149	-0.423963	1.03193
ACACB	O00763	0.466186	0.249178	0.651606
HSPB6	O14558	-0.256586	-0.120169	0.321119
AP3D1	O14617	-0.417763	0.635152	0.626069
TOR1B	O14657	-2.65746	-0.712011	2.12305
ADAM10	O14672	-1.19183	-0.611621	1.51752
CDIPT	O14735	-0.87796	0.900406	0.79595
TPP1	O14773	-1.98634	-0.643443	1.80301
NRP1	O14786	6.67554	4.02378	3.61454
PSMA7	O14818	-0.84257	0.442327	1.19358
MGST3	O14880	-0.171478	0.32175	0.227042
XPO1	O14980	-0.678638	0.114618	0.99093
ARPC3	O15145	-0.0876783	1.11785	0.72142
SURF4	O15260	-0.193656	0.504364	0.515343
SLC16A3	O15427	0.260754	-0.0998603	0.0883666
PHGDH	O43175	0.0186652	0.378762	0.244453
TGFB1I1	O43294	-0.771682	-0.732552	1.03288
AKR7A2	O43488	-0.513301	0.372468	0.758404
B4GAT1	O43505	-3.52756	-0.292695	1.57183
XPOT	O43592	-1.76301	-0.859372	0.619911
ACTN4	O43707	-0.936877	-0.577472	1.16832
NARS	O43776	-1.839	0.727073	0.940946
MYO1B	O43795	0.0163958	0.07205	0.0598725
IDH3B	O43837	0.697434	0.124096	0.729502
OPA1	O60313	0.134767	0.00582361	0.0970588
DFNA5	O60443	0.86425	0.141573	0.226969
NRP2	O60462	3.99109	2.29009	1.98112
ACSL4	O60488	0.742776	0.661801	0.83511
SYNCRIP	O60506	-1.47324	-0.25095	1.2398
B4GALT4	O60513	-2.41039	-0.286126	0.675786
PLOD3	O60568	-0.834015	0.325924	0.964292
DIAPH1	O60610	-0.373285	0.310959	0.424972
PLIN3	O60664	-0.96143	-0.0430249	0.873662
UGDH	O60701	0.113631	0.215916	0.300184
CTNND1	O60716	0.0983183	-0.139589	0.199464
DPM1	O60762	0.769045	0.447704	1.05953
USO1	O60763	-0.660409	0.644963	0.845428
WDR1	O75083	-0.862945	1.27394	1.7977
CPNE3	O75131	-0.019394	0.913646	0.302352
VPS4B	O75351	-1.52508	0.528711	0.888174
FLNB	O75369	-0.909709	-0.129838	1.06253
SEC22B	O75396	-0.08289	0.455774	0.27435
CLN5	O75503	-2.34022	-0.930541	1.24178
SLC25A12	O75746	0.28058	0.900633	0.834825
EIF3G	O75821	-0.647311	0.283851	0.242529
IDH1	O75874	-2.35792	0.561361	1.3458
TRIO	O75962	0.331478	-0.466365	0.212777
ATP5L	O75964	-1.58313	-0.266892	0.610269
SRP72	O76094	-0.960618	0.201181	0.444904
TOMM70A	O94826	0.692639	1.30115	0.789123
UFL1	O94874	0.0837979	0.573803	0.51832
ENDOD1	O94919	-0.336748	1.03212	0.964254
SEC31A	O94979	-0.203128	0.372047	0.465948
CLSTN1	O94985	-1.91682	-1.19346	1.92039
NDUFB4	O95168	-0.307745	0.28154	0.351784
LUC7L3	O95232	-0.094755	-0.452101	0.425424
NDUFA10	O95299	0.181297	0.0218813	0.161031
PAPSS2	O95340	-0.326484	0.167483	0.620041
IPO7	O95373	0.100258	0.379137	0.392817
AHSA1	O95433	-1.74657	0.721254	1.37686
ACSL3	O95573	-0.498608	-0.289682	0.672863
MAP4K4	O95819	0.705247	0.203795	0.796041
ABHD16A	O95870	0.121513	-0.543031	0.624784
EFEMP2	O95967	2.21557	0.0608625	0.825743
PEX11B	O96011	-0.0968942	-0.249105	0.196364
LDHA	P00338	-0.512473	0.308746	0.832967
MT-CO2	P00403	-1.79798	0.314268	0.578533
PNP	P00491	-1.965	1.64256	1.42072
HPRT1	P00492	-1.32173	0.657398	1.35432
EGFR	P00533	0.998959	-0.605338	1.27383
PGK1	P00558	-1.1881	-0.0514378	1.07082
PLAU	P00749	-0.360364	-0.255144	0.633125
PLAT	P00750	1.6004	0.141687	1.62086
SERPINA3	P01011	-1.86496	-0.698571	1.78158
TIMP1	P01033	-1.74226	0.259532	1.26926
CST3	P01034	-4.21623	0.80198	1.00813
LDLR	P01130	1.1138	0.116851	1.20772
TGFB1	P01137	-1.75444	-0.346187	0.525864
LMNA	P02545	-1.6142	-0.303421	1.45409
APOE	P02649	3.08376	-0.186435	1.41392
FN1	P02751	1.48765	0.0203218	1.24859
TFRC	P02786	-0.201792	-0.315103	0.482549
GBA	P04062	-1.25023	-0.929306	0.868159
ALDOA	P04075	-0.916955	0.384248	1.33387
ANXA1	P04083	-0.019551	0.920205	0.807166
PRNP	P04156	-1.36486	-0.415867	1.25124
THY1	P04216	5.30675	0.697342	1.44684
GAPDH	P04406	0.0805897	0.662681	0.19031
HLA-C	P04439	0.38047	-0.10455	0.400067
CAPNS1	P04632	0.0562504	-0.746674	0.762035
HSPB1	P04792	-0.752537	0.39083	0.8418
RPN1	P04843	0.323774	0.522613	0.860175
RPN2	P04844	-0.237941	0.118691	0.120893
GNAI2	P04899	0.402365	0.32019	0.750357
ATP1A1	P05023	-0.0208705	-0.340018	0.210993
APP	P05067	-3.04262	-2.385	2.8935
SERPINE1	P05121	-0.194489	-0.631724	0.643399
SLC25A5	P05141	-0.131117	-0.648446	0.676092
ISG15	P05161	2.04731	-0.441417	0.524479
PCCA	P05165	0.553642	-0.226924	0.691263
PCCB	P05166	0.618806	0.453017	1.20729
RPLP2	P05387	-0.781483	1.02273	1.42983
RPLP0	P05388	-0.278047	0.132453	0.437882
ITGB1	P05556	0.392981	-0.741701	0.920028
KRT18	P05783	-2.5494	-0.253625	1.65021
COL5A2	P05997	-1.59166	-0.896176	1.80646
GLA	P06280	-2.50682	-1.11281	1.9817
ATP5B	P06576	-0.839783	-0.858156	0.490016
ENO1	P06733	-0.863652	-0.160906	1.05793
GPI	P06744	-1.72625	-0.0438229	1.49184
NPM1	P06748	-0.734259	-1.98765	0.977752
TPM3	P06753	-0.979297	1.10882	1.07452
ITGAV	P06756	2.76838	0.568562	2.03597
SERPINE2	P07093	-0.47188	-0.301534	0.80563
LDHB	P07195	0.235262	0.0666932	0.322737
PROS1	P07225	-1.37612	-1.44006	1.02046
P4HB	P07237	-0.249249	0.663098	0.60317
CTSD	P07339	-1.46825	-0.0459546	1.3238
ANXA2	P07355	0.329914	0.473973	0.846287
CAPN1	P07384	-0.0100321	0.936402	0.152789
TUBB	P07437	-0.320948	-0.154181	0.388244
PSAP	P07602	-2.04314	-2.09411	2.17391
HEXB	P07686	-1.65574	-0.401437	1.53306
CTSL	P07711	-0.880437	-3.26387	1.29714
PFN1	P07737	-0.863547	0.107089	0.81598
EPRS	P07814	-0.19791	0.691628	0.579964
CTSB	P07858	-0.909284	-0.457058	1.28008
HSP90AA1	P07900	-0.839233	0.154055	0.997836
HNRNPC	P07910	-0.578471	-1.59128	1.58544
LAMB1	P07942	-1.76734	-0.515475	0.849467
THBS1	P07996	0.727289	0.434155	1.27753
ANXA6	P08133	-0.0737566	0.476276	0.382306
SLC3A2	P08195	0.365388	-0.645229	0.790735
HSP90AB1	P08238	-0.846499	0.10824	0.936473
SRPR	P08240	0.159178	-0.102293	0.198159
MMP2	P08253	3.15728	-0.459738	1.6556
ITGA5	P08648	5.33754	-0.394519	1.89343
VIM	P08670	-1.13302	0.336373	1.25756
RPS17	P08708	-1.62444	0.201831	0.486148
ANXA5	P08758	-0.044564	0.455339	0.427047
RPSA	P08865	-0.200961	0.325118	0.430576
ACAA1	P09110	0.404751	-0.18619	0.474521
GSTP1	P09211	-0.0319442	0.404041	0.270281
LGALS1	P09382	0.480581	-0.401125	1.0801
HMGB1	P09429	-1.11582	-0.803538	0.810214
CNP	P09543	0.17652	0.184781	0.303803
PDGFRB	P09619	5.95693	2.00319	2.88749
HNRNPA1	P09651	-1.07294	-1.16777	1.50182
PARP1	P09874	-1.61605	-0.417823	1.21654
	P0CW20	-0.678973	-2.03658	2.19254
HSPA1B	P0DMV9	-0.840384	-0.0737538	0.7807
TROVE2	P10155	-0.215518	0.291362	0.327996
GAA	P10253	-3.02086	-0.0295895	0.949175
ARAF	P10398	-1.29869	-0.463786	0.919858
TXN	P10599	-0.15678	0.437409	0.242208
CTSA	P10619	-1.11907	-0.847297	1.82235
MGST1	P10620	0.237587	0.137409	0.183672
TFPI	P10646	-0.707096	-0.475305	1.18039
HSPD1	P10809	-0.631419	0.393175	0.807569
CLU	P10909	-1.44021	-1.20794	1.50698
HSPA5	P11021	-0.735541	0.119985	0.850522
LAMC1	P11047	-0.519824	-0.375322	0.958198
HSPA8	P11142	-0.76442	0.201045	0.962946
SLC2A1	P11166	-1.92124	0.32507	1.10169
PYGB	P11216	-0.628227	0.501026	1.10337
G6PD	P11413	-0.730744	0.444272	1.19159
PC	P11498	0.547475	-0.11028	0.654053
MTHFD1	P11586	0.0564664	-0.406908	0.411842
IGF2R	P11717	2.72636	2.58316	2.83536
PABPC1	P11940	-0.882227	0.439165	1.09316
PCNA	P12004	-1.04838	-0.464301	0.898538
HARS	P12081	0.00823578	1.26881	0.673861
COL6A1	P12109	-1.12624	-0.990232	1.60447
COL6A2	P12110	0.148148	0.653917	0.397586
COL6A3	P12111	0.578733	1.54165	1.29122
SLC25A4	P12235	0.20775	-0.199989	0.244346
SLC25A6	P12236	0.248629	-0.121366	0.274112
IMPDH2	P12268	-0.697121	0.980537	1.35764
ACTN1	P12814	-0.977025	-0.524278	1.3745
XRCC6	P12956	-0.703289	0.905269	1.49661
XRCC5	P13010	-0.659214	0.415766	0.886692
RNH1	P13489	-0.329506	1.03972	0.904643
VCAN	P13611	2.45079	0.53976	1.869
EEF2	P13639	-0.487971	0.289964	0.719739
PDIA4	P13667	-0.718096	0.71566	1.13272
P4HA1	P13674	-1.88764	0.524479	0.591001
PLS3	P13797	-0.636847	0.609601	0.963216
ETFA	P13804	-0.190893	-1.92398	0.551277
MIF	P14174	-0.0741418	0.362899	0.33468
PRKCSH	P14314	-2.34836	0.697941	0.754755
PKM	P14618	-0.514899	0.244282	0.720774
HSP90B1	P14625	-0.813176	0.478337	0.853885
DARS	P14868	-0.441579	0.36331	0.72298
ANPEP	P15144	4.92563	-0.707873	2.74511
PVR	P15151	-1.50205	-1.07026	2.02043
EZR	P15311	-0.727212	-0.124587	0.944265
NQO1	P15559	-0.164549	-0.013084	0.131079
GNS	P15586	-1.44624	-0.391525	1.64596
RPS2	P15880	-0.233559	-0.188943	0.306146
DSP	P15924	4.46381	2.6396	1.14925
CD44	P16070	-1.09994	-0.219249	1.17125
CBR1	P16152	-1.07958	1.13942	1.39823
PDGFRA	P16234	6.82185	5.04696	3.21647
GLB1	P16278	-1.96306	-0.693438	1.64778
ATP2A2	P16615	-0.1803	-0.954566	0.753625
CAPN2	P17655	-0.518674	0.595303	0.820299
CTPS1	P17812	-0.503692	-0.359428	0.817467
ENG	P17813	3.16808	0.516542	1.98875
PFKL	P17858	0.172122	0.0509266	0.17919
LGALS3	P17931	0.595048	0.637894	1.24158
PSMC3	P17980	-0.865252	1.72096	1.38583
TCP1	P17987	-0.00607759	0.0743724	0.0465601
PTPN1	P18031	0.469905	0.27769	0.6119
ITGB5	P18084	3.0536	0.740068	1.9281
ARF4	P18085	-0.387281	0.411	0.762133
RPL7	P18124	-3.00611	0.451246	0.542515
VCL	P18206	-0.793151	0.804876	1.12029
RPL17	P18621	-1.40585	0.0255966	1.00029
PGAM1	P18669	-1.61358	-1.71019	2.05984
CDH2	P19022	3.20517	0.0762617	1.44631
NCL	P19338	-1.02226	-0.736763	1.45807
EIF2AK2	P19525	0.0789555	-0.30949	0.154746
SRM	P19623	-0.229813	0.548647	0.836013
SLC9A1	P19634	5.18507	-0.129135	0.812255
ANXA7	P20073	-1.22052	-0.660842	0.227346
PSMB1	P20618	-1.93718	0.781707	0.863307
CSRP1	P21291	-0.343411	-1.23512	1.22041
MAOA	P21397	-0.0985475	0.103335	0.167925
NT5E	P21589	-0.896981	-0.223742	1.3034
SDHB	P21912	1.01182	-0.238605	0.270678
CD9	P21926	-0.190481	-0.0372598	0.0859462
TGM2	P21980	0.599218	1.87809	0.746045
PCMT1	P22061	-0.624773	-0.87806	1.14754
GART	P22102	-0.336329	-0.433628	0.642888
PAICS	P22234	-0.707763	-0.0486624	0.774279
UBA1	P22314	-0.920096	0.982365	1.77707
NME1-NME2	P22392	-1.08552	0.0517859	1.22241
HNRNPA2B1	P22626	-1.02645	-0.981615	1.46317
UQCRC2	P22695	0.0134606	0.145791	0.118348
PPIB	P23284	0.371901	0.100286	0.548995
WARS	P23381	-0.75729	0.263408	0.967728
RPS3	P23396	0.100835	-0.149202	0.177523
JAK1	P23458	1.37756	-0.589528	1.99344
AHCY	P23526	-0.721886	0.619746	0.887983
CFL1	P23528	-0.626915	0.0605991	0.622158
ATP2B4	P23634	0.300351	-0.642163	0.837818
IGFBP6	P24592	-1.59084	-0.02399	0.865315
ACAT1	P24752	0.0197664	-0.560042	0.547399
TNC	P24821	1.59904	-0.451069	1.65114
RPS12	P25398	-1.23719	-1.12159	1.85193
ATP5A1	P25705	0.038893	0.276708	0.24571
PSMA4	P25789	-3.17161	0.988008	0.656255
ITGA3	P26006	-0.276504	-0.818731	0.974799
PTX3	P26022	-1.27886	-0.914717	1.33493
MSN	P26038	-0.34599	0.572857	1.05769
U2AF2	P26368	-3.79445	-0.569308	1.02329
RPL13	P26373	-0.810551	-0.196152	0.578466
PTBP1	P26599	-1.41699	-0.810016	1.7538
TARS	P26639	0.256016	1.12899	0.923905
VARS	P26640	-0.339	0.202743	0.476498
EEF1G	P26641	-0.193464	0.57496	0.690725
YWHAQ	P27348	-0.320444	0.630448	0.914744
MAPK3	P27361	-1.71162	-0.0814214	1.51715
DPP4	P27487	6.2039	-0.660197	1.53539
RPL10	P27635	-1.10873	-0.394088	1.38455
CD82	P27701	-0.528573	-0.653735	0.735031
CAD	P27708	-0.0925847	1.02977	0.871311
MAP4	P27816	-0.211132	-0.268505	0.289715
PSMA5	P28066	-1.56505	0.944471	0.730947
PSMB6	P28072	-3.09646	-0.103358	0.99672
PSMB5	P28074	-2.8156	0.765525	1.33499
ABCD3	P28288	-0.0385632	0.990482	0.677096
MAPK1	P28482	-1.73858	-0.551972	1.82077
LAP3	P28838	-1.75034	0.0939964	1.13038
HSD11B1	P28845	-0.462809	0.402349	0.283139
TKT	P29401	-1.11287	-0.288717	1.35388
PML	P29590	-1.82376	-2.76306	1.1734
EEF1D	P29692	-0.649144	-0.077239	0.471328
PRDX6	P30041	-0.511173	-0.332615	0.84967
BLVRB	P30043	-2.50776	-1.50241	1.3803
PRDX3	P30048	0.510536	0.959294	0.912429
RPL12	P30050	-0.181055	0.116487	0.257794
PEBP1	P30086	-1.54695	0.0423064	0.43851
PDIA3	P30101	-0.354722	-0.0184119	0.391311
PPP2R1A	P30153	-1.22309	0.724858	1.2834
AXL	P30530	-1.49275	-0.850952	1.73187
LRPAP1	P30533	-0.351984	0.4043	0.840851
MAT2A	P31153	-2.27669	-0.276297	1.31716
HNRNPH1	P31943	-0.488357	-1.01818	0.967306
YWHAB	P31946	-0.82706	0.070786	0.460827
STIP1	P31948	-0.781273	0.189666	0.736031
S100A11	P31949	-0.134477	0.45358	0.214849
PRDX2	P32119	0.85423	0.70653	0.441126
PYCR1	P32322	-0.30525	-0.78717	0.596359
RPL9	P32969	-4.33395	0.370461	1.82326
ACSL1	P33121	0.0202675	-0.774314	0.747807
KIF5B	P33176	-0.0294474	0.981072	0.825123
ABCC1	P33527	2.04504	-0.840229	1.56078
HSPA4	P34932	-0.906339	1.44096	1.13542
GPC1	P35052	0.923433	0.189896	1.13311
CTNNA1	P35221	-2.08637	0.130586	0.548711
PHB	P35232	0.869296	1.96192	1.40363
SERPINB6	P35237	-0.107096	1.18626	0.69963
RPL22	P35268	2.77434	0.39605	0.40813
FBN1	P35555	1.56856	-0.325165	0.940721
MYH9	P35579	0.298281	0.734726	0.640348
COPB2	P35606	-0.446842	0.713654	0.967259
BSG	P35613	1.78682	-0.29801	1.64841
GLRX	P35754	-0.191632	-1.05221	0.92905
ATP5C1	P36542	0.539892	0.0377949	0.57119
RPL4	P36578	-2.35602	-0.105061	1.39557
GPX4	P36969	-0.0989267	-0.518512	0.273661
SRP14	P37108	-1.02896	0.151475	0.34311
TAGLN2	P37802	-0.592079	0.518013	1.03835
HSPA9	P38646	-0.0314556	0.128099	0.124509
RPS19	P39019	-0.676914	-0.645312	0.786451
RPL3	P39023	-1.22673	0.24008	1.11722
COL18A1	P39060	0.156594	-0.119493	0.203033
FEN1	P39748	0.253884	-0.157721	0.184209
CAPG	P40121	-0.631535	0.615675	0.644828
IL6ST	P40189	6.89907	1.86224	2.26887
CCT6A	P40227	0.303705	-0.256794	0.57863
RPL13A	P40429	-4.83566	-0.157202	0.819705
ARL1	P40616	-0.0343252	0.866318	0.758881
STAT3	P40763	3.32798	0.50319	2.19088
MDH2	P40926	-0.518564	0.289311	0.744544
HADHA	P40939	1.2348	0.384681	1.60215
EIF2S3	P41091	-0.463588	-0.706564	0.44455
GARS	P41250	-0.520564	1.07368	1.25597
IARS	P41252	-0.334919	0.301391	0.667928
STAT1	P42224	-0.156408	-0.134766	0.190368
RPS27	P42677	0.883324	-0.631438	0.623075
ACAA2	P42765	-0.341395	-0.541923	0.641455
PRCP	P42785	-1.93477	-0.936036	1.72106
ECE1	P42892	-0.764529	-1.5622	1.83431
RANBP1	P43487	-0.445238	0.51589	0.418634
NAMPT	P43490	-0.462901	0.168919	0.596119
VDAC2	P45880	0.629066	0.89993	1.38598
NSF	P46459	-0.3811	0.784639	0.513382
RPL27A	P46776	-0.935033	0.0465568	0.776503
RPL5	P46777	-2.09561	-0.0410021	1.14487
RPL21	P46778	-0.413894	0.291306	0.205286
RPL28	P46779	-1.58884	-0.588079	1.10462
RPS9	P46781	-0.243503	0.430947	0.52974
RPS5	P46782	0.0684757	-0.0492891	0.0671629
RPS10	P46783	-0.0161017	-0.108783	0.0315209
MAP1B	P46821	-0.284085	0.558	0.897707
UTRN	P46939	-0.0211827	-3.31748	0.821123
IQGAP1	P46940	-0.187483	0.411772	0.492008
STT3A	P46977	-0.0948429	0.0967286	0.140111
ALDH1A3	P47895	-0.346591	-0.675007	0.786876
ATP5O	P48047	0.183892	-0.232467	0.321832
ARCN1	P48444	-0.911061	0.768034	1.58804
GCLM	P48507	-0.92205	-0.188578	0.372552
CCT5	P48643	0.176171	-0.159327	0.218616
HSPA13	P48723	-1.52142	-0.749579	1.41808
IDH2	P48735	0.152819	-0.108716	0.19001
PXN	P49023	-0.215194	-0.938036	0.920956
RPL34	P49207	-3.50658	-1.16701	1.62482
FASN	P49327	-0.085197	0.777561	0.773909
CCT3	P49368	0.0226405	-0.366909	0.317307
TUFM	P49411	-0.214498	-0.645199	0.768134
AARS	P49588	-1.13291	-0.361522	1.18402
SARS	P49591	-0.401327	0.511562	0.498668
PSMB3	P49720	-1.17993	0.737084	1.05989
ACADVL	P49748	0.799452	0.181948	0.864119
MMP14	P50281	4.6356	0.133144	1.95075
GDI2	P50395	-0.683053	1.03233	1.09214
CPT1A	P50416	0.835031	-0.153541	0.286175
SERPINB8	P50452	-0.271634	1.66845	0.332651
SERPINH1	P50454	0.0999869	0.469464	0.567595
VASP	P50552	-1.3155	-0.0359449	0.966495
DNM2	P50570	0.236824	0.55546	0.493158
HLCS	P50747	0.620204	0.358953	0.923009
PPT1	P50897	-1.86964	-0.926926	1.39575
RPL14	P50914	-0.362868	0.0672165	0.213755
CCT8	P50990	-0.199776	0.383423	0.456837
CCT4	P50991	0.2795	0.282909	0.643286
ANXA11	P50995	-0.0205391	0.980039	0.60415
RAB7A	P51149	-0.293458	0.8267	0.671122
RAB13	P51153	0.101137	-0.0647883	0.108857
GALK1	P51570	-0.515269	-1.03775	1.20135
HSD17B4	P51659	1.03652	0.00420762	0.852136
PGD	P52209	-0.393969	1.43824	1.08838
HNRNPM	P52272	-0.299139	0.386903	0.433267
ARHGDIA	P52565	-1.7625	0.366688	0.492997
HNRNPF	P52597	-1.21134	-0.587298	0.624551
STAT2	P52630	-0.365793	0.486	0.64717
CAPZA1	P52907	-0.691535	0.068644	0.672169
BLVRA	P53004	-0.664662	0.281615	0.329362
SLC25A1	P53007	0.235846	0.391826	0.481004
ACLY	P53396	-0.0239784	1.20398	0.769443
SUCLG1	P53597	-0.867034	-0.693094	0.718803
COPB1	P53618	-0.306088	0.531321	0.709444
COPA	P53621	0.167715	0.786295	0.844602
CTSC	P53634	-1.58521	-0.560169	1.45733
SLC16A1	P53985	-0.146854	-0.169895	0.10326
RARS	P54136	0.101573	0.254482	0.233414
CACNA2D1	P54289	1.21909	-0.255245	0.453033
USP14	P54578	-2.43907	0.54733	1.0158
ALDH18A1	P54886	0.0635719	-0.951195	0.560547
CSE1L	P55060	-0.811047	0.291449	1.09941
VCP	P55072	-1.25848	0.719545	1.65856
HADHB	P55084	0.633555	0.416426	1.13554
NAP1L1	P55209	-0.420254	0.580887	0.859483
NPEPPS	P55786	-1.06255	-0.0337112	1.08943
EIF3B	P55884	-0.320315	2.04673	0.624804
ATP5J2	P56134	0.183943	0.206316	0.220801
MARS	P56192	-0.334595	-0.336777	0.582488
EIF6	P56537	-0.82196	0.69824	0.543758
TMEM33	P57088	-0.0903506	0.411821	0.442693
ARPC4	P59998	-0.38711	0.483018	0.580352
SEC61G	P60059	1.39518	0.773734	0.892054
TPI1	P60174	-1.30019	-0.00992077	1.21481
MYL6	P60660	-0.0043219	0.669311	0.414357
ACTB	P60709	-0.0304884	-0.587489	0.643825
EIF4A1	P60842	0.0866	0.687808	0.69357
RPS20	P60866	0.618692	-0.439643	0.384448
PRPS1	P60891	-0.986556	-0.686238	1.43152
PSMA6	P60900	-0.951019	1.05091	1.24622
S100A10	P60903	-0.0191703	-0.192127	0.0669565
DSTN	P60981	0.140449	-1.13851	1.02216
RAB10	P61026	0.745765	0.400447	0.933323
UBE2N	P61088	-3.36445	0.406469	0.772987
RAB14	P61106	-0.184369	0.207195	0.253542
ACTR2	P61160	-2.56048	-0.0894024	0.689637
ABCE1	P61221	0.8717	-0.117898	1.08044
RPS3A	P61247	-1.59522	-0.381857	0.753899
RPL15	P61313	-2.47024	0.138708	1.24366
RPL27	P61353	-0.636145	-0.125155	0.281567
RPL37A	P61513	-4.63014	-0.0314109	0.718071
RHOA	P61586	-0.371832	-0.261996	0.476743
SEC61A1	P61619	-0.585293	-0.229867	0.321218
B2M	P61769	-2.00414	-1.20227	1.88941
HNRNPK	P61978	-0.787002	0.0443633	0.695531
YWHAG	P61981	-2.45884	1.31413	1.17927
RPS7	P62081	-3.62178	1.68773	1.29387
PSMC1	P62191	-2.59528	0.188796	0.704902
RPS8	P62241	-1.55341	-0.166726	0.970138
RPS15A	P62244	-1.01609	0.183958	1.17615
RPS16	P62249	-0.447394	-0.500907	0.321955
YWHAE	P62258	-1.01986	0.0406322	0.67243
RPS14	P62263	-0.908395	-0.203076	0.363197
RPS23	P62266	-1.42321	-0.226048	1.2714
RPS18	P62269	-0.547855	-0.112103	0.0878345
RPS13	P62277	-0.58933	0.401555	0.322423
RPS11	P62280	-1.15507	-0.422744	0.891244
ARF6	P62330	-0.207392	0.429707	0.569172
RPL7A	P62424	-1.59411	-0.0408374	0.467347
ETF1	P62495	0.483963	0.143715	0.534909
CNBP	P62633	-2.04423	-4.86445	2.09624
RPS4X	P62701	-1.2618	-0.359568	1.09297
RPL23A	P62750	-0.167223	0.10415	0.0699684
RPS6	P62753	-0.809421	-0.036763	0.93739
HIST1H4A	P62805	-0.11159	-1.09909	0.187337
RAN	P62826	-0.229347	0.0883966	0.333418
RPL23	P62829	-0.378195	-0.92321	0.900992
UBE2D3	P62837	-0.824475	1.27009	0.419409
RPS24	P62847	-0.8094	0.278621	0.462544
RPS25	P62851	-0.763176	-0.270688	0.284427
RPS26	P62854	-2.31117	-0.340945	1.57252
RPS28	P62857	0.25601	0.0391462	0.16581
FAU	P62861	-0.991972	0.366756	0.455532
RPL30	P62888	-0.750712	-0.424305	0.717863
RPL10A	P62906	-0.213272	-0.282137	0.209175
RPL32	P62910	-1.77161	0.495593	0.902489
RPL11	P62913	-2.33781	-0.0334329	0.210116
RPL8	P62917	-1.88655	-0.025325	0.364938
PPIA	P62937	-0.0731877	0.183357	0.208617
YWHAZ	P63104	-0.693288	0.638689	1.05901
RPL38	P63173	1.27006	0.0772873	1.10722
EIF5A	P63241	-1.09865	0.247399	1.0304
GNB2L1	P63244	0.40903	0.296153	0.684147
PPP2CA	P67775	0.281533	1.07996	0.443687
TPM4	P67936	-0.68043	0.524113	0.663532
ACTC1	P68032	-0.0607268	-0.826041	0.793912
UBE2L3	P68036	-1.61359	-0.258054	1.5492
TUBB4B	P68371	-0.393805	-0.543156	0.921572
CCT2	P78371	-0.522319	-0.198664	0.830006
GSTO1	P78417	-0.851887	-0.369586	0.988787
PRKDC	P78527	-0.436382	-0.218464	0.656932
RPL24	P83731	-1.06456	-0.421789	0.628738
RHOG	P84095	-1.21997	-0.445995	0.506427
RPL19	P84098	-0.643355	0.157213	0.71281
HSPG2	P98160	-0.169775	-0.958053	0.755228
SLC25A3	Q00325	-0.0599592	-0.248802	0.239958
HDLBP	Q00341	-0.133969	0.198174	0.261842
CLTC	Q00610	0.664219	0.928571	1.51076
HNRNPU	Q00839	-1.42204	-0.357545	1.52616
CAP1	Q01518	-2.23961	-0.0129736	1.69257
SLC7A5	Q01650	0.447012	-0.968885	1.05885
PFKP	Q01813	0.363611	0.217098	0.547443
TAGLN	Q01995	-0.431722	0.731944	0.909812
RPL18A	Q02543	-2.47883	0.0993461	1.36392
FKBP4	Q02790	-1.98453	-0.214036	1.39354
PLOD1	Q02809	-0.557402	-0.622716	1.21736
NUCB1	Q02818	-2.75218	-2.78035	2.17607
RPL6	Q02878	-2.11956	0.0609381	0.745134
AKAP12	Q02952	-0.273242	0.423287	0.463044
SLC25A11	Q02978	0.240735	0.482145	0.657459
GBE1	Q04446	0.144711	-0.351994	0.465946
EIF4G1	Q04637	-0.0801946	0.968357	0.185114
AKR1C1	Q04828	0.272276	0.886854	1.01022
CALD1	Q05682	0.435469	0.0686401	0.648627
GFPT1	Q06210	-0.315762	0.0114566	0.221173
APLP2	Q06481	-4.03887	-2.89774	2.98369
PRDX1	Q06830	-0.0292055	0.0720353	0.071626
RPL18	Q07020	-1.84698	0.00479151	0.820314
CKAP4	Q07065	0.290105	0.455367	0.730335
KHDRBS1	Q07666	-1.23551	-1.17791	0.553796
KLC1	Q07866	-1.22517	0.605278	0.82916
LRP1	Q07954	4.16221	3.35906	3.63938
ARHGAP1	Q07960	-0.764607	0.892546	1.06559
PPP3CA	Q08209	-0.363656	0.193031	0.230657
LGALS3BP	Q08380	-0.867808	-1.28806	1.47616
MFGE8	Q08431	1.53172	-0.206191	1.50786
SLFN5	Q08AF3	-0.231199	-0.148521	0.278082
AHNAK	Q09666	0.00633696	0.1859	0.120404
MGAT2	Q10469	-2.1008	0.525001	0.914754
TWF1	Q12792	-0.996171	-0.29933	0.289803
FAP	Q12884	4.79321	0.843619	2.32098
ILF2	Q12905	-1.16622	-0.325262	1.05888
LMAN2	Q12907	-2.34486	-0.368907	1.16702
PTPRJ	Q12913	-1.49101	-2.13582	1.21217
ACACA	Q13085	0.506509	0.0392887	0.511829
TARDBP	Q13148	-2.75374	-1.01801	0.683004
AIMP2	Q13155	-0.102928	-1.16759	0.938131
PRDX4	Q13162	-1.09472	1.11172	1.30117
PSMD2	Q13200	-0.631915	0.401104	0.960011
TRIM28	Q13263	-1.85024	-0.823593	1.49922
PTK7	Q13308	5.08177	0.825331	2.51255
TMEM189-UBE2V1	Q13404	-2.57731	1.28554	0.688463
ILK	Q13418	0.281413	0.211387	0.361879
FKBP5	Q13451	-0.205128	0.321258	0.364227
MYO9B	Q13459	-0.936692	0.188248	0.359832
PICALM	Q13492	0.266971	0.0481606	0.363248
SQSTM1	Q13501	0.188494	-0.214558	0.373432
TUBB3	Q13509	-0.273746	-0.429414	0.704332
DCTN2	Q13561	-1.46193	-0.735324	1.52852
TPBG	Q13641	6.08822	-1.05441	1.04887
FHL1	Q13642	0.11049	-2.29524	1.4066
MOGS	Q13724	0.917106	0.830284	1.36694
ALCAM	Q13740	5.98016	-0.498191	1.67979
NACA	Q13765	-0.339934	0.111309	0.410553
SPTAN1	Q13813	-0.299061	-0.264838	0.306137
DDX39B	Q13838	-1.43782	-0.323051	1.51714
HNRNPD	Q14103	-0.901704	-0.296936	0.859038
DAG1	Q14118	-1.44335	-1.9734	1.87149
DSG2	Q14126	-1.88456	-0.506259	1.50028
EIF3A	Q14152	-0.925631	-0.337797	0.760237
FHL2	Q14192	-0.620167	-3.08615	2.09624
DYNC1H1	Q14204	0.284872	0.662566	0.897208
CTTN	Q14247	0.211042	0.193372	0.370046
FLNC	Q14315	0.401028	-0.181508	0.62864
RBM39	Q14498	0.0156642	0.356521	0.124869
GANAB	Q14697	-1.05257	0.166181	1.15205
RFTN1	Q14699	2.42938	-0.431216	2.15345
MVP	Q14764	-0.452813	0.203667	0.507236
LTBP1	Q14766	1.76128	0.183543	1.66306
LASP1	Q14847	-0.0577112	-0.80018	0.79081
KPNB1	Q14974	-0.324213	0.916113	1.0292
SEPT2	Q15019	0.672339	2.47149	1.4555
PDIA6	Q15084	0.129965	0.614898	0.681613
PLEC	Q15149	0.113154	0.671927	0.699885
PPA1	Q15181	-0.622079	-0.204388	0.82836
PTPRK	Q15262	1.58988	-0.324425	1.5834
RCN1	Q15293	-2.41275	0.250189	0.671954
PCBP1	Q15365	-0.674255	-0.568571	1.19429
PCBP2	Q15366	0.123169	-0.105646	0.205357
UBE3C	Q15386	-1.06147	-0.659035	1.57094
SEC23A	Q15436	-0.539618	0.441768	0.944981
TGFBI	Q15582	1.67805	0.122823	1.46514
TRIP6	Q15654	-0.246792	-1.23549	0.972434
SLC1A5	Q15758	-0.0893583	-0.332677	0.183451
TOMM34	Q15785	0.97666	0.725504	0.83233
ATP6AP1	Q15904	-0.646527	-0.793331	0.504571
ZYX	Q15942	-0.169473	-1.29851	1.10045
SEPT7	Q16181	0.780086	0.0201835	0.588883
IGFBP7	Q16270	2.12555	-0.688408	1.25405
CDC37	Q16543	-0.645904	0.742814	0.523837
DPYSL2	Q16555	-1.10106	0.14664	1.19965
ECM1	Q16610	-1.73318	1.58344	1.23728
FSCN1	Q16658	-0.222963	-0.120109	0.412148
CYP1B1	Q16678	0.506628	0.264585	0.671003
DECR1	Q16698	1.47279	-0.272004	1.38845
MAN2A1	Q16706	-0.499066	-0.512494	0.512766
QPCT	Q16769	-3.24277	-0.286055	0.895635
PCK2	Q16822	-0.616021	-0.657711	1.31987
UGP2	Q16851	-0.37469	0.034108	0.173506
TXNRD1	Q16881	-1.43013	-1.06862	1.48884
INF2	Q27J81	-0.0186867	0.209023	0.118457
LEPRE1	Q32P28	-2.25068	-0.335349	1.49059
MAP7D1	Q3KQU3	-0.260207	-1.04599	0.79261
ALDH1L2	Q3SY69	0.209752	-1.21963	1.09409
HSD17B12	Q53GQ0	-0.226147	0.113794	0.214919
AGK	Q53H12	0.456462	-0.0273506	0.547342
PCID2	Q5JVF3	-1.36725	-0.791082	1.79711
GNAS	Q5JWF2	0.179123	0.128978	0.302252
UBR4	Q5T4S7	-0.125032	1.29826	0.725139
ECM29	Q5VYK3	-2.77505	-0.783489	1.75583
RNF213	Q63HN8	-0.720504	-0.966537	1.16866
KANK2	Q63ZY3	-0.335577	-1.02088	0.933797
ATL3	Q6DD88	-1.4409	-0.53956	0.761331
VASN	Q6EMK4	7.26273	-0.0829056	2.21912
DHRS7B	Q6IAN0	0.482993	0.00945698	0.448163
TWF2	Q6IBS0	-1.04878	0.214317	0.873173
SLC25A24	Q6NUK1	0.155282	-0.177518	0.292696
TMEM214	Q6NUQ4	0.534029	0.271981	0.706747
PTRF	Q6NZI2	-0.598194	-0.0908697	0.637646
MRPL14	Q6P1L8	-1.83806	-1.17208	1.46396
SLC27A4	Q6P1M0	0.432843	0.36475	0.747213
PLXDC2	Q6UX71	5.50906	0.671008	2.03071
CD109	Q6YHK3	-0.0534938	0.141736	0.103004
HSDL2	Q6YN16	0.511447	-0.631074	0.818704
TMTC3	Q6ZXV5	0.109732	0.288536	0.30507
RPS27L	Q71UM5	0.230839	-0.27216	0.506884
CCDC80	Q76M96	2.28799	1.12235	2.17909
SND1	Q7KZF4	0.774276	0.196309	1.08686
BZW1	Q7L1Q6	-0.993808	1.055	1.72041
CYFIP1	Q7L576	0.252825	0.182875	0.37635
ZC3HAV1	Q7Z2W4	-0.638264	-0.326738	0.846029
MAVS	Q7Z434	-0.681321	0.0581029	0.200243
GPR126	Q86SQ4	-1.75382	-0.866833	1.71431
CAND1	Q86VP6	-0.463378	0.514701	0.89168
WDFY1	Q8IWB7	-1.2617	-1.02616	1.39019
DNAJC10	Q8IXB1	0.69723	-0.0691439	0.727575
RHOT1	Q8IXI2	-1.08345	-0.563675	0.871586
PNPLA6	Q8IY17	-0.0234427	-0.362341	0.240083
TRIM22	Q8IYM9	-0.553858	-2.50323	0.707447
IFNL2	Q8IZJ0	-0.737235	-0.439076	1.03237
GCNT2	Q8N0V5	-0.212263	-1.79546	0.779258
SPG20	Q8N0X7	0.57195	0.329865	0.473341
RPTOR	Q8N122	0.555451	0.335186	0.304858
CCAR2	Q8N163	-2.26666	-1.91039	1.43446
LRRC47	Q8N1G4	-0.0320394	0.0170035	0.0253411
ABHD12	Q8N2K0	-0.0202616	0.43249	0.260958
ADAMTSL1	Q8N6G6	1.52921	2.3296	2.05999
GOLM1	Q8NBJ4	-2.44551	-0.501282	1.54558
UBAC2	Q8NBM4	0.312443	0.764878	0.87475
HSD17B11	Q8NBQ5	0.40654	0.178224	0.410109
TXNDC5	Q8NBS9	0.0671124	0.274934	0.126561
SERBP1	Q8NC51	-0.176011	0.27105	0.305354
FAM98A	Q8NCA5	2.62197	0.367621	1.54667
CHST14	Q8NCH0	-4.09658	-0.521821	0.973127
SLC35B2	Q8TB61	-1.35228	0.0917229	0.27714
NEK7	Q8TDX7	-0.560377	-0.293141	0.910209
GPX8	Q8TED1	0.0907603	0.735525	0.590518
ARHGEF40	Q8TER5	-0.78678	-0.400871	0.777308
TMEM263	Q8WUH6	-0.278464	0.448674	0.31517
PDCD6IP	Q8WUM4	-0.840399	0.305367	1.18624
CANT1	Q8WVQ1	-2.10595	0.212555	1.63409
LMO7	Q8WWI1	-0.448618	-0.94677	0.946388
DDX1	Q92499	-0.509369	0.0186596	0.590052
FAM3C	Q92520	-1.54089	-0.579515	1.72386
GBF1	Q92538	-1.37522	-0.17183	1.06191
NCSTN	Q92542	0.150787	-0.738888	0.230357
HSPH1	Q92598	-1.38999	1.06563	0.882049
GCN1L1	Q92616	-0.464555	-0.519135	0.803569
PXDN	Q92626	1.04253	-0.162168	1.17578
ALG3	Q92685	-1.61827	0.609516	0.903909
HTRA1	Q92743	1.17326	-0.467024	1.49599
GGH	Q92820	-1.31682	0.355419	1.07827
DDX17	Q92841	-0.365904	0.248853	0.603957
GLG1	Q92896	-0.471458	-0.673419	1.04305
UPF1	Q92900	-0.120874	0.159366	0.209994
KHSRP	Q92945	-1.53544	-0.320566	1.43529
TNPO1	Q92973	-0.325855	0.595811	0.500524
USP9X	Q93008	-0.415252	-0.0975041	0.340572
EXOC4	Q96A65	0.401203	-0.177018	0.524948
FERMT2	Q96AC1	0.198822	-0.166224	0.228806
FUBP1	Q96AE4	-2.58356	0.048618	0.48393
LRRC59	Q96AG4	-0.70553	0.143444	0.840473
PBXIP1	Q96AQ6	0.599265	-0.222816	0.25261
FKBP10	Q96AY3	-1.19904	-0.11528	1
ISOC1	Q96CN7	1.32774	-0.173594	1.15025
FAM120B	Q96EK7	0.606155	0.555567	1.18775
S100A16	Q96FQ6	-1.26724	-0.00880388	1.14894
FAHD2A	Q96GK7	-0.713373	0.179824	0.272892
ERO1L	Q96HE7	-2.4307	-0.138498	0.707075
GMPPA	Q96IJ6	-0.832175	-0.0597195	0.500259
ABHD14B	Q96IU4	-0.319221	0.355873	0.652023
USMG5	Q96IX5	-2.00605	0.188577	0.267568
KIRREL	Q96J84	-0.613724	-0.515372	0.83781
VPS39	Q96JC1	-2.50742	-1.45967	2.14551
PDLIM2	Q96JY6	-2.28317	-2.22195	0.785872
MBOAT7	Q96N66	0.000779457	-0.538442	0.489461
FRMD6	Q96NE9	0.0168435	-0.173461	0.122461
SLC38A2	Q96QD8	-1.00946	-0.203701	1.39885
VPS35	Q96QK1	-0.617341	-0.00682227	0.409187
MCCC1	Q96RQ3	0.782243	0.192739	0.752456
FAM129B	Q96TA1	0.078089	0.86374	0.585859
NEU1	Q99519	-2.15226	-0.569237	1.0493
VAT1	Q99536	-0.292624	0.00823625	0.316845
LGMN	Q99538	-0.864662	-0.0338272	0.156307
DNAJC7	Q99615	-1.71406	0.376451	0.854656
PHB2	Q99623	-0.862578	0.630787	0.824088
HSD17B10	Q99714	0.190221	-0.349716	0.285129
HNRNPAB	Q99729	-0.815346	0.0912787	1.00903
CCT7	Q99832	0.0825291	0.218566	0.232435
SEMA3C	Q99985	0.246153	-1.13435	1.01893
GDF15	Q99988	-1.14213	-0.525608	0.444642
TUBA1C	Q9BQE3	-0.356922	-0.50323	0.721288
TXNDC17	Q9BRA2	-2.22637	-0.114761	1.24032
MXRA8	Q9BRK3	8.49238	0.505167	1.60399
SDF4	Q9BRK5	-2.09722	-2.6502	1.29535
PELO	Q9BRX2	-1.18537	-0.172042	0.513864
ERP44	Q9BS26	-0.829973	0.58752	1.27887
NTPCR	Q9BSD7	-0.156766	-0.272556	0.283715
FUCA2	Q9BTY2	-1.81323	-0.588637	1.97437
TUBB6	Q9BUF5	-0.294366	-0.8475	0.829933
SFXN3	Q9BWM7	-0.0898783	-0.0791798	0.115354
ANGPTL4	Q9BY76	0.582341	-1.05796	1.15397
UACA	Q9BZF9	0.897125	0.305128	1.15841
RAB34	Q9BZG1	-0.198371	-1.27707	0.75284
ULBP2	Q9BZM5	-0.054787	-0.460766	0.097614
TNKS1BP1	Q9C0C2	-0.0355562	-0.556489	0.305472
SRR	Q9GZT4	-1.13886	-1.59725	1.62046
TMEM126A	Q9H061	0.162688	-0.0318621	0.117895
RAB1B	Q9H0U4	0.0393287	1.33132	0.549998
EHD4	Q9H223	0.190428	-0.167402	0.318256
TXNIP	Q9H3M7	-1.68386	-1.30323	1.09173
UNC45A	Q9H3U1	-0.430747	-0.159157	0.507038
CDCP1	Q9H5V8	-0.699655	-0.493228	1.24376
PEAK1	Q9H792	0.689135	-0.807327	0.838187
AAMDC	Q9H7C9	-0.0628616	-1.23659	0.888574
ACAD9	Q9H845	-0.791447	-0.264084	0.560058
NT5DC2	Q9H857	-0.241724	-0.595538	0.757829
METTL7A	Q9H8H3	-2.8415	-0.0268158	0.465754
SLC25A22	Q9H936	-0.200116	-0.316417	0.378479
SFXN1	Q9H9B4	0.440661	0.101064	0.124638
SLC38A10	Q9HBR0	-2.62821	0.277927	1.15567
MCCC2	Q9HCC0	1.32265	0.168808	1.23078
CD248	Q9HCU0	6.11542	1.19355	1.79229
ATP13A1	Q9HD20	-0.538873	-0.406283	0.684393
RTN4	Q9NQC3	-1.6906	0.442987	0.569975
PDLIM7	Q9NR12	-0.331568	-1.30173	1.39064
PDGFC	Q9NRA1	0.179551	-0.184288	0.138477
IARS2	Q9NSE4	-0.174487	0.125226	0.293216
DECR2	Q9NUI1	0.910085	-0.780398	1.62858
SEPT11	Q9NVA2	0.289249	0.426867	0.554694
ATAD3A	Q9NVI7	1.21617	-0.389959	1.48235
B3GNT2	Q9NY97	-2.62383	-0.449511	1.21472
TECR	Q9NZ01	0.219613	-0.100068	0.22729
FAM120A	Q9NZB2	-0.0789559	-0.331056	0.347707
EHD2	Q9NZN4	0.225889	0.144585	0.359989
LMCD1	Q9NZU5	-0.783252	-1.23178	1.75055
VAPA	Q9P0L0	-0.0352389	-0.159157	0.122648
MRPL27	Q9P0M9	-2.38684	-0.151914	0.446867
RCC2	Q9P258	-1.66847	-0.35617	0.724982
ARMCX1	Q9P291	-1.35392	-0.154612	0.379231
RRBP1	Q9P2E9	-1.43452	0.0536769	0.987029
LARS	Q9P2J5	-0.0611012	1.2498	0.897219
MRC2	Q9UBG0	4.83052	1.40167	2.83026
DHCR7	Q9UBM7	-0.587502	-0.64163	0.79623
DNAJB11	Q9UBS4	-1.16038	-0.803013	1.57038
DKK2	Q9UBU2	-0.0998374	-1.45034	0.638771
DNAJB4	Q9UDY4	0.999123	0.819918	1.10846
STK39	Q9UEW8	-0.698657	-0.276977	0.409226
ABCF2	Q9UG63	0.729272	0.0989297	0.651004
TES	Q9UGI8	-2.01853	-1.72233	1.76574
ARMCX3	Q9UH62	-0.466269	-1.80377	1.13815
LIMA1	Q9UHB6	-0.635744	-0.788173	0.920209
SEPT9	Q9UHD8	1.06403	0.229339	1.37709
EIF2B4	Q9UI10	-0.929312	-0.330584	1.11066
LNPEP	Q9UIQ6	-3.10082	-0.390273	1.03816
GNPTG	Q9UJJ9	-1.60899	-1.31486	1.75018
SLC25A13	Q9UJS0	0.180323	0.431401	0.542758
DCTN4	Q9UJW0	-0.510162	-0.183925	0.537339
SLC39A10	Q9ULF5	-0.462893	-1.37027	1.27475
PROCR	Q9UNN8	-0.155195	-1.18777	1.02549
MINPP1	Q9UNW1	-2.41988	-0.191291	0.84903
MACF1	Q9UPN3	-0.258366	-0.172777	0.486289
PA2G4	Q9UQ80	-2.29226	-0.0940413	1.40199
RUVBL2	Q9Y230	-0.177462	1.07324	0.485052
PLAA	Q9Y263	-1.66239	-0.357542	1.08438
RUVBL1	Q9Y265	-0.497429	1.13193	0.994434
NUDC	Q9Y266	-2.6177	-0.757557	1.38184
VDAC3	Q9Y277	0.377625	0.161954	0.156744
EXOC6B	Q9Y2D4	0.963541	-0.497384	1.58525
GSTK1	Q9Y2Q3	0.0364599	0.486929	0.365241
AP3M1	Q9Y2T2	0.151383	0.0781682	0.168393
ACOT9	Q9Y305	-0.0913544	-0.0340544	0.0741404
LUC7L2	Q9Y383	0.0670729	-0.683563	0.656906
SBDS	Q9Y3A5	-1.28145	0.909046	0.961269
STRAP	Q9Y3F4	0.0128155	-0.568609	0.239388
RTCB	Q9Y3I0	0.178985	0.032294	0.250025
RPL36	Q9Y3U8	-1.51464	0.264901	1.04679
SAMHD1	Q9Y3Z3	-1.78622	-1.01808	2.06883
TLN1	Q9Y490	0.112138	0.615047	0.503199
LOXL2	Q9Y4K0	-1.24684	-0.844994	1.85192
HYOU1	Q9Y4L1	-2.73885	-0.125013	1.357
PPME1	Q9Y570	-0.397117	-0.577858	0.846081
SRPRB	Q9Y5M8	0.507516	-0.0791788	0.518034
SNX8	Q9Y5X2	0.00347088	-0.517279	0.380115
FHOD1	Q9Y613	-0.270299	-0.268147	0.398289
PSAT1	Q9Y617	-1.10987	-1.10987	1.85326
COPG1	Q9Y678	-0.42644	0.420079	0.645685
CLIC4	Q9Y696	-3.86831	0.669568	1.91485
EMILIN1	Q9Y6C2	1.86261	1.11489	1.97251
MTCH2	Q9Y6C9	0.391405	0.0611282	0.443402
SQRDL	Q9Y6N5	0.380529	-0.00691209	0.466111
ROBO1	Q9Y6N7	4.32031	0.422962	1.52855

## Sheet: Fig. 5e
Gene	Representative ID	logFC_noCM_CM.x	logFC_noCM_CM.y	mean –log10 adjusted p-value
RAVER1	A0A087WZ13	-0.0182757	-0.436007	0.83349
ACACA	A0A087X0W4	-0.742441	-0.905202	1.93434
ESYT2	A0FGR8	0.057508	-0.158776	0.320555
C15orf61	A6NNL5	0.294797	-0.419547	0.899115
SLC25A3	F8VVM2	-2.76849	-0.901264	0.721799
ACOT7	O00154	0.209041	3.36355	1.66183
QSOX1	O00391	6.17874	4.49086	4.65121
NDUFA4	O00483	-0.750682	-0.256073	1.15401
DDX3X	O00571	0.377943	-0.151873	0.892785
CYR61	O00622	2.23864	0.466509	2.6707
ACACB	O00763	-1.25652	-0.291389	2.53901
SCD	O00767	0.076172	-0.373448	0.590755
EI24	O14681	0.0544346	-0.554339	0.756824
CDIPT	O14735	0.27533	-0.75577	1.49708
TIMM23	O14925	0.0696208	-0.328221	0.542392
UQCRQ	O14949	0.211089	-0.321766	0.945212
XPO1	O14980	-0.119237	0.438049	0.899517
SEC16A	O15027	-0.0627418	0.170765	0.108167
KIAA0391	O15091	0.36664	-0.250005	0.690147
AGPAT2	O15120	0.208	-0.366073	0.775878
TRIM24	O15164	0.320279	-0.218873	1.04583
SURF4	O15260	-0.166433	-1.0865	0.638667
SLC16A3	O15427	-0.131214	-0.592173	0.975814
PHGDH	O43175	0.525915	5.75032	2.77604
XPOT	O43592	0.0178281	-0.1868	0.333076
TIMM44	O43615	0.12073	-0.0712143	0.304174
ACTN4	O43707	0.163814	-0.493956	0.663699
SLC25A17	O43808	-0.0705628	-0.754028	0.862588
IDH3B	O43837	0.197697	-0.306875	0.874527
CALU	O43852	1.81275	4.41183	2.1829
OPA1	O60313	0.752602	-0.447631	0.903872
FADS1	O60427	0.309177	-0.240992	1.05667
ACSL4	O60488	-0.0710785	-0.276411	0.496808
DIAPH1	O60610	-0.194731	-0.353794	1.03921
CTNND1	O60716	0.256831	-0.452618	1.12762
DPM1	O60762	-0.105665	-0.406496	0.632262
EIF5B	O60841	-3.83074	-0.321736	1.85902
DNAJB6	O75190	0.269718	-0.0342851	0.202745
FLNB	O75369	0.0166796	0.034643	0.0625181
ULK1	O75385	0.804549	-0.276213	1.75948
GIGYF1	O75420	-0.0849469	-0.130397	0.31259
ERLIN1	O75477	4.57611	0.518915	1.83961
ERAL1	O75616	0.264411	-0.370883	1.15499
SLC25A12	O75746	-0.0597818	-0.422061	0.741444
ATP5L	O75964	-1.15651	-0.699292	1.95858
SRP72	O76094	-1.49476	2.33038	3.20093
LTN1	O94822	0.105917	-0.22852	0.49388
HAUS5	O94927	0.470819	-0.65156	2.00408
NDUFB4	O95168	0.176467	-0.42911	0.945376
NDUFA10	O95299	-0.285428	0.122225	0.578847
IPO7	O95373	-0.0512236	1.29791	1.62849
MPC2	O95563	0.924322	-0.284127	1.18379
ACSL3	O95573	0.696966	-0.447965	2.2092
LATS1	O95835	-0.161222	-0.202311	0.542865
ABHD16A	O95870	0.246194	-0.467036	1.09782
PEX11B	O96011	0.0297747	-0.337776	0.686606
LDHA	P00338	-0.355638	-0.0960613	0.558854
ALDH1A1	P00352	0.0426116	1.02558	0.624538
GLUD1	P00367	0.176392	-0.772683	1.434
HPRT1	P00492	0.14012	0.935974	1.00687
PGK1	P00558	-2.42936	-0.518726	1.88631
PLAU	P00749	0.473399	-3.93216	2.11237
TIMP1	P01033	6.19793	12.6255	5.53553
COL1A1	P02452	10.0541	10.4054	4.81182
FN1	P02751	5.77663	8.29891	3.46503
MT-ATP8	P03928	-0.486965	0.071383	0.445911
RAF1	P04049	0.220539	-0.331933	0.747842
ALDOA	P04075	1.00567	-0.344983	0.864986
ANXA1	P04083	-0.03567	-0.873719	1.04287
TK1	P04183	0.855132	-0.700085	1.45937
TUBB4A	P04350	-0.348148	-0.052521	0.627437
GAPDH	P04406	-0.789967	-0.798889	1.97517
HSPB1	P04792	-0.06191	-0.163011	0.342446
RPN2	P04844	-0.0156449	-0.44402	0.814555
ATP1A1	P05023	-0.318541	-0.641901	1.64811
APP	P05067	6.2666	1.73996	3.0615
SERPINE1	P05121	7.4706	4.52521	4.44439
SLC25A5	P05141	-0.221063	-0.439685	1.00686
SERPING1	P05155	6.19855	6.90959	4.03101
PCCA	P05165	-0.945264	-0.419784	2.48606
PCCB	P05166	1.25107	-0.419253	2.56397
RPLP0	P05388	0.473567	2.98041	1.98229
ITGB1	P05556	-1.22629	-5.79538	3.08648
KRT18	P05783	-0.436166	-0.554704	1.86289
COL5A2	P05997	4.18869	2.82904	3.59445
CDK1	P06493	0.904283	-0.206765	1.39942
ATP5B	P06576	-1.67312	-2.57517	3.20655
ENO1	P06733	0.124856	-0.47417	1.01415
PYGL	P06737	0.690858	2.25884	2.20208
SERPINE2	P07093	2.41828	4.6408	1.91553
P4HB	P07237	0.275184	-0.814931	1.38197
ANXA2	P07355	-0.091433	-0.381352	0.783686
TUBB	P07437	-0.110195	-0.195549	0.316468
DCN	P07585	9.60489	8.83129	3.67854
CTSB	P07858	-0.47901	-0.0449508	0.402438
HSP90AA1	P07900	0.356565	1.22944	1.48718
LAMB1	P07942	7.30523	6.99968	4.1648
COL1A2	P08123	10.1563	10.202	4.67401
SLC3A2	P08195	0.254133	-1.43597	2.2114
HSP90AB1	P08238	-0.129105	0.990078	1.6536
ASNS	P08243	0.481128	1.38751	1.6843
MMP2	P08253	6.91283	2.85991	4.33538
CYC1	P08574	0.101773	-0.365284	0.50559
CFH	P08603	4.24518	3.42659	4.07038
VIM	P08670	0.632643	0.304058	1.28421
SPARC	P09486	5.33692	7.78827	6.10935
CNP	P09543	0.201296	-0.246456	0.55867
C1S	P09871	2.23618	1.12147	1.27813
ARAF	P10398	0.202348	-0.579234	1.12775
TXN	P10599	-0.225286	-0.102429	0.383445
TFPI	P10646	6.39512	3.60469	3.71388
HSPD1	P10809	-0.424427	-1.24135	2.05079
CLU	P10909	3.3559	1.35857	3.53294
HSPA5	P11021	-0.22811	-1.72812	2.31626
LAMC1	P11047	7.08438	6.70539	4.45587
HSPA8	P11142	0.0851406	-0.919854	1.53919
UMPS	P11172	-0.151121	0.487614	1.16017
PYGB	P11216	1.67289	4.58293	4.80126
PC	P11498	-1.0505	-0.395675	2.37736
MTHFD1	P11586	-0.129992	0.672317	1.20173
PCNA	P12004	0.341902	-0.15715	0.715931
COL6A1	P12109	8.72491	10.2056	5.70859
COL6A2	P12110	5.0474	5.7909	4.33643
SLC25A4	P12235	-0.0545331	-0.299759	0.530741
SLC25A6	P12236	-0.259777	-0.431898	1.24588
ALAS1	P13196	-0.307202	-0.888121	1.43574
VCAN	P13611	8.34394	5.27715	4.02296
EEF2	P13639	-0.259868	2.0194	2.41319
PKM	P14618	-0.387175	2.73897	2.85245
NQO1	P15559	0.121738	1.2827	0.635663
RPS2	P15880	-2.17918	0.0225759	2.37307
DSP	P15924	0.275827	0.0927367	0.177262
CD44	P16070	-0.284878	-4.41554	1.69187
HIST1H1B	P16401	-1.74131	1.48628	2.37765
HIST1H1C	P16403	-1.71664	0.659877	2.88217
ATP2A2	P16615	-0.0371537	-0.288531	0.614819
HMGA1	P17096	-6.67847	-1.97265	4.37277
CTPS1	P17812	0.271069	0.343628	0.732993
RPL35A	P18077	-2.6839	0.366089	1.39318
ARF4	P18085	0.461912	-0.297749	1.17209
RPL17	P18621	-1.66692	0.394227	2.6705
NCL	P19338	-2.92907	-0.681378	3.22465
PSMB1	P20618	0.785108	-0.349259	0.371233
COL5A1	P20908	5.52873	5.95717	4.31298
CSRP1	P21291	-0.223949	0.10988	0.46801
FLNA	P21333	0.903159	0.697802	1.64179
PCMT1	P22061	-0.172825	-0.426995	1.031
GART	P22102	-0.165753	1.17426	1.74564
UBA1	P22314	0.103633	4.85722	2.07156
UQCRC2	P22695	0.130604	-0.570773	1.32521
FECH	P22830	0.208843	-0.360762	0.934551
FBLN1	P23142	4.43233	5.36426	5.13437
PPIB	P23284	0.575905	-0.836267	1.79836
WARS	P23381	-0.256185	1.25747	1.21452
RPS3	P23396	-0.0160686	1.12853	1.53919
CFL1	P23528	-0.427512	-0.289636	1.03276
DTYMK	P23919	1.00586	-0.340112	1.16437
IGFBP6	P24592	5.05818	8.40387	4.44014
ACAT1	P24752	-0.259289	-0.472426	1.48234
ATP5A1	P25705	-0.23232	-0.536957	1.33617
ITGA3	P26006	-0.635457	-0.551425	1.15954
PTX3	P26022	7.36839	9.07994	4.76611
RPL13	P26373	-2.26979	0.248157	2.22706
EEF1G	P26641	0.256777	2.23215	2.21312
YWHAQ	P27348	0.185404	0.430803	0.849031
RPL10	P27635	-1.33019	-0.100669	1.73088
CAD	P27708	-0.0875774	3.46691	1.14987
POLD1	P28340	2.44838	-0.322374	1.07282
TKT	P29401	-0.551906	1.02414	0.434258
PML	P29590	-0.115721	-0.31454	0.506336
PRDX6	P30041	-0.309454	3.07942	2.05282
PRDX5	P30044	-0.532071	-0.0678979	0.694569
RPL12	P30050	-0.332286	0.259933	0.657182
PDIA3	P30101	0.325875	-1.07461	1.55066
ALDH1B1	P30837	0.405881	-0.168209	0.753212
DNAJA1	P31689	0.641312	-0.837046	1.54439
HNRNPH1	P31943	-0.00114863	-0.373126	0.538315
PRDX2	P32119	0.684997	2.16972	1.2732
RPL9	P32969	-4.7769	0.546369	2.50481
ABCD1	P33897	-0.0965682	-0.525611	0.755568
KDELR2	P33947	0.411964	-0.902667	1.57773
TTK	P33981	1.31735	-0.457172	1.87135
SHMT2	P34897	-0.25346	-0.353028	1.00966
GPC1	P35052	2.99615	3.71288	3.83063
RPL22	P35268	-7.61128	1.65585	3.62283
THBS2	P35442	4.91736	3.81784	4.15734
FBN1	P35555	6.45349	7.39213	3.73382
AGL	P35573	6.06962	3.30468	4.06089
MAP2K2	P36507	0.610544	3.44772	2.05362
ATP5C1	P36542	-0.512093	-0.497742	0.914727
RPL4	P36578	-1.46554	0.573461	2.88319
SERPINF1	P36955	3.09669	2.62172	4.04394
HSPA9	P38646	-0.673515	-0.925437	2.60742
RPS19	P39019	0.0058483	-0.18293	0.185983
RPL3	P39023	-2.79756	0.140672	2.05482
CCT6A	P40227	0.0623566	1.86225	1.96343
STAT3	P40763	-0.46022	0.573333	1.24308
MDH2	P40926	-1.06118	-2.58051	1.85378
RFC3	P40938	1.37363	-0.573115	2.67859
HADHA	P40939	0.343166	-0.554573	1.51027
MTOR	P42345	0.233471	-0.274356	0.756447
RPS27	P42677	-0.338423	-0.569471	1.60455
LRPPRC	P42704	0.0941374	-0.166435	0.320232
ACAA2	P42765	-0.213756	-1.38472	0.835355
RPL35	P42766	-1.35981	-0.0481754	1.52596
NAMPT	P43490	0.188146	0.72144	0.872699
VDAC2	P45880	-0.0623306	-0.505201	0.728033
MAP2K3	P46734	0.1494	-0.0322903	0.14523
RPL27A	P46776	-1.32051	0.0651475	1.84778
RPL5	P46777	-2.94235	-0.222328	1.82213
RPL21	P46778	-1.21734	0.551939	2.03163
RPL28	P46779	-2.27389	-0.171732	2.33464
RPS9	P46781	-2.42586	0.680627	3.30925
RPS5	P46782	0.242828	-0.244177	0.639649
RPS10	P46783	-1.17454	-0.443488	1.93201
STT3A	P46977	-0.20377	-0.314177	0.815986
CAPZB	P47756	-0.0826474	-0.121875	0.186258
ALDH1A3	P47895	0.284638	1.16678	1.22265
RPL29	P47914	-2.416	0.19535	2.72638
ATP5O	P48047	-1.09521	-0.656345	2.36131
LIMS1	P48059	0.384937	-0.51029	1.07371
TFPI2	P48307	5.02482	0.936072	2.32165
GCLM	P48507	0.570726	-0.398856	1.2732
IDH2	P48735	-0.675116	-0.364428	1.36096
RPL34	P49207	-1.46426	0.224607	2.0613
FASN	P49327	-0.0981266	2.13295	2.02572
CCT3	P49368	0.242813	0.0203167	0.571909
TUFM	P49411	0.717295	-0.520238	2.27019
ACADVL	P49748	-0.0241421	-0.556068	0.746586
NUP153	P49790	-0.238465	-0.530728	1.35572
GMPS	P49915	0.167	2.07491	1.00803
PPOX	P50336	-0.26049	-0.571725	0.846807
CPT1A	P50416	-0.0663506	-0.672983	1.11819
SERPINH1	P50454	0.00256233	-0.262169	0.424692
RPL14	P50914	-0.869006	0.010946	1.54598
CCT4	P50991	0.527135	0.739003	1.4777
GALK1	P51570	0.150756	0.00126443	0.116598
IRAK1	P51617	0.247056	-0.298587	1.16374
LUM	P51884	7.57268	8.05946	4.44504
HNRNPM	P52272	0.82128	-0.644172	1.3205
CRIP2	P52943	-0.287207	-0.298229	1.03246
SLC25A1	P53007	-0.624151	-0.506663	1.88851
METAP1	P53582	0.0552556	-0.395376	0.5184
SLC16A1	P53985	-0.0917662	-0.48864	0.796952
CSE1L	P55060	-0.10541	1.95975	1.34336
HADHB	P55084	-0.499404	-0.209371	1.04541
NPEPPS	P55786	-0.0463835	-0.639165	0.55354
ATP5J2-PTCD1	P56134	-0.15323	-0.350396	0.659837
TMEM33	P57088	0.206509	-0.452565	1.12983
TPI1	P60174	1.20637	-1.75265	2.34885
SEC61B	P60468	-0.0365294	-0.289146	0.352096
ACTB	P60709	-0.00365573	0.375819	0.741799
EIF4A1	P60842	0.461644	1.54418	2.20562
RPS20	P60866	-0.323219	-0.408085	0.39751
DSTN	P60981	-0.65781	-0.806543	1.45901
SRP54	P61011	1.44018	-0.588133	1.19007
ACTR2	P61160	0.56778	-0.143267	0.902111
RAP1B	P61224	0.491936	-0.147822	0.676746
RPS3A	P61247	-1.87252	0.0362925	2.38431
RPL26	P61254	-0.380968	-0.324628	0.546625
RPL15	P61313	-2.6365	0.0166812	2.47543
RPL27	P61353	-2.22514	-0.285795	2.71958
SEC61A1	P61619	-0.0646349	-0.470809	0.821741
RPS7	P62081	-2.35487	0.0870836	2.16768
RPS8	P62241	-1.42003	0.279421	2.47686
RPS15A	P62244	-3.7348	1.15627	3.32223
RPS16	P62249	-1.68967	-0.610853	2.94388
RPS14	P62263	-3.00657	-0.818498	3.7224
RPS23	P62266	-1.08261	0.329912	1.46177
RPS18	P62269	-1.21459	-0.814339	2.87702
RPS29	P62273	-0.0371455	-0.417947	0.247457
RPS13	P62277	-3.35992	-0.437723	3.03067
RPS11	P62280	-1.88218	-0.267815	2.62982
RPL7A	P62424	-0.703511	0.108113	1.64053
CNBP	P62633	0.419808	-0.864795	0.743014
RPS4X	P62701	-2.64535	0.156557	2.52991
RPL23A	P62750	0.428264	-0.184496	0.910106
RPS6	P62753	-2.47529	0.372513	1.14884
HIST1H4A	P62805	-0.598152	2.03026	2.42444
RAN	P62826	-0.0816851	0.418886	0.532686
RPL23	P62829	-1.36026	-0.503072	2.71095
RPS24	P62847	-0.50155	0.0231631	0.88907
RPS25	P62851	-1.82019	-1.26219	3.74858
RPS26	P62854	-0.946913	-0.0602665	0.885508
RPS28	P62857	-0.103126	-0.617826	0.913613
FAU	P62861	-2.10071	-1.41112	3.27582
RPL31	P62899	-1.40066	-0.632983	1.85726
RPL32	P62910	-1.63901	1.01661	2.53092
RPL8	P62917	-2.2951	1.81482	2.03576
PPIA	P62937	-0.275409	-0.605336	1.66802
SNRPN	P63162	0.49643	-0.448707	1.34439
RPL38	P63173	-0.301922	-0.237649	0.629999
EIF5A	P63241	0.119213	-0.0755182	0.13108
GNB2L1	P63244	-0.143625	-0.186587	0.484057
EEF1A1	P68104	-0.105775	-0.184845	0.506399
TUBA1B	P68363	0.0277722	0.095206	0.114473
TUBB4B	P68371	-0.203468	0.00694991	0.340101
EIF4G2	P78344	0.0433449	-0.420149	0.694534
CCT2	P78371	3.03344	2.06808	2.53236
GSTO1	P78417	1.5366	-0.349392	1.59303
PRKDC	P78527	-0.380224	-0.122876	1.00863
RPL24	P83731	-1.05918	-0.0530749	1.72468
RPL19	P84098	-2.46851	0.407019	2.50262
SLC25A3	Q00325	-0.113559	-0.45431	0.967388
CDK17	Q00537	-0.0597497	-0.406598	0.74828
CDC42EP1	Q00587	-0.0107741	-0.42702	0.493183
HNRNPU	Q00839	-4.14437	1.89735	2.87413
PFKP	Q01813	0.239756	0.80749	1.64682
NUCB1	Q02818	2.13982	5.64444	2.74521
RPL6	Q02878	-1.65333	0.496027	2.73469
SLC25A11	Q02978	-0.178798	-0.537122	1.10633
TAP1	Q03518	0.180441	-0.559777	0.863689
TAP2	Q03519	0.425749	-0.425057	1.53111
EEF1A2	Q05639	-0.164005	3.51761	0.916031
PRDX1	Q06830	0.132632	-0.178809	0.514606
RPL18	Q07020	-2.32715	-0.186447	2.32971
LGALS3BP	Q08380	6.57759	5.86317	4.10584
MFGE8	Q08431	2.33943	-0.228884	1.48674
EP300	Q09472	0.19733	-0.417794	1.27612
AHNAK	Q09666	0.0525625	-1.74351	1.94014
TROAP	Q12815	0.591085	-0.364415	1.3383
FSTL1	Q12841	5.97341	8.83408	4.95618
ILF2	Q12905	-0.722317	0.453919	1.12826
ACACA	Q13085	-1.2612	-0.335255	2.3839
TARDBP	Q13148	0.512163	-0.49401	1.02469
TRIM28	Q13263	0.545258	-0.216562	1.57584
SQSTM1	Q13501	0.521806	-0.457733	1.38691
TUBB3	Q13509	0.121491	0.151672	0.403707
RIN1	Q13671	-0.262138	-0.383028	1.22241
TUBB2A	Q13885	-0.206424	0.786064	1.09808
EIF3A	Q14152	-1.73739	1.49104	2.24446
UBAP2L	Q14157	-0.00762938	-0.292748	0.482739
DYNC1H1	Q14204	0.148143	0.798209	1.41043
CTTN	Q14247	-0.739154	-0.320385	1.23555
FKBP8	Q14318	-0.0751113	-0.701505	1.126
GAS6	Q14393	0.994998	3.4059	2.88687
HLTF	Q14527	1.44281	-0.278319	0.595865
PUM1	Q14671	0.0014865	-0.208874	0.309083
MFSD10	Q14728	0.533375	-0.804799	1.40281
LBR	Q14739	0.1147	-0.40963	0.777483
POSTN	Q15063	5.19504	6.74339	4.78977
OXA1L	Q15070	0.0864391	-0.0860211	0.220278
EBP	Q15125	-0.191174	0.570125	0.403299
PLEC	Q15149	0.255045	0.654109	1.25658
PPA1	Q15181	0.393603	-0.667563	1.30959
PCBP1	Q15365	-0.0307098	-0.132828	0.212762
PCBP2	Q15366	-0.0441988	-0.000783954	0.0667544
UBE3C	Q15386	-0.105507	-0.413665	0.707398
MTFR1	Q15390	0.00108628	0.0203707	0.0166624
DHCR24	Q15392	-0.236095	-0.466316	1.25742
STIL	Q15468	1.40384	-0.265991	0.909811
TGFBI	Q15582	4.85738	5.58467	3.06527
NCOA2	Q15596	-0.101537	-0.199711	0.455376
TRIP13	Q15645	0.0910744	1.46876	1.51406
NCOA1	Q15788	0.042171	-0.293506	0.367659
IGFBP7	Q16270	6.58302	9.14628	5.54474
LAMA4	Q16363	7.45831	5.56467	2.86047
MAP3K11	Q16584	0.0945983	-0.528407	0.272283
TAZ	Q16635	0.14451	-0.225444	0.413538
FSCN1	Q16658	0.53409	0.0907166	0.456835
DECR1	Q16698	0.047329	-0.311851	0.424909
PCK2	Q16822	0.456304	-0.088506	1.10097
TUBB8	Q3ZCM7	-0.332249	-0.861934	0.998558
TIMM50	Q3ZCQ8	0.26224	-0.317297	0.625637
CRTC2	Q53ET0	0.863256	-0.258652	1.13108
AGPAT9	Q53EU6	-0.0344695	-0.577018	0.667393
PHLDA2	Q53GA4	-0.112064	-0.379666	0.705226
HSD17B12	Q53GQ0	0.59795	-0.431639	1.74742
AGK	Q53H12	-0.676001	-0.39478	2.05314
SOWAHC	Q53LP3	-0.278451	-0.213667	0.665997
TMEM177	Q53S58	0.197744	-0.193286	0.782648
OCIAD2	Q56VL3	-0.161519	-0.461749	0.864163
TMEM41B	Q5BJD5	0.326814	-0.686436	0.73811
TMEM97	Q5BJF2	-0.280186	-0.0581053	0.261954
ALG10B	Q5I7T1	0.263257	-0.391754	0.643016
GNAS	Q5JWF2	-0.0384212	-0.251755	0.322802
RARS2	Q5T160	0.0535615	-0.590762	0.847508
CDKAL1	Q5VV42	0.258082	-0.559205	1.16707
LYPLAL1	Q5VWZ2	-0.0474873	0.208944	0.309249
KIAA0368	Q5VYK3	0.20339	0.0344176	0.414383
KANK2	Q63ZY3	-0.268137	-0.427079	1.05897
LPCAT4	Q643R3	-0.128987	-0.435277	0.592143
GLT8D1	Q68CQ7	0.666554	-0.489123	1.82449
VASN	Q6EMK4	5.55715	2.73005	3.16574
DHRS7B	Q6IAN0	0.0754114	-0.70141	0.576639
SLC25A24	Q6NUK1	0.64027	-0.523522	2.2068
ARMC6	Q6NXE6	0.584584	0.520971	1.43286
LPCAT3	Q6P1A2	0.213311	-0.443708	0.498228
MRPL14	Q6P1L8	-0.0320519	-0.632708	0.853138
SFXN4	Q6P4A7	0.0432132	-0.583143	0.580647
RICTOR	Q6R327	-0.33416	-0.487091	0.866638
CRTC3	Q6UUV7	-0.00359426	-0.300452	0.486979
APOOL	Q6UXV4	0.10677	-0.518322	0.927222
GIGYF2	Q6Y7W6	-0.161105	-0.378552	1.10066
HSDL2	Q6YN16	0.249186	-0.075717	0.495161
FAM83H	Q6ZRV2	0.176453	-0.43837	1.05942
RPS27L	Q71UM5	-0.381694	-0.493352	1.3882
CCDC80	Q76M96	5.62832	5.77556	4.71244
SND1	Q7KZF4	3.26199	2.44436	2.39824
COX15	Q7KZN9	-0.00244153	-0.361282	0.590459
BZW1	Q7L1Q6	1.13234	1.55648	0.92407
FASTKD5	Q7L8L6	0.193388	-0.249411	0.793443
CTU1	Q7Z7A3	0.416221	-0.630555	1.46443
ABI3BP	Q7Z7G0	3.17675	4.07177	3.72059
MYPN	Q86TC9	-0.067237	-0.453398	0.872305
PHLDB1	Q86UU1	1.33771	0.0404099	0.530831
C10orf47	Q86WR7	-0.0985853	-0.77855	1.19319
DNAAF5	Q86Y56	0.0988469	0.757179	0.816841
RHPN2	Q8IUC4	0.0617914	-0.225456	0.532348
RELL1	Q8IUW5	0.342766	-1.08651	1.05787
ZDHHC21	Q8IVQ6	0.279372	-0.877277	0.989322
ANKHD1	Q8IWZ3	0.067061	-0.213239	0.227837
MAML2	Q8IZL2	-0.419853	-0.747108	1.29655
ABHD12	Q8N2K0	-0.124401	-0.662819	0.659125
RUSC2	Q8N2Y8	0.715457	-0.410236	2.05927
UBAC2	Q8NBM4	0.270613	-0.465631	1.18652
HSD17B11	Q8NBQ5	0.703157	-0.740843	2.16988
LPCAT1	Q8NF37	0.143485	-0.349436	0.874456
ADCK3	Q8NI60	0.284683	-0.566325	1.0844
SLC25A40	Q8TBP6	0.0709619	-0.634603	1.07594
GPX8	Q8TED1	1.662	-0.639962	0.973279
PTPMT1	Q8WUK0	-0.0343373	-0.512411	0.629221
PHLDA1	Q8WV24	-2.51255	-0.326856	0.789098
FAR1	Q8WVX9	-0.990308	-0.57214	2.0357
C2orf47	Q8WWC4	0.218561	-0.425601	0.662485
ATXN2L	Q8WWM7	0.137405	-0.134447	0.310042
DNAJC9	Q8WXX5	0.262424	-0.074694	0.409904
MAML1	Q92585	0.177572	-0.386078	0.616583
LPGAT1	Q92604	1.25745	-0.383911	1.07988
GCN1L1	Q92616	-0.0139364	-0.274064	0.483075
ALG3	Q92685	0.244596	-0.387381	0.538442
DDX12P	Q92771	1.04347	-0.517245	2.00764
CREBBP	Q92793	0.647825	-0.194805	0.807527
GCDH	Q92947	0.0933429	-0.586321	0.872488
PNPLA2	Q96AD5	1.86904	0.0485521	0.55822
TTC28	Q96AY4	-0.415902	-0.219855	1.29593
CTHRC1	Q96CG8	3.96675	5.35677	3.73228
FAF2	Q96CS3	-0.324831	-0.422142	0.909707
FOXRED1	Q96CU9	-0.0137866	-0.477983	0.710107
NMD3	Q96D46	0.266312	0.0675736	0.41315
DGCR14	Q96DF8	0.124228	0.21772	0.27913
TCEAL4	Q96EI5	-0.00453856	-0.311912	0.474202
MYO19	Q96H55	0.0666014	-0.308566	0.611956
ZC3HAV1L	Q96H79	-0.122434	-0.0956245	0.271353
ABHD14B	Q96IU4	-0.168278	0.310692	0.421957
USMG5	Q96IX5	0.0595743	-0.565458	0.851106
MBOAT7	Q96N66	-0.0810151	-0.503791	0.903518
SFXN2	Q96NB2	-0.39471	-0.151468	1.0181
MED15	Q96RN5	0.59808	0.00717496	0.595309
MCCC1	Q96RQ3	-0.942996	-0.348268	2.37762
ERBB2IP	Q96RT1	-0.12387	-0.217054	0.457165
TMEM209	Q96SK2	0.278456	-0.356824	0.518692
MMS19	Q96T76	-0.0408622	1.6215	0.92162
CNN2	Q99439	-0.381826	-0.271502	1.10912
PARK7	Q99497	-0.145303	-0.410825	0.79309
PHB2	Q99623	-0.373893	-1.49895	2.05818
COL12A1	Q99715	1.00508	-0.326174	1.1196
CCT7	Q99832	0.255997	1.17416	1.63355
HIST1H2BN	Q99880	0.374595	0.479301	1.11619
TUBA1C	Q9BQE3	-0.230976	0.287505	0.992118
PELO	Q9BRX2	1.06687	-0.374472	0.472924
NTPCR	Q9BSD7	-0.0679026	-0.237479	0.481652
SLC25A33	Q9BSK2	0.424664	-0.695233	1.98637
ALG1	Q9BT22	0.0534151	-0.528211	0.848493
NDC1	Q9BTX1	-0.13318	-0.313962	0.805916
TUBB6	Q9BUF5	-0.0797367	-0.0425487	0.134988
RUSC1	Q9BVN2	0.42094	0.360899	0.0880724
TIMM21	Q9BVV7	0.150118	-0.283096	0.512165
SGPP1	Q9BX95	0.136838	-0.0330696	0.255098
POLDIP3	Q9BY77	-0.460412	-0.359508	0.624777
KIAA1671	Q9BY89	-0.684001	-0.464651	1.25561
MRPL37	Q9BZE1	-0.280643	-0.474128	0.966036
SRR	Q9GZT4	-0.262674	-0.224944	0.913336
MTFR1L	Q9H019	-0.329998	-0.0865453	0.680986
TMEM126A	Q9H061	0.0479472	-0.674329	0.841262
ILKAP	Q9H0C8	0.17854	-0.349069	0.435153
XRN2	Q9H0D6	0.162017	-0.423249	0.810286
SIK2	Q9H0K1	-0.084624	-0.481731	0.807552
OSBPL5	Q9H0X9	-0.112872	0.742094	0.409309
PARL	Q9H300	-0.0944842	-0.396192	0.717119
EHD1	Q9H4M9	1.57136	-0.220272	0.929515
TFB2M	Q9H5Q4	0.16706	-0.422766	0.877517
PEAK1	Q9H792	-0.00119966	-0.164962	0.158759
SLC25A22	Q9H936	0.00933285	-0.632157	0.884967
SFXN1	Q9H9B4	0.680711	-0.531481	1.57848
XPO5	Q9HAV4	-0.00819626	0.145661	0.206229
SLC25A19	Q9HC21	0.193108	-0.709147	1.28066
MCCC2	Q9HCC0	-0.474849	-0.295344	1.42666
RAVER2	Q9HCJ3	-0.152264	-0.173627	0.456967
TIMMDC1	Q9NPL8	0.0301166	-0.169733	0.219913
ANLN	Q9NQW6	0.167383	-0.55254	1.31623
PDLIM7	Q9NR12	-0.0103834	-0.253994	0.356126
MBNL1	Q9NR56	0.145476	-0.109422	0.310148
EIF4ENIF1	Q9NRA8	0.0126347	-0.540251	0.821022
IARS2	Q9NSE4	0.00360101	-0.341213	0.499709
DIAPH3	Q9NSV4	0.546118	-0.413231	1.22863
DECR2	Q9NUI1	-0.224982	-0.44047	1.12076
AGPAT5	Q9NUQ2	0.0170461	-0.715827	1.05397
ABCF3	Q9NUQ8	0.447601	0.121603	0.725799
DDX19A	Q9NUU7	0.567765	0.977881	0.963978
DNAJC11	Q9NVH1	0.183569	0.0346647	0.238863
RBM22	Q9NW64	0.139572	-0.921038	0.560819
TMEM161A	Q9NX61	0.0706828	-0.910567	0.769527
SMPD4	Q9NXE4	0.687136	-0.260183	1.10651
NDE1	Q9NXR1	-0.0243253	-0.49814	0.8961
ELOVL5	Q9NYP7	0.000344017	-0.501916	0.490765
TECR	Q9NZ01	-0.0802474	-0.600793	1.03445
MTCH1	Q9NZJ7	-0.0212835	-0.826629	1.06637
HACD3	Q9P035	-0.0250308	-0.178668	0.302711
RRBP1	Q9P2E9	-4.21903	4.37501	4.72473
DHCR7	Q9UBM7	-0.53184	-0.2582	1.53195
SLC25A10	Q9UBX3	-0.57855	-0.548635	2.26382
PISD	Q9UG56	0.0756863	-0.491356	0.798111
LIMA1	Q9UHB6	-0.537653	-0.122773	1.14358
SLC25A13	Q9UJS0	-0.440575	-0.688831	1.82589
DCTN4	Q9UJW0	0.316323	-0.495354	1.12208
C14orf1	Q9UKR5	-0.157253	-0.511195	0.917103
TMCO1	Q9UM00	0.381312	-0.504144	1.16035
VPS4A	Q9UN37	0.51043	-0.387561	1.36849
TRIM33	Q9UPN9	-0.0522559	-0.394821	0.769818
USP22	Q9UPT9	1.74627	0.633175	0.449054
CLEC11A	Q9Y240	3.70526	4.67028	3.32219
SIK3	Q9Y2K2	-0.2844	-0.131362	0.760039
DIS3	Q9Y2L1	0.645031	-0.185209	1.38919
LUC7L2	Q9Y383	-0.471693	-0.329498	0.659785
RTCB	Q9Y3I0	0.336731	-0.507293	1.23939
RPL36	Q9Y3U8	-1.7365	-0.0459566	2.27157
PKP3	Q9Y446	-0.82181	-0.463988	1.92504
AFG3L2	Q9Y4W6	0.104735	-0.753146	1.46905
PRRC2C	Q9Y520	0.437464	-0.52755	1.32377
SLC25A15	Q9Y619	-0.0400364	-0.731149	1.29477
MTCH2	Q9Y6C9	0.882774	-0.514644	1.67264
CEPT1	Q9Y6K0	-0.048354	-0.570627	0.646576
SQRDL	Q9Y6N5	-0.17346	-0.547337	1.20246
NCOA3	Q9Y6Q9	0.0265059	-0.201445	0.39316

## Sheet: Fig. 5f
Gene	Representative ID	logFC_uncat_cat.x	logFC_uncat_cat.y	mean –log10 adjusted p-value
ACACA	A0A087X0W4	0.220536	0.278296	0.466367
ESYT2	A0FGR8	-0.202836	0.0759972	0.430564
TMEM223	A0PJW6	0.216057	0.814186	1.1097
C15orf61	A6NNL5	-0.114015	0.0710339	0.281236
ACOT7	O00154	-0.0683599	-2.38605	1.5004
QSOX1	O00391	0.0379921	-0.79474	1.01781
NDUFA4	O00483	0.283917	0.441706	1.22968
DDX3X	O00571	0.278964	0.194992	0.834901
CYR61	O00622	0.28418	-0.492134	1.3232
ACACB	O00763	-0.154401	0.279076	0.912351
SCD	O00767	0.387756	0.623471	1.6213
MAP2K7	O14733	0.366957	1.51311	1.57706
CDIPT	O14735	-0.227519	0.0180246	0.403711
TPP1	O14773	0.411446	-0.169348	0.592123
NRP1	O14786	0.697279	3.72048	3.36872
TIMM23	O14925	-0.0524592	0.106391	0.227827
UQCRQ	O14949	0.539007	0.479187	1.81398
XPO1	O14980	0.224574	-0.422559	1.14897
SEC16A	O15027	0.400175	0.373009	0.734269
KIAA0391	O15091	0.0337274	0.119019	0.283865
AGPAT2	O15120	-0.0625902	0.264859	0.386533
TRIM24	O15164	-0.486549	-0.592178	1.71603
RER1	O15258	0.354979	0.305315	0.574126
SURF4	O15260	0.166902	0.335121	0.637881
SLC16A3	O15427	-0.0743973	0.102832	0.195824
PHGDH	O43175	0.642793	-3.3801	3.58382
XRCC3	O43542	0.733165	0.41011	0.660878
XPOT	O43592	-0.0721856	-0.403113	0.6841
TIMM44	O43615	0.23359	0.279624	0.81031
SLC25A17	O43808	-0.0740708	0.346135	0.391289
IDH3B	O43837	0.262658	0.153651	0.742085
CALU	O43852	0.0383175	-2.29847	1.8315
ORC4	O43929	0.615329	0.883205	1.53801
OPA1	O60313	-0.0452784	0.717437	0.753264
FADS1	O60427	0.255724	0.38946	1.23935
ACSL4	O60488	0.487914	0.65664	1.9336
DIAPH1	O60610	0.259424	0.384539	1.46557
CTNND1	O60716	0.143232	0.618153	1.23926
DPM1	O60762	0.319875	0.723575	1.3232
DNAJB6	O75190	0.424932	2.53792	0.879151
FLNB	O75369	0.438581	-0.252755	1.45217
ULK1	O75385	-3.11044	-0.848334	3.13492
GIGYF1	O75420	-0.240655	-0.0108914	0.504601
ERLIN1	O75477	-0.333135	0.00902717	0.536142
ERAL1	O75616	-0.298593	-0.0610814	0.552706
SLC25A12	O75746	0.126954	0.292705	0.901678
GLRX3	O76003	-0.343413	0.22268	1.02043
SRP72	O76094	0.355848	0.0219771	0.575915
LTN1	O94822	-0.323097	-0.306154	1.14011
HAUS5	O94927	-0.701987	-0.71175	1.72255
NDUFB4	O95168	0.25434	0.683658	1.3002
NDUFA10	O95299	-0.33076	0.357681	0.98705
IPO7	O95373	0.534687	-1.02658	2.13878
TNFRSF6B	O95407	-1.28716	4.62876	3.0534
AHSA1	O95433	0.398626	-0.356848	1.06283
MPC2	O95563	0.434504	0.375808	1.33178
ACSL3	O95573	-0.421649	-0.238953	1.3562
LATS1	O95835	-0.187437	-0.045719	0.325345
ABHD16A	O95870	-0.0105762	0.501246	0.945337
PEX11B	O96011	0.180231	-0.00185482	0.383354
LDHA	P00338	0.218984	0.145101	0.389418
ALDH1A1	P00352	0.804252	-4.7166	3.53192
GLUD1	P00367	0.364859	0.523362	1.64988
HPRT1	P00492	0.254703	-0.894836	1.69495
EGFR	P00533	5.4252	2.99945	3.64548
PGK1	P00558	1.04206	0.670169	2.49146
C1R	P00736	-0.163641	-1.09726	0.834038
PLAU	P00749	0.998873	5.87778	3.79965
TIMP1	P01033	-0.786711	-1.6719	2.85325
LDLR	P01130	2.29157	1.68697	2.21118
COL1A1	P02452	-0.879947	-1.19117	3.25276
FN1	P02751	-0.551242	-2.39715	3.14661
TFRC	P02786	0.117998	1.59851	1.23512
MT-ATP8	P03928	0.330799	0.453479	0.737039
RAF1	P04049	-0.0684251	0.488318	0.719706
ALDOA	P04075	0.00588799	0.237557	0.305357
ANXA1	P04083	1.24766	-1.52971	3.22157
PRNP	P04156	4.29249	1.67755	2.68234
TK1	P04183	-3.09035	-1.82769	2.51097
TUBB4A	P04350	-0.10907	-0.349933	0.468282
GAPDH	P04406	0.766741	0.209602	1.37493
HSPB1	P04792	0.118552	0.105996	0.328619
RPN2	P04844	0.263068	0.512682	1.41579
ATP1A1	P05023	0.0407606	-0.0753739	0.15115
APP	P05067	0.0483348	1.76169	1.63173
SERPINE1	P05121	0.172107	-0.146213	0.506648
SLC25A5	P05141	-0.0377242	0.371458	0.623125
SERPING1	P05155	-0.345649	-2.45709	2.22615
PCCA	P05165	-0.243198	0.206081	0.940244
PCCB	P05166	0.234021	0.421323	1.21244
RPLP0	P05388	0.523855	-2.03648	2.85713
ITGB1	P05556	0.132318	1.94433	1.96346
KRT18	P05783	0.0946801	0.369144	0.908214
COL5A2	P05997	-1.16918	1.26023	1.54852
CDK1	P06493	0.444664	0.402997	1.44148
ENO1	P06733	0.21871	0.322953	1.06082
PYGL	P06737	0.34849	-3.1239	2.34269
SERPINE2	P07093	-0.0069175	0.265628	0.253077
P4HB	P07237	0.660052	-1.48099	2.48718
ANXA2	P07355	0.272476	0.370179	1.33581
TUBB	P07437	-0.449755	-0.703831	1.66544
DCN	P07585	-0.345917	-2.23598	2.91633
PFN1	P07737	0.611874	0.856031	1.85472
CTSB	P07858	0.197977	0.1851	0.438918
HSP90AA1	P07900	1.3998	-2.4032	2.55925
LAMB1	P07942	-0.207203	-0.356625	1.09278
COL1A2	P08123	-0.726602	-1.06623	2.79741
SLC3A2	P08195	0.829697	1.03189	2.78142
HSP90AB1	P08238	0.637629	-0.879424	2.64896
ASNS	P08243	-0.0936367	-0.939716	1.2885
MMP2	P08253	-0.400024	-1.3534	1.96543
CYC1	P08574	0.381435	0.176047	0.50129
CFH	P08603	0.0555391	-2.98445	0.996536
VIM	P08670	0.128341	-0.0615179	0.207924
LGALS1	P09382	0.807053	-0.0296365	1.35815
SPARC	P09486	-0.896813	-2.97886	3.50445
CNP	P09543	0.32654	0.0285217	0.539123
C1S	P09871	-0.306198	-2.85343	0.91846
ARAF	P10398	-0.0726446	0.157198	0.430023
TXN	P10599	-0.531869	0.353488	0.776534
TFPI	P10646	-0.122589	0.0899978	0.221113
HSPD1	P10809	0.951306	0.420148	2.02061
CLU	P10909	0.147522	-0.194455	0.339897
HSPA5	P11021	0.88131	0.614833	2.46243
LAMC1	P11047	-0.133573	-0.743093	1.39929
HSPA8	P11142	0.541188	0.5366	1.94146
SLC2A1	P11166	0.675209	0.390115	0.826436
UMPS	P11172	0.0965265	-0.206843	0.643304
PYGB	P11216	-0.220832	-2.74937	2.66262
PC	P11498	-0.404424	-0.118816	0.920246
MTHFD1	P11586	0.0316233	-0.589718	1.09006
PCNA	P12004	0.291437	0.0471068	0.543215
COL6A1	P12109	-0.337038	-2.51698	2.65675
COL6A2	P12110	-0.214872	-4.0655	2.76119
SLC25A4	P12235	0.0657597	0.370625	0.634821
SLC25A6	P12236	-0.032174	0.0747475	0.156376
ALAS1	P13196	-0.948973	0.146941	0.612886
RNH1	P13489	1.14533	-0.873898	2.27168
VCAN	P13611	-0.183431	-0.00188052	0.294854
EEF2	P13639	0.252952	-2.04627	2.47503
PKM	P14618	0.204827	-2.25173	2.35153
NQO1	P15559	0.449188	-0.105723	0.692666
RPS2	P15880	0.348073	-0.458364	1.2732
DSP	P15924	0.368836	-0.109399	0.263838
CD44	P16070	3.58024	5.0235	3.89026
HIST1H1B	P16401	0.69717	-0.461971	0.835944
HIST1H1C	P16403	0.271445	0.317921	0.725469
ATP2A2	P16615	-0.631837	-0.599392	2.09777
CTPS1	P17812	-0.00294331	-0.432923	0.600608
DDX5	P17844	0.751201	-1.37223	1.73329
PFKL	P17858	0.760444	-5.20458	2.6794
PTPN1	P18031	0.0376772	0.60947	0.463995
ARF4	P18085	0.488743	0.479309	1.67015
RPL17	P18621	0.20265	-0.613548	1.22955
NCL	P19338	1.59169	0.212432	2.08854
PSMB1	P20618	-0.0764201	0.500804	1.04509
COL5A1	P20908	-0.494025	-1.58519	2.20137
CSRP1	P21291	-1.11408	-0.591673	2.06081
FLNA	P21333	0.205248	-0.901898	1.8738
PCMT1	P22061	0.116095	0.461697	1.12336
GART	P22102	0.220091	-1.48399	2.01615
UBA1	P22314	0.284807	-6.78209	2.07281
UQCRC2	P22695	0.434827	0.64574	2.01136
FECH	P22830	-0.155882	0.459163	1.11696
FBLN1	P23142	-0.262529	-3.63186	1.70031
PPIB	P23284	0.748383	0.406553	2.09186
RPS3	P23396	0.161462	-1.01022	1.73816
CFL1	P23528	0.566944	0.541595	1.8618
DTYMK	P23919	0.182486	0.0462934	0.194075
IGFBP6	P24592	-0.2286	-0.189598	0.567485
ACAT1	P24752	0.286815	0.656848	1.74476
RPS12	P25398	0.234652	0.269949	0.165646
ATP5A1	P25705	0.306083	0.705292	1.69921
ITGA3	P26006	-0.276589	-0.822141	0.617099
PTX3	P26022	-0.267418	-2.34471	2.6968
RPL13	P26373	-0.167354	-0.838726	1.21237
EEF1G	P26641	0.857489	-2.69621	3.1029
YWHAQ	P27348	0.606825	-0.436963	1.85377
RPL10	P27635	-0.696376	-0.826659	2.1268
CAD	P27708	1.31081	-1.05023	2.77961
TKT	P29401	-0.598642	0.182464	1.12922
PML	P29590	-2.99158	-1.27215	3.39775
PRDX6	P30041	0.276526	-1.40975	1.85629
PRDX5	P30044	0.110317	0.243225	0.455161
PRDX3	P30048	2.36921	0.362251	1.84426
RPL12	P30050	0.257646	0.300989	0.679768
PDIA3	P30101	1.31857	0.342852	1.18411
ALDH1B1	P30837	-0.961948	-0.389859	1.68341
DNAJA1	P31689	0.0991815	0.254325	0.454379
HNRNPH1	P31943	0.312289	0.461563	0.836922
PRDX2	P32119	-0.202156	-0.378509	0.891476
ABCD1	P33897	-0.150897	0.990193	1.05916
KDELR2	P33947	-0.396408	0.336501	0.657452
TTK	P33981	-1.08295	-2.92631	2.2421
SHMT2	P34897	0.271788	0.167729	0.80104
GPC1	P35052	-0.0394123	-3.58818	2.34245
RPL22	P35268	5.5167	0.519485	2.28328
THBS2	P35442	-0.404148	-2.84137	2.89935
FBN1	P35555	-0.438448	-2.34445	2.44011
AGL	P35573	-0.173772	-0.677821	0.751089
BSG	P35613	6.4618	3.2506	2.24278
MAP2K2	P36507	0.139206	-2.69799	0.95191
ATP5C1	P36542	-0.593363	0.330042	0.898114
RPL4	P36578	-0.887339	-0.122134	1.62788
SERPINF1	P36955	0.195391	0.000366375	0.19368
HSPA9	P38646	0.488665	0.661548	2.052
RPS19	P39019	0.299486	0.861616	1.37218
RPL3	P39023	-1.16649	-0.0656908	0.341965
FEN1	P39748	0.984614	-0.953986	2.91404
CCT6A	P40227	0.433315	-1.38237	2.09075
STAT3	P40763	-1.14431	-1.47397	2.35298
RFC3	P40938	-1.00503	-0.615694	2.35622
HADHA	P40939	-0.0201062	0.527187	1.00792
GARS	P41250	1.5986	0.328564	1.81634
MTOR	P42345	-0.209687	-0.205672	0.861569
RPS27	P42677	-1.02381	-0.68736	2.81693
LRPPRC	P42704	0.402726	0.406525	1.07055
ACAA2	P42765	0.398745	-0.667894	0.783622
RPL35	P42766	0.27161	0.189982	0.363983
NAMPT	P43490	0.663739	0.0875532	0.680939
VDAC2	P45880	1.28617	0.608927	1.2956
MAP2K3	P46734	0.497539	-0.136445	0.590316
RPL27A	P46776	-0.112166	-0.320404	0.495667
RPL5	P46777	0.491352	-0.153319	0.389532
RPL21	P46778	-0.519999	-0.189553	0.681404
RPL28	P46779	-0.291073	-0.274884	0.784655
RPS9	P46781	0.147984	-1.23414	1.84421
RPS5	P46782	0.434868	0.147074	0.993795
RPS10	P46783	1.19997	0.373396	1.50466
STT3A	P46977	-0.0420441	0.224997	0.306811
CAPZB	P47756	-0.155292	0.0476902	0.203369
ALDH1A3	P47895	-0.273673	-3.56419	2.03598
RPL29	P47914	-0.459573	0.0913251	0.703079
ATP5O	P48047	0.321517	0.310038	0.888981
LIMS1	P48059	-1.21853	-0.40591	1.60491
GCLM	P48507	0.506474	0.375515	1.56082
CCT5	P48643	0.119293	-1.03683	1.55016
IDH2	P48735	0.763459	0.683449	2.24784
RPL34	P49207	-0.852162	-0.575461	2.49552
FASN	P49327	0.34243	-2.01032	2.39945
CCT3	P49368	0.349781	0.0152113	0.63372
TUFM	P49411	0.413312	0.694205	2.12185
ACADVL	P49748	0.25576	0.31866	0.85756
NUP153	P49790	-1.46682	-1.20853	3.39072
NDUFV1	P49821	-0.468182	-0.237362	0.904927
GMPS	P49915	0.388837	-1.28309	1.26468
PPOX	P50336	-0.885805	0.477965	0.796241
EMD	P50402	0.210334	1.19573	1.25796
CPT1A	P50416	0.0397889	0.405406	0.833448
SERPINH1	P50454	0.38664	0.278967	1.0347
RPL14	P50914	-0.516757	-0.612073	2.19381
CCT4	P50991	0.6687	-0.320521	1.73403
RAB13	P51153	-0.0246522	0.290525	0.17568
GALK1	P51570	0.106267	-1.32453	0.943573
IRAK1	P51617	-0.714061	-0.444656	1.87618
LUM	P51884	-0.40047	-2.87621	2.98634
CRIP2	P52943	-1.56203	-1.15243	2.87716
SLC25A1	P53007	-0.00143668	0.218197	0.27323
SLC16A1	P53985	0.0171361	0.213076	0.407793
CSE1L	P55060	0.164875	-1.54477	1.80363
HADHB	P55084	0.679452	1.11243	2.34865
NPEPPS	P55786	-0.123182	0.267367	0.523157
ATP5J2	P56134	0.479642	0.582543	1.8174
PEX3	P56589	-1.03703	1.12979	0.703295
TMEM33	P57088	0.256127	0.253754	0.933967
TPI1	P60174	0.946694	0.72357	2.3631
SEC61B	P60468	0.0695824	0.18717	0.374401
ACTB	P60709	0.272701	-0.301112	1.15621
EIF4A1	P60842	0.677535	-0.919143	2.70623
RPS20	P60866	-0.205634	1.07114	1.19556
PRPS1	P60891	0.400257	-0.113325	0.556508
DSTN	P60981	0.345894	0.672096	1.13354
SRP54	P61011	-0.0772265	0.715227	1.02498
ACTR2	P61160	0.41328	0.18914	0.714266
RAP1B	P61224	0.575224	1.26651	1.25416
RPS3A	P61247	0.485596	-0.505358	1.73388
RPL26	P61254	-0.499344	-0.0575521	0.876428
RPL15	P61313	-0.401728	-0.238353	0.880358
RPL27	P61353	0.993474	0.205455	1.42444
SEC61A1	P61619	0.0527805	0.359827	0.656816
RPS7	P62081	1.41596	0.334941	2.19847
RPS8	P62241	-0.0884555	-0.410703	0.844248
RPS15A	P62244	1.21959	-0.178902	1.68293
RPS16	P62249	0.351869	0.231142	1.04872
RPS14	P62263	1.82004	0.881063	3.10153
RPS23	P62266	0.0200828	-0.108113	0.141337
RPS18	P62269	0.375744	0.747366	1.68897
RPS29	P62273	0.159272	0.156496	0.143424
RPS13	P62277	1.47758	0.32864	2.04369
RPS11	P62280	0.852737	0.253797	1.46348
RPL7A	P62424	-0.601089	-0.153588	1.36953
CNBP	P62633	-3.41824	-1.62845	2.29648
RPS4X	P62701	0.440931	-0.562628	1.57549
RPL23A	P62750	0.421123	0.387566	1.2387
RPS6	P62753	-0.760195	-2.46005	1.31323
HIST1H4A	P62805	0.308069	-0.56918	1.5691
RAN	P62826	1.00291	0.808349	2.59086
RPL23	P62829	0.0940727	0.17544	0.392247
RPS24	P62847	0.0803805	0.297609	0.467125
RPS25	P62851	0.459149	0.745115	2.00747
RPS26	P62854	0.0547928	-0.319224	0.420933
RPS28	P62857	0.134408	0.567942	1.0462
RPL31	P62899	-0.0960527	-0.477216	0.664991
RPL32	P62910	-0.504727	0.200016	1.09561
RPL8	P62917	-0.225234	-0.634342	0.758309
PPIA	P62937	0.14545	0.349389	0.979689
SNRPN	P63162	-0.0288599	0.0428906	0.087375
RPL38	P63173	0.118753	0.422673	0.521114
RPS21	P63220	0.732547	0.593549	0.312433
EIF5A	P63241	0.577671	0.52196	1.67762
GNB2L1	P63244	0.191081	0.501124	1.18715
EEF1A1	P68104	-0.00287086	0.051578	0.0778876
TUBA1B	P68363	-0.0656192	0.049244	0.135413
TUBB4B	P68371	-0.320124	-0.582317	1.67681
EIF4G2	P78344	0.261576	0.603485	1.32586
CCT2	P78371	0.331549	-1.013	2.04241
PRKDC	P78527	-0.261728	-0.104773	0.70989
RPL24	P83731	0.0561861	-0.384718	0.830391
RPL19	P84098	-0.156179	0.0844377	0.211467
SLC25A3	Q00325	-0.322479	-0.168277	0.859957
CDK17	Q00537	-0.0975622	0.0154787	0.14858
CDC42EP1	Q00587	-0.0364231	0.533996	0.632662
HNRNPU	Q00839	1.58697	-2.09342	2.11702
PFKP	Q01813	-0.0172589	-1.24978	1.6583
NUCB1	Q02818	-1.30901	0.273064	1.27275
RPL6	Q02878	-1.0037	0.301586	1.89089
SLC25A11	Q02978	0.310175	0.619119	1.77884
TAP1	Q03518	-2.02563	-0.840621	1.70958
TAP2	Q03519	-0.483093	-0.407459	1.18862
EEF1A2	Q05639	-0.169669	-2.19804	1.50243
PRDX1	Q06830	0.0535127	0.314053	0.629692
RPL18	Q07020	-0.374627	-0.406437	1.23685
LGALS3BP	Q08380	-0.224486	-2.33135	2.10099
MFGE8	Q08431	0.583582	0.746179	1.55829
EP300	Q09472	-0.413024	0.0141479	0.874262
AHNAK	Q09666	0.472274	0.680461	1.78566
EFEMP1	Q12805	0.117412	-2.34801	0.788642
FSTL1	Q12841	-0.940975	-3.14153	3.5432
ILF2	Q12905	0.74779	0.647199	1.81332
ACACA	Q13085	-0.0146913	0.128524	0.267626
TARDBP	Q13148	0.263895	1.30696	1.07474
TRIM28	Q13263	-0.827605	-0.925213	2.72069
SQSTM1	Q13501	-2.0694	-1.62318	2.83565
TUBB3	Q13509	0.0158218	-0.344126	0.541501
RIN1	Q13671	-0.409376	-0.243405	1.36783
TUBB2A	Q13885	-0.381608	-0.827342	1.91487
UBAP2L	Q14157	0.140125	0.500212	1.09102
DYNC1H1	Q14204	0.255871	-0.951129	1.8858
FKBP8	Q14318	-0.401102	-0.0322853	0.859689
GAS6	Q14393	-0.641906	-3.24046	1.61338
RBM39	Q14498	0.261869	0.492829	0.908483
HLTF	Q14527	-0.677151	0.0470845	1.05888
PUM1	Q14671	0.266381	0.320845	1.16158
LBR	Q14739	0.0812417	0.372006	0.779758
OXA1L	Q15070	0.223228	0.541566	1.21505
PDIA6	Q15084	0.809716	-0.761375	1.92164
EBP	Q15125	-0.921839	0.123112	0.25285
PLEC	Q15149	0.510028	-0.12978	1.06705
PPA1	Q15181	-0.465323	-0.625466	1.43065
STK38	Q15208	0.347899	0.430191	0.895382
PCBP1	Q15365	-0.623657	-0.413801	1.79907
PCBP2	Q15366	0.259911	0.184446	0.654243
UBE3C	Q15386	0.0701677	-0.170226	0.332873
MTFR1	Q15390	0.00322786	-0.714273	0.725185
DHCR24	Q15392	0.0834112	0.488963	1.13164
TGFBI	Q15582	-0.256204	-2.8511	1.78269
NCOA2	Q15596	0.196581	0.387954	0.901718
TRIP13	Q15645	0.165115	-0.736205	1.11981
SLC1A5	Q15758	-0.0145655	0.842317	0.666894
NCOA1	Q15788	-0.321613	-0.364137	0.833053
IGFBP7	Q16270	-0.404675	-2.76487	2.72127
LAMA4	Q16363	-0.144907	-0.41964	0.940985
MAP3K11	Q16584	-0.368336	0.59424	0.64384
ECM1	Q16610	-0.640323	0.639884	1.69758
TAZ	Q16635	0.364605	0.215343	0.769706
FSCN1	Q16658	-0.115512	0.136327	0.30282
DECR1	Q16698	-0.0157541	0.549802	0.790333
NDUFA9	Q16795	0.737142	0.470656	1.50971
PCK2	Q16822	0.372092	0.620677	1.78729
SLC25A52	Q3SY17	-1.00309	-1.34557	2.91372
TUBB8	Q3ZCM7	-1.22571	-1.00299	1.91949
TIMM50	Q3ZCQ8	0.296734	0.348648	1.09932
CRTC2	Q53ET0	0.0240319	0.424744	0.843999
AGPAT9	Q53EU6	-0.218288	-0.254411	0.487805
PHLDA2	Q53GA4	0.0991113	0.717907	1.46695
HSD17B12	Q53GQ0	0.197321	0.386803	0.978754
AGK	Q53H12	-0.286103	0.011657	0.558152
SOWAHC	Q53LP3	0.283997	0.388326	1.0185
TMEM177	Q53S58	0.262361	0.333153	1.05587
OCIAD2	Q56VL3	-1.08827	-1.36406	2.97027
TMEM41B	Q5BJD5	0.192475	0.572348	0.544217
ALG10B	Q5I7T1	0.233248	0.0885149	0.299027
GNAS	Q5JWF2	0.0683151	0.188849	0.33915
RARS2	Q5T160	-0.0637843	0.55754	1.1783
LYPLAL1	Q5VWZ2	0.347102	0.40011	1.21983
KIAA0368	Q5VYK3	-0.184895	-0.589054	1.50299
MBNL2	Q5VZF2	-1.03118	-0.498682	2.17563
KANK2	Q63ZY3	-1.09165	-0.849963	2.09255
GLT8D1	Q68CQ7	0.425531	0.916657	0.884488
NCBP2-AS2	Q69YL0	0.424351	0.0363736	0.50493
VASN	Q6EMK4	-0.240581	-2.10107	1.07843
DHRS7B	Q6IAN0	-0.0473505	0.151308	0.173428
SLC25A24	Q6NUK1	0.407231	0.508167	1.88559
ARMC6	Q6NXE6	-1.17354	-3.39842	2.65965
LPCAT3	Q6P1A2	0.136436	0.418356	0.524608
MRPL14	Q6P1L8	-0.406035	-0.254378	0.943544
SFXN4	Q6P4A7	0.140379	0.179534	0.28169
RICTOR	Q6R327	0.310612	0.325976	0.942779
CRTC3	Q6UUV7	-0.197526	0.338045	0.899611
APOOL	Q6UXV4	0.297126	0.233399	1.10927
GIGYF2	Q6Y7W6	0.205481	0.372343	1.21633
CD109	Q6YHK3	2.76022	3.54139	2.72155
HSDL2	Q6YN16	0.182097	0.235836	0.625993
FAM83H	Q6ZRV2	0.0316819	0.443022	0.604328
RPS27L	Q71UM5	-0.907916	-0.529767	1.29503
CCDC80	Q76M96	-0.0279791	-2.04146	1.14131
SND1	Q7KZF4	0.29908	-2.44916	1.85521
COX15	Q7KZN9	0.155343	0.781983	1.29224
BZW1	Q7L1Q6	0.241433	-0.398585	0.87622
FASTKD5	Q7L8L6	-0.256066	0.0197196	0.454047
CTU1	Q7Z7A3	-0.850165	-0.298467	1.20405
ABI3BP	Q7Z7G0	-0.171151	-2.78212	1.14223
MYPN	Q86TC9	-0.99301	-1.19454	2.19235
PHLDB1	Q86UU1	-0.444052	-0.548985	0.751706
CAND1	Q86VP6	0.853964	-0.195226	1.44411
DNAAF5	Q86Y56	-0.273616	-2.2394	2.31245
SGK223	Q86YV5	-2.70098	-1.20549	1.76207
RHPN2	Q8IUC4	-0.258755	-0.0437406	0.579011
TRAPPC5	Q8IUR0	0.0683912	0.771025	0.80211
ZDHHC21	Q8IVQ6	-2.37885	-1.03564	2.15216
ANKHD1	Q8IWZ3	-0.0796056	-0.181593	0.347986
MAML2	Q8IZL2	-0.795869	-0.147948	0.947629
RUSC2	Q8N2Y8	-2.96207	-1.57098	2.84647
UBAC2	Q8NBM4	0.183512	0.524679	1.02035
HSD17B11	Q8NBQ5	0.19359	0.547894	1.33663
LPCAT1	Q8NF37	-0.668906	-1.12707	2.03158
ADCK3	Q8NI60	0.0245046	0.583519	0.88927
SLC25A40	Q8TBP6	-0.132689	-0.384336	0.621741
NEK7	Q8TDX7	0.349576	0.616789	0.784275
GPX8	Q8TED1	0.0839015	1.89533	0.402687
PTPMT1	Q8WUK0	0.335719	0.654839	1.6087
PHLDA1	Q8WV24	2.40854	0.0518232	0.505033
FAR1	Q8WVX9	0.216879	0.569511	1.34284
C2orf47	Q8WWC4	0.157834	0.272173	0.440833
ATXN2L	Q8WWM7	-0.0511397	-0.0500455	0.0952212
DNAJC9	Q8WXX5	0.43094	0.641522	0.960689
MAML1	Q92585	-0.768312	-0.9319	1.89864
LPGAT1	Q92604	0.542344	0.518043	1.22781
GCN1L1	Q92616	-0.30022	-0.343833	1.28476
ALG3	Q92685	-0.0723266	0.106071	0.13508
DDX12P	Q92771	0.147924	0.585544	1.07727
CREBBP	Q92793	-0.439062	-0.240025	0.854395
NCLN	Q969V3	0.302053	0.616279	1.12732
PNPLA2	Q96AD5	-0.0277892	0.0885867	0.0875585
TTC28	Q96AY4	-0.27877	-0.38005	1.3224
CTHRC1	Q96CG8	0.105787	-3.28063	1.73619
FAF2	Q96CS3	0.439443	1.08671	1.64565
FOXRED1	Q96CU9	0.197215	0.476075	1.20119
NMD3	Q96D46	-0.10121	-0.0838363	0.172498
DNAJC19	Q96DA6	0.690025	0.730288	1.53949
DGCR14	Q96DF8	-0.271608	0.658596	0.791556
TCEAL4	Q96EI5	-0.177098	-0.259097	0.369214
HMCES	Q96FZ2	0.261495	0.507968	0.735319
MYO19	Q96H55	-0.629394	-0.325467	1.61481
ZC3HAV1L	Q96H79	-0.403724	-0.707244	1.76481
ABHD14B	Q96IU4	0.738367	0.379326	1.30742
USMG5	Q96IX5	0.125699	1.0571	1.46907
SLC35E1	Q96K37	-0.000946133	0.244441	0.135346
MBOAT7	Q96N66	0.0758773	0.0743809	0.20735
SFXN2	Q96NB2	-0.125398	0.596161	0.67881
MED15	Q96RN5	0.00925755	0.334872	0.34987
MCCC1	Q96RQ3	-0.057942	0.182874	0.461835
ERBB2IP	Q96RT1	0.193647	0.0830393	0.442493
TMEM209	Q96SK2	-1.24039	-2.49931	2.25321
MMS19	Q96T76	-0.942646	-2.48235	1.79881
CNN2	Q99439	-0.969531	-0.928363	2.71631
PARK7	Q99497	0.237775	0.390343	0.917088
PHB2	Q99623	0.584507	0.826523	1.35093
COL12A1	Q99715	-0.310834	-1.06706	0.727448
CCT7	Q99832	0.670646	-1.35815	2.28644
HIST1H2BN	Q99880	-0.0884556	-0.332011	0.700929
SEMA3C	Q99985	1.93477	1.61239	2.59134
VKORC1	Q9BQB6	-1.93618	-0.0972929	0.510691
TUBA1C	Q9BQE3	0.142539	-0.306955	0.955357
SDF4	Q9BRK5	0.250628	0.0267325	0.280817
PELO	Q9BRX2	0.0857278	0.0112439	0.0780317
NTPCR	Q9BSD7	-0.631288	-0.306439	1.82648
SLC25A33	Q9BSK2	-0.410987	0.560539	1.64668
ALG1	Q9BT22	0.155727	0.456748	0.96168
NDC1	Q9BTX1	-0.355788	-0.200622	1.17036
TUBB6	Q9BUF5	-0.132598	-0.219172	0.699576
RUSC1	Q9BVN2	0.263701	0.428075	0.142895
TIMM21	Q9BVV7	0.243508	0.287957	0.703146
ELOVL1	Q9BW60	0.125215	0.421523	0.667416
SGPP1	Q9BX95	-0.71546	-0.593741	1.73995
OSBPL11	Q9BXB4	0.76773	0.266427	1.07887
POLDIP3	Q9BY77	-0.0925363	-0.0163778	0.0357666
KIAA1671	Q9BY89	-0.675995	0.345539	1.2578
MRPL37	Q9BZE1	0.248784	0.513262	1.2817
RAB34	Q9BZG1	1.55374	2.38829	2.20226
PDGFD	Q9GZP0	-0.0284022	0.661477	0.871677
SRR	Q9GZT4	0.034781	-0.0353337	0.0823364
MTFR1L	Q9H019	-1.34414	-1.28391	3.16676
TMEM126A	Q9H061	0.117958	0.382372	0.831496
XRN2	Q9H0D6	0.320386	0.450197	1.42133
SIK2	Q9H0K1	-1.83547	-1.9055	2.42086
OSBPL5	Q9H0X9	0.182342	-0.21464	0.613405
PARL	Q9H300	0.226687	0.603618	1.42087
EHD1	Q9H4M9	0.225046	0.500015	0.993395
TFB2M	Q9H5Q4	0.0871912	0.380779	0.812714
OPA3	Q9H6K4	0.417924	4.17356	2.94425
PEAK1	Q9H792	-2.464	-2.14324	2.18356
SLC25A22	Q9H936	-0.449679	-0.247809	1.12011
SFXN1	Q9H9B4	0.343344	0.514102	1.31212
XPO5	Q9HAV4	-0.596487	-2.06441	2.05633
SLC25A19	Q9HC21	0.102025	0.666715	1.33578
MCCC2	Q9HCC0	-0.128222	0.47943	0.910789
RAVER2	Q9HCJ3	-0.180838	0.339039	0.659898
TM9SF3	Q9HD45	0.0224557	0.125895	0.133431
TIMMDC1	Q9NPL8	0.468353	0.41233	1.57596
ANLN	Q9NQW6	-1.26222	-0.589608	2.87502
PDLIM7	Q9NR12	-1.1445	-1.5327	2.79265
MBNL1	Q9NR56	-0.650559	-1.0561	1.99405
EIF4ENIF1	Q9NRA8	0.140278	0.489469	1.06622
IARS2	Q9NSE4	0.32374	0.38839	1.33855
DECR2	Q9NUI1	-0.083049	0.223299	0.600118
AGPAT5	Q9NUQ2	0.166585	0.540177	1.0585
ABCF3	Q9NUQ8	0.523812	0.106131	1.01065
DNAJC11	Q9NVH1	0.307831	0.939176	1.3604
ATAD3A	Q9NVI7	0.287443	0.733148	1.38233
SMPD4	Q9NXE4	0.255624	0.261524	0.850037
NDE1	Q9NXR1	-0.624276	-0.662371	2.39737
TAB2	Q9NYJ8	0.0640021	-0.00526078	0.089917
TECR	Q9NZ01	-0.216806	0.0618828	0.450849
MTCH1	Q9NZJ7	0.579917	0.755594	1.83273
HACD3	Q9P035	-0.0195566	0.243615	0.541
DHCR7	Q9UBM7	-0.277425	-0.374932	1.22452
DNAJB11	Q9UBS4	0.954501	1.22515	1.78345
SLC25A10	Q9UBX3	-0.244994	0.00861946	0.498328
UQCR10	Q9UDW1	0.561119	1.41606	1.48926
PISD	Q9UG56	-0.0947426	0.0528639	0.217221
LIMA1	Q9UHB6	-0.248035	0.217521	0.666863
SLC25A13	Q9UJS0	0.044286	0.267295	0.594993
DCTN4	Q9UJW0	-2.23558	-1.89549	4.04565
SLC39A10	Q9ULF5	6.17331	4.17401	4.74187
MED23	Q9ULK4	-0.283935	-0.830898	0.967811
TMCO1	Q9UM00	0.358267	0.284548	0.893622
VPS4A	Q9UN37	0.194511	0.366325	0.50667
DUSP12	Q9UNI6	0.309742	0.31452	0.981052
TRIM33	Q9UPN9	-1.49714	-1.04764	3.52851
TNRC6B	Q9UPQ9	-0.0452505	0.112571	0.248689
USP22	Q9UPT9	-0.702387	-3.25201	1.11908
CLEC11A	Q9Y240	-0.147669	-3.53786	1.25282
HIGD1A	Q9Y241	0.266621	0.666426	0.701085
SIK3	Q9Y2K2	-0.822007	-0.375408	1.61951
DIS3	Q9Y2L1	0.122211	-0.0812867	0.265094
LUC7L2	Q9Y383	0.00880187	0.597795	0.40064
RTCB	Q9Y3I0	0.122822	0.792053	1.28858
RPL36	Q9Y3U8	-0.371564	-0.250498	1.18879
SAMHD1	Q9Y3Z3	0.240186	0.123806	0.438011
PKP3	Q9Y446	-0.501016	0.114974	0.961793
AFG3L2	Q9Y4W6	0.377121	0.881197	2.18671
PRRC2C	Q9Y520	-0.0123501	0.328823	0.318661
MAGED1	Q9Y5V3	0.345191	0.462757	1.43187
SLC25A15	Q9Y619	-0.16574	0.307871	0.876044
MTCH2	Q9Y6C9	0.312449	0.50993	1.46118
CEPT1	Q9Y6K0	-1.39948	-1.05659	3.05851
SQRDL	Q9Y6N5	0.329046	0.461632	1.46956
NCOA3	Q9Y6Q9	-0.0167813	0.104761	0.204447

## Sheet: Fig. 5g
		Gene	Representative ID	mean MS/MS count	Interaction score
PCC-to-PSC	Receptor	NRP1	O14786	34.8333	4.36838
PCC-to-PSC	Receptor	NRP2	O60462	2.5	2.52372
PCC-to-PSC	Receptor	PDGFRB	P09619	17	1.67505
PCC-to-PSC	Receptor	IGF2R	P11717	17.3333	5.80548
PCC-to-PSC	Receptor	PDGFRA	P16234	22.3333	3.61705
PCC-to-PSC	Receptor	LRP1	Q07954	81.3333	5.27931
PCC-to-PSC	ligand	ANGPTL4	Q9BY76	3.83333	0.640948
PCC-to-PSC	ligand	APP	P05067	31.8333	1.41734
PCC-to-PSC	ligand	B2M	P61769	3.33333	1.36245
PCC-to-PSC	ligand	CLU	P10909	14.6667	0.886242
PCC-to-PSC	ligand	COL5A2	P05997	7	0.282907
PCC-to-PSC	ligand	COL6A1	P12109	14.5	0.649605
PCC-to-PSC	ligand	COL6A2	P12110	3.16667	0.671994
PCC-to-PSC	ligand	CTSA	P10619	3.5	0.50844
PCC-to-PSC	ligand	FAM3C	Q92520	3.83333	0.225948
PCC-to-PSC	ligand	FSTL1	Q12841	1.83333	0.67419
PCC-to-PSC	ligand	GANAB	Q14697	4	1.03857
PCC-to-PSC	ligand	GNPTG	Q9UJJ9	1.83333	0.735301
PCC-to-PSC	ligand	HEXB	P07686	7.16667	0.1877
PCC-to-PSC	ligand	HMGB1	P09429	2.83333	0.60085
PCC-to-PSC	ligand	HSP90B1	P14625	7.83333	3.6315
PCC-to-PSC	ligand	HTRA1	Q92743	5	2.01073
PCC-to-PSC	ligand	LEPRE1	Q32P28	3.66667	1.15154
PCC-to-PSC	ligand	LGALS3	P17931	5.66667	2.26056
PCC-to-PSC	ligand	LGALS3BP	Q08380	2.66667	0.989899
PCC-to-PSC	ligand	LOXL2	Q9Y4K0	9.16667	0.687314
PCC-to-PSC	ligand	LRPAP1	P30533	1.5	2.08992
PCC-to-PSC	ligand	NUCB1	Q02818	16.3333	0.557682
PCC-to-PSC	ligand	PDGFC	Q9NRA1	1.5	1.39785
PCC-to-PSC	ligand	PLAU	P00749	19.6667	4.35472
PCC-to-PSC	ligand	PRCP	P42785	5.5	0.413325
PCC-to-PSC	ligand	PSAP	P07602	5.33333	2.32863
PCC-to-PSC	ligand	PTX3	P26022	4.66667	0.409759
PCC-to-PSC	ligand	QSOX1	O00391	15.6667	0.445548
PCC-to-PSC	ligand	SEMA3A	Q14563	2.16667	0.84837
PCC-to-PSC	ligand	SEMA3C	Q99985	10.1667	0.845188
PCC-to-PSC	ligand	SERPINA3	P01011	7.33333	0.586715
PCC-to-PSC	ligand	SERPINE1	P05121	27	2.1527
PCC-to-PSC	ligand	SERPINE2	P07093	11.5	2.33297
PCC-to-PSC	ligand	TFPI	P10646	3	2.71047
PCC-to-PSC	ligand	TIMP1	P01033	4.16667	2.12113
PCC-to-PSC	ligand	VIM	P08670	29	1.58983
		Gene	Representative ID	mean MS/MS count	enrich.factor
PSC-to-PCC	Receptor	EGFR	P00533	7.66667	0.300834
PSC-to-PCC	Receptor	LDLR	P01130	3	0.235591
PSC-to-PCC	Receptor	PRNP	P04156	2.66667	2.83919
PSC-to-PCC	Receptor	CD44	P16070	11.5	0.830212
PSC-to-PCC	Receptor	CD109	Q6YHK3	3	0.125298
PSC-to-PCC	Receptor	SLC39A10	Q9ULF5	4.5	2.39938
PSC-to-PCC	ligand	ABI3BP	Q7Z7G0	2.66667	0.853931
PSC-to-PCC	ligand	APP	P05067	4.16667	1.75025
PSC-to-PCC	ligand	CALU	O43852	3.16667	0.296973
PSC-to-PCC	ligand	CCDC80	Q76M96	9.66667	1.30158
PSC-to-PCC	ligand	CFH	P08603	3.83333	0.556052
PSC-to-PCC	ligand	CLEC11A	Q9Y240	4.33333	1.5631
PSC-to-PCC	ligand	CLU	P10909	5.83333	1.08549
PSC-to-PCC	ligand	COL1A1	P02452	23.6667	2.95335
PSC-to-PCC	ligand	COL1A2	P08123	25.8333	3.20575
PSC-to-PCC	ligand	COL5A1	P20908	6.5	0.899966
PSC-to-PCC	ligand	COL5A2	P05997	1.83333	1.15302
PSC-to-PCC	ligand	COL6A1	P12109	21.5	1.25659
PSC-to-PCC	ligand	COL6A2	P12110	4.5	0.788104
PSC-to-PCC	ligand	CTHRC1	Q96CG8	1.83333	0.826585
PSC-to-PCC	ligand	DCN	P07585	13.6667	2.17337
PSC-to-PCC	ligand	FBLN1	P23142	3.83333	1.0536
PSC-to-PCC	ligand	FBN1	P35555	8.5	1.41743
PSC-to-PCC	ligand	FN1	P02751	35.5	1.38254
PSC-to-PCC	ligand	FSTL1	Q12841	4.16667	0.528543
PSC-to-PCC	ligand	IGFBP6	P24592	2.33333	0.648132
PSC-to-PCC	ligand	IGFBP7	Q16270	7	0.496828
PSC-to-PCC	ligand	LAMA4	Q16363	17.3333	3.30247
PSC-to-PCC	ligand	LAMB1	P07942	14.6667	3.3383
PSC-to-PCC	ligand	LAMC1	P11047	16.1667	2.40731
PSC-to-PCC	ligand	LGALS3BP	Q08380	8.5	1.61518
PSC-to-PCC	ligand	LUM	P51884	9.83333	0.919229
PSC-to-PCC	ligand	MMP2	P08253	5.66667	1.67955
PSC-to-PCC	ligand	NUCB1	Q02818	4.33333	0.517054
PSC-to-PCC	ligand	POSTN	Q15063	11.5	1.04745
PSC-to-PCC	ligand	PTX3	P26022	9.16667	1.58818
PSC-to-PCC	ligand	QSOX1	O00391	5.83333	1.61821
PSC-to-PCC	ligand	SERPINE1	P05121	15.8333	1.50668
PSC-to-PCC	ligand	SERPINF1	P36955	2.5	0.841412
PSC-to-PCC	ligand	SERPING1	P05155	12.1667	0.74057
PSC-to-PCC	ligand	SPARC	P09486	6.83333	0.425198
PSC-to-PCC	ligand	TFPI	P10646	2.16667	1.94056
PSC-to-PCC	ligand	TGFBI	Q15582	6.33333	1.3045
PSC-to-PCC	ligand	THBS2	P35442	4.83333	1.7895
PSC-to-PCC	ligand	TIMP1	P01033	8.16667	0.844736
PSC-to-PCC	ligand	VCAN	P13611	9.66667	5.7778
