# Supplementary material for: Deciphering intercellular signaling complexes by interaction-guided chemical proteomics
Source: Nat Commun. 2023 Jul 12;14:4138. doi: 10.1038/s41467-023-39881-9 (PMC10338493; doi:10.1038/s41467-023-39881-9)
Supplement: Supplementary file 3 — Source Data [file 41467_2023_39881_MOESM3_ESM.zip › Source Data Fig. 6.xlsx]

## Sheet: Fig. 6a
Time (h)	Relative cell growth, PSC Control				Relative cell growth, PSC PLAU 50ng/mL
0	1	1	1	1	1	1	1	1
24	1.54	1.632	1.588	1.532	1.74	1.728	1.716	1.716
48	2.2	2.24	2.24	1.68	3.66	3.86	3.74	3.58
72	4.11	4.07	4.08	4.18	7.16	7.16	7.34	7.29

## Sheet: Fig. 6c
	Cell viability (OD 450nm)									PSC co-cultured with PANC-1			PSC co-cultured with PANC-1
	PANC-1			MIA PaCa 2						siControl vs. siPLAU#1			siControl vs. siPLAU#2
	Replicate 1	Replicate 2	Replicate 3	Replicate 1	Replicate 2	Replicate 3				Unpaired t test			Unpaired t test
PSC co-cultured with PCCs (siControl)	1.253	1.379	1.588	1.621	1.738	1.561				P value	0.0009		P value	0.001
PSC co-cultured with PCCs (siPLAU#1)	0.472	0.569	0.485	0.465	0.669	0.511				P value summary	***		P value summary	**
PSC co-cultured with PCCs (siPLAU#2)	0.581	0.484	0.533	0.647	0.551	0.451				Significantly different (P < 0.05)?	Yes		Significantly different (P < 0.05)?	Yes
										One- or two-tailed P value?	Two-tailed		One- or two-tailed P value?	Two-tailed
										t, df	t=8.777, df=4		t, df	t=8.600, df=4
										PSC co-cultured with MIA PaCa 2			PSC co-cultured with MIA PaCa 2
										siControl vs. siPLAU#1			siControl vs. siPLAU#2
										Unpaired t test			Unpaired t test
										P value	0.0002		P value	0.0001
										P value summary	***		P value summary	***
										Significantly different (P < 0.05)?	Yes		Significantly different (P < 0.05)?	Yes
										One- or two-tailed P value?	Two-tailed		One- or two-tailed P value?	Two-tailed
										t, df	t=13.52, df=4		t, df	t=14.19, df=4
	Cell viability (OD 450nm)									PSC in CM of PANC-1			PSC in CM of PANC-1
	PANC-1				MIA PaCa 2					siControl vs. siPLAU#1			siControl vs. siPLAU#2
	Replicate 1	Replicate 2	Replicate 3	Replicate 4	Replicate 1	Replicate 2	Replicate 3	Replicate 4		Unpaired t test			Unpaired t test
PSC in CM of PCCs (siControl)	1.03937	1.04366	1.0451	0.871868	1.15862	1.01916	0.884291	0.937931		P value	0.0003		P value	<0.0001
PSC in CM of PCCs (siPLAU#1)	0.5068	0.631353	0.52398	0.654259	0.542529	0.593103	0.50728	0.577778		P value summary	***		P value summary	****
PSC in CM of PCCs (siPLAU#2)	0.539728	0.559771	0.54116	0.566929	0.478161	0.698851	0.608429	0.651341		Significantly different (P < 0.05)?	Yes		Significantly different (P < 0.05)?	Yes
										One- or two-tailed P value?	Two-tailed		One- or two-tailed P value?	Two-tailed
										t, df	t=7.426, df=6		t, df	t=10.36, df=6
										PSC in CM of MIA PaCa 2			PSC in CM of MIA PaCa 2
										siControl vs. siPLAU#1			siControl vs. siPLAU#2
										Unpaired t test			Unpaired t test
										P value	0.0004		P value	0.0022
										P value summary	***		P value summary	**
										Significantly different (P < 0.05)?	Yes		Significantly different (P < 0.05)?	Yes
										One- or two-tailed P value?	Two-tailed		One- or two-tailed P value?	Two-tailed
										t, df	t=7.095, df=6		t, df	t=5.126, df=6

## Sheet: Fig. 6d
Gene	Protein names	Representative ID	LFQ intensity BSA_1	LFQ intensity BSA_2	LFQ intensity BSA_3	LFQ intensity PLAU_1	LFQ intensity PLAU_2	LFQ intensity PLAU_3	logFC_BSA_PLAU	p.adj.mod_BSA_PLAU	change_BSA_PLAU
SLC35B3	Adenosine 3-phospho 5-phosphosulfate transporter 2	Q9H1N7	23.7914	23.9882	23.4005	23.2754	23.9694	23.5489	-0.179655	0.360052	none
TMPIT	Transmembrane protein 120A	Q9BXJ8	27.4628	27.9719	27.122	27.2658	28.0191	27.6583	0.081641	0.123239	none
EHD1	EH domain-containing protein 1	Q9H4M9	27.0977	27.2591	26.7652	26.7933	27.3364	26.9866	-0.0495852	0.0805621	none
SLC22A18	Solute carrier family 22 member 18	Q96BI1	25.7388	26.2338	25.3823	25.284	26.1881	25.6933	-0.111752	0.180862	none
GPX4	Glutathione peroxidase;Phospholipid hydroperoxide glutathione peroxidase, mitochondrial	P36969	22.5523	22.866	22.3989	22.5828	22.9105	22.7247	0.0809205	0.103291	none
UBXN8	UBX domain-containing protein 8	O00124	23.5499	24.3494	23.3697	23.2412	24.3188	23.8117	-0.015794	0.0121518	none
PYCR2	Pyrroline-5-carboxylate reductase 2;Pyrroline-5-carboxylate reductase	Q96C36	23.9817	24.479	23.9004	23.5007	24.2471	24.0365	-0.241804	0.467837	none
ERGIC2	Endoplasmic reticulum-Golgi intermediate compartment protein 2	Q96RQ1	24.675	24.9791	24.2919	23.9839	25.1015	24.2669	-0.246826	0.348074	none
MAGT1	Magnesium transporter protein 1	Q9H0U3	22.8477	23.531	23.0077	23.1105	23.9712	23.4429	0.329435	0.513557	none
SPCS2	Signal peptidase complex subunit 2	Q15005	25.7951	26.4093	25.8154	25.5541	26.4977	25.901	-0.0696142	0.0940107	none
SLIRP	SRA stem-loop-interacting RNA-binding protein, mitochondrial	Q9GZT3	23.8213	24.1501	23.5509	23.1126	24.1057	23.5122	-0.31351	0.650878	none
BSG	Basigin	P35613	22.7762	23.0241	22.4679	22.5336	22.8807	22.553	-0.153504	0.228579	none
SELT	Selenoprotein T	P62341	22.8201	23.4144	22.6038	22.107	23.0373	22.2582	-0.530492	0.932557	none
PDLIM2	PDZ and LIM domain protein 2	Q96JY6	24.4134	24.1645	24.0202	23.5755	24.3105	24.3278	-0.17606	0.163954	none
SMTN	Smoothelin	P53814	24.8988	25.1356	24.3675	24.7441	25.7737	25.4042	0.458406	0.775021	none
IQSEC1	IQ motif and SEC7 domain-containing protein 1	Q6DN90	23.5833	23.9201	23.3305	23.2032	23.9666	23.5437	-0.0905624	0.190399	none
SYNJ2BP-COX16	Cytochrome c oxidase assembly protein COX16 homolog, mitochondrial	Q9P0S2	22.3135	22.7116	22.0866	21.6401	22.8165	22.0726	-0.244591	0.383641	none
MYPN	Myopalladin	Q86TC9	24.6846	25.0429	24.0918	24.3482	25.1546	24.8123	0.114938	0.163065	none
SLC16A6	Monocarboxylate transporter 7	O15403	23.8332	23.8524	23.2473	23.2363	23.9507	23.7197	-0.0593004	0.0752749	none
SCAMP1	Secretory carrier-associated membrane protein 1	O15126	23.4215	24.0789	22.8048	23.1193	23.9653	23.3688	-0.00344452	0.00367485	none
NDUFA10	NADH dehydrogenase [ubiquinone] 1 alpha subcomplex subunit 10, mitochondrial	O95299	26.5423	26.9025	26.2435	25.87	26.7348	26.5057	-0.23955	0.409455	none
UBE2D3	Ubiquitin-conjugating enzyme E2 D3;Ubiquitin-conjugating enzyme E2 D2	P61077	23.0032	23.567	22.5552		23.6695		-1.77476	0.492171	none
STOML2	Stomatin-like protein 2, mitochondrial	Q9UJZ1	22.0642	22.2965	21.7404	21.5551	22.0101	21.9382	-0.252237	0.409455	none
TAP2	Antigen peptide transporter 2	Q03519	28.8951	29.7349	28.5849	28.5085	29.6604	29.0452	-0.0453232	0.0331905	none
APOOL	MICOS complex subunit MIC27	Q6UXV4	26.0303	26.9372	25.5052	26.0665	27.2073	26.5448	0.399705	0.348074	none
TPD52L2	Tumor protein D54	O43399	22.3007	21.8074	22.0532	21.3979	22.3214	22.1348	-0.15069	0.103264	none
UGP2	UTP--glucose-1-phosphate uridylyltransferase	Q16851	23.078	23.1018	22.7877	23.1078	23.1456	23.096	0.0741648	0.0579099	none
RAVER1	Ribonucleoprotein PTB-binding 1	Q8IY67	25.3048	25.5241	24.8314	25.0556	25.8671	25.528	0.214743	0.391636	none
IDH3B	Isocitrate dehydrogenase [NAD] subunit, mitochondrial;Isocitrate dehydrogenase [NAD] subunit beta, mitochondrial	O43837	25.7476	26.088	25.5728	25.0959	25.8702	25.8371	-0.248956	0.381323	none
BOLA2	BolA-like protein 2	Q9H3K6	22.7806	22.2679	22.2435	21.9656	22.7605	22.6429	-0.023692	0.0121518	none
OXA1L	Mitochondrial inner membrane protein OXA1L	Q15070	28.4449	29.0303	28.05	28.0837	29.0097	28.4795	-0.0302161	0.0312403	none
OAS2	2-5-oligoadenylate synthase 2	P29728	28.5157	28.9235	28.1298	28.4099	29.2711	28.5945	0.189469	0.293409	none
HNRNPM	Heterogeneous nuclear ribonucleoprotein M	P52272	23.4092	23.5318	22.8133	23.459	23.5889	23.5012	0.211052	0.236938	none
PTGS1	Prostaglandin G/H synthase 1	P23219	22.1682	22.9613	21.9886	22.0758	22.4695	21.9406	-0.265749	0.310074	none
RNF114	E3 ubiquitin-protein ligase RNF114	Q9Y508	24.5203	24.9498	24.1946	24.1425	24.8632	24.5627	-0.082148	0.15089	none
PYCRL	Pyrroline-5-carboxylate reductase;Pyrroline-5-carboxylate reductase 3	Q53H96	24.9285	25.2244	24.669	24.4853	25.0423	24.8855	-0.18586	0.358149	none
HSD11B1	Corticosteroid 11-beta-dehydrogenase isozyme 1	P28845	24.4209	25.1333	23.8776	24.1963	25.358	24.4199	0.130054	0.106643	none
FGF2	Fibroblast growth factor 2	P09038	20.6055	20.9661	20.432	20.8242	22.5315	21.899	1.03536	1.03538	none
MBNL1	Muscleblind-like protein 1	Q9NR56	27.943	28.3156	27.6313	27.538	28.4303	28.0425	-0.00528456	0.00710581	none
RER1	Protein RER1	O15258	27.6501	28.1604	27.4386	27.3568	28.0377	27.7749	-0.0733032	0.123239	none
PTPN9	Tyrosine-protein phosphatase non-receptor type 9;Protein-tyrosine-phosphatase	P43378	23.7678	23.8623	23.1918	22.9483	23.865	23.301	-0.286414	0.475383	none
SNX6	Sorting nexin-6;Sorting nexin-6, N-terminally processed	Q9UNH7	24.8847	24.7998	24.6009	24.3237	24.7081	24.7056	-0.231972	0.282613	none
NAV1	Neuron navigator 1	Q8NEY1	22.076	22.3907	21.4253	21.7501	22.5546	22.1813	0.144787	0.232226	none
PCMT1	Protein-L-isoaspartate O-methyltransferase;Protein-L-isoaspartate(D-aspartate) O-methyltransferase	P22061	25.5199	25.5087	24.9369	24.9101	25.6857	25.6527	0.046289	0.0444381	none
MYD88	Myeloid differentiation primary response protein MyD88	Q99836	24.4268	24.4825	23.9041	23.6272	24.4669	24.452	-0.137906	0.152885	none
EXOC5	Exocyst complex component 5	O00471	24.2501	24.1115	23.5875	23.9212	24.6409	24.3001	0.254293	0.348074	none
NUP214	Nuclear pore complex protein Nup214	P35658	23.4167	23.6586	22.8577	23.013	23.6366	23.459	0.00669765	0.0073011	none
RNF213	E3 ubiquitin-protein ligase RNF213	Q63HN8	28.001	28.4106	27.6378	27.8714	28.838	28.1768	0.233027	0.356872	none
ILK	Integrin-linked protein kinase	Q13418	28.0907	28.464	28.0787	27.4635	28.1816	27.8982	-0.408445	0.917276	none
BTAF1	TATA-binding protein-associated factor 172	O14981	22.0503	22.4934	21.6456	22.0318	22.6258	22.0188	0.108369	0.14828	none
DHCR24	Delta(24)-sterol reductase	Q15392	27.8121	28.4488	27.3642	27.6365	28.5942	27.9482	0.137481	0.14828	none
C14orf2	6.8 kDa mitochondrial proteolipid	P56378	24.8986	25.5515	24.6337	24.7031	25.4727	24.8579	-0.0670614	0.0853054	none
ADSL	Adenylosuccinate lyase	P30566	22.7589	23.2263	22.9438	22.7233	23.2297	22.9418	-0.0623235	0.0695319	none
TKT	Transketolase	P29401	23.8786	23.8162	23.5502	23.5213	24.2352	23.6938	0.0186643	0.0152241	none
PRPS1L1	Ribose-phosphate pyrophosphokinase 3;Ribose-phosphate pyrophosphokinase 1;Ribose-phosphate pyrophosphokinase 2	P21108	25.0939	25.063	24.5436	24.8962	25.367	25.1627	0.19175	0.282613	none
FOXP1	Forkhead box protein P1	Q9H334	23.405	22.7962	22.9838	23.1122	24.1728	23.6471	0.535203	0.417034	none
CYP51A1	Lanosterol 14-alpha demethylase	Q16850	22.5376	23.1629	22.598	22.2679	23.1631	22.6909	-0.109361	0.16784	none
TM9SF4	Transmembrane 9 superfamily member 4	Q92544	21.8469	22.4495	21.9799	22.1323	22.4646	22.3651	0.175753	0.222183	none
RPSA	40S ribosomal protein SA	P08865	24.552	24.6681	24.0763	23.7532	24.6136	24.4182	-0.21939	0.346396	none
DDX46	Probable ATP-dependent RNA helicase DDX46	Q7L014	23.0456	22.6208	22.4418	21.8213	22.9771	22.3855	-0.35702	0.340027	none
ABLIM3	Actin-binding LIM protein 3	O94929	25.0158	25.4103	25.0767	24.765	25.5825	25.346	0.0163723	0.0149455	none
CS	Citrate synthase;Citrate synthase, mitochondrial	O75390	24.0383	24.1564	23.7502	23.102	23.7683	23.456	-0.589612	1.2684	none
DHRS7B	Dehydrogenase/reductase SDR family member 7B	Q6IAN0	26.2661	27.0992	26.1693	26.1975	27.0779	26.6248	0.074034	0.0813176	none
DDOST	Dolichyl-diphosphooligosaccharide--protein glycosyltransferase 48 kDa subunit	P39656	25.6568	25.9772	25.3272	24.9084	26.0022	25.2987	-0.298278	0.478795	none
FAP	Prolyl endopeptidase FAP;Antiplasmin-cleaving enzyme FAP, soluble form	Q12884	21.9168	22.4273	21.6155	22.0211	22.772	22.401	0.358913	0.905096	none
DDX3X	ATP-dependent RNA helicase DDX3X	O00571	25.6888	26.0052	25.658	25.8903	26.6477	26.4037	0.483155	0.985462	none
DIAPH1	Protein diaphanous homolog 1	O60610	24.7189	25.1507	24.4146	24.5899	25.3549	24.857	0.122734	0.255546	none
PPP1R18	Phostensin	Q6NYC8	24.4766	24.7402	24.4615	24.2654	24.9589	24.5908	-0.00303268	0.00412928	none
HLA-A		A0A0G2JI36	23.8766	24.1454	23.7676	23.7641	24.2606	23.9836	0.0225108	0.0300239	none
ABHD16A	Abhydrolase domain-containing protein 16A	O95870	28.6503	29.5546	28.5002	28.4159	29.4773	29.0215	0.0249774	0.0148327	none
GBA	Glucosylceramidase	P04062	22.2951	22.4616	21.4533	21.7761	22.6302	21.979	0.00478024	0.00412928	none
DNAJB6	DnaJ homolog subfamily B member 6;DnaJ homolog subfamily B member 3	O75190	24.2716	23.9862	23.7593	23.6269	24.2449	24.2567	-0.0118774	0.0073011	none
		P0CW20	26.8162	27.1552	26.9326	26.4122	27.0291	26.9853	-0.20484	0.282613	none
CLN6	Ceroid-lipofuscinosis neuronal protein 6	Q9NWW5	22.8673	22.8365	22.3088	22.2958	23.1178	22.7742	0.00743027	0.0073011	none
FASN	Fatty acid synthase;[Acyl-carrier-protein] S-acetyltransferase;[Acyl-carrier-protein] S-malonyltransferase;3-oxoacyl-[acyl-carrier-protein] synthase;3-oxoacyl-[acyl-carrier-protein] reductase;3-hydroxyacyl-[acyl-carrier-protein] dehydratase;Enoyl-[acyl-carrier-protein] reductase;Oleoyl-[acyl-carrier-protein] hydrolase	P49327	24.0131	24.5043	23.8235	24.1952	24.6511	24.3679	0.239854	0.453555	none
HIST1H2AB	Histone H2A type 1-B/E;Histone H2A type 1-A;Histone H2A;Histone H2A type 1-H;Histone H2A type 2-A;Histone H2AX;Histone H2A type 1-C;Histone H2A type 3;Histone H2A type 1-D;Histone H2A.V;Histone H2A type 1-J;Histone H2A type 1;Histone H2A.J;Histone H2A type 2-C;Histone H2A.Z;Histone H2A type 2-B	P04908	22.108	22.0301	22.4575	21.8578	22.2208	22.5361	-0.0425571	0.0188147	none
EXOC6B	Exocyst complex component 6B	Q9Y2D4	23.2857	23.4248	23.0667	23.2517	23.603	23.5543	0.159241	0.222145	none
HLA-C		A0A1W2PRZ0	25.581	26.0111	25.4692	25.4965	26.1088	25.8599	0.0861565	0.161176	none
HLA-A		A0A140T941	27.3567	27.7869	27.3056	26.9329	27.7453	27.4861	-0.14047	0.251964	none
TAP1	Antigen peptide transporter 1	Q03518	28.7634	29.3745	28.4332	28.3351	29.3803	28.6719	-0.106709	0.113939	none
QIL1	Protein QIL1	Q5XKP0	26.2986	26.551	26.3175	25.2883	26.4984	26.4579	-0.351053	0.325062	none
PXN	Paxillin	P49023	24.7189	24.9021	24.4684	24.249	24.8633	24.6517	-0.157771	0.295974	none
AHR	Aryl hydrocarbon receptor	P35869	23.1401	23.7749	22.8839	22.6964	23.7876	23.2	-0.0887839	0.1167	none
DPYSL2	Dihydropyrimidinase-related protein 2	Q16555	22.4515	22.5	22.2996	22.4068	22.8856	22.6903	0.1926	0.264679	none
UNC45A	Protein unc-45 homolog A	Q9H3U1	26.1008	26.1758	25.8154	25.5582	26.4065	26.0064	-0.08717	0.128813	none
PARL	Presenilins-associated rhomboid-like protein, mitochondrial;P-beta	Q9H300	26.7243	27.21	26.2387	26.3407	27.374	26.8192	0.0728333	0.0805621	none
DPAGT1	UDP-N-acetylglucosamine--dolichyl-phosphate N-acetylglucosaminephosphotransferase	Q9H3H5	26.0511	25.9887	25.7925	25.2632	26.2073	25.6306	-0.290135	0.39527	none
HSPB6	Heat shock protein beta-6	O14558	22.9941	23.4815	23.0477	22.7701	23.5706	23.4621	0.0438084	0.0500571	none
PHGDH	D-3-phosphoglycerate dehydrogenase	O43175	21.7582	22.0618	21.7214	21.4453	22.1055	21.835	-0.103438	0.152885	none
MON2	Protein MON2 homolog	Q7Z3U7	23.9203	24.1421	23.4328	23.3318	24.3692	23.634	-0.103371	0.13924	none
SPG7	Paraplegin	Q9UQ90	25.1843	25.5948	24.7575	24.7722	25.6702	25.2186	-0.00762732	0.0073011	none
OPA1	Dynamin-like 120 kDa protein, mitochondrial;Dynamin-like 120 kDa protein, form S1	O60313	26.1836	26.3432	26.0306	25.7879	26.4874	26.1623	-0.0869812	0.143872	none
PPAPDC3	Probable lipid phosphate phosphatase PPAPDC3	Q8NBV4	22.3013	23.2929	22.0422	22.2593	23.2146	22.5654	0.0813259	0.07138	none
ATXN2	Ataxin-2	Q99700	21.9892	22.5397	21.4245	21.6951	22.6017	21.865	0.015664	0.0121518	none
RPL9	60S ribosomal protein L9	P32969	23.2884	23.763	23.1981	23.4546	24.0576	23.9663	0.359241	0.712472	none
UCK2	Uridine-cytidine kinase 2	Q9BZX2	21.7742	21.2698	21.028	21.1784	21.4799	21.6148	0.0137756	0.0073011	none
SUCLA2	Succinyl-CoA ligase [ADP-forming] subunit beta, mitochondrial	Q9P2R7	26.629	27.047	26.0729	26.1387	26.737	26.323	-0.233102	0.350223	none
RPS14	40S ribosomal protein S14	P62263	26.0668	26.4852	26.4297	26.0372	26.7996	26.4466	0.0551082	0.0513784	none
RPS24	40S ribosomal protein S24	P62847	23.5413	23.3359	24.4868	23.6083	24.0748	24.4922	0.226549	0.084751	none
HSD17B4	Peroxisomal multifunctional enzyme type 2;(3R)-hydroxyacyl-CoA dehydrogenase;Enoyl-CoA hydratase 2	P51659	23.7989	24.3963	23.8411	23.4606	24.3943	24.004	-0.107952	0.161176	none
RPL15	Ribosomal protein L15;60S ribosomal protein L15	P61313	22.2642		22.6092	22.25	22.9145	23.0737	0.946575	0.282613	none
TPP1	Tripeptidyl-peptidase 1	O14773	26.1892	26.7695	25.8306	25.6792	26.7614	26.0563	-0.145361	0.180606	none
GPI	Glucose-6-phosphate isomerase	P06744	23.0125	23.1751	22.7298	23.9757	23.0763	22.6094	0.189021	0.07138	none
NDUFA6	NADH dehydrogenase [ubiquinone] 1 alpha subcomplex subunit 6	P56556	23.287	23.6965	22.9093	22.8593	23.8375	23.2226	-0.0418731	0.0579099	none
MTHFD1	C-1-tetrahydrofolate synthase, cytoplasmic;Methylenetetrahydrofolate dehydrogenase;Methenyltetrahydrofolate cyclohydrolase;Formyltetrahydrofolate synthetase;C-1-tetrahydrofolate synthase, cytoplasmic, N-terminally processed	P11586	28.052	28.3132	27.7605	27.5969	28.3151	27.9439	-0.135985	0.286379	none
CTPS1	CTP synthase 1;CTP synthase	P17812	26.5517	26.7465	26.4471	26.0663	26.7566	26.5764	-0.161714	0.27766	none
SSR1	Translocon-associated protein subunit alpha	P43307	24.2741	24.8974	24.0215	23.8601	25.1324	24.3152	-0.010438	0.0073011	none
HEBP1	Heme-binding protein 1	Q9NRV9	23.1224	23.1659	23.0374	22.5163	22.8153	23.0465	-0.366509	0.3664	none
VKORC1L1	Vitamin K epoxide reductase complex subunit 1-like protein 1	Q8N0U8	24.8833	25.5764	24.6356	24.5244	25.3701	24.6107	-0.247069	0.340027	none
MMAA	Methylmalonic aciduria type A protein, mitochondrial	Q8IVH4	22.918	22.9573	22.4055	22.3376	22.9728	22.6986	-0.142394	0.232226	none
RPL29	60S ribosomal protein L29	P47914	24.4895	24.1884	24.5496	24.4593	25.4955	25.1317	0.574956	0.478795	none
GSK3B	Glycogen synthase kinase-3 beta	P49841	23.2237	23.6959	22.3972	23.0044	23.6706	23.1681	0.121347	0.114596	none
ABCD3	ATP-binding cassette sub-family D member 3	P28288	21.7605	22.6161	21.4744	22.4968	23.2239	22.5792	0.762286	1.06649	none
PGM3	Phosphoacetylglucosamine mutase	O95394	25.1097	25.2918	24.8694	24.6966	25.4346	25.1317	-0.0509802	0.0813176	none
TMEM167B	Protein kish-B	Q9NRX6	22.2712	22.8174	21.6167	21.6654	22.6983	21.9509	-0.183585	0.212093	none
MFSD1	Major facilitator superfamily domain-containing protein 1	Q9H3U5	23.0477	22.8964	22.8455	22.3764	22.9042	22.5849	-0.358637	0.411043	none
PPOX	Protoporphyrinogen oxidase	P50336	24.3077	25.008	23.9064	23.8624	24.5915	24.3307	-0.197059	0.278223	none
STAT2	Signal transducer and activator of transcription 2	P52630	24.0032	24.4357	23.4604	22.8031	24.177	23.5934	-0.490837	0.575896	none
ALDH1L2	Mitochondrial 10-formyltetrahydrofolate dehydrogenase	Q3SY69	25.4307	25.8501	25.2058	25.1446	25.7774	25.3346	-0.126083	0.275801	none
ESYT2	Extended synaptotagmin-2	A0FGR8	26.5385	26.8762	26.1001	26.0954	26.9578	26.4558	-0.0497868	0.0716107	none
FECH	Ferrochelatase, mitochondrial	P22830	25.2409	25.4832	24.9404	25.0217	25.4964	25.2092	-0.0289496	0.0425059	none
ABCB7	ATP-binding cassette sub-family B member 7, mitochondrial	O75027	23.8408	24.5912	23.6874	23.8062	24.5264	23.8925	-0.0163066	0.0124564	none
LDHB	L-lactate dehydrogenase B chain;L-lactate dehydrogenase	P07195	25.355	25.4826	25.0262	25.0335	25.6112	25.2475	-0.0396897	0.057081	none
SACM1L	Phosphatidylinositide phosphatase SAC1	Q9NTJ5	26.1679	26.7083	25.9948	25.6838	26.543	26.0878	-0.233186	0.456941	none
CPEB2	Cytoplasmic polyadenylation element-binding protein 2;Cytoplasmic polyadenylation element-binding protein 3	Q7Z5Q1	22.929	23.1685	22.4549	22.5901	23.3457	22.8333	0.0202838	0.0294868	none
TMEM223	Transmembrane protein 223	A0PJW6	25.1432	25.8442	24.6124	24.9685	25.8073	25.0706	0.0310304	0.0250849	none
ILVBL	Acetolactate synthase-like protein	A1L0T0	27.1464	27.9493	27.0731	26.8411	27.9174	27.2968	-0.0839665	0.0837321	none
PGP	Phosphoglycolate phosphatase	A6NDG6	23.397	23.6546	23.0567	22.8533	23.4091	22.887	-0.37182	0.726168	none
METTL15	Probable methyltransferase-like protein 15	A6NJ78	24.8389	25.3372	24.7711	24.4931	25.2104	24.9724	-0.139216	0.276402	none
SRRM1	Serine/arginine repetitive matrix protein 1	Q8IYB3	20.4365	20.5466	20.5624	20.4849	21.3752	20.8548	0.338915	0.383641	none
TSPO	Translocator protein	P30536	28.6401	29.4559	28.2882	28.1252	29.3381	28.4124	-0.215285	0.180862	none
CAPZB		B1AK87	26.3383	26.7514	25.9536	25.9944	26.7814	26.6174	0.0689539	0.092874	none
GNB1	Guanine nucleotide-binding protein subunit beta-4;Guanine nucleotide-binding protein G(I)/G(S)/G(T) subunit beta-2;Guanine nucleotide-binding protein G(I)/G(S)/G(T) subunit beta-1;Guanine nucleotide-binding protein G(I)/G(S)/G(T) subunit beta-3	Q9HAV0	22.4599	23.0932	22.4379	22.6027	23.5495	22.8672	0.291957	0.478795	none
ISCU	Iron-sulfur cluster assembly enzyme ISCU, mitochondrial	Q9H1K1	22.1439	22.2397	22.3664	21.6728	22.2854	21.8557	-0.362246	0.3664	none
USP30	Ubiquitin carboxyl-terminal hydrolase;Ubiquitin carboxyl-terminal hydrolase 30	Q70CQ3	23.3776	23.8793	23.246	23.063	24.0331	23.8049	0.0835889	0.114596	none
CDIPT	CDP-diacylglycerol--inositol 3-phosphatidyltransferase	O14735	25.6933	26.343	25.3503	25.1718	26.2536	25.4553	-0.217361	0.275303	none
CNN2	Calponin;Calponin-2	Q99439	25.7289	25.8327	25.2824	25.4052	26.1293	26.0039	0.183512	0.286379	none
NQO1	NAD(P)H dehydrogenase [quinone] 1	P15559	25.2905	25.072	24.3129	24.6979	25.3948	24.8666	0.0439752	0.0349846	none
SEC61A1	Protein transport protein Sec61 subunit alpha isoform 1	P61619	30.1027	30.5938	29.9283	29.5369	30.7359	30.0751	-0.134561	0.146089	none
ACTR3	Actin-related protein 3	P61158	25.3576	25.35	24.9195	25.0137	25.6584	25.1838	0.0271144	0.0330902	none
ILF2	Interleukin enhancer-binding factor 2	Q12905	22.6173	22.6128	21.891	22.0088	22.581	22.6416	-0.0156781	0.0110875	none
ARL1	ADP-ribosylation factor-like protein 1	P40616	24.8959	25.2196	24.4118	24.4932	25.2043	24.6456	-0.111952	0.181129	none
RIOK3	Serine/threonine-protein kinase RIO3	O14730	22.2891	22.2364	21.8461	21.5732	22.5713	22.4398	0.021188	0.014732	none
ATP2C1	Calcium-transporting ATPase;Calcium-transporting ATPase type 2C member 1	P98194	24.2524	24.4901	24.0855	23.8356	24.8558	24.391	0.0368738	0.0480427	none
CORO1C	Coronin;Coronin-1C	Q9ULV4		20.9062		21.8336	22.2948	21.2555	1.41576	1.34537	up
MPV17	Protein Mpv17	P39210	24.9324	26.4346	25.0981	25.288	25.4606	25.5391	-0.111689	0.0586953	none
SLC30A6	Zinc transporter 6	Q6NXT4	22.0162	22.1233	21.4256	22.0725	22.9496	22.0254	0.441203	0.55971	none
SEPT2	Septin-2	Q15019	21.1846	21.1173	20.8594	21.0815	21.8494	21.3838	0.332523	0.478795	none
RAN	GTP-binding nuclear protein Ran	P62826	29.8604	30.4747	29.7595	29.6337	30.3865	30.026	-0.0602363	0.0836904	none
SEPT10	Septin-10	Q9P0V9	20.8444	20.8921		20.2285	21.6168	20.8825	0.122034	0.123239	none
TMEM161B	Transmembrane protein 161B	Q8NDZ6	23.564	24.0118	22.9201	23.0918	23.7941	23.1134	-0.218761	0.27693	none
ETF1	Eukaryotic peptide chain release factor subunit 1	P62495	22.8247	22.8282	22.5222	22.3323	23.202	22.5742	-0.0725567	0.0873004	none
GPR89B	Golgi pH regulator B;Golgi pH regulator A	P0CG08	23.8601	24.1366	23.7322	23.7869	24.2009	24.0805	0.0624888	0.0813176	none
CCT5	T-complex protein 1 subunit epsilon	P48643	26.0821	26.4204	25.9146	25.6998	26.4241	26.0792	-0.118955	0.264679	none
COX18	Mitochondrial inner membrane protein COX18	Q8N8Q8	23.3689	23.954	23.2761	23.0914	23.9461	23.406	-0.102335	0.180606	none
CPEB4	Cytoplasmic polyadenylation element-binding protein 4	Q17RY0	23.9998	24.5866	23.6756	23.5485	24.5908	24.0896	-0.0608271	0.0777201	none
COQ10B	Coenzyme Q-binding protein COQ10 homolog B, mitochondrial	Q9H8M1	22.3331	23.3549	22.2626	22.5439	23.139	22.7311	0.100939	0.0995805	none
PCYT1A	Choline-phosphate cytidylyltransferase A	P49585	23.5775	23.6093	23.4395	23.0677	23.797	23.7443	-0.054386	0.0513784	none
PFN2	Profilin	C9J0J7	24.5023	24.8997	24.1223	24.3599	24.9664	24.5706	0.0733403	0.123565	none
B4GALT4	Beta-1,4-galactosyltransferase 4;N-acetyllactosamine synthase;Lactotriaosylceramide beta-1,4-galactosyltransferase	O60513	21.5812	22.2297	22.0733	21.639	22.3026	21.4234	-0.224803	0.178732	none
MKRN2	Probable E3 ubiquitin-protein ligase makorin-2	Q9H000	24.0631	24.484	24.0388	23.9457	24.5575	24.3702	0.0463214	0.0670326	none
ZC3HAV1	Zinc finger CCCH-type antiviral protein 1	Q7Z2W4	22.128	22.5396	22.1548	22.0072	22.768	22.7036	0.168608	0.243094	none
NMD3	60S ribosomal export protein NMD3	Q96D46	26.3266	26.6974	25.9653	25.4683	26.3254	25.8102	-0.509963	1.09771	none
SSR3	Translocon-associated protein subunit gamma	Q9UNL2	28.8361	29.1029	28.5295	28.6001	28.9668	28.8253	-0.0720191	0.111787	none
HIGD1A	HIG1 domain family member 1A, mitochondrial;HIG1 domain family member 1C	Q9Y241	24.9433	25.3961	24.1296	24.4344	25.3199	24.8464	-0.00724135	0.00583606	none
OXSR1	Serine/threonine-protein kinase OSR1	O95747	22.7799	22.81	22.3593	22.146	23.2059	22.6459	-0.0337179	0.0386415	none
RPL24	60S ribosomal protein L24	P83731	22.795	22.2509	22.9332	23.1465	23.557	24.0595	0.881163	0.497229	none
SEC22A	Vesicle-trafficking protein SEC22a	Q96IW7	23.7379	24.4378	23.36	23.4978	24.5059	24.062	0.126127	0.15089	none
PCCB	Propionyl-CoA carboxylase beta chain, mitochondrial	P05166	25.0792	25.6207	24.7315	24.6182	25.6603	24.5702	-0.244106	0.264679	none
BCAP29	B-cell receptor-associated protein 29	Q9UHQ4	24.0309	24.683	23.9065	23.8439	24.5735	24.2314	-0.0408368	0.0579099	none
LPP	Lipoma-preferred partner	Q93052	22.9426	23.0926	22.674	22.3358	23.1594	22.6287	-0.245762	0.459734	none
TVP23B	Golgi apparatus membrane protein TVP23 homolog;Golgi apparatus membrane protein TVP23 homolog B;Golgi apparatus membrane protein TVP23 homolog C	Q9NYZ1	24.147	24.7891	23.9395	23.9818	24.967	24.3427	0.0888914	0.123239	none
CTNND1	Catenin delta-1	O60716	28.0346	28.2138	27.8151	27.5727	28.3201	28.0742	-0.0772701	0.123239	none
IRAK1	Interleukin-1 receptor-associated kinase 1	P51617	25.5159	26.0059	24.9911	24.8969	25.6132	25.4202	-0.24407	0.349574	none
HLA-B		P30511	25.5475	26.0636	25.2171	25.4194	26.0039	25.47	-0.0286724	0.0364363	none
UCHL1	Ubiquitin carboxyl-terminal hydrolase;Ubiquitin carboxyl-terminal hydrolase isozyme L1	P09936	22.2962	22.6119	21.7126	21.8623	22.5458	22.4381	0.0223439	0.0250849	none
CTBP1	C-terminal-binding protein 1;C-terminal-binding protein 2	Q13363	21.1072	21.6399	20.8576	20.6621	21.4484	20.7901	-0.288634	0.513557	none
HSD17B11	Estradiol 17-beta-dehydrogenase 11	Q8NBQ5	27.2102	27.9651	26.8203	26.9129	27.8914	27.1481	-0.0624119	0.0519523	none
LUC7L3	Luc7-like protein 3	O95232	22.319	21.8108	21.4146	21.3659	22.0902	21.7239	-0.173717	0.141535	none
PIGG	GPI ethanolamine phosphate transferase 2	Q5H8A4	21.3103	21.8812	20.9536		21.9804	21.2431	-0.177643	0.19433	none
YIPF3	Protein YIPF3;Protein YIPF3, 36 kDa form III	Q9GZM5	23.9802	23.9795	23.5648	23.2917	24.2053	23.6612	-0.1714	0.275801	none
SDHA	Succinate dehydrogenase [ubiquinone] flavoprotein subunit, mitochondrial	P31040	21.461	21.7764	21.4169	21.1889	22.1752	21.2721	-0.0575192	0.0552008	none
SLC35B1	Solute carrier family 35 member B1	P78383	22.3212	22.4715	21.9443	21.8851	22.318	22.07	-0.207761	0.329259	none
TMEM55A	Type 2 phosphatidylinositol 4,5-bisphosphate 4-phosphatase	Q8N4L2	21.635	22.362	21.7292	21.4512	22.2233	21.5271	-0.227531	0.310358	none
ASPH	Aspartyl/asparaginyl beta-hydroxylase	Q12797	22.4248	22.2327	22.2358	22.1839	23.3617	22.6746	0.394125	0.388654	none
ATOX1	Copper transport protein ATOX1	O00244		21.4267		21.1936	21.2082	21.624	0.647164	0.426445	none
RPL30	60S ribosomal protein L30	P62888	21.9092	22.1274	22.169	22.1258		22.3536	-0.424929	0.124042	none
TMEM68	Transmembrane protein 68	Q96MH6	22.1029	22.763	21.8129	21.777	22.8862	21.8549	-0.105943	0.101185	none
RPL14	60S ribosomal protein L14	P50914	23.7651	22.8864	24.6224	23.8644	23.5495	24.7384	0.24817	0.0634715	none
SEPT7	Septin-7	Q16181	22.4553	22.4626	21.8993	22.8549	23.1066	22.7229	0.56827	0.747208	none
PRRC2C	Protein PRRC2C	Q9Y520	24.8081	25.5262	23.8351	24.7249	25.2019	24.8541	0.149484	0.0970904	none
IDH3G	Isocitrate dehydrogenase [NAD] subunit, mitochondrial;Isocitrate dehydrogenase [NAD] subunit gamma, mitochondrial	P51553	25.7721	26.3197	25.3011	25.1549	25.9379	25.572	-0.29233	0.457988	none
NME1	Nucleoside diphosphate kinase;Nucleoside diphosphate kinase B;Nucleoside diphosphate kinase A;Putative nucleoside diphosphate kinase	P22392	23.1579	23.4685	22.7479	23.3473	22.8913	23.0488	-0.0854435	0.0480427	none
PLAU	Urokinase-type plasminogen activator;Urokinase-type plasminogen activator long chain A;Urokinase-type plasminogen activator short chain A;Urokinase-type plasminogen activator chain B	P00749	25.9089	25.2907	24.0402	31.011	31.4111	31.5775	6.20366	3.29823	up
SSFA2	Sperm-specific antigen 2	P28290	23.2161	23.0526	22.6975	22.1354	23.1795	23.0137	-0.261276	0.282613	none
LTBP1	Latent-transforming growth factor beta-binding protein 1	Q14766	25.3834	25.693	25.3943	25.5757	26.4443	25.9006	0.436378	0.873381	none
MAP4	Microtubule-associated protein;Microtubule-associated protein 4	P27816	25.6757	26.0275	25.6249	25.9451	26.5766	26.6584	0.570404	0.912792	none
YWHAZ	14-3-3 protein zeta/delta	P63104	22.25	22.4054	21.9129	22.2388	22.5683	22.3503	0.143011	0.191447	none
DCTN1	Dynactin subunit 1	Q14203	24.7447	25.0814	24.6711	24.1594	24.9789	24.6562	-0.282395	0.575896	none
PAICS	Multifunctional protein ADE2;Phosphoribosylaminoimidazole-succinocarboxamide synthase;Phosphoribosylaminoimidazole carboxylase	P22234	23.763	23.9446	23.4334	23.6192	24.0373	23.6675	0.00925579	0.007754	none
AGK	Acylglycerol kinase, mitochondrial	Q53H12	25.9971	26.7459	25.7584	25.9229	26.6664	26.3597	0.100378	0.124042	none
BDH1	D-beta-hydroxybutyrate dehydrogenase, mitochondrial	Q02338	22.6667	23.3237	22.6281	22.528	23.0262	22.6707	-0.183881	0.291628	none
GOSR1	Golgi SNAP receptor complex member 1	O95249	23.6752	23.8667	23.5109	23.5422	24.1111	23.6537	0.0341469	0.0441603	none
HNRNPH1	Heterogeneous nuclear ribonucleoprotein H;Heterogeneous nuclear ribonucleoprotein H, N-terminally processed;Heterogeneous nuclear ribonucleoprotein H2	P31943	24.4779	24.3632	24.1037	24.2843	24.8298	24.5129	0.177819	0.243534	none
MYO1B	Unconventional myosin-Ib	O43795	27.8906	28.3402	27.6039	27.6539	28.4563	28.0156	0.0507814	0.0803725	none
NRP1	Neuropilin-1	O14786	20.4589		19.0267	26.3754	27.2132	27.1429	6.70065	3.70711	up
DLD	Dihydrolipoyl dehydrogenase;Dihydrolipoyl dehydrogenase, mitochondrial	P09622	21.5561	21.838	21.4499	21.289	21.7655		-0.369103	0.348074	none
EGFR	Receptor protein-tyrosine kinase;Epidermal growth factor receptor;Receptor tyrosine-protein kinase erbB-2;Receptor tyrosine-protein kinase erbB-4;ERBB4 intracellular domain	P00533	21.3226	21.4474	20.9613	21.2475	21.7316	21.5852	0.224316	0.34891	none
CALD1		E9PGZ1	27.5348	27.51	27.215	27.1314	27.7519	27.6699	0.0520901	0.057081	none
FAM98A	Protein FAM98A	Q8NCA5	20.8654	21.2512	20.9778	21.3747	21.9099	21.6095	0.547425	0.905096	none
LANCL1	LanC-like protein 1	O43813	23.6264	23.978	23.2663	23.1161	23.8778	23.6312	-0.132442	0.274043	none
PRKCDBP	Protein kinase C delta-binding protein	Q969G5	24.4093	24.5705	24.1993	24.0015	24.6734	24.2962	-0.118676	0.222183	none
RPL27A	60S ribosomal protein L27a	P46776	23.826	22.7946	24.3584	24.0759	23.7876	24.4094	0.384922	0.122834	none
NPEPPS	Puromycin-sensitive aminopeptidase	P55786	24.2116	24.4006	23.5203	24.1237	24.7348	24.3054	0.292002	0.435731	none
LMO7		E9PMS6	26.8078	27.2943	26.5926	26.4708	27.3709	26.8768	-0.0389659	0.0549003	none
AAMDC	Mth938 domain-containing protein	Q9H7C9	23.2801	22.9925	22.9659	22.51	23.1722	23.0182	-0.228761	0.238977	none
FAU	40S ribosomal protein S30	P62861	24.9217	25.0433	26.2514	25.5391	25.8602	26.8123	0.623795	0.236938	none
FADS3	Fatty acid desaturase 3	Q9Y5Q0	28.4145	28.9382	28.1813	27.8577	28.8241	28.2781	-0.236601	0.381323	none
SLC43A3	Solute carrier family 43 member 3	Q8NBI5	22.7093	23.0738	22.3934	22.0129	22.7928	22.5844	-0.313469	0.710477	none
NR2F1	COUP transcription factor 2;COUP transcription factor 1	P24468	21.6802	22.3149	21.505	22.2124	23.0378	22.4086	0.666987	1.34537	none
SEC16A	Protein transport protein Sec16A	O15027	23.1988	23.781	22.6967	22.8963	24.044	23.4995	0.20372	0.264679	none
TUBGCP2	Gamma-tubulin complex component 2	Q9BSJ2	23.702	23.9995	23.2638	23.5028	24.2182	23.7009	0.100884	0.180862	none
RPL35	60S ribosomal protein L35	P42766	22.687	22.8829	23.8168	23.6446	24.0378	24.4558	0.872102	0.417034	none
PTGR1	Prostaglandin reductase 1	Q14914	24.6991	25.216	24.5908	24.6679	25.1166	24.5068	-0.122714	0.151558	none
PHB2	Prohibitin-2	Q99623	24.4014	24.8415	24.4428	24.1694	24.7068	24.6396	-0.105808	0.147618	none
SLC3A2	4F2 cell-surface antigen heavy chain	P08195	25.4326	25.9299	25.3282	25.2091	25.9173	25.4155	-0.0984374	0.187124	none
RAB35	Ras-related protein Rab-35	Q15286	23.3155	23.3427	23.4138	22.8731	23.4713	23.462	-0.137016	0.123239	none
PIGB	GPI mannosyltransferase 3	Q92521	23.3321	23.9583	23.5082	23.3788	24.2226	24.019	0.225151	0.317892	none
TUBA1C	Tubulin alpha-1C chain	Q9BQE3	25.7479	26.2458	25.5455	25.0471	26.3303	26.0006	-0.0994815	0.092874	none
MYO1C	Unconventional myosin-Ic	O00159	24.9164	25.5509	24.8745	24.7468	25.6685	25.2816	0.0702568	0.101127	none
CDK17	Cyclin-dependent kinase 17	Q00537	25.3256	26.0177	25.2938	25.0729	26.0917	25.7379	0.0412318	0.0450579	none
DDX19A	ATP-dependent RNA helicase DDX19B	Q9UMR2	26.0846	26.2967	25.7897	25.3794	26.1551	25.7484	-0.343832	0.840049	none
DSTN	Destrin	P60981	26.3789	26.4405	26.2261	25.8102	26.4506	26.4027	-0.173688	0.239351	none
RANBP1	Ran-specific GTPase-activating protein	P43487	22.2797	22.2659	22.0193	21.8191	22.2104	22.0248	-0.222586	0.282613	none
CAD	CAD protein;Glutamine-dependent carbamoyl-phosphate synthase;Aspartate carbamoyltransferase;Dihydroorotase	P27708	23.6285	23.9417	23.062	23.1673	24.0305	23.3382	-0.0836976	0.106643	none
CSRP2	Cysteine and glycine-rich protein 2	Q16527	25.5731	25.7109	25.3596	25.2589	25.9197	25.71	0.0338972	0.0472263	none
PA2G4	Proliferation-associated protein 2G4	Q9UQ80	21.6179	21.4714	22.0316	21.1844	21.776	21.665	-0.213909	0.128114	none
TMTC1	Transmembrane and TPR repeat-containing protein 1	Q8IUR5	23.5355	24.35	23.4349	23.8109	24.3839	24.0817	0.266952	0.391636	none
FKBP11	Peptidyl-prolyl cis-trans isomerase;Peptidyl-prolyl cis-trans isomerase FKBP11	Q9NYL4	26.1338	26.6573	25.9729	25.964	26.997	26.446	0.167541	0.276402	none
RPL18	60S ribosomal protein L18	Q07020	22.9011	22.8948	22.9951	22.9827	23.2089	24.1088	0.454449	0.276402	none
HNRNPA1	Heterogeneous nuclear ribonucleoprotein A1-like 2;Heterogeneous nuclear ribonucleoprotein A1;Heterogeneous nuclear ribonucleoprotein A1, N-terminally processed	Q32P51	19.1927	19.354		24.0498	22.1216	22.4878	2.82805	0.717915	none
MYL6	Myosin light polypeptide 6	P60660	23.216	23.6811	23.1844	24.0151	24.528	24.6113	0.974303	1.57762	none
FAM162A	Protein FAM162A	Q96A26	25.2524	25.511	24.7456	24.3651	25.4052	24.822	-0.354207	0.587753	none
RTN4	Reticulon	F8W914	25.2548	26.0137	24.9034	24.8498	25.8785	24.796	-0.266196	0.251712	none
ABHD14B	Alpha/beta hydrolase domain-containing protein 14B	Q96IU4	23.1046	24.0329	22.7442	22.941	24.0189	23.0457	-0.0111662	0.0073011	none
ARPC4-TTLL3	Actin-related protein 2/3 complex subunit 4	P59998	23.9217	23.9162	23.3562	23.6484	24.143	23.747	0.0630959	0.07419	none
NDUFV1	NADH dehydrogenase [ubiquinone] flavoprotein 1, mitochondrial	P49821	21.7792	22.2639	21.3096	21.3158	21.8758	21.598	-0.242161	0.409455	none
ATP6V1H	V-type proton ATPase subunit H	Q9UI12	25.1942	25.5524	24.8369	24.8418	25.8474	25.2078	0.0560488	0.0784824	none
ATP6V1D	V-type proton ATPase subunit D	Q9Y5K8	22.0831	21.9229	21.5255	21.4862	22.1	21.8306	-0.0906152	0.101391	none
ATP5J2-PTCD1		O75127	26.8358	27.1677	26.5828	26.0839	26.7787	26.621	-0.414711	0.917276	none
SLC26A6	Solute carrier family 26 member 6	Q9BXS9	22.933	23.4832	22.2386	22.0362	23.3373	22.689	-0.248751	0.251964	none
TRAM1	Translocating chain-associated membrane protein 1	Q15629	27.7596	27.9597	27.651	27.7387	28.511	28.1322	0.292242	0.582442	none
CHPF2	Chondroitin sulfate glucuronyltransferase	Q9P2E5	22.2829	22.7135	21.4566	21.7724	22.9986	22.559	0.240349	0.239108	none
CD44	CD44 antigen	P16070	22.5813	22.5731	22.3239	22.3173	22.573	22.7492	0.00182814	0.00226331	none
CEP170	Centrosomal protein of 170 kDa	Q5SW79	22.9217	23.0561	22.9322	22.8501	23.3083	23.2659	0.121199	0.126077	none
RPL36A	60S ribosomal protein L36a-like;60S ribosomal protein L36a	Q969Q0	22.4059	21.647	22.8234	22.8797	23.1593	23.5539	0.859256	0.385399	none
TNRC6B	Trinucleotide repeat-containing gene 6B protein	Q9UPQ9	25.0804	25.3365	24.6353	24.7849	25.5883	25.0891	0.0873487	0.15002	none
MLH1	DNA mismatch repair protein Mlh1	P40692	22.0108	22.3124	21.6111		22.2056	22.1343	-0.628816	0.282613	none
BNIP3L	BCL2/adenovirus E1B 19 kDa protein-interacting protein 3-like	O60238	21.2638	21.8163	21.0167	21.2645	21.9413	21.1981	0.0480256	0.0513784	none
PUM1	Pumilio homolog 1	Q14671	25.9632	26.2207	25.5146	25.213	26.2764	25.6921	-0.219888	0.346396	none
RPS2	40S ribosomal protein S2	P15880	21.9018	22.3719	20.6991	20.8405	22.713	22.3417	0.256843	0.11771	none
CRIP2	Cysteine-rich protein 2	P52943	26.3785	26.8153	26.1523	25.855	26.7291	26.4004	-0.16762	0.313908	none
HADHA	Trifunctional enzyme subunit alpha, mitochondrial;Long-chain enoyl-CoA hydratase;Long chain 3-hydroxyacyl-CoA dehydrogenase	P40939	26.5515	27.3663	26.5725	26.41	27.0906	26.8237	-0.103052	0.129929	none
MAN1B1	alpha-1,2-Mannosidase;Endoplasmic reticulum mannosyl-oligosaccharide 1,2-alpha-mannosidase	Q9UKM7	21.9102	22.3455	21.6859	21.9187	22.3381	22.358	0.171331	0.264679	none
METTL7A	Methyltransferase-like protein 7A	Q9H8H3	24.2139	24.6336	23.6857	23.4691	24.4509	23.7333	-0.344052	0.510581	none
DHRS7	Dehydrogenase/reductase SDR family member 7	Q9Y394	25.8734	26.2724	25.6152	25.4781	26.1856	25.673	-0.190294	0.398458	none
SPTLC2	Serine palmitoyltransferase 2	O15270	23.4626	24.1893	23.2627	23.3094	24.4042	23.979	0.209681	0.282613	none
RPL28	60S ribosomal protein L28	P46779	22.2677	21.2761	22.5294	22.3138	22.5866	23.2879	0.659032	0.27308	none
IDH3A	Isocitrate dehydrogenase [NAD] subunit alpha, mitochondrial	P50213	24.0774	24.1921	23.8552	23.6694	24.4448	24.0132	-0.0483049	0.0695319	none
ANKRD17	Ankyrin repeat domain-containing protein 17	O75179	22.8154	22.6354	21.9956	21.1788	23.1024	21.7213	-0.529763	0.342599	none
RPS27L	40S ribosomal protein S27;40S ribosomal protein S27-like	Q71UM5	28.6399	28.9336	28.5479	28.5251	29.3511	28.9182	0.180213	0.348074	none
RAB8B	Ras-related protein Rab-8B	Q92930	23.4383	23.776	23.4125	22.9598	23.9005	23.5062	-0.13554	0.229267	none
SEC11A	Signal peptidase complex catalytic subunit SEC11;Signal peptidase complex catalytic subunit SEC11A;Signal peptidase I	P67812	24.2744	24.7698	23.9989	23.7912	24.6248	24.2113	-0.188536	0.385399	none
SPNS1	Protein spinster homolog 1	Q9H2V7	23.5436	24.143	23.4225	23.1255	24.2748	23.601	-0.0851636	0.106643	none
IST1	IST1 homolog	P53990	23.6076	23.5053	23.2929	22.7625	23.3923	23.1786	-0.407426	0.585257	none
PMM2	Phosphomannomutase;Phosphomannomutase 2	O15305	21.935	21.8147	21.6678	21.7936	22.0524	21.3474	-0.128756	0.0886667	none
C16orf58	RUS1 family protein C16orf58	Q96GQ5	23.1222	23.5844	22.6941	22.6643	23.7159	22.3625	-0.271767	0.228183	none
DCTN5	Dynactin subunit 5	Q9BTE1	24.0919	24.6709	23.9719	23.474	24.3431	23.8761	-0.396986	0.906215	none
CTU2	Cytoplasmic tRNA 2-thiolation protein 2	Q2VPK5	21.8541	22.5034	21.7246	21.6212	22.538	21.9648	-0.0381107	0.0513784	none
PKM	Pyruvate kinase	P30613	24.8237	25.1536	24.725	24.5095	25.1238	24.6867	-0.176814	0.348074	none
NUP93	Nuclear pore complex protein Nup93	Q8N1F7	23.1034	23.1692	23.1438	22.8459	23.2346	22.7011	-0.262762	0.275801	none
NKIRAS2	NF-kappa-B inhibitor-interacting Ras-like protein 2	Q9NYR9	22.0126	22.5707	22.0491	21.5933	22.0198	22.2517	-0.307866	0.349574	none
ARV1	Protein ARV1	Q9H2C2	23.8314	24.4515	23.2901	23.5776	24.8562	23.5225	0.0765465	0.0475453	none
TMEM189-UBE2V1	Ubiquitin-conjugating enzyme E2 variant 1;Ubiquitin-conjugating enzyme E2 variant 2	Q13404	24.3811	24.5245	23.5397	24.0249	24.6564	24.0768	0.0518589	0.0478866	none
NSF	Vesicle-fusing ATPase	P46459	23.4623	23.815	23.7617	22.7864	23.4297	23.3977	-0.523514	0.630072	none
SLC25A11	Mitochondrial 2-oxoglutarate/malate carrier protein	Q02978	28.1476	29.0313	27.8214	27.9252	28.99	28.1858	-0.0131905	0.0073011	none
MPDU1	Mannose-P-dolichol utilization defect 1 protein	O75352	25.8915	26.0777	25.1568	25.0646	26.2228	25.3385	-0.21533	0.229267	none
CTDNEP1	CTD nuclear envelope phosphatase 1	O95476	22.2846	22.9497	22.0473	21.9895	23.0742	22.3222	-0.0168054	0.0128978	none
ALDOA	Fructose-bisphosphate aldolase;Fructose-bisphosphate aldolase A	P04075	23.6278	24.2626	23.923	23.985	23.7126	23.7841	-0.163797	0.106643	none
TRABD	TraB domain-containing protein	Q9H4I3	23.7102	24.3012	23.557	23.5845	24.3063	24.1108	0.0941287	0.15089	none
APOL2	Apolipoprotein L2	Q9BQE5	23.8792	24.1243	23.6726	23.3484	23.8855	23.8898	-0.234285	0.362686	none
DDX5	Probable ATP-dependent RNA helicase DDX5;Probable ATP-dependent RNA helicase DDX17	P17844			20.8564	21.6049	22.1271	22.2487	1.57442	1.06649	none
RPL19	Ribosomal protein L19;60S ribosomal protein L19	P84098	22.5061	21.5196	24.5828	23.8509	22.6741	23.9978	0.593647	0.106979	none
ARHGDIA	Rho GDP-dissociation inhibitor 1	P52565	25.349	25.4642	24.696	24.9093	25.188	24.9789	-0.196121	0.249956	none
PYCR1	Pyrroline-5-carboxylate reductase;Pyrroline-5-carboxylate reductase 1, mitochondrial	P32322	23.037	23.1364	22.7087	22.2076	22.8005	22.6255	-0.467424	0.917276	none
SCO1	Protein SCO1 homolog, mitochondrial	O75880	23.0118	23.524	23.004	22.9886	23.9203	23.4554	0.225265	0.409455	none
SNRPN	Small nuclear ribonucleoprotein-associated protein N;Small nuclear ribonucleoprotein-associated proteins B and B	P63162	23.8697	24.5111	23.6823	23.6993	24.471	23.8788	-0.0556409	0.0778043	none
MYL12A	Myosin regulatory light chain 12A;Myosin regulatory light chain 12B	P19105	22.0523	22.3139	21.7726	22.7108	22.7701	22.6878	0.622178	0.808209	none
BUB3	Mitotic checkpoint protein BUB3	O43684	23.5062	23.8294	22.9458	23.0421	24.1723	23.3167	0.0325435	0.0317844	none
TMED1	Transmembrane emp24 domain-containing protein 1	Q13445	22.5596	23.3728	22.3567	22.216	23.3867		-0.907027	0.270815	none
RPL22	60S ribosomal protein L22	P35268	22.7242	22.2614	22.6681	22.9431	23.4635	23.7285	0.779268	0.567538	none
FAM210A	Protein FAM210A	Q96ND0	25.7909	26.8591	25.6256	25.7226	26.8255	26.1049	0.0771799	0.0541892	none
TOMM40	Mitochondrial import receptor subunit TOM40 homolog	O96008	23.6882	24.0198	23.187	22.6818	24.1394	23.0666	-0.385017	0.383641	none
ACOT7	Cytosolic acyl coenzyme A thioester hydrolase	O00154	23.2025	23.249	22.7436	22.743	23.1425	23.0395	-0.142188	0.190399	none
TLCD1	Calfacilitin	Q96CP7	21.9086	22.1178	20.9909	21.62	22.6082	22.348	0.466773	0.53456	none
TMEM161A	Transmembrane protein 161A	Q9NX61	25.382	25.8941	25.2081	25.1021	25.9032	25.4314	-0.0645246	0.11382	none
KDSR	3-ketodihydrosphingosine reductase	Q06136	22.5802	23.3254	22.3446	22.1798	23.2549	22.5049	-0.155167	0.195392	none
G6PC3	Glucose-6-phosphatase 3	Q9BUM1	24.0588	24.6335	23.5754	23.551	24.8778	23.928	-0.0200404	0.0121518	none
DCAKD	Dephospho-CoA kinase domain-containing protein	Q8WVC6	22.9326	23.6458	22.961	22.1064	23.0447	22.9831	-0.518054	0.737829	none
ETHE1	Persulfide dioxygenase ETHE1, mitochondrial	O95571	24.1181	24.6792	23.9345	23.5769	24.1017	24.1342	-0.357031	0.575896	none
RPS5	40S ribosomal protein S5;40S ribosomal protein S5, N-terminally processed	P46782	30.1988	30.5734	30.362	29.7789	30.6189	30.4973	-0.120912	0.133537	none
MYO9B	Unconventional myosin-IXb	Q13459	25.289	25.6586	25.0641	24.85	25.9241	25.347	-0.0109965	0.0110875	none
AGPS	Alkyldihydroxyacetonephosphate synthase, peroxisomal	O00116	24.5764	24.9776	24.3546	24.1874	24.9914	24.4173	-0.153768	0.313908	none
DDX39B	Spliceosome RNA helicase DDX39B;ATP-dependent RNA helicase DDX39A	Q13838	22.4456	22.5467	22.3092	21.8487	22.7252	22.3211	-0.185462	0.282613	none
PDLIM1	PDZ and LIM domain protein 1	O00151	24.8574	25.0401	25.0596	24.6772	25.064	25.0004	-0.119928	0.113893	none
NDUFS8	NADH dehydrogenase [ubiquinone] iron-sulfur protein 8, mitochondrial	O00217	21.4483	22.1172	21.0103	20.6861	22.176	21.4921	-0.125043	0.106643	none
WRB	Tail-anchored protein insertion receptor WRB	O00258	23.2764	24.0377	22.9321	23.0368	23.9545	23.2364	-0.0582686	0.0567315	none
CLIC1	Chloride intracellular channel protein 1	O00299	24.0211	23.8955	23.6424	23.8068	24.0318	24.1214	0.0827451	0.07138	none
QSOX1	Sulfhydryl oxidase 1	O00391	24.4226	24.8772	24.1787	24.4238	25.1569	24.6372	0.196399	0.409455	none
SLC33A1	Acetyl-coenzyme A transporter 1	O00400	24.6735	24.8502	24.3803	24.1782	25.0809	24.1593	-0.21126	0.27693	none
RTCA	RNA 3-terminal phosphate cyclase	O00442	24.2588	24.8412	24.2734	24.2294	24.993	24.6399	0.113843	0.202212	none
PLOD2	Procollagen-lysine,2-oxoglutarate 5-dioxygenase 2	O00469	25.6322	25.9767	25.4041	25.2474	26.0328	25.6582	-0.0729746	0.141535	none
NDUFA4	Cytochrome c oxidase subunit NDUFA4	O00483	27.1567	27.7825	27.0768	26.3715	27.4386	26.9062	-0.479021	0.797413	none
PPP6C	Serine/threonine-protein phosphatase 6 catalytic subunit;Serine/threonine-protein phosphatase 6 catalytic subunit, N-terminally processed	O00743	22.9482	23.4219	22.709	23.1062	23.6743	23.0156	0.186314	0.281695	none
SCD	Acyl-CoA desaturase	O00767	25.8796	26.8021	25.6233	25.6149	26.8798	26.4014	0.149872	0.11771	none
COX7A2L	Cytochrome c oxidase subunit 7A-related protein, mitochondrial	O14548	22.8944	23.1228	22.6239	22.1472	22.8961	22.3642	-0.462641	1.02964	none
EI24	Etoposide-induced protein 2.4 homolog	O14681	26.6682	27.3507	26.1665	26.6037	27.4555	26.6752	0.133593	0.124042	none
PTGES	Prostaglandin E synthase	O14684	26.4981	26.9463	26.1742	26.0752	27.2288	26.2794	-0.0588795	0.0530934	none
ACOT8	Acyl-coenzyme A thioesterase 8	O14734	23.9568	24.357	23.3793	23.0906	24.5942	24.092	-0.0201109	0.0110875	none
PSMA7	Proteasome subunit alpha type-7;Proteasome subunit alpha type-7-like	O14818	23.9511	24.0518	23.4847	23.1651	24.1737	23.8529	-0.147538	0.222145	none
SCAMP3	Secretory carrier-associated membrane protein 3	O14828	26.3046	26.6016	26.0138	25.7693	26.5506	26.0136	-0.243458	0.520237	none
IFIT3	Interferon-induced protein with tetratricopeptide repeats 3	O14879	24.6727	24.9035	24.2013	24.5222	25.2534	24.9887	0.27928	0.558955	none
MGST3	Microsomal glutathione S-transferase 3	O14880	25.7511	26.4451	25.3224	25.4755	26.7515	25.9737	0.179397	0.163954	none
TIMM23	Mitochondrial import inner membrane translocase subunit Tim23;Putative mitochondrial import inner membrane translocase subunit Tim23B	O14925	25.7757	26.3772	25.5145	25.5312	26.2432	25.7988	-0.0806911	0.123565	none
UBE2L6	Ubiquitin/ISG15-conjugating enzyme E2 L6	O14933	22.7484	23.3616	22.4587	22.4119	23.9147	22.7429	0.117081	0.0876247	none
UQCRQ	Cytochrome b-c1 complex subunit 8	O14949	29.361	30.2344	29.1638	28.9623	30.1094	29.5316	-0.0962033	0.0783866	none
HGS	Hepatocyte growth factor-regulated tyrosine kinase substrate	O14964	21.5448		21.4617	21.4835	22.2294	21.9708	0.175606	0.346396	none
RAB29	Ras-related protein Rab-7L1	O14966	25.2483	25.8009	24.7781	24.6256	25.7743	24.9563	-0.206169	0.243288	none
XPO1	Exportin-1	O14980	26.5759	26.7907	26.2254	26.2846	27.0662	26.633	0.0833099	0.15089	none
KIAA0391	Mitochondrial ribonuclease P protein 3	O15091	24.9261	25.2906	24.741	24.5589	25.3131	24.9253	-0.102351	0.227436	none
AGPAT2	1-acyl-sn-glycerol-3-phosphate acyltransferase beta	O15120	25.5306	26.3447	25.2796	25.3718	26.2231	25.5592	-0.0500322	0.0480702	none
ARPC1B	Actin-related protein 2/3 complex subunit 1B	O15143	22.387	22.2178	21.9383	22.0778	22.8216	22.7794	0.32829	0.383641	none
ARPC2	Actin-related protein 2/3 complex subunit 2	O15144	21.6727	21.3028	20.9238	21.1971	21.6808	21.5674	0.128774	0.106761	none
ARPC3	Actin-related protein 2/3 complex subunit 3	O15145	24.968	25.2777	24.6514	24.6245	25.2435	24.9327	-0.0818765	0.155593	none
GNPAT	Dihydroxyacetone phosphate acyltransferase	O15228	24.771	25.2271	24.612	24.3801	25.3518	24.8191	-0.0680372	0.106761	none
MRPS12	28S ribosomal protein S12, mitochondrial	O15235	23.3987	23.5085	23.4336	23.0474	24.1015	23.7945	0.153788	0.157474	none
SURF4	Surfeit locus protein 4	O15260	27.3283	27.7358	27.2782	26.8987	27.9828	27.4291	-0.0551811	0.0659662	none
SPTLC1	Serine palmitoyltransferase 1	O15269	24.9138	25.4125	24.9848	24.6131	25.6645	25.0956	-0.0263288	0.0304914	none
SLC16A4	Monocarboxylate transporter 5	O15374	24.3051	24.5453	23.91	23.5375	24.7047	23.9592	-0.235093	0.346396	none
SLC16A3	Monocarboxylate transporter 4	O15427	30.4523	30.6686	30.0659	29.8616	30.7008	30.1037	-0.217265	0.3664	none
SLC31A1	High affinity copper uptake protein 1	O15431	23.8812	24.6952	23.2784	23.5793	24.4822	23.7588	-0.064247	0.0480427	none
ABCC4	Multidrug resistance-associated protein 4	O15439	24.7669	25.2549	24.6081	24.416	25.1668	24.8431	-0.117213	0.24736	none
PAPSS1	Bifunctional 3-phosphoadenosine 5-phosphosulfate synthase 1;Sulfate adenylyltransferase;Adenylyl-sulfate kinase	O43252	23.4864	23.8091	23.3467	23.2624	23.7215	23.3772	-0.145162	0.249956	none
TGFB1I1	Transforming growth factor beta-1-induced transcript 1 protein	O43294	25.0578	25.2327	24.8929	24.4048	25.4134	24.9956	-0.170144	0.275801	none
TIMM44	Mitochondrial import inner membrane translocase subunit TIM44	O43615	24.1766	24.4124	24.1296	23.7669	24.4552	24.1672	-0.158674	0.27693	none
KDELR3	ER lumen protein-retaining receptor 3	O43731	25.866	26.4714	25.1678	25.7928	26.8022	25.8859	0.275005	0.255786	none
SLC25A20	Mitochondrial carnitine/acylcarnitine carrier protein	O43772	28.9127	29.5651	28.5015	28.4233	29.329	28.8047	-0.186822	0.231682	none
NARS	Asparagine--tRNA ligase, cytoplasmic	O43776	20.9052	21.1593	20.6492	21.0336	21.7887	21.1946	0.381266	0.794146	none
SLC25A17	Peroxisomal membrane protein PMP34	O43808	23.5057	24.5947	23.1979	23.7139	24.7061	24.0858	0.350686	0.327798	none
SCO2	Protein SCO2 homolog, mitochondrial	O43819	24.6629	25.1946	24.5666	24.2084	25.2083	24.7194	-0.144252	0.251964	none
CALU	Calumenin	O43852	22.1263	21.9668	22.166		21.9119	22.5584	-0.141021	0.0748352	none
EDIL3	EGF-like repeat and discoidin I-like domain-containing protein 3	O43854	24.8032	25.4245	24.5642	24.6832	25.6569	25.1862	0.195971	0.317892	none
KIF1C	Kinesin-like protein KIF1C	O43896	22.8522	23.5032	22.7329	22.6453	23.6643	23.0167	0.0287031	0.0350543	none
NDUFS5	NADH dehydrogenase [ubiquinone] iron-sulfur protein 5	O43920	24.0991	24.3161	23.7619	23.6024	24.3266	24.0002	-0.132632	0.278418	none
FADS1	Fatty acid desaturase 1	O60427	27.9171	28.6394	27.6264	27.6963	28.6358	28.11	0.0399004	0.0394901	none
MAN1A2	Mannosyl-oligosaccharide 1,2-alpha-mannosidase IB;alpha-1,2-Mannosidase	O60476	23.5899	24.1349	23.3199	23.083	24.0781	23.6495	-0.12797	0.222145	none
ACSL4	Long-chain-fatty-acid--CoA ligase 4	O60488	29.2074	29.8998	29.1992	28.6699	29.513	29.0709	-0.395364	0.710477	none
PLIN3	Perilipin-3	O60664	22.6075	22.9021	22.2906	24.5368	23.1872	22.6192	0.785643	0.282613	none
SLC16A7	Monocarboxylate transporter 2	O60669	23.2866	23.6193	23.3277	23.3504	23.773	23.4992	0.0788078	0.0963091	none
UGDH	UDP-glucose 6-dehydrogenase	O60701	29.0823	29.1772	28.7685	28.4947	29.1684	28.9683	-0.176747	0.309483	none
ICMT	Protein-S-isoprenylcysteine O-methyltransferase	O60725	24.9494	25.3107	24.5018	24.0167	25.3145	24.8207	-0.250814	0.297471	none
DPM1	Dolichol-phosphate mannosyltransferase subunit 1	O60762	28.3622	28.9063	28.0254	27.998	29.0078	28.5022	0.0259772	0.0262706	none
TIMM17B	Mitochondrial import inner membrane translocase subunit Tim17-B	O60830	23.0813	23.7594	22.7214	22.4499	23.3061	22.4805	-0.494744	0.710477	none
PRAF2	PRA1 family protein 2	O60831	23.6759	23.9557	23.2845	23.0541	24.0471	23.4044	-0.186948	0.333366	none
WDR1	WD repeat-containing protein 1	O75083	22.1128	21.6355	21.3148	21.2596	22.3209	21.884	0.0833492	0.0587997	none
NDUFS2	NADH dehydrogenase [ubiquinone] iron-sulfur protein 2, mitochondrial	O75306	24.1385	24.6586	23.8945	23.6155	24.5828	24.1689	-0.15751	0.282613	none
FLNB	Filamin-B	O75369	24.816	24.9449	24.4633	24.7265	25.319	24.8251	0.165513	0.287263	none
SEC22B	Vesicle-trafficking protein SEC22b	O75396	27.4977	27.6903	27.2232	26.747	27.4241	27.2343	-0.381545	0.840049	none
GIGYF1	PERQ amino acid-rich with GYF domain-containing protein 1	O75420	23.0688	23.2302	22.434	22.3693	23.4206	23.2196	0.0420269	0.0412283	none
LRCH4	Leucine-rich repeat and calponin homology domain-containing protein 4	O75427	23.488	24.0476	23.348	23.0726	24.1553	23.4837	-0.106937	0.15089	none
PMPCB	Mitochondrial-processing peptidase subunit beta	O75439	21	21.3551	20.8395	21.1207	21.8577	21.0947	0.23944	0.348074	none
GCAT	2-amino-3-ketobutyrate coenzyme A ligase, mitochondrial	O75600	24.2694	24.4315	23.7735	23.72	24.4703	24.1285	-0.10208	0.176294	none
SLC25A12	Calcium-binding mitochondrial carrier protein Aralar1	O75746	27.4895	28.2379	27.1228	27.3283	28.3538	27.6242	0.104799	0.0991738	none
ZMPSTE24	CAAX prenyl protease 1 homolog	O75844	27.1719	27.6289	26.8831	26.737	27.5436	26.9543	-0.197104	0.360052	none
IDH1	Isocitrate dehydrogenase [NADP] cytoplasmic	O75874	26.8648	27.0036	26.5386	26.3559	26.8811	26.6321	-0.227087	0.431403	none
ALDH1L1	Cytosolic 10-formyltetrahydrofolate dehydrogenase	O75891	22.5309	22.4331	21.5357	21.649	22.4575	22.1196	-0.14424	0.140805	none
ARL6IP5	PRA1 family protein 3	O75915	25.1428	25.55	25.2012	24.2666	25.3768	24.7993	-0.530351	0.905096	none
TRIO	Triple functional domain protein	O75962	24.3874	24.9084	24.4308	24.3968	25.0844	24.8102	0.139333	0.253954	none
ATP5L	ATP synthase subunit g, mitochondrial	O75964	26.3198	26.7848	26.1374	25.72	26.7365	26.011	-0.305331	0.499903	none
GLRX3	Glutaredoxin-3	O76003	23.2738	23.5791	22.55	24.909	24.0897	23.0411	0.817673	0.327798	none
CLPX	ATP-dependent Clp protease ATP-binding subunit clpX-like, mitochondrial	O76031	26.1358	26.4686	26.0159	25.7151	26.3173	26.2354	-0.165024	0.286379	none
GFPT2	Glutamine--fructose-6-phosphate aminotransferase [isomerizing] 2	O94808	26.7336	27.2158	26.409	26.1191	27.1266	26.4611	-0.264494	0.409455	none
LTN1	E3 ubiquitin-protein ligase listerin	O94822	23.9213	24.435	23.642	24.1714	24.8266	24.4341	0.42702	0.985462	none
TOMM70A	Mitochondrial import receptor subunit TOM70	O94826	25.3219	25.7099	25.2564	24.99	25.7212	25.5829	-0.0456851	0.0617645	none
UFL1	E3 UFM1-protein ligase 1	O94874	24.6228	24.832	24.5741	24.286	25.288	24.8875	0.097297	0.123565	none
RHOBTB3	Rho-related BTB domain-containing protein 3	O94955	23.077	23.4461	23.0607	22.4292	23.3683	23.2175	-0.238358	0.346396	none
YIF1A	Protein YIF1A	O95070	27.6073	27.9533	27.0933	26.8266	27.9357	27.0201	-0.337308	0.386143	none
MFN2	Mitofusin-2	O95140	24.6452	25.0766	24.3019	24.2203	25.1464	24.4199	-0.128828	0.202212	none
ZFPL1	Zinc finger protein-like 1	O95159	22.3744	22.9777	22.2954	22.242	22.7601	22.5144	-0.0962895	0.14828	none
NDUFB4	NADH dehydrogenase [ubiquinone] 1 beta subcomplex subunit 4	O95168	26.8109	27.4961	26.5474	26.7823	27.4043	26.9573	0.0476217	0.0567315	none
NDUFA7	NADH dehydrogenase [ubiquinone] 1 alpha subcomplex subunit 7	O95182	25.0825	25.3866	24.8235	24.4881	25.177	24.7483	-0.342483	0.905096	none
LETM1	LETM1 and EF-hand domain-containing protein 1, mitochondrial	O95202	24.2864	24.5264	24.307	23.9449	24.5638	24.6206	-0.0449302	0.044073	none
SNX4	Sorting nexin-4	O95219	23.0983	23.633	23.0666	22.9095	23.409	22.8619	-0.258044	0.385399	none
VAPB	Vesicle-associated membrane protein-associated protein B/C	O95292	21.6447	22.3499	21.6716	21.5753	21.9579	21.7817	-0.170858	0.232226	none
NDUFC2	NADH dehydrogenase [ubiquinone] 1 subunit C2;NADH dehydrogenase [ubiquinone] 1 subunit C2, isoform 2	O95298	23.2119	23.5451	22.7719	22.6715	23.8112	22.8192	-0.126491	0.133537	none
PAPSS2	Bifunctional 3-phosphoadenosine 5-phosphosulfate synthase 2;Sulfate adenylyltransferase;Adenylyl-sulfate kinase	O95340	30.3232	30.8164	30.1172	29.9116	30.5795	30.2291	-0.223171	0.435731	none
LYPLA2	Acyl-protein thioesterase 2	O95372	22.5684	23.7669	23.0946	21.7892	23.1342	22.9437	-0.568476	0.409455	none
AHSA1	Activator of 90 kDa heat shock protein ATPase homolog 1	O95433	23.8286	24.1903	23.7597	23.3163	24.2136	23.9468	-0.149216	0.259928	none
SLC2A10	Solute carrier family 2, facilitated glucose transporter member 10	O95528	24.7312	25.048	24.3867	23.2743	25.0627	24.307	-0.552687	0.457988	none
MPC2	Mitochondrial pyruvate carrier 2	O95563	26.9179	27.7238	26.5797	26.5359	27.5353	26.6783	-0.205679	0.205396	none
ACSL3	Long-chain-fatty-acid--CoA ligase 3	O95573	31.8524	32.5867	31.6099	31.695	32.6142	32.124	0.0857407	0.0813176	none
ASMTL	N-acetylserotonin O-methyltransferase-like protein	O95671	25.2258	25.535	24.9693	24.8082	25.4756	25.2426	-0.116741	0.243534	none
DDX58	Probable ATP-dependent RNA helicase DDX58	O95786	24.5843	24.8217	24.2715	23.9668	24.8378	24.435	-0.194894	0.388654	none
BAG3	BAG family molecular chaperone regulator 3	O95817	24.2808	24.3606	23.8085	23.8651	24.3806	24.3384	-0.00571311	0.00641546	none
FADS2	Fatty acid desaturase 2	O95864	29.3417	30.1478	29.0848	29.1662	30.0549	29.477	-0.0042819	0.00412928	none
NDUFB10	NADH dehydrogenase [ubiquinone] 1 beta subcomplex subunit 10	O96000	24.5066	24.7425	24.4015	24.0423	24.5171	24.4331	-0.268922	0.426611	none
CLPTM1	Cleft lip and palate transmembrane protein 1	O96005	24.4085	24.6934	24.0286	23.4406	24.6219	23.9953	-0.406045	0.678089	none
PEX11B	Peroxisomal membrane protein 11B	O96011	27.9767	29.0337	27.7926	28.12	29.34	28.5178	0.345619	0.284758	none
LDHA	L-lactate dehydrogenase A chain	P00338	27.3499	27.3729	26.8442	26.8049	27.4557	27.039	-0.136553	0.228579	none
GLUD1	Glutamate dehydrogenase 1, mitochondrial;Glutamate dehydrogenase 2, mitochondrial	P00367	26.3724	26.9978	26.1364	26.0416	26.7457	26.3503	-0.171589	0.304852	none
CYB5R3	NADH-cytochrome b5 reductase 3;NADH-cytochrome b5 reductase 3 membrane-bound form;NADH-cytochrome b5 reductase 3 soluble form	P00387	22.8422	23.4726	22.8936	22.8049	23.5931	23.0266	0.0212145	0.0250849	none
MT-CO2	Cytochrome c oxidase subunit 2	P00403	23.2798	24.2456	23.0609	23.1538	24.2307	23.4125	0.0187428	0.0115395	none
MT-CO3	Cytochrome c oxidase subunit 3	P00414	25.2271	25.2344	24.7714	24.505	25.6506	25.1911	-0.00892884	0.0073011	none
HPRT1	Hypoxanthine-guanine phosphoribosyltransferase	P00492	22.8658	23.0687	22.3836	22.5472	23.1093	22.9733	0.0517086	0.07138	none
PGK1	Phosphoglycerate kinase 1	P00558	22.57	22.464	22.5793	23.7315	23.5754	22.7477	0.759619	0.439403	none
PLAT	Tissue-type plasminogen activator;Tissue-type plasminogen activator chain A;Tissue-type plasminogen activator chain B	P00750	26.294	26.6355	26.2358	26.7423	27.5478	27.4743	0.820798	1.34537	none
MT-ATP6	ATP synthase subunit a	P00846	26.067	26.7085	25.7368	25.813	26.6625	25.6071	-0.193122	0.181068	none
ASS1	Argininosuccinate synthase	P00966	23.4481	24.0275	23.5406	22.5587	23.9641	23.1671	-0.489668	0.575896	none
KRAS	GTPase KRas;GTPase KRas, N-terminally processed	P01116	22.5813	22.7917	22.4653	22.8608	23.5147	23.3229	0.569714	1.06697	none
FN1	Fibronectin;Anastellin;Ugl-Y1;Ugl-Y2;Ugl-Y3	P02751	26.6882	26.8719	26.4823	28.1878	28.0168	27.7094	1.24007	1.34537	up
TFRC	Transferrin receptor protein 1;Transferrin receptor protein 1, serum form	P02786	25.2153	25.6249	24.9604	24.7714	25.6254	24.9921	-0.186304	0.349574	none
MT2A	Metallothionein-2;Metallothionein-1X;Metallothionein-1G	P02795	30.0339	30.0532	30.3031	29.9638	30.4144	30.5702	0.144753	0.114596	none
MT-ATP8	ATP synthase protein 8	P03928	29.1484	29.1973	28.3682	28.1311	29.0201	28.5701	-0.376612	0.461667	none
RAF1	RAF proto-oncogene serine/threonine-protein kinase	P04049	25.6309	26.2555	25.1863	25.1121	26.2561	25.5871	-0.0876657	0.084751	none
CSTB	Cystatin-B	P04080	23.2247	22.6244	22.5406	22.9223	22.56	23.3861	0.106402	0.0441603	none
ANXA1	Annexin A1;Annexin	P04083	27.5814	27.4249	27.0209	27.5556	27.8165	27.6855	0.295329	0.354186	none
APOB	Apolipoprotein B-100;Apolipoprotein B-48	P04114	22.2346	22.532	21.0657	23.0373	23.8375	22.9715	1.28261	1.13716	none
OAT	Ornithine aminotransferase, mitochondrial;Ornithine aminotransferase, hepatic form;Ornithine aminotransferase, renal form	P04181	24.9138	25.3052	24.4415	24.3496	25.3049	24.8182	-0.111916	0.16784	none
KRT6B	Keratin, type II cytoskeletal 6B	P04259	20.8348		27.3647	27.3947	23.4991	23.7186	1.72944	0.151558	none
GAPDH	Glyceraldehyde-3-phosphate dehydrogenase	P04406	31.9552	32.2652	31.7895	31.3326	31.8234	31.4162	-0.522328	1.34537	none
HSPB1	Heat shock protein beta-1	P04792	29.188	29.6565	29.0835	28.7932	29.5326	29.1431	-0.197697	0.409455	none
RPN1	Dolichyl-diphosphooligosaccharide--protein glycosyltransferase subunit 1	P04843	26.6319	27.0895	26.3754	26.2203	27.0868	26.6905	-0.0802295	0.132121	none
RPN2	Dolichyl-diphosphooligosaccharide--protein glycosyltransferase subunit 2	P04844	28.7155	29.3561	28.564	28.1151	29.2768	28.6445	-0.243868	0.297471	none
ATP1A1	Sodium/potassium-transporting ATPase subunit alpha-1	P05023	25.2939	25.4635	24.9049	25.1092	25.62	25.4735	0.130721	0.230141	none
SERPINB2	Plasminogen activator inhibitor 2	P05120	25.9658	25.9706	25.5793	25.7205	25.9758	26.2336	0.0892532	0.0805621	none
SERPINE1	Plasminogen activator inhibitor 1	P05121	28.8537	29.2893	28.7944	30.0764	30.5946	30.7002	1.4339	2.33376	up
SLC25A5	ADP/ATP translocase 2;ADP/ATP translocase 2, N-terminally processed	P05141	31.0088	31.7626	30.8068	30.9317	31.931	31.5439	0.233721	0.264679	none
ISG15	Ubiquitin-like protein ISG15	P05161	27.2186	27.474	26.7846	26.8465	27.851	27.1251	0.0685548	0.0821417	none
PCCA	Propionyl-CoA carboxylase alpha chain, mitochondrial	P05165	30.3669	30.611	30.015	29.8794	30.6793	30.4687	-0.0316523	0.0385456	none
EIF2S1	Eukaryotic translation initiation factor 2 subunit 1	P05198	21.012	21.062	21.1671	21.0222	21.4625	21.2531	0.113842	0.092874	none
RPLP0	60S acidic ribosomal protein P0;60S acidic ribosomal protein P0-like	P05388	24.5932	24.5407	23.6809	24.1932	24.8183	24.3184	0.119889	0.117083	none
CDK1	Cyclin-dependent kinase 1	P06493	25.3404	25.5539	24.8731	24.8893	25.5734	25.1734	-0.0933702	0.163954	none
S100A6	Protein S100;Protein S100-A6	P06703	25.9408	26.0922	25.928	25.2029	26.0075	25.6801	-0.403166	0.710477	none
ENO1	Alpha-enolase	P06733	30.4779	30.6708	30.3385	30.0213	30.4782	30.378	-0.246851	0.455325	none
PYGL	Glycogen phosphorylase, liver form;Alpha-1,4 glucan phosphorylase	P06737	26.438	26.53	25.9184	26.1142	26.8162	26.3016	0.0667963	0.0940729	none
NPM1	Nucleophosmin	P06748	23.0494	23.0669	23.435	24.2756	23.6218	23.5653	0.583559	0.297471	none
SERPINE2	Glia-derived nexin	P07093	22.8592	25.307	24.2901	24.5382	25.8519	25.242	1.01154	0.409455	none
P4HB	Protein disulfide-isomerase	P07237	23.529	23.7413	23.5433	23.5599	23.9991	24.1058	0.234199	0.282613	none
ANXA2	Annexin A2;Annexin;Putative annexin A2-like protein	P07355	31.3279	31.178	30.9684	30.9203	31.3312	31.4356	0.0285585	0.0240886	none
CAPN1	Calpain-1 catalytic subunit	P07384	22.5026	22.8716	22.1604	22.7398	23.5446	23.0249	0.539882	1.34537	none
TUBB	Tubulin beta chain	P07437	30.253	30.6772	30.1348	30.0158	30.6971	30.3813	-0.0338151	0.0520541	none
DCN	Decorin	P07585	21.7884	21.6248	21.3146	21.8804	21.7097	22.8828	0.528548	0.282613	none
PFN1	Profilin-1	P07737	25.6693	25.8476	25.0332	25.5222	26.1073	25.4445	0.1239	0.146089	none
APRT	Adenine phosphoribosyltransferase	P07741	24.0277	24.3007	23.8106	23.713	24.5892	24.1315	0.0490834	0.0813176	none
CTSB	Cathepsin B;Cathepsin B light chain;Cathepsin B heavy chain	P07858	26.244	26.928	25.8837	25.9869	27.1651	26.4243	0.126005	0.123239	none
HSP90AA1	Heat shock protein HSP 90-alpha	P07900	23.8345	24.2122	23.8118	24.6666	24.6762	24.4003	0.575674	0.656557	none
ANXA6	Annexin A6;Annexin	P08133	24.0969	24.3401	23.9036	23.8436	24.2985	23.9331	-0.139403	0.234219	none
RHOC	Rho-related GTP-binding protein RhoC	P08134	27.2742	27.5499	27.2106	26.9778	27.5173	27.4469	-0.0771007	0.107465	none
PFKM	ATP-dependent 6-phosphofructokinase, muscle type	P08237	26.2283	26.6902	26.176	26.1004	26.8455	26.5678	0.0927176	0.163954	none
HSP90AB1	Heat shock protein HSP 90-beta	P08238	28.5235	28.7434	28.3038	28.225	28.8395	28.5615	-0.0269896	0.044073	none
SRPR	Signal recognition particle receptor subunit alpha	P08240	24.1582	24.4422	24.2232	24.5393	25.5058	24.7617	0.613362	0.950069	none
PDHA1	Pyruvate dehydrogenase E1 component subunit alpha, somatic form, mitochondrial	P08559	25.0077	25.3373	24.9417	24.4779	25.2181	24.89	-0.281871	0.589762	none
CYC1	Cytochrome c1, heme protein, mitochondrial	P08574	26.8206	27.4389	26.6828	26.5919	27.2513	26.9644	-0.0925939	0.15089	none
VIM	Vimentin	P08670	28.6355	29.3998	28.7706	29.123	29.7857	29.5724	0.513743	0.888737	none
ANXA5	Annexin A5;Annexin	P08758	23.6757	24.3934	23.7032	23.9888	24.1117	23.9952	0.0549437	0.0480427	none
ACAA1	3-ketoacyl-CoA thiolase, peroxisomal	P09110	25.9115	26.3901	25.797	25.1306	25.9575	25.7773	-0.458408	0.917276	none
GSTP1	Glutathione S-transferase P	P09211	21.7777	22.6604	22.1478	24.1348	22.2891	22.8051	0.819023	0.279048	none
LGALS1	Galectin-1	P09382	29.7725	29.8459	29.5809	29.1847	30.1358	29.8656	-0.0463725	0.0480427	none
CNP	2,3-cyclic-nucleotide 3-phosphodiesterase	P09543	26.1962	26.567	26.1278	26.0474	26.6161	26.3468	-0.00797555	0.0086154	none
COX6C	Cytochrome c oxidase subunit 6C	P09669	26.466	26.9222	26.4273	26.3084	26.8178	26.5906	-0.0807852	0.136802	none
IFIT1	Interferon-induced protein with tetratricopeptide repeats 1	P09914	26.5398	27.0673	26.4964	26.3166	26.9793	26.6291	-0.107003	0.212719	none
CISD3	CDGSH iron-sulfur domain-containing protein 3, mitochondrial	P0C7P0	22.5292	23.3977	22.4359	22.8321	23.9619	23.1515	0.476607	0.589762	none
CHTF8	Chromosome transmission fidelity protein 8 homolog isoform 2	P0CG12	22.2309	22.1003	21.5193	21.2187	22.0207	21.3837	-0.462013	0.630072	none
U2AF1	Splicing factor U2AF 35 kDa subunit	P0DN76	22.7167	22.9277	22.4634	22.5165	23.4008	22.8352	0.164338	0.310074	none
TROVE2	60 kDa SS-A/Ro ribonucleoprotein	P10155	25.6344	26.0965	25.5136	25.8986	26.5475	26.1819	0.412786	1.02964	none
RRAS	Ras-related protein R-Ras	P10301	23.5963	24.539	23.94	23.6629	24.213	23.8362	-0.171755	0.181386	none
ARAF	Serine/threonine-protein kinase A-Raf	P10398	24.1942	25.0829	24.1575	24.0162	25.1391	24.3365	-0.0302589	0.0250849	none
HIST1H1C	Histone H1.2;Histone H1.4;Histone H1.3;Histone H1t;Histone H1.1	P16403	21.6036	21.4163	22.61	22.7679	22.9047	23.6319	1.17866	0.502826	none
TXN	Thioredoxin	P10599	27.8657	27.6425	27.6373	27.6284	27.6387	28.1727	0.0517339	0.0304914	none
MGST1	Microsomal glutathione S-transferase 1	P10620	23.8223	24.686	23.3066	24.1591	24.8448	24.0168	0.348268	0.317892	none
HSPD1	60 kDa heat shock protein, mitochondrial	P10809	25.8337	26.1033	25.5736	26.2733	25.7244	25.7056	0.0105015	0.00583606	none
HSPA5	78 kDa glucose-regulated protein	P11021	26.9362	27.027	26.6414	26.5861	27.0522	26.9297	-0.0596867	0.0805621	none
HSPA8	Heat shock cognate 71 kDa protein	P11142	26.1037	26.4156	25.9283	26.3226	26.6796	26.541	0.316404	0.587753	none
SLC2A1	Solute carrier family 2, facilitated glucose transporter member 1	P11166	26.4507	26.7733	25.971	25.8452	26.8699	26.1982	-0.141585	0.199966	none
SLC2A3	Solute carrier family 2, facilitated glucose transporter member 3;Solute carrier family 2, facilitated glucose transporter member 14	P11169	22.1075	22.8124	21.9485	21.4164	22.7148	21.9666	-0.307479	0.385399	none
UMPS	Uridine 5-monophosphate synthase;Orotate phosphoribosyltransferase;Orotidine 5-phosphate decarboxylase	P11172	26.0772	26.2404	25.7197	25.6198	26.2631	25.9683	-0.110293	0.216601	none
PDHB	Pyruvate dehydrogenase E1 component subunit beta, mitochondrial	P11177	24.2619	24.5768	24.1536	23.8712	24.7146	24.4017	-0.0501071	0.0777692	none
PYGB	Glycogen phosphorylase, brain form	P11216	25.8064	26.0707	25.2754	25.5197	26.4051	25.8113	0.145829	0.234219	none
ACADM	Medium-chain specific acyl-CoA dehydrogenase, mitochondrial	P11310	27.2066	27.6672	26.8877	26.6266	27.415	26.9731	-0.296357	0.607181	none
G6PD	Glucose-6-phosphate 1-dehydrogenase	P11413	25.4802	25.7726	25.2641	25.1062	25.92	25.6934	0.0200086	0.0277556	none
PC	Pyruvate carboxylase, mitochondrial	P11498	32.155	32.2806	31.7727	31.6901	32.3382	32.3549	0.016943	0.0121518	none
ADH5	Alcohol dehydrogenase class-3	P11766	27.2003	27.3896	27.2813	26.5744	27.1729	26.8484	-0.47101	0.840049	none
PCNA	Proliferating cell nuclear antigen	P12004	22.1308	22.5111	21.7917	22.2778	22.1957	22.4358	0.103277	0.0805621	none
SLC25A4	ADP/ATP translocase 1	P12235	27.6213	28.5547	27.2324	27.6404	28.6787	28.1091	0.292702	0.276402	none
SLC25A6	ADP/ATP translocase 3;ADP/ATP translocase 3, N-terminally processed	P12236	33.5312	34.3672	33.3199	33.494	34.5215	34.0515	0.242788	0.23094	none
RNH1	Ribonuclease inhibitor	P13489	20.99	20.9659	20.8932	21.0767	21.0976	21.1096	0.0906682	0.0606414	none
EEF2	Elongation factor 2	P13639	27.7607	27.8589	27.5008	27.6225	28.0178	27.9746	0.118235	0.166373	none
PKM	Pyruvate kinase PKM;Pyruvate kinase	P14618	31.5673	31.824	31.4886	31.174	31.7963	31.4434	-0.197469	0.417034	none
JUP	Junction plakoglobin	P14923	22.7008	22.278	23.1696	23.6147	23.2224	21.6171	0.0476089	0.00823459	none
RAC2	Ras-related C3 botulinum toxin substrate 2	P15153	27.0075	27.435	26.7414	26.3636	27.4833	26.8519	-0.207666	0.308979	none
B4GALT1	Beta-1,4-galactosyltransferase 1;Lactose synthase A protein;N-acetyllactosamine synthase;Beta-N-acetylglucosaminylglycopeptide beta-1,4-galactosyltransferase;Beta-N-acetylglucosaminyl-glycolipid beta-1,4-galactosyltransferase;Processed beta-1,4-galactosyltransferase 1	P15291	22.4615	23.4686	22.2031	21.9185	23.264	22.4778	-0.208962	0.175486	none
DSP	Desmoplakin	P15924	24.4758	24.9249	25.0478	24.8409	25.0178	24.5626	-0.058549	0.0350561	none
CBR1	Carbonyl reductase [NADPH] 1	P16152	21.9157	22.4461	21.8137	21.7813	22.5798	21.8838	-0.029232	0.0364363	none
SLC25A16	Graves disease carrier protein	P16260	23.6402	24.2351	23.3156	23.4606	24.0737	23.5907	-0.0742226	0.105249	none
ATP2A2	Sarcoplasmic/endoplasmic reticulum calcium ATPase 2	P16615	26.7519	27.2757	26.511	26.6175	27.4706	27.0353	0.147762	0.276402	none
PFKL	ATP-dependent 6-phosphofructokinase, liver type	P17858	25.0252	25.8823	25.2089	24.8839	25.4126	25.2283	-0.24661	0.327798	none
LGALS3	Galectin-3;Galectin	P17931	23.7824	23.7342	23.2379	23.7883	24.3147	23.9911	0.395363	0.633859	none
TCP1	T-complex protein 1 subunit alpha	P17987	27.6678	28.2103	27.4544	27.272	28.0953	27.6029	-0.167339	0.308979	none
PTPN1	Tyrosine-protein phosphatase non-receptor type 1;Tyrosine-protein phosphatase non-receptor type	P18031	28.0359	28.5378	27.8726	27.5646	28.3702	27.9852	-0.22122	0.426611	none
ARF4	ADP-ribosylation factor 4	P18085	27.379	28.1082	26.521	27.3672	28.5728	27.2701	0.351195	0.222145	none
VCL	Vinculin	P18206	22.5496	21.7409	21.8411	22.5391	22.5961	22.3332	0.392279	0.243534	none
NCL	Nucleolin	P19338	23.8264	22.9723	23.5921	26.9616	26.1023	25.2842	2.59803	1.06697	none
TRIM21	E3 ubiquitin-protein ligase TRIM21	P19474	21.611	21.9366	21.41	20.7183	21.9546	21.4709	-0.32136	0.482597	none
EIF2AK2	Interferon-induced, double-stranded RNA-activated protein kinase	P19525	21.9915	22.5167	21.615	22.0963	22.6631	22.4718	0.315829	0.587753	none
SRM	Spermidine synthase	P19623	23.6295	23.8337	23.5609	23.2777	23.9305	23.6203	-0.114875	0.180862	none
SLC9A1	Sodium/hydrogen exchanger 1	P19634	23.2268	23.8521	22.9808	23.0784	23.9893	23.4978	0.117701	0.196003	none
ATP2B1	Plasma membrane calcium-transporting ATPase 1;Calcium-transporting ATPase	P20020	26.9218	27.293	26.7073	26.6327	27.3453	26.9616	-0.0413477	0.0752749	none
RAB3B	Ras-related protein Rab-3B	P20337	25.5611	26.2574	25.3781	25.0651	25.8787	25.521	-0.29281	0.492171	none
RAB5A	Ras-related protein Rab-5A	P20339	22.0138	22.3375	21.816	21.173	21.9584	21.9369	-0.417431	0.726623	none
RAB6A	Ras-related protein Rab-6A;Ras-related protein Rab-6B	P20340	26.5959	27.0196	26.3913	25.9298	26.8257	26.3777	-0.338138	0.763602	none
MX1	Interferon-induced GTP-binding protein Mx1;Interferon-induced GTP-binding protein Mx1, N-terminally processed	P20591	30.9359	31.3002	30.7215	30.5678	31.3356	30.9526	-0.0766644	0.126077	none
MX2	Interferon-induced GTP-binding protein Mx2	P20592	27.5085	28.1871	27.2483	27.5082	28.361	27.6735	0.152248	0.199966	none
PSMB1	Proteasome subunit beta type-1	P20618	23.1667	23.0767	22.4943	22.6829	23.0617	22.8484	-0.101199	0.105249	none
CSRP1	Cysteine and glycine-rich protein 1	P21291	30.6051	30.8699	30.0413	30.178	31.0723	30.644	0.082323	0.092874	none
FLNA	Filamin-A	P21333	28.0633	28.067	27.7321	27.4882	28.0875	27.8454	-0.192961	0.327798	none
MAOA	Amine oxidase [flavin-containing] A	P21397	28.8729	29.3576	28.7385	28.4713	29.2575	28.8454	-0.176522	0.348074	none
VDAC1	Voltage-dependent anion-selective channel protein 1	P21796	26.578	27.0809	26.2178	26.0189	26.9338	26.3518	-0.238627	0.385399	none
SDHB	Succinate dehydrogenase [ubiquinone] iron-sulfur subunit, mitochondrial	P21912	25.053	25.4024	24.7485	24.5905	25.2379	25.0428	-0.160276	0.327798	none
TGM2	Protein-glutamine gamma-glutamyltransferase 2	P21980	24.2333	24.4849	24.1919	24.9898	25.4071	25.2708	0.869791	1.57762	none
GART	Trifunctional purine biosynthetic protein adenosine-3;Phosphoribosylamine--glycine ligase;Phosphoribosylformylglycinamidine cyclo-ligase;Phosphoribosylglycinamide formyltransferase	P22102	24.8819	25.2198	24.6109	24.5328	25.2774	24.9761	-0.024479	0.0412283	none
FDXR	NADPH:adrenodoxin oxidoreductase, mitochondrial	P22570	24.6969	25.2221	24.6987	24.0541	24.8911	24.5057	-0.437487	0.950069	none
UQCRC2	Cytochrome b-c1 complex subunit 2, mitochondrial	P22695	31.6258	32.0619	31.2114	31.1675	32.0299	31.4778	-0.117599	0.14828	none
TUBG1	Tubulin gamma-1 chain;Tubulin gamma-2 chain	P23258	24.585	24.9568	24.5626	24.3993	25.2085	24.8782	0.079126	0.124042	none
PPIB	Peptidyl-prolyl cis-trans isomerase B	P23284	27.8198	28.1131	27.5651	27.7821	28.4245	28.0366	0.201959	0.459773	none
WARS	Tryptophan--tRNA ligase, cytoplasmic;T1-TrpRS;T2-TrpRS	P23381	23.7135	24.003	23.4085	23.2787	23.721	23.6811	-0.199402	0.327798	none
RPS3	40S ribosomal protein S3	P23396	30.2731	30.7967	30.2963	30.1029	30.9467	30.5185	0.0247603	0.0320867	none
JAK1	Tyrosine-protein kinase JAK1	P23458	27.2783	27.9407	27.1731	27.3176	28.2223	27.7765	0.261961	0.411043	none
CFL1	Cofilin-1	P23528	28.135	28.0625	27.986	27.7601	28.0873	28.203	-0.0898189	0.0814449	none
ATP2B4	Plasma membrane calcium-transporting ATPase 4	P23634	24.4947	24.8279	24.2375	24.141	25.0756	24.6582	0.0562835	0.0925861	none
DGKA	Diacylglycerol kinase alpha;Diacylglycerol kinase	P23743	23.4065	23.8826	23.1197	23.07	23.7651	23.0732	-0.218946	0.348074	none
DTYMK	Thymidylate kinase	P23919	25.3647	25.4326	25.1094	24.9705	25.4256	25.3665	-0.0967979	0.123239	none
COX7A1	Cytochrome c oxidase subunit 7A1, mitochondrial	P24310	22.1276	22.8491	21.3352	22.1004	22.8862	21.7425	0.0827368	0.0470896	none
CCND1	G1/S-specific cyclin-D1	P24385	23.2977	22.9374	22.5712	22.6983	23.4779	23.0551	0.0910502	0.0805621	none
ATP5F1	ATP synthase F(0) complex subunit B1, mitochondrial	P24539	26.3599	26.7436	26.2781	26.1074	26.6561	26.2126	-0.183374	0.356872	none
ACP1	Low molecular weight phosphotyrosine protein phosphatase	P24666	22.6545	23.2985	22.634	22.4174	22.694	22.2283	-0.469753	0.586516	none
ACAT1	Acetyl-CoA acetyltransferase, mitochondrial	P24752	28.9397	29.2076	28.6572	28.3631	29.2318	28.9324	-0.136625	0.232226	none
RPS12	40S ribosomal protein S12	P25398	27.3111	27.4202	27.0012	26.5815	27.2598	27.2373	-0.264046	0.385399	none
FAS	Tumor necrosis factor receptor superfamily member 6	P25445	23.0136	23.4514	22.6383	22.7311	23.6956	23.1465	0.105706	0.181386	none
ATP5A1	ATP synthase subunit alpha, mitochondrial	P25705	31.3328	31.8633	30.9373	30.6772	31.6092	31.1762	-0.266609	0.346396	none
PSMA1	Proteasome subunit alpha type-1;Proteasome subunit alpha type	P25786	23.0528	23.0889	22.5327	22.5855	23.1548	23.1155	0.00899214	0.0073011	none
MSN	Moesin	P26038	24.3554	24.3442	23.7983	24.8564	25.1678	25.0699	0.814237	1.25075	none
MGAT1	Alpha-1,3-mannosyl-glycoprotein 2-beta-N-acetylglucosaminyltransferase	P26572	24.329	24.6086	23.9914	23.7835	24.6326	24.1976	-0.154636	0.327798	none
TARS	Threonine--tRNA ligase, cytoplasmic	P26639	23.7509	24.1497	23.6163	23.6407	24.0988	23.7716	-0.053185	0.0784824	none
VARS	Valine--tRNA ligase	P26640	23.5279	23.9809	23.7313	23.3215	24.3475	23.8993	0.0618122	0.0644342	none
EEF1G	Elongation factor 1-gamma	P26641	27.1684	27.4039	26.8663	26.8054	27.494	27.291	0.00392098	0.00583606	none
STOM	Erythrocyte band 7 integral membrane protein	P27105	25.784	26.3524	25.6636	25.1621	26.1876	25.326	-0.422812	0.633859	none
YWHAQ	14-3-3 protein theta	P27348	24.6399	24.9628	24.1855	24.179	24.6934	24.8233	-0.0812168	0.0886667	none
RPL10	60S ribosomal protein L10	P27635	21.915	21.8515	23.2481	22.2695	22.0113	23.6449	0.258129	0.0639043	none
COL8A1	Collagen alpha-1(VIII) chain;Vastatin	P27658	22.5211	23.2457	22.1045	24.0823	24.7061	24.4298	1.72957	2.83047	up
PSM8	Proteasome subunit beta type;Proteasome subunit beta type-8	P28062	22.5931	22.9761	22.1828	21.9016	22.8594	22.6175	-0.175476	0.289335	none
PSMB5	Proteasome subunit beta type-5	P28074	23.5684	24.2119	23.453	23.4701	24.178	23.5695	-0.0565706	0.0762406	none
MAPK1	Mitogen-activated protein kinase 1	P28482	23.6427	23.5382	23.0471	23.2667	23.7522	23.3624	-0.000833883	0.00146322	none
LAP3	Cytosol aminopeptidase	P28838	27.0227	27.1895	26.8473	26.4766	27.2341	27.001	-0.161885	0.282613	none
MARCKS	Myristoylated alanine-rich C-kinase substrate	P29966	21.396	21.3689	21.22	20.7321	21.6147	21.4071	-0.127382	0.141535	none
PRDX6	Peroxiredoxin-6	P30041	25.2359	25.7942	25.0329	25.1975	25.7109	25.4478	0.0476697	0.07138	none
PRDX5	Peroxiredoxin-5, mitochondrial	P30044	21.5394	21.6889	20.921	21.5796	22.073	21.4858	0.274679	0.34891	none
RPL12	60S ribosomal protein L12	P30050	27.9469	28.1836	27.5003	27.2345	28.0125	27.6865	-0.278827	0.514284	none
PDIA3	Protein disulfide-isomerase A3	P30101	27.2401	27.3862	27.1829	26.7739	27.3603	27.3763	-0.145108	0.182212	none
ALDH1B1	Aldehyde dehydrogenase X, mitochondrial	P30837	22.6634	22.7155	22.1387	22.3127	22.2085	22.2133	-0.316412	0.282613	none
MAT2A	S-adenosylmethionine synthase isoform type-2	P31153	22.4798	22.6125	22.6623	22.4795	22.7701	22.5203	-0.0462173	0.0349846	none
CPS1	Carbamoyl-phosphate synthase [ammonia], mitochondrial	P31327	24.8714	24.8334	24.5162	24.1929	24.9714	24.8329	-0.122571	0.15089	none
DNAJA1	DnaJ homolog subfamily A member 1	P31689	24.3171	24.6256	24.1899	24.0101	25.0101	24.7873	0.177528	0.264679	none
UQCRC1	Cytochrome b-c1 complex subunit 1, mitochondrial	P31930	22.3644	22.5886	22.3523	22.1761	22.3057	22.7801	-0.0662976	0.0441603	none
YWHAB	14-3-3 protein beta/alpha;14-3-3 protein beta/alpha, N-terminally processed;14-3-3 protein sigma	P31946	22.3899	22.8889	22.1796	22.1525	22.8653	22.6539	0.0193302	0.0294868	none
S100A11	Protein S100-A11;Protein S100-A11, N-terminally processed	P31949	23.0524	22.9186	23.0533	23.9136	21.378	23.1537	-0.25408	0.0513784	none
PRDX2	Peroxiredoxin-2	P32119	23.7175	23.9593	23.3476	23.6381	24.1668	24.1283	0.252086	0.417034	none
GK	Glycerol kinase;Putative glycerol kinase 3	P32189	27.7919	28.2492	27.3063	27.4164	28.5041	27.689	0.0408299	0.0364363	none
ACSL1	Long-chain-fatty-acid--CoA ligase 1	P33121	30.26	30.8069	29.9893	29.7804	30.7146	30.3076	-0.128031	0.163954	none
ABCC1	Multidrug resistance-associated protein 1	P33527	27.2395	27.6957	26.9402	26.8249	27.7191	27.257	-0.0714721	0.106979	none
ABCD1	ATP-binding cassette sub-family D member 1	P33897	23.4125	24.0626	23.2097	23.0362	24.0859	23.4625	-0.083606	0.109742	none
KDELR2	ER lumen protein-retaining receptor 2	P33947	27.9179	28.6635	27.6944	28.6171	28.7817	28.2548	0.409252	0.426611	none
MCM7	DNA replication licensing factor MCM7	P33993	24.7246	24.962	24.5817	24.1349	25.0239	24.5295	-0.241519	0.459773	none
SHMT2	Serine hydroxymethyltransferase, mitochondrial;Serine hydroxymethyltransferase	P34897	22.7123	23.1867	22.3389	22.5715	23.2529	23.0379	0.156015	0.292311	none
MYH9	Myosin-9	P35579	25.4952	26.1289	25.1095	26.4713	26.9485	26.7713	1.10228	1.91773	up
SOAT1	Sterol O-acyltransferase 1	P35610	24.478	25.0643	24.2789	24.474	25.3119	24.5078	0.107217	0.134494	none
GLRX	Glutaredoxin-1	P35754	26.7323	26.92	26.2826	26.3873	27.1804	26.6615	0.0504644	0.076189	none
HMGCL	Hydroxymethylglutaryl-CoA lyase, mitochondrial	P35914	22.7718	23.5439	22.1788	22.4648	23.2333	22.6154	-0.114577	0.104154	none
PSMC2	26S protease regulatory subunit 7	P35998	21.9162	21.3804	21.1642	21.3625	21.4545	21.7183	-0.0289936	0.0121518	none
SLC16A2	Monocarboxylate transporter 8	P36021	22.8561	23.267	22.604	22.2672	23.1323	22.588	-0.297803	0.712472	none
ARL2	ADP-ribosylation factor-like protein 2	P36404	22.5229	22.9184	21.9229	22.0053	23.0163	22.7415	0.0814391	0.0939468	none
MAP2K2	Dual specificity mitogen-activated protein kinase kinase 2	P36507	25.6574	25.7683	25.3522	24.9701	25.6471	25.5966	-0.235758	0.356872	none
ATP5C1	ATP synthase subunit gamma, mitochondrial	P36542	28.0851	28.6363	27.9309	27.6432	28.4868	28.3933	-0.0880432	0.103658	none
RPL4	60S ribosomal protein L4	P36578	24.9972	24.389	24.8654	25.598	25.325	26.2782	0.935188	0.478795	none
FDFT1	Squalene synthase	P37268	25.2128	25.7247	24.9148	24.8142	25.745	25.4595	0.00710938	0.0073011	none
TAGLN2	Transgelin-2	P37802	23.7447	23.9205	23.5763	23.5218	23.8467	23.9815	-0.0144411	0.0107153	none
ETFB	Electron transfer flavoprotein subunit beta	P38117	22.9422	23.2891	22.8517	22.7659	23.3546	22.8841	-0.0775843	0.117083	none
GGCX	Vitamin K-dependent gamma-carboxylase	P38435	24.381	25.0245	24.2301	24.1765	25.0678	24.5741	0.0114399	0.0121518	none
HSPA9	Stress-70 protein, mitochondrial	P38646	26.3485	26.5055	26.2229	25.9183	26.4106	26.3097	-0.19353	0.310358	none
RPS19	40S ribosomal protein S19	P39019	28.4728	28.673	28.597	28.1896	28.8107	28.7463	-0.0423612	0.0425059	none
RPL3	60S ribosomal protein L3	P39023	21.4814	19.9758	20.8778	24.2319	20.3831	23.8287	1.97259	0.346396	none
FEN1	Flap endonuclease 1	P39748	22.099	22.5271	21.7801	22.8498	22.7535	22.5518	0.526918	0.510154	none
CCT6A	T-complex protein 1 subunit zeta	P40227	26.8559	27.2999	26.6725	26.7291	27.3397	26.9226	0.00652306	0.0073011	none
NNMT	Nicotinamide N-methyltransferase	P40261	24.543	24.7542	24.4272	24.4286	24.9253	24.6834	0.0547664	0.0762406	none
MDH2	Malate dehydrogenase, mitochondrial;Malate dehydrogenase	P40926	24.4438	24.7963	23.5919	23.9065	24.1249	23.8268	-0.379339	0.360052	none
RFC3	Replication factor C subunit 3	P40938	22.7679	23.0279	22.2906	22.2566	22.7621	22.8732	-0.117085	0.141535	none
EIF2S3	Eukaryotic translation initiation factor 2 subunit 3;Putative eukaryotic translation initiation factor 2 subunit 3-like protein	P41091	22.932	22.8341	22.3438	22.7833	23.5599	23.2001	0.426942	0.710477	none
WNT5A	Protein Wnt-5a;Protein Wnt	P41221	26.7898	27.3892	26.7332	27.2703	27.7717	27.4757	0.48723	1.02964	none
GARS	Glycine--tRNA ligase	P41250	25.398	26.0632	25.3553	25.3587	25.9763	25.4545	-0.0585711	0.0805621	none
STAT1	Signal transducer and activator of transcription 1-alpha/beta;Signal transducer and activator of transcription	P42224	27.4141	27.8053	27.2924	27.0586	27.8393	27.4274	-0.108225	0.228579	none
MTOR	Serine/threonine-protein kinase mTOR	P42345	27.4768	27.7338	26.9476	27.1994	28.0402	27.5177	0.152577	0.248372	none
RPS27	40S ribosomal protein S27	P42677	27.1065	27.2945	27.0723	26.9078	27.5468	27.4922	0.11243	0.146089	none
ACAA2	3-ketoacyl-CoA thiolase, mitochondrial	P42765	24.6421	24.9588	24.4364	24.3823	24.8785	24.6992	-0.0757758	0.123565	none
GPD2	Glycerol-3-phosphate dehydrogenase, mitochondrial	P43304	25.3994	26.0424	24.9811	25.4757	26.1347	25.5912	0.208862	0.289335	none
ALDH3B1	Aldehyde dehydrogenase family 3 member B1	P43353	23.2778	23.7349	23.1033	22.9246	23.498	23.3202	-0.175718	0.346396	none
NAMPT	Nicotinamide phosphoribosyltransferase	P43490	29.3614	29.6941	29.0333	28.7013	29.7237	29.1763	-0.206368	0.313908	none
VDAC2	Voltage-dependent anion-selective channel protein 2	P45880	26.8288	27.3906	26.2959	26.4838	27.3361	26.5155	-0.10922	0.106643	none
ACADSB	Short/branched chain specific acyl-CoA dehydrogenase, mitochondrial	P45954	23.2106	23.2474	22.6121	22.6148	23.2413	22.2491	-0.37499	0.356872	none
MAP2K4	Dual specificity mitogen-activated protein kinase kinase 4	P45985	23.3982	23.4432	23.0391	22.8497	23.612	23.3506	-0.0726997	0.103658	none
MAP2K3	Dual specificity mitogen-activated protein kinase kinase 3	P46734	26.8554	27.2339	26.5982	26.3845	27.2795	26.8418	-0.107219	0.195392	none
RPS10	40S ribosomal protein S10	P46783	29.3475	29.5182	29.4102	28.8907	29.9735	29.5794	0.0147281	0.0100365	none
IQGAP1	Ras GTPase-activating-like protein IQGAP1	P46940	23.9937	24.2536	24.1457	24.5192	25.2593	24.877	0.706381	1.09771	none
STT3A	Dolichyl-diphosphooligosaccharide--protein glycosyltransferase subunit STT3A	P46977	27.7247	28.0994	27.3186	27.2767	28.1041	27.4926	-0.136821	0.23094	none
CAPZA2	F-actin-capping protein subunit alpha-2	P47755	21.7636	21.9358	21.8022	21.21	22.4542	21.4177	-0.18942	0.16784	none
UQCRFS1	Cytochrome b-c1 complex subunit Rieske, mitochondrial;Cytochrome b-c1 complex subunit 11;Putative cytochrome b-c1 complex subunit Rieske-like protein 1	P47985	23.5232	23.8734	23.4349	23.1481	23.9285	23.7797	-0.0410344	0.0520541	none
ATP5O	ATP synthase subunit O, mitochondrial	P48047	27.9452	28.4067	27.6698	27.424	28.1612	28.0394	-0.178473	0.282613	none
LIMS1	LIM and senescent cell antigen-like-containing domain protein 1	P48059	28.9002	29.3118	28.8134	28.5664	29.4061	29.372	0.062965	0.0659662	none
GCLM	Glutamate--cysteine ligase regulatory subunit	P48507	24.7354	25.0107	24.7766	24.4863	24.9931	24.8791	-0.103331	0.133537	none
PTDSS1	Phosphatidylserine synthase 1	P48651	24.2968	24.6563	23.9605	24.0306	24.9492	24.563	0.160563	0.310358	none
IDH2	Isocitrate dehydrogenase [NADP], mitochondrial	P48735	28.2145	28.6581	27.8625	27.5321	28.314	27.9552	-0.357685	0.733284	none
CD97	CD97 antigen;CD97 antigen subunit alpha;CD97 antigen subunit beta	P48960	23.6976	24.1431	23.4359	23.4383	24.2195	23.8883	0.0394515	0.0675978	none
CCT3	T-complex protein 1 subunit gamma	P49368	30.7082	31.0423	30.4022	30.2423	30.873	30.5434	-0.208674	0.426611	none
TUFM	Elongation factor Tu, mitochondrial	P49411	29.6933	29.9571	29.5474	29.3402	30.0899	29.8704	-0.00903254	0.0086154	none
SARS	Serine--tRNA ligase, cytoplasmic	P49591	22.2151	22.2343	22.035	22.0679	22.7117	21.9194	0.0195756	0.0121518	none
ACADVL	Very long-chain specific acyl-CoA dehydrogenase, mitochondrial	P49748	24.9561	25.3062	24.4316	24.5612	25.2267	24.8055	-0.0842099	0.124992	none
TMED10	Transmembrane emp24 domain-containing protein 10	P49755	25.5716	25.9136	25.3232	24.962	25.8753	25.241	-0.291588	0.583448	none
MMP14	Matrix metalloproteinase-14	P50281	25.5491	26.1405	25.4479	25.4276	26.1825	25.8705	0.0660656	0.106643	none
GDI2	Rab GDP dissociation inhibitor beta;Rab GDP dissociation inhibitor alpha	P50395	22.5543	22.1649	22.0932	22.0241	22.7915	22.6387	0.1642	0.142649	none
EMD	Emerin	P50402	24.6364	25.008	24.4812	24.2569	25.0696	25.0392	0.0319956	0.0355077	none
CPT1A	Carnitine O-palmitoyltransferase 1, liver isoform	P50416	26.4066	27.2359	26.4419	26.4702	27.5544	26.8699	0.223498	0.276402	none
SERPINB8	Serpin B8	P50452	24.847	24.9103	24.3367	24.088	25.0805	24.7312	-0.113016	0.14828	none
SERPINH1	Serpin H1	P50454	29.459	30.0041	29.176	29.1153	29.8913	29.406	-0.120743	0.190399	none
PDLIM4	PDZ and LIM domain protein 4	P50479	23.506	23.7184	23.2498	23.0712	23.553	23.4004	-0.20105	0.348074	none
VASP	Vasodilator-stimulated phosphoprotein	P50552	21.4618	21.3699	21.2235	22.1081	22.1372	21.6461	0.557166	0.455325	none
DNM2	Dynamin-2	P50570	24.4596	24.7991	23.944	24.1881	24.824	24.3671	0.00750745	0.0073011	none
CCT8	T-complex protein 1 subunit theta	P50990	24.0728	24.1488	23.6501	24.0477	24.3617	24.173	0.185281	0.26624	none
CCT4	T-complex protein 1 subunit delta	P50991	28.3253	28.6795	28.0457	27.9943	28.4651	28.1693	-0.18769	0.385399	none
RAB5C	Ras-related protein Rab-5C	P51148	24.5859	24.8988	24.5242	24.158	24.7739	24.5298	-0.231515	0.435731	none
RAB7A	Ras-related protein Rab-7a	P51149	24.92	25.2012	24.8238	24.2685	24.9304	24.5817	-0.437022	0.985462	none
RAB9A	Ras-related protein Rab-9A;Ras-related protein Rab-9B	P51151	21.0166	21.2821	20.7553	20.4511	21.3465	21.1263	-0.0952258	0.15089	none
RAB13	Ras-related protein Rab-13	P51153	28.3071	28.9418	27.9327	28.0767	29.0125	28.3594	0.0425223	0.041751	none
GALK1	Galactokinase	P51570	24.1514	23.9795	23.6384	23.7618	24.34	24.1391	0.107241	0.120879	none
BCAP31	B-cell receptor-associated protein 31	P51572	25.1789	25.4885	25.0187	24.8558	25.5195	25.2822	-0.0580491	0.101391	none
CLCN7	H(+)/Cl(-) exchange transporter 7	P51798	24.3801	24.8831	24.3452	24.3116	25.0742	24.5612	0.0635794	0.105249	none
PGD	6-phosphogluconate dehydrogenase, decarboxylating	P52209	22.2817	21.8819	20.8069	22.1498	22.8312	22.5592	0.802122	0.633859	none
AGFG1	Arf-GAP domain and FG repeat-containing protein 1	P52594	25.4532	25.8373	25.0735	24.7992	25.9429	25.1325	-0.211277	0.286379	none
CAPZA1	F-actin-capping protein subunit alpha-1	P52907	24.1796	24.2811	23.4539	23.6584	24.32	23.9527	-0.046052	0.0513784	none
BLVRA	Biliverdin reductase A	P53004	22.5677	22.5977	21.9902	22.199	22.7744	22.4669	0.042236	0.0508611	none
SLC25A1	Tricarboxylate transport protein, mitochondrial	P53007	30.1583	30.9199	29.8951	30.1733	31.0293	30.6478	0.248098	0.297471	none
ACLY	ATP-citrate synthase	P53396	22.5564	23.82	24.1376	24.2255	23.814	23.7221	0.364361	0.133537	none
METAP1	Methionine aminopeptidase 1	P53582	23.9166	24.1525	23.8336	24.1221	24.1626	24.4083	0.212085	0.206293	none
SUCLG1	Succinyl-CoA ligase [ADP/GDP-forming] subunit alpha, mitochondrial	P53597	27.1827	27.4695	26.804	26.7187	27.3041	26.9562	-0.207096	0.426611	none
COPA	Coatomer subunit alpha;Xenin;Proxenin	P53621	24.7374	25.0857	24.5797	24.7238	25.4105	25.0259	0.203373	0.457988	none
CTSC	Dipeptidyl peptidase 1;Dipeptidyl peptidase 1 exclusion domain chain;Dipeptidyl peptidase 1 heavy chain;Dipeptidyl peptidase 1 light chain	P53634	23.9211	24.4092	23.3542	23.4171	24.4705	23.6117	-0.112965	0.1167	none
SLC16A1	Monocarboxylate transporter 1	P53985	27.6808	27.8813	27.638	27.2558	28.0255	27.807	-0.0819458	0.11203	none
SUB1	Activated RNA polymerase II transcriptional coactivator p15	P53999	21.5652	21.5037	21.1174	21.4064	22.5675	21.1682	0.266637	0.195392	none
RARS	Arginine--tRNA ligase, cytoplasmic	P54136	23.1566	23.5235	23.2324	22.9896	23.7198	23.26	-0.0308686	0.0385456	none
ALDH18A1	Delta-1-pyrroline-5-carboxylate synthase;Glutamate 5-kinase;Gamma-glutamyl phosphate reductase	P54886	24.606	25.2782	24.4246	24.2037	25.0205	24.4717	-0.254439	0.430837	none
EIF5	Eukaryotic translation initiation factor 5	P55010	23.085	22.9288	23.006	22.1242	22.1986	22.4391	-0.804107	0.747208	none
DRG2	Developmentally-regulated GTP-binding protein 2	P55039	24.3343	24.7643	24.2124	24.1174	24.8214	24.3824	-0.0462792	0.0805621	none
CSE1L	Exportin-2	P55060	25.5536	25.7603	25.2186	25.2483	26.0323	25.5772	0.0600872	0.105249	none
HADHB	Trifunctional enzyme subunit beta, mitochondrial;3-ketoacyl-CoA thiolase	P55084	28.7502	29.292	28.667	28.346	29.1714	28.7803	-0.181926	0.331413	none
ATP5J2	ATP synthase subunit f, mitochondrial	P56134	29.897	30.4655	29.6244	29.4405	30.3117	29.794	-0.19136	0.287263	none
MARS	Methionine--tRNA ligase, cytoplasmic	P56192	22.4263	22.9063	22.2773	22.3568	23.3123	22.5877	0.164524	0.282613	none
ATP5I	ATP synthase subunit e, mitochondrial	P56385	25.4705	25.1308	24.961	24.4294	25.2896	24.9131	-0.357404	0.391636	none
PEX3	Peroxisomal biogenesis factor 3	P56589	24.7666	25.5215	24.4633	24.8944	25.6881	25.1924	0.290786	0.411043	none
STX17	Syntaxin-17	P56962	22.5651	23.0568	22.7847	22.1376	23.0106	22.9348	-0.156681	0.16784	none
TMEM33	Transmembrane protein 33	P57088	29.7902	30.47	29.1903	29.5777	30.5945	29.7683	0.117474	0.0876247	none
YBEY	Putative ribonuclease	P58557	23.5099	24.0251	22.9435	23.0301	23.71	23.6162	-0.0928784	0.106643	none
SEC61G	Protein transport protein Sec61 subunit gamma	P60059	25.4576	25.8687	25.0999	24.751	25.8009	25.1707	-0.282809	0.466438	none
TPI1	Triosephosphate isomerase	P60174	21.1418	21.8194	21.5107	26.5192	22.1682	22.1411	2.04382	0.337194	none
SEC61B	Protein transport protein Sec61 subunit beta	P60468	30.5025	31.0783	30.1797	29.837	30.9121	30.4479	-0.230785	0.276402	none
EIF4A1	Eukaryotic initiation factor 4A-I;Eukaryotic initiation factor 4A-II;Eukaryotic initiation factor 4A-II, N-terminally processed	P60842	27.2106	27.2358	26.8363	26.7459	27.2868	26.9066	-0.161975	0.278223	none
RPS20	40S ribosomal protein S20	P60866	30.0401	30.4391	29.918	29.1341	30.3198	29.997	-0.356792	0.409455	none
CDC42	Cell division control protein 42 homolog	P60953	24.0859	24.3883	24.434	23.64	24.8008	24.6378	0.0119463	0.0073011	none
RAB8A	Ras-related protein Rab-8A	P61006	24.1084	24.651	24.1951	23.7848	24.4164	24.2195	-0.22731	0.383641	none
SPCS3	Signal peptidase complex subunit 3	P61009	24.0051	24.5522	23.6282	23.689	24.313	23.691	-0.216413	0.327749	none
SRP54	Signal recognition particle 54 kDa protein	P61011	29.7223	29.839	29.3768	28.9917	29.7601	29.4549	-0.28766	0.525868	none
RAB2A	Ras-related protein Rab-2A;Ras-related protein Rab-2B	P61019	23.5458	24.0289	23.2074	22.9513	23.7417	23.201	-0.347508	0.775021	none
RAB10	Ras-related protein Rab-10	P61026	25.2677	25.9441	25.413	25.0186	25.6587	25.2224	-0.290449	0.478795	none
UBE2N	Ubiquitin-conjugating enzyme E2 N	P61088	24.6238	24.8573	24.0968	24.5161	24.969	24.5246	0.0921418	0.123239	none
RAB14	Ras-related protein Rab-14	P61106	26.7221	27.3145	26.5822	26.3343	26.9702	26.7013	-0.252263	0.492171	none
ACTR2	Actin-related protein 2	P61160	25.9391	26.0434	25.5374	25.3672	25.8545	25.5179	-0.309451	0.575896	none
ACTR1A	Alpha-centractin	P61163	25.9577	25.9774	25.2249	25.1713	25.9718	25.7772	-0.128432	0.147102	none
ARF1	ADP-ribosylation factor 1;ADP-ribosylation factor 3	P84077	28.1117	28.5897	27.919	27.2748	28.5727	28.0429	-0.286957	0.327798	none
ABCE1	ATP-binding cassette sub-family E member 1	P61221	29.1297	29.4515	28.9645	28.6247	29.3927	28.9945	-0.222321	0.478795	none
RPS3A	40S ribosomal protein S3a	P61247	23.1914	22.8696	23.4593	23.7431	24.0774	24.2373	0.798332	0.55971	none
RPL27	60S ribosomal protein L27	P61353	22.661	22.1018	23.948	23.6309	22.9507	24.0823	0.604472	0.16576	none
RND3	Rho-related GTP-binding protein RhoE	P61587	24.1658	24.5898	24.4358	24.7909	25.4097	25.2539	0.706548	1.02964	none
HNRNPK	Heterogeneous nuclear ribonucleoprotein K	P61978	20.9068	21.1786	20.6833	24.5641	21.9293	22.0264	1.84912	0.478795	none
RRAS2	Ras-related protein R-Ras2	P62070	26.2063	26.8263	26.2843	25.832	26.5789	26.1276	-0.306925	0.575896	none
RPS7	40S ribosomal protein S7	P62081	22.6296	22.9382	23.1792	23.5364	24.1619	23.7929	0.866542	0.905096	none
PPP1CA	Serine/threonine-protein phosphatase PP1-alpha catalytic subunit;Serine/threonine-protein phosphatase	P62136	24.6314	24.7587	24.1271	24.3029	24.953	24.8698	0.153201	0.234725	none
PSMC5	26S protease regulatory subunit 8	P62195	22.0215	22.1747	21.6448	21.6958	21.8996	21.1101	-0.434258	0.368608	none
RPS8	40S ribosomal protein S8	P62241	23.6581	22.6778	24.079	24.1232	23.4749	24.6718	0.570664	0.180862	none
RPS15A	40S ribosomal protein S15a	P62244	25.2135	25.8857	25.2356	25.4054	26.3878	25.8969	0.404383	0.710477	none
RPS16	40S ribosomal protein S16	P62249	28.9867	29.4354	28.9771	29.087	29.8445	29.4991	0.29984	0.630072	none
YWHAE	14-3-3 protein epsilon	P62258				26.3885			2.21003	0.310358	none
RPS23	40S ribosomal protein S23	P62266	23.0433	22.9062	23.3538	23.8366	23.5271	23.8274	0.578199	0.346396	none
RPS18	40S ribosomal protein S18	P62269	27.5643	27.9562	28.1205	27.4804	28.3306	28.1749	0.072736	0.0508611	none
RPS29	40S ribosomal protein S29	P62273	29.8046	29.6033	29.7752	29.4263	29.7919	29.7816	-0.104054	0.0886667	none
RPS13	40S ribosomal protein S13	P62277	23.0024	23.1776	23.5751	23.523	24.0217	23.8747	0.507079	0.391636	none
RPS11	40S ribosomal protein S11	P62280	23.1001	22.8061	23.4367	23.619	24.18	24.2078	0.841463	0.594119	none
SNRPD3	Small nuclear ribonucleoprotein Sm D3	P62318	22.2104	22.7684	22.2581	22.1297	22.9938	22.5188	0.084407	0.126077	none
ARF6	ADP-ribosylation factor 6	P62330	26.6263	27.4401	26.5649	26.5116	27.3611	26.7591	-0.0475717	0.0508611	none
RPL7A	60S ribosomal protein L7a	P62424	24.6371	24.2869	25.3761	25.5303	24.7733	26.5282	0.797434	0.269202	none
CNBP	Cellular nucleic acid-binding protein	P62633	27.6366	27.5786	27.3263	26.9869	27.8784	27.511	-0.0998497	0.123239	none
RPS4X	40S ribosomal protein S4, X isoform	P62701	21.8477	21.7923	22.5102	22.8134	22.8464	23.3148	0.892601	0.492171	none
RPL23A	60S ribosomal protein L23a	P62750	24.5137	23.9531	24.6851	24.7366	24.9843	25.1947	0.54148	0.326041	none
RPS6	40S ribosomal protein S6	P62753	22.7784	22.7088	23.3059	23.4958	23.3097	23.4013	0.420737	0.241464	none
HIST1H4A	Histone H4	P62805	21.733	21.5925	21.9803	21.2438	21.94	22.2439	-0.00724513	0.00412928	none
RAB1A	Ras-related protein Rab-1A	P62820	23.3893	23.8492	22.8889	23.396	23.774	23.0942	-0.00875736	0.00710581	none
RPL23	60S ribosomal protein L23	P62829	25.9534	26.5575	26.0494	26.4333	27.144	26.6572	0.510648	1.00632	none
RAP1A	Ras-related protein Rap-1A	P62834	25.7339	26.0557	25.4328	25.2842	25.9859	25.6779	-0.14004	0.306641	none
RPS25	40S ribosomal protein S25	P62851	25.5137	25.8618	25.963	25.6327	26.2317	26.2478	0.212401	0.190399	none
RPS26	40S ribosomal protein S26	P62854	23.7541	23.5855	24.8216	24.341	24.3953	24.9847	0.475063	0.190399	none
RPS28	40S ribosomal protein S28	P62857	27.9816	27.4221	27.7305	26.9197	27.3222	27.6587	-0.455318	0.326041	none
RPL11	60S ribosomal protein L11	P62913	27.0442	27.5873	27.1047	26.6858	27.5997	27.3782	-0.0692521	0.0813176	none
PPIA	Peptidyl-prolyl cis-trans isomerase A;Peptidyl-prolyl cis-trans isomerase A, N-terminally processed;Peptidyl-prolyl cis-trans isomerase	P62937	27.9857	28.0937	27.5479	27.7853	27.9874	27.9502	-0.0162752	0.0121518	none
UBA52	Ubiquitin-60S ribosomal protein L40;Ubiquitin;60S ribosomal protein L40	P62987	28.7364	28.2979	28.5085	28.272	28.4874	28.7401	-0.0589159	0.0355902	none
GRB2	Growth factor receptor-bound protein 2	P62993	21.0374	21.3073	20.3888	20.5682	20.9238	21.0932	-0.104872	0.102767	none
RAC1	Ras-related C3 botulinum toxin substrate 1;Ras-related C3 botulinum toxin substrate 3	P63000	27.9973	28.479	27.7188	27.8738	28.6635	28.2266	0.143348	0.275801	none
GNAS	Guanine nucleotide-binding protein G(s) subunit alpha isoforms XLas;Guanine nucleotide-binding protein G(s) subunit alpha isoforms short	Q5JWF2	24.6687	24.6766	24.2931	24.2426	24.7511	24.6395	-0.0513642	0.0588007	none
PPP2R2A	Serine/threonine-protein phosphatase 2A 55 kDa regulatory subunit B alpha isoform;Serine/threonine-protein phosphatase 2A 55 kDa regulatory subunit B delta isoform	P63151	23.3321	23.8587	23.1731	22.9051	23.4846	23.4307	-0.232317	0.386143	none
DYNLL1	Dynein light chain 1, cytoplasmic	P63167	23.3905	23.5204	23.0759	23.0279	23.8022	23.4743	0.0558612	0.0853054	none
RPL38	60S ribosomal protein L38	P63173	28.8016	29.3218	28.7282	29.0588	29.8089	29.5649	0.48261	0.985462	none
RPS21	40S ribosomal protein S21	P63220	24.665	24.3145	24.5285	24.0529	23.9965	24.5582	-0.349509	0.228579	none
EIF5A	Eukaryotic translation initiation factor 5A-1;Eukaryotic translation initiation factor 5A;Eukaryotic translation initiation factor 5A-1-like	P63241	26.3026	26.3267	25.9551	26.2506	26.3148	26.1128	-0.0190365	0.0121518	none
GNB2L1	Guanine nucleotide-binding protein subunit beta-2-like 1;Guanine nucleotide-binding protein subunit beta-2-like 1, N-terminally processed	P63244	30.0141	30.491	29.4705	29.5684	30.5435	29.7385	-0.0869094	0.0803725	none
ACTG1	Actin, cytoplasmic 2;Actin, cytoplasmic 2, N-terminally processed	P63261	34.1623	34.6624	34.133	34.0005	34.6347	34.2284	-0.0712131	0.117083	none
PPP2CA	Serine/threonine-protein phosphatase 2A catalytic subunit alpha isoform;Serine/threonine-protein phosphatase 2A catalytic subunit beta isoform	P67775	23.4843	23.4256	22.9843	23.3091	23.8609	23.6843	0.269108	0.385399	none
ACTC1	Actin, alpha cardiac muscle 1;Actin, alpha skeletal muscle	P68032	30.5551	30.8006	30.2136	29.9929	30.9954	30.4178	-0.0970027	0.123565	none
UBE2L3	Ubiquitin-conjugating enzyme E2 L3	P68036	24.3427	24.9105	24.1447	24.18	24.8785	24.7615	0.0909864	0.133537	none
EEF1A1	Elongation factor 1-alpha 1;Putative elongation factor 1-alpha-like 3;Elongation factor 1-alpha	P68104	34.8355	35.1284	34.7304	34.3833	35.0364	34.8987	-0.163653	0.274713	none
TUBA1B	Tubulin alpha-1B chain;Tubulin alpha-4A chain	P68363	32.3169	32.8658	32.1842	32.1332	32.9336	32.508	0.0278662	0.0349846	none
TUBB4B	Tubulin beta-4B chain	P68371	32.6868	33.1169	32.5398	32.3426	33.1731	32.837	-0.0374387	0.0475917	none
EIF4G2	Eukaryotic translation initiation factor 4 gamma 2	P78344	26.8595	27.0842	26.7876	26.6094	27.2362	26.8978	-0.0425363	0.0639461	none
CCT2	T-complex protein 1 subunit beta	P78371	25.7233	25.9632	25.4912	25.8953	25.9866	25.7555	0.10238	0.106643	none
SLC35A2	UDP-galactose translocator	P78381	25.3871	25.8928	25.0579	25.0681	25.79	25.1766	-0.151032	0.262137	none
SLC35A1	CMP-sialic acid transporter	P78382	24.2743	24.4333	23.7896	23.7425	24.8247	23.9814	-0.0323217	0.0330902	none
GSTO1	Glutathione S-transferase omega-1	P78417	23.6248	23.6646	23.1338	23.206	24.0859	23.2334	-0.0167273	0.0121518	none
PRKDC	DNA-dependent protein kinase catalytic subunit	P78527	26.7071	26.681	26.1562	26.6109	27.6763	27.2335	0.613109	0.917276	none
BASP1	Brain acid soluble protein 1	P80723	24.7617	24.8667	24.6015	24.0214	24.7603	24.5011	-0.363896	0.662209	none
DCD	Dermcidin;Survival-promoting peptide;DCD-1	P81605	22.036	22.0605	21.941	21.5874	22.8795	21.971	0.0847127	0.0695319	none
MRPS11	28S ribosomal protein S11, mitochondrial	P82912	22.56	23.2088	22.7303	22.5749	23.3707	23.2292	0.175444	0.239819	none
ARF5	ADP-ribosylation factor 5	P84085	23.1286	23.8669	23.6799	22.6974	23.5754	23.274	-0.424306	0.426611	none
RHOG	Rho-related GTP-binding protein RhoG	P84095	28.2799	28.7647	28.0054	27.8257	28.5575	28.3045	-0.166811	0.295974	none
SLC25A3	Phosphate carrier protein, mitochondrial	Q00325	32.9695	33.8926	32.8004	32.8294	33.9217	33.3527	0.106406	0.0784824	none
CDC42EP1	Cdc42 effector protein 1	Q00587	24.4025	24.9268	24.3368	24.3632	24.9581	24.7774	0.0945417	0.155666	none
CAP1	Adenylyl cyclase-associated protein 1;Adenylyl cyclase-associated protein	Q01518	22.0049	21.8062	21.0109	22.0046	22.2428	21.5603	0.271963	0.199148	none
SLC7A5	Large neutral amino acids transporter small subunit 1;Y+L amino acid transporter 1;Y+L amino acid transporter 2	Q01650	22.2226	22.6454	22.1562	22.4468	22.8515	22.789	0.30215	0.473163	none
PFKP	ATP-dependent 6-phosphofructokinase, platelet type	Q01813	27.5426	28.1741	27.5933	27.3415	28.0974	27.7967	-0.0705591	0.103219	none
ALDH6A1	Methylmalonate-semialdehyde dehydrogenase [acylating], mitochondrial	Q02252	22.2281	23.1313	22.1631	22.0457	22.8062	21.9892	-0.280635	0.312175	none
CYP27A1	Sterol 26-hydroxylase, mitochondrial	Q02318	24.5607	25.2313	24.2945	24.4102	25.053	24.7068	-0.022984	0.0294161	none
PLOD1	Procollagen-lysine,2-oxoglutarate 5-dioxygenase 1	Q02809	23.8635	24.3867	23.6175	23.6753	24.6132	24.1439	0.138485	0.264679	none
RPL6	60S ribosomal protein L6	Q02878	24.5248	23.7833	23.9061	24.9378	25.0447	25.7361	1.11955	0.733284	none
PTPN12	Tyrosine-protein phosphatase non-receptor type 12	Q05209	27.0398	27.2172	26.7387	26.3366	27.1448	26.8344	-0.272993	0.53456	none
FPGS	Folylpolyglutamate synthase, mitochondrial	Q05932	22.121	22.462	21.9576	21.7368	22.3776	22.1124	-0.156529	0.312175	none
DIRC2	Disrupted in renal carcinoma protein 2	Q96SL1	21.7971	22.2121	21.2303	21.1441	22.1356	21.7814	-0.111979	0.152885	none
GFPT1	Glutamine--fructose-6-phosphate aminotransferase [isomerizing] 1	Q06210	27.5954	28.0635	27.412	27.0872	28.037	27.25	-0.278555	0.426611	none
PRDX1	Peroxiredoxin-1	Q06830	28.5403	28.6777	28.2896	28.3964	28.69	28.9491	0.130157	0.133596	none
LRP1	Prolow-density lipoprotein receptor-related protein 1;Low-density lipoprotein receptor-related protein 1 85 kDa subunit;Low-density lipoprotein receptor-related protein 1 515 kDa subunit;Low-density lipoprotein receptor-related protein 1 intracellular domain	Q07954	20.0663		18.0848	22.7323	23.6521	23.9873	3.61475	1.45907	up
MFGE8	Lactadherin;Lactadherin short form;Medin	Q08431	25.8468	26.6342	25.6404	25.4925	26.3746	25.8057	-0.19848	0.276402	none
SLFN5	Schlafen family member 5	Q08AF3	26.5751	27.0141	26.5853	26.6508	27.4978	27.1882	0.34161	0.654358	none
EP300	Histone acetyltransferase p300	Q09472	23.2644	23.341	22.5304	23.0729	24.0469	23.594	0.475234	0.751682	none
AHNAK	Neuroblast differentiation-associated protein AHNAK	Q09666	26.0072	26.4344	25.778	26.1997	26.8112	26.4153	0.353587	0.906215	none
TMEM62	Transmembrane protein 62	Q0P6H9	25.0747	25.6355	24.5756	24.847	25.929	25.4075	0.250262	0.321356	none
MGAT2	Alpha-1,6-mannosyl-glycoprotein 2-beta-N-acetylglucosaminyltransferase	Q10469	23.8873	24.1609	23.575	23.4561	24.0574	24.0587	-0.0671923	0.0886667	none
TMEM115	Transmembrane protein 115	Q12893	24.7348	24.8778	24.1854	23.7943	25.0944	24.4217	-0.21036	0.251421	none
ACACA	Acetyl-CoA carboxylase 1;Biotin carboxylase	Q13085	34.1077	34.3173	33.5929	33.5572	34.3677	34.2255	0.00445732	0.00412928	none
TARDBP	TAR DNA-binding protein 43	Q13148	23.6748	23.4233	23.3264	23.1008	24.0255	23.3867	-0.019252	0.0121518	none
TRIM28	Transcription intermediary factor 1-beta	Q13263	25.2655	25.354	25.086	24.9457	25.3639	24.9573	-0.195747	0.282613	none
NNT	NAD(P) transhydrogenase, mitochondrial	Q13423	27.6892	28.2035	27.2968	27.1311	27.9743	27.2399	-0.329064	0.478795	none
ADAM9	Disintegrin and metalloproteinase domain-containing protein 9	Q13443	25.8404	26.3605	25.7115	25.2741	26.0896	25.5746	-0.372845	0.888737	none
FKBP5	Peptidyl-prolyl cis-trans isomerase FKBP5;Peptidyl-prolyl cis-trans isomerase FKBP5, N-terminally processed	Q13451	24.5714	24.7896	24.691	24.1453	24.5456	24.3637	-0.381615	0.492171	none
PICALM	Phosphatidylinositol-binding clathrin assembly protein	Q13492	24.4727	24.9286	24.2495	24.0469	24.7182	24.2892	-0.249167	0.575896	none
SQSTM1	Sequestosome-1	Q13501	25.3543	26.1151	25.704	25.9798	26.738	26.255	0.552653	0.83456	none
MTX1	Metaxin-1	Q13505	20.9363	21.4352	22.0129	20.5763	21.0383	20.9609	-0.652246	0.383641	none
TUBB3	Tubulin beta-3 chain	Q13509	26.9547	27.5792	26.9648	26.3904	27.5119	27.2009	-0.176627	0.209989	none
RAB32	Ras-related protein Rab-32	Q13637	27.6321	28.125	27.2654	27.0994	28.1153	27.4227	-0.174909	0.24736	none
RIN1	Ras and Rab interactor 1	Q13671	24.8925	25.3623	24.4524	24.0717	25.0794	24.732	-0.32372	0.492171	none
MOGS	Mannosyl-oligosaccharide glucosidase	Q13724	23.4763	24.0294	23.5399	23.8035	24.7003	24.1465	0.485733	0.945824	none
ARFRP1	ADP-ribosylation factor-related protein 1	Q13795	23.7966	24.1195	23.7119	23.6007	24.215	23.977	0.00506204	0.00710581	none
TUBB2A	Tubulin beta-2A chain	Q13885	27.6777	28.1713	27.6493	27.5072	28.2593	27.9951	0.0422463	0.0610069	none
TRIM14	Tripartite motif-containing protein 14	Q14142	24.832	25.3928	24.4669	24.6832	25.828	25.1642	0.279256	0.381323	none
UBAP2L	Ubiquitin-associated protein 2-like	Q14157	20.9936	21.9259	21.0438	21.3778	22.3199	21.43	0.334887	0.361005	none
FHL2	Four and a half LIM domains protein 2	Q14192	28.3801	28.7843	28.2292	28.5047	29.1944	29.0814	0.417409	0.840049	none
DYNC1H1	Cytoplasmic dynein 1 heavy chain 1	Q14204	28.2062	28.6198	27.91	27.9871	28.8796	28.2293	0.0741288	0.106643	none
CTTN	Src substrate cortactin	Q14247	26.368	26.4765	26.0034	26.0724	26.6466	26.4535	0.0603011	0.0889407	none
FLNC	Filamin-C	Q14315	28.7285	28.7247	28.2814	28.0583	28.7494	28.4914	-0.190331	0.308979	none
FKBP8	Peptidyl-prolyl cis-trans isomerase FKBP8	Q14318	26.3193	26.6653	26.1503	25.8604	26.6555	26.379	-0.126941	0.251421	none
RBM39	RNA-binding protein 39	Q14498	24.5309	24.594	24.3917	24.0717	24.798	24.481	-0.103604	0.143558	none
PRPSAP1	Phosphoribosyl pyrophosphate synthase-associated protein 1	Q14558	23.6956	24.0271	23.518	23.2848	24.3165	23.7826	-0.00113344	0.00226331	none
RFTN1	Raftlin	Q14699	24.2068	24.7301	24.6023	24.2091	24.9542	24.863	0.11534	0.106643	none
MFSD10	Major facilitator superfamily domain-containing protein 10	Q14728	27.5555	28.0185	27.0213	27.1204	28.0378	27.3474	-0.0775537	0.0814449	none
LBR	Lamin-B receptor	Q14739	27.6466	28.072	27.1721	27.4215	28.2134	27.6566	0.0860645	0.117083	none
MVP	Major vault protein	Q14764		21.1801	20.4899	21.5622	21.5353	21.2513	0.561294	0.575896	none
LASP1	LIM and SH3 domain protein 1	Q14847	28.7272	28.7084	28.7295	27.9979	28.6325	28.458	-0.402424	0.537168	none
TRAM2	Translocating chain-associated membrane protein 2	Q15035	26.3671	26.6831	26.0296	26.0523	26.9454	26.1522	-0.0246055	0.0291758	none
PDIA6	Protein disulfide-isomerase A6	Q15084	25.3047	25.4924	25.1945	25.0662	25.3673	25.1663	-0.18025	0.264679	none
EBP	3-beta-hydroxysteroid-Delta(8),Delta(7)-isomerase	Q15125	25.1795	25.495	24.9899	24.6581	25.5779	24.8823	-0.230372	0.409455	none
PLEC	Plectin	Q15149	30.887	31.413	30.6287	30.5509	31.6703	30.907	0.0241015	0.0188147	none
PPA1	Inorganic pyrophosphatase	Q15181	24.3088	24.519	24.2894	24.3496	24.3928	24.6752	0.0495454	0.0364363	none
QPRT	Nicotinate-nucleotide pyrophosphorylase [carboxylating]	Q15274	23.2794	23.6104	23.1193	22.7781	23.5175	23.0796	-0.261928	0.587753	none
RCN1	Reticulocalbin-1	Q15293	23.7675	23.773	23.5588	23.6642	24.197	24.0488	0.220519	0.310074	none
PCBP1	Poly(rC)-binding protein 1	Q15365	27.4957	27.6917	27.1999	26.9694	27.7656	27.5524	-0.0790027	0.117083	none
PCBP2	Poly(rC)-binding protein 2	Q15366	26.0676	26.3278	25.7127	25.3743	26.2912	25.9986	-0.195215	0.337857	none
UBE3C	Ubiquitin-protein ligase E3C	Q15386	28.4415	28.97	27.9815	28.1558	29.0274	28.4819	0.0441883	0.0478866	none
RSU1	Ras suppressor protein 1	Q15404	22.0962	21.7768	21.0506	21.579	21.8862	21.7617	0.0460132	0.0304914	none
CNN3	Calponin-3	Q15417	23.8001	24.0658	23.4505	23.6859	24.0302	23.8165	0.0199897	0.0226392	none
TGFBI	Transforming growth factor-beta-induced protein ig-h3	Q15582	29.5371	30.0875	29.3333	30.806	31.5574	31.1677	1.48039	2.89677	up
NCOA2	Nuclear receptor coactivator 2	Q15596	22.86	22.9742	22.0838	22.2741	23.2848	22.8956	0.127507	0.14828	none
TRADD	Tumor necrosis factor receptor type 1-associated DEATH domain protein	Q15628	23.0965	23.1729	22.8426	22.5095	23.1065	22.9243	-0.241271	0.385399	none
TRIP13	Pachytene checkpoint protein 2 homolog	Q15645	22.0177	22.2178	21.1234	21.724	22.3758	21.7323	0.102537	0.0940107	none
TRIP6	Thyroid receptor-interacting protein 6	Q15654	25.1205	25.4537	24.9983	24.8077	25.7932	25.2568	0.0476643	0.0675978	none
PTPN14	Tyrosine-protein phosphatase non-receptor type 14	Q15678	24.7639	25.0604	24.5905	24.1602	25.3253	24.5387	-0.177752	0.251298	none
NSDHL	Sterol-4-alpha-carboxylate 3-dehydrogenase, decarboxylating	Q15738	28.1732	28.8647	27.9369	27.7247	28.6559	28.0173	-0.238646	0.327798	none
SLC1A5	Neutral amino acid transporter B(0);Amino acid transporter	Q15758	22.2955	22.947	21.6474	22.1568	23.1683	22.1021	0.124991	0.0940107	none
MSMO1	Methylsterol monooxygenase 1	Q15800	22.9356	23.5797	22.5171	22.805	23.9413	22.9694	0.176038	0.180862	none
ZYX	Zyxin	Q15942	26.2675	26.6661	26.2074	25.8828	26.8147	26.3594	-0.0743675	0.1167	none
IGFBP7	Insulin-like growth factor-binding protein 7	Q16270	21.7307	22.1748	21.7384	21.791	22.3606	22.2972	0.216602	0.333793	none
FSCN1	Fascin	Q16658	26.1829	26.4752	26.0072	25.8581	26.4063	25.8505	-0.232265	0.409455	none
CYP1B1	Cytochrome P450 1B1	Q16678	25.2921	25.9875	25.1531	25.278	26.1513	25.6304	0.160241	0.264679	none
DECR1	2,4-dienoyl-CoA reductase, mitochondrial	Q16698	26.9496	27.3802	26.5341	26.4439	27.3668	26.8749	-0.106731	0.152885	none
UGCG	Ceramide glucosyltransferase	Q16739	25.1489	25.5291	24.6109	24.4058	25.6196	24.8941	-0.171677	0.202212	none
NDUFA9	NADH dehydrogenase [ubiquinone] 1 alpha subcomplex subunit 9, mitochondrial	Q16795	24.1606	24.8345	23.7269	23.9599	24.8779	24.2263	0.0629001	0.0659662	none
PCK2	Phosphoenolpyruvate carboxykinase [GTP], mitochondrial	Q16822	26.4614	26.9373	26.2943	26.1568	26.7614	26.4477	-0.157191	0.340027	none
ALG11	GDP-Man:Man(3)GlcNAc(2)-PP-Dol alpha-1,2-mannosyltransferase	Q2TAA5	22.4192	22.8321	22.2443	21.9641	22.6223	22.3709	-0.231258	0.492171	none
NDUFAF6	NADH dehydrogenase (ubiquinone) complex I, assembly factor 6	Q330K2	23.5836	24.164	23.2384	23.106	23.8847	23.532	-0.205793	0.368608	none
ITPRIPL2	Inositol 1,4,5-trisphosphate receptor-interacting protein-like 2	Q3MIP1	22.9654	23.3217	22.8445	22.773	23.739	23.2245	0.151993	0.282613	none
HSDL1	Inactive hydroxysteroid dehydrogenase-like protein 1	Q3SXM5	26.1213	26.8404	25.8352	25.6239	26.7677	26.0909	-0.152446	0.163954	none
TUBB8	Tubulin beta-8 chain	Q3ZCM7	26.0597	26.6598	26.1543	26.2723	26.8539	26.8701	0.327071	0.465985	none
TIMM50	Mitochondrial import inner membrane translocase subunit TIM50	Q3ZCQ8	22.565	23.1181	22.6812	22.2651	23.0771	22.7534	-0.139727	0.228183	none
PARP14	Poly [ADP-ribose] polymerase 14	Q460N5	27.6481	28.1892	27.4514	27.4338	28.436	27.8017	0.0817855	0.106643	none
ORMDL2	ORM1-like protein 2	Q53FV1	25.405	25.6909	24.9396	24.5768	25.5146	24.7967	-0.431653	0.794146	none
IFI44L	Interferon-induced protein 44-like	Q53G44	23.84	24.0928	23.1583	23.8384	24.402	23.8093	0.266657	0.348074	none
PHLDA2	Pleckstrin homology-like domain family A member 2	Q53GA4	24.5152	25.2914	24.1817	24.597	25.4461	24.9019	0.268246	0.354186	none
HSD17B12	Very-long-chain 3-oxoacyl-CoA reductase	Q53GQ0	31.2988	31.938	31.0144	30.9855	32.0289	31.4737	0.0366031	0.032483	none
TMEM177	Transmembrane protein 177	Q53S58	23.932	24.6194	23.5829	23.884	24.7479	24.1286	0.157517	0.227274	none
OCIAD2	OCIA domain-containing protein 2	Q56VL3	26.5417	27.2034	25.9354	26.0982	27.2828	26.613	0.0563878	0.041751	none
TMEM41B	Transmembrane protein 41B	Q5BJD5	27.5689	27.6963	27.5607	26.8191	27.7013	26.917	-0.508005	0.763602	none
TMEM97	Transmembrane protein 97	Q5BJF2	24.3875	24.4212	24.1151	24.1157	24.6524	24.2819	-0.00786377	0.0073011	none
YIF1B	Protein YIF1B	Q5BJH7	25.0717	25.3682	24.4937	24.6537	25.3349	24.6795	-0.139584	0.190399	none
ALG10B	Putative Dol-P-Glc:Glc(2)Man(9)GlcNAc(2)-PP-Dol alpha-1,2-glucosyltransferase;Dol-P-Glc:Glc(2)Man(9)GlcNAc(2)-PP-Dol alpha-1,2-glucosyltransferase	Q5I7T1	23.1274	23.682	22.5742	22.9131	23.9787	23.3821	0.245346	0.327749	none
MTX3	Metaxin-3	Q5HYI7	22.915	23.0555	22.0963	22.0107	22.9062	22.6791	-0.208886	0.264679	none
EARS2	Probable glutamate--tRNA ligase, mitochondrial	Q5JPH6	26.4392	26.9099	26.274	25.8843	26.5933	26.4911	-0.26543	0.461667	none
PCID2	PCI domain-containing protein 2	Q5JVF3	26.2919	27.0184	25.8694	26.1299	27.2166	26.4857	0.169225	0.16784	none
FHL1	Four and a half LIM domains protein 1	Q13642	26.6656	26.7689	26.5294	26.1853	27.0023	26.9196	0.00249888	0.00367485	none
COX20	Cytochrome c oxidase protein 20 homolog	Q5RI15	23.4451	23.8146	22.787	22.6572	23.6338	22.951	-0.320116	0.435731	none
SLC25A30	Kidney mitochondrial carrier protein 1	Q5SVS4	22.6153	23.5068	22.0529	22.1094	23.1554	22.3551	-0.238669	0.216601	none
TPRG1L	Tumor protein p63-regulated gene 1-like protein	Q5T0D9	23.1341	23.5924	22.3982	22.5295	23.348	22.8796	-0.175579	0.222145	none
RARS2	Probable arginine--tRNA ligase, mitochondrial	Q5T160	28.0131	28.3818	27.5596	27.6152	28.4846	28.0292	0.0117897	0.0115395	none
WLS	Protein wntless homolog	Q5T9L3	26.6952	27.1169	26.1478	26.1802	27.1366	26.2765	-0.170909	0.194474	none
LYPLAL1	Lysophospholipase-like protein 1	Q5VWZ2	24.8747	25.1338	24.5047	24.1551	25.1151	24.7813	-0.202216	0.34891	none
ECM29	Proteasome-associated protein ECM29 homolog	Q5VYK3	29.307	29.466	28.8948	28.7792	29.6244	29.1996	-0.065941	0.0941469	none
DENND4C	DENN domain-containing protein 4C	Q5VZ89	21.896	21.9125	21.9799	21.535	22.3618	21.9655	-0.0248929	0.0168334	none
MBNL2	Muscleblind-like protein 2	Q5VZF2	23.0445	22.7719	23.0497	21.6281	23.1336	23.0816	-0.384955	0.234542	none
KANK2	KN motif and ankyrin repeat domain-containing protein 2	Q63ZY3	27.0862	27.4229	26.5303	26.8491	27.9308	27.2402	0.280034	0.356872	none
LPCAT4	Lysophospholipid acyltransferase LPCAT4	Q643R3	25.676	26.2224	25.3883	25.4532	26.3744	25.8887	0.0948804	0.146089	none
STEAP3	Metalloreductase STEAP3	Q658P3	24.237	24.5942	23.7151	23.7301	24.8425	24.3773	0.0853655	0.103658	none
GLT8D1	Glycosyltransferase 8 domain-containing protein 1	Q68CQ7	27.6089	28.1294	27.3304	27.1692	28.0964	27.6297	-0.104051	0.15089	none
TNS3	Tensin-3	Q68CZ2	21.7086	22.1675	21.5985	21.5568	22.2467	22.1444	0.106014	0.166373	none
XAF1	XIAP-associated factor 1	Q6GPH4	23.1292	23.6373	22.9992	23.5487	23.9882	23.5443	0.386197	0.710477	none
SLC25A25	Calcium-binding mitochondrial carrier protein SCaMC-2	Q6KCM7	24.995	25.4384	24.505	24.4671	25.4169	25	-0.0674895	0.0853054	none
RHBDD2	Rhomboid domain-containing protein 2	Q6NTF9	24.2571	24.8785	23.1663	23.7346	24.7925	24.341	0.136306	0.0813176	none
SLC25A24	Calcium-binding mitochondrial carrier protein SCaMC-1	Q6NUK1	31.5729	31.8471	31.2513	31.0923	31.7302	31.5763	-0.133414	0.228579	none
RETSAT	All-trans-retinol 13,14-reductase	Q6NUM9	25.8798	26.2818	25.6447	25.5176	26.3611	25.9949	-0.0252318	0.0394901	none
TMEM214	Transmembrane protein 214	Q6NUQ4	24.4673	24.6766	24.3259	24.5806	25.4939	24.9965	0.485826	0.985462	none
MFSD12	Major facilitator superfamily domain-containing protein 12	Q6NUT3	24.1456	24.3637	23.5031	23.6658	24.6771	24.0143	0.0646027	0.074587	none
ARMC6	Armadillo repeat-containing protein 6	Q6NXE6	23.0665	23.2006	22.939	23.1667	23.4468	23.6043	0.286238	0.327798	none
PTRF	Polymerase I and transcript release factor	Q6NZI2	23.526	23.9009	23.434	23.3699	23.9805	23.3964	-0.0890936	0.126077	none
LPCAT3	Lysophospholipid acyltransferase 5	Q6P1A2	24.6269	25.147	24.2274	24.173	25.1339	24.6925	-0.0501483	0.0639461	none
MRPL14	39S ribosomal protein L14, mitochondrial	Q6P1L8	26.2614	26.6818	26.2045	25.9644	26.8028	26.4863	-0.0112669	0.0121518	none
SLC27A4	Long-chain fatty acid transport protein 4	Q6P1M0	24.345	24.8741	23.9259	24.1947	24.9657	24.6595	0.174445	0.293409	none
SFXN4	Sideroflexin-4	Q6P4A7	24.316	25.0455	23.9933	24.0455	25.0197	24.4601	0.00659338	0.00691536	none
FAHD1	Acylpyruvase FAHD1, mitochondrial	Q6P587	24.8121	25.2143	24.4714	23.9468	24.8135	24.7139	-0.389959	0.644088	none
TTC37	Tetratricopeptide repeat protein 37	Q6PGP7	22.2907	22.4768	22.0131	21.8876	22.7035	22.239	-0.0347705	0.0513784	none
SLC30A9	Zinc transporter 9	Q6PML9	24.4524	24.927	24.1489	23.9555	24.759	24.4176	-0.181894	0.362779	none
RICTOR	Rapamycin-insensitive companion of mTOR	Q6R327	22.8957	23.1298	22.6239	22.6742	23.5679	22.9125	0.117793	0.201968	none
AGTRAP	Type-1 angiotensin II receptor-associated protein	Q6RW13	22.9928	22.9846	22.7716	22.6665	23.2831	22.7318	-0.0735387	0.0805621	none
LCLAT1	Lysocardiolipin acyltransferase 1	Q6UWP7	25.6368	26.1294	25.2682	25.38	26.0882	25.5229	-0.0642127	0.092874	none
ZDHHC24	Probable palmitoyltransferase ZDHHC24	Q6UX98	23.9062	24.2028	22.9527	22.3955	24.219	23.5203	-0.357265	0.233451	none
HACD2	Very-long-chain (3R)-3-hydroxyacyl-CoA dehydratase 2	Q6Y1H2	26.6428	26.7136	26.2201	25.8655	26.9095	26.2281	-0.237616	0.346496	none
GIGYF2	PERQ amino acid-rich with GYF domain-containing protein 2	Q6Y7W6	26.2413	26.504	25.9516	26.1213	26.7136	26.4199	0.137755	0.292153	none
HSDL2	Hydroxysteroid dehydrogenase-like protein 2	Q6YN16	26.5019	27.1218	26.2153	25.8945	26.8603	26.3902	-0.278914	0.417034	none
TMPPE	Transmembrane protein with metallophosphoesterase domain	Q6ZT21	22.1695	22.9628	21.7582	21.6298	22.9868	22.0025	-0.142392	0.1167	none
MBOAT2	Lysophospholipid acyltransferase 2	Q6ZWT7	23.7645	24.0687	23.4363	23.0177	23.9646	23.3473	-0.363393	0.795968	none
TMTC3	Transmembrane and TPR repeat-containing protein 3	Q6ZXV5	26.8463	27.4013	26.6165	26.5469	27.4228	27.1291	0.031448	0.0394901	none
IKBIP	Inhibitor of nuclear factor kappa-B kinase-interacting protein	Q70UQ0	24.1297	23.8223	23.623	22.9209	23.4348	23.0618	-0.769882	0.972442	none
LARP4	La-related protein 4	Q71RC2	23.325	23.9477	23.6683	22.9183	23.7969	23.2445	-0.375995	0.482597	none
TUBA1A	Tubulin alpha-1A chain;Tubulin alpha-3E chain	Q71U36	27.4514	27.7244	27.1624	27.325	27.9601	27.5118	0.105834	0.227274	none
CCDC80	Coiled-coil domain-containing protein 80	Q76M96	19.6762			23.9129	24.7246	24.7364	4.1295	2.89677	up
SND1	Staphylococcal nuclease domain-containing protein 1	Q7KZF4	23.8649	23.9598	23.565	23.6983	24.4606	24.3454	0.322617	0.510154	none
COX15	Cytochrome c oxidase assembly protein COX15 homolog	Q7KZN9	23.8379	24.3759	23.5181	23.9881	24.6804	23.9662	0.249153	0.36866	none
TRMT10C	Mitochondrial ribonuclease P protein 1	Q7L0Y3	24.0379	24.3359	23.7201	23.623	24.3009	24.0903	-0.076758	0.136802	none
BZW1	Basic leucine zipper and W2 domain-containing protein 1	Q7L1Q6	23.3924	23.6822	22.9057	23.2049	24.0449	23.4422	0.185868	0.333836	none
RRAGA	Ras-related GTP-binding protein A;Ras-related GTP-binding protein B	Q7L523	22.9748	23.4554	22.7558	22.582	23.591	22.9332	-0.0771551	0.117207	none
CYFIP1	Cytoplasmic FMR1-interacting protein 1;Cytoplasmic FMR1-interacting protein 2	Q7L576	21.9797	23.0465	21.932	21.9694	23.0733	22.6517	0.193983	0.190399	none
FASTKD5	FAST kinase domain-containing protein 5	Q7L8L6	25.713	26.1653	25.3105	25.3039	26.3827	25.6385	-0.00275752	0.00367485	none
UBE3B	Ubiquitin-protein ligase E3B	Q7Z3V4	24.5649	25.2036	24.5146	24.4278	25.4744	24.797	0.0902977	0.117083	none
CTU1	Cytoplasmic tRNA 2-thiolation protein 1	Q7Z7A3	23.9093	24.7107	23.4837	23.7661	24.5491	24.0466	0.0339249	0.0317844	none
CMC1	COX assembly mitochondrial protein homolog	Q7Z7K0	24.1681	24.1328	24.0846	23.5708	24.4605	23.9834	-0.171317	0.212093	none
GALNT5	Polypeptide N-acetylgalactosaminyltransferase 5	Q7Z7M9	23.1006	23.5163	22.5632	22.8143	23.944	23.2956	0.240472	0.342599	none
TMEM55B	Type 1 phosphatidylinositol 4,5-bisphosphate 4-phosphatase	Q86T03	22.3574	23.1939	22.2672	22.3334	23.2526	22.778	0.130207	0.175003	none
AGPAT6	Glycerol-3-phosphate acyltransferase 4	Q86UL3	26.2577	26.9517	26.0239	26.0278	26.9931	26.4957	0.0467203	0.0513784	none
NLRX1	NLR family member X1	Q86UT6	23.4389	23.6443	23.1029	23.2339	23.747	23.2524	-0.0362207	0.0470896	none
PHLDB1	Pleckstrin homology-like domain family B member 1	Q86UU1	24.611	24.9449	24.1253	24.3012	25.1837	24.6383	0.0974344	0.15089	none
AACS	Acetoacetyl-CoA synthetase	Q86V21	22.0019	21.9022	21.5184	21.6792	22.0753	21.4424	-0.129297	0.114596	none
GPR180	Integral membrane protein GPR180	Q86V85	22.0697	22.4421	21.621	21.2962	22.6158	21.1344	-0.414459	0.327798	none
CAND1	Cullin-associated NEDD8-dissociated protein 1	Q86VP6	22.9013	22.957	23.0491	22.5449	23.5843	23.5988	0.227164	0.180862	none
FAM134C	Protein FAM134C	Q86VR2	23.8066	23.9745	23.2516	23.024	24.3363	23.6862	-0.0440527	0.0412283	none
SGMS1	Phosphatidylcholine:ceramide cholinephosphotransferase 1	Q86VZ5	24.1957	24.756	23.6165	23.776	24.8948	24.0856	0.0120389	0.0073011	none
ANKLE2	Ankyrin repeat and LEM domain-containing protein 2	Q86XL3	26.3413	26.7773	26.1845	26.1147	26.7478	26.5154	-0.0228668	0.0363757	none
NDUFA11	NADH dehydrogenase [ubiquinone] 1 alpha subcomplex subunit 11	Q86Y39	23.8382	24.435	23.1904	23.2728	23.9404	23.548	-0.287183	0.349574	none
DNAAF5	Dynein assembly factor 5, axonemal	Q86Y56	23.957	24.2712	23.4541	23.7242	24.5098	24.1033	0.167564	0.317892	none
RAB43	Ras-related protein Rab-43	Q86YS6	21.9315	22.2409	21.1885	21.3527	22.1567	21.4014	-0.204565	0.248372	none
ZDHHC13	Palmitoyltransferase ZDHHC13	Q8IUH4	21.5467	22.9221	21.6141	20.9904	22.8953	22.643	0.100719	0.0412283	none
TRAPPC5	Trafficking protein particle complex subunit 5	Q8IUR0	24.5736	25.0458	24.0285	23.9804	24.881	24.4005	-0.179177	0.275801	none
ZDHHC21	Palmitoyltransferase ZDHHC21	Q8IVQ6	24.5439	24.8949	23.9138	24.2142	24.9703	24.4192	0.0324319	0.0364363	none
ITPRIP	Inositol 1,4,5-trisphosphate receptor-interacting protein	Q8IWB1	24.2173	24.829	24.0155	24.0127	24.9439	24.4504	0.065465	0.0965689	none
WDFY1	WD repeat and FYVE domain-containing protein 1	Q8IWB7	23.1684	23.2534	22.7163	22.5136	23.1661	22.9126	-0.233283	0.409455	none
DNAJC10	DnaJ homolog subfamily C member 10	Q8IXB1	24.5451	24.8389	24.2705	24.144	24.9178	24.6493	-0.030196	0.0480427	none
RHOT1	Mitochondrial Rho GTPase 1;Mitochondrial Rho GTPase	Q8IXI2	23.5062	23.6555	23.0425	23.0757	23.7767	23.3628	-0.0475078	0.0733234	none
PARP9	Poly [ADP-ribose] polymerase 9	Q8IXQ6	24.9864	25.6599	24.6163	24.8299	25.9307	25.1166	0.155528	0.166373	none
PPAPDC2	Presqualene diphosphate phosphatase	Q8IY26	23.8065	24.8357	23.3439	24.1124	25.0808	24.1916	0.413646	0.346396	none
SMAP1	Stromal membrane-associated protein 1	Q8IYB5	22.3529	22.5774	22.0019	21.6039	22.3476	22.5367	-0.198781	0.232226	none
EXOC8	Exocyst complex component 8	Q8IYI6	22.4204	22.9799	22.7586	22.2457	23.1046	22.8479	-0.035907	0.0329077	none
WDFY3	WD repeat and FYVE domain-containing protein 3	Q8IZQ1	22.8448	23.312	22.9286	22.4851	23.4909	23.0975	-0.0528764	0.0639043	none
RDH10	Retinol dehydrogenase 10	Q8IZV5	21.0457	21.7913	21.0049	20.6293	21.6265	21.0151	-0.242876	0.383641	none
SPG20	Spartin	Q8N0X7	22.641	22.9717	22.5498	22.213	22.7677	22.6224	-0.237774	0.409455	none
LRRC47	Leucine-rich repeat-containing protein 47	Q8N1G4	23.4791	23.8542	23.2671	23.6135	24.2823	23.7998	0.314126	0.751682	none
GHDC	GH3 domain-containing protein	Q8N2G8	22.5011	23.1767	22.2184	22.2945	23.0591	22.2736	-0.142966	0.168423	none
ABHD12	Monoacylglycerol lipase ABHD12	Q8N2K0	26.3085	27.0597	26.3714	26.4417	27.1577	26.7915	0.169589	0.276402	none
PQLC1	PQ-loop repeat-containing protein 1	Q8N2U9	23.6413	23.8516	23.0786	23.1989	23.5959	22.8701	-0.356074	0.385399	none
SLC35F6	Solute carrier family 35 member F6	Q8N357	24.0873	24.1899	24.0353	23.6091	24.0346	23.5065	-0.43804	0.55971	none
GUF1	Translation factor GUF1, mitochondrial	Q8N442	21.1428	21.6293	20.7522	21.1501	22.4147	21.6315	0.505556	0.795968	none
DTWD1	DTW domain-containing protein 1	Q8N5C7	23.4143	23.8408	22.8776	22.9886	23.7951	23.3546	-0.0499547	0.0675978	none
DHRSX	Dehydrogenase/reductase SDR family member on chromosome X	Q8N5I4	23.3484	23.6452	23.1252	22.5383	23.3675	23.125	-0.412633	0.923841	none
CISD2	CDGSH iron-sulfur domain-containing protein 2	Q8N5K1	23.718	24.2713	23.4308	23.3348	24.3017	23.7936	-0.0468318	0.0659662	none
JAGN1	Protein jagunal homolog 1	Q8N5M9	26.3315	26.6738	26.113	25.7565	26.3548	25.8169	-0.445477	0.985462	none
SLC15A4	Solute carrier family 15 member 4	Q8N697	25.0692	25.4843	24.43	24.6383	25.6506	24.8366	-0.00292776	0.00367485	none
FITM2	Fat storage-inducing transmembrane protein 2	Q8N6M3	21.5826	22.1207	20.9262	20.6483	22.1648	21.4487	-0.17407	0.146089	none
ARFGAP1	ADP-ribosylation factor GTPase-activating protein 1	Q8N6T3	23.0593	23.4956	22.9784	22.4302	23.1141	22.6947	-0.482581	1.09771	none
EMC1	ER membrane protein complex subunit 1	Q8N766	22.6466	23.2387	22.5699	22.3991	23.5181	22.5803	-0.0364642	0.0350561	none
UBAC2	Ubiquitin-associated domain-containing protein 2	Q8NBM4	26.2824	26.9076	25.9428	26.0501	26.9103	26.2657	-0.0176598	0.0147661	none
RDH13	Retinol dehydrogenase 13	Q8NBN7	23.6461	24.1368	23.4456	22.9954	23.8934	23.7522	-0.245341	0.385399	none
TXNDC5	Thioredoxin domain-containing protein 5	Q8NBS9	23.6359	23.6565	23.5627	23.2018	23.4334	23.8124	-0.185807	0.14828	none
ATAD1	ATPase family AAA domain-containing protein 1	Q8NBU5	26.3867	26.6589	25.9595	25.9228	26.4984	26.2499	-0.160151	0.310074	none
SCCPDH	Saccharopine dehydrogenase-like oxidoreductase	Q8NBX0	23.9643	24.6512	24.0702	24.0362	24.6577	24.292	0.0499614	0.0639461	none
SERBP1	Plasminogen activator inhibitor 1 RNA-binding protein	Q8NC51	24.239	24.3571	24.6483	24.655	25.0161	24.7769	0.353294	0.308979	none
CHST14	Carbohydrate sulfotransferase 14	Q8NCH0	22.4694	22.8313	22.3234		22.9282	22.737	-0.482181	0.232226	none
MCU	Calcium uniporter protein, mitochondrial	Q8NE86	23.19	23.4709	22.3507	22.8292	23.3746	22.828	-0.0476512	0.0412283	none
SLC30A7	Zinc transporter 7	Q8NEW0	21.6249	22.8303	21.2601	21.3822	22.6917	21.9359	0.0450535	0.0250849	none
LPCAT1	Lysophosphatidylcholine acyltransferase 1	Q8NF37	26.344	26.6165	26.2676	26.1131	26.6926	26.4993	-0.0216129	0.0304914	none
SLC35B2	Adenosine 3-phospho 5-phosphosulfate transporter 1	Q8TB61	28.1437	28.7455	27.7319	28.1858	28.9335	28.3151	0.223644	0.308979	none
SLC25A40	Solute carrier family 25 member 40	Q8TBP6	22.9147	24.1672	22.9681	23.3789	24.3578	23.6406	0.390835	0.348074	none
RDH11	Retinol dehydrogenase 11	Q8TC12	26.6306	27.3345	26.6125	26.2309	27.0193	26.5002	-0.323293	0.575896	none
IFI44	Interferon-induced protein 44	Q8TCB0	24.5692	25.1233	24.1166	24.5078	25.4028	24.756	0.23535	0.348074	none
CPT1C	Carnitine O-palmitoyltransferase 1, brain isoform	Q8TCG5	23.5901	24.3431	23.2757	23.2603	24.1831	23.531	-0.12968	0.152885	none
SFXN5	Sideroflexin-5	Q8TD22	23.8314	24.4627	23.2544	23.3663	24.3626	23.8999	-0.0244491	0.0192347	none
DTX3L	E3 ubiquitin-protein ligase DTX3L	Q8TDB6	23.6297	24.0212	23.6029	23.6636	24.6944	23.9886	0.315661	0.502826	none
NEK7	Serine/threonine-protein kinase Nek7	Q8TDX7	27.2402	27.6994	26.8628	26.6649	27.397	27.1362	-0.248935	0.435731	none
RHBDD1	Rhomboid-related protein 4	Q8TEB9	22.9232	23.3484	22.3289	21.5628	22.9799	22.5013	-0.568686	0.641018	none
GPX8	Probable glutathione peroxidase 8;Glutathione peroxidase	Q8TED1	27.8221	28.5006	27.6706	27.6202	28.212	27.9949	-0.102514	0.14828	none
PIGO	GPI ethanolamine phosphate transferase 3	Q8TEQ8	23.2683	23.8823	22.6468	22.8165	23.9099	23.4839	0.0863495	0.0805621	none
PTPMT1	Phosphatidylglycerophosphatase and protein-tyrosine phosphatase 1	Q8WUK0	24.1171	25.1801	24.3058	24.144	25.4292	24.85	0.225796	0.200113	none
PDCD6IP	Programmed cell death 6-interacting protein	Q8WUM4	23.1293	23.469	22.6503	22.7355	23.2641	23.26	-0.0485243	0.0567315	none
SLC20A1	Sodium-dependent phosphate transporter 1	Q8WUM9	21.1078	21.8907	21.0695	20.8532	22.4525	21.1736	0.0864131	0.0527609	none
PHLDA1	Pleckstrin homology-like domain family A member 1	Q8WV24	24.737	25.5397	24.6474	24.5964	25.2937	24.6831	-0.167596	0.232226	none
LACE1	Lactation elevated protein 1	Q8WV93	24.1227	24.2001	23.7247	23.8107	24.294	23.8073	-0.0965024	0.123565	none
FAR1	Fatty acyl-CoA reductase 1	Q8WVX9	23.9449	24.6434	23.6956	23.6253	24.9953	24.1491	0.113232	0.103658	none
C2orf47	Uncharacterized protein C2orf47, mitochondrial	Q8WWC4	25.0155	25.4981	24.5241	24.6103	25.3159	24.7012	-0.187866	0.282613	none
PALLD	Palladin	Q8WX93	22.3556	22.7919	21.9198	22.4302	23.0598	22.6711	0.311459	0.641018	none
RSAD2	Radical S-adenosyl methionine domain-containing protein 2	Q8WXG1	22.5489	23.2037	22.6104	22.5528	23.2747	22.802	0.0374899	0.0480702	none
FAM168A	Protein FAM168A	Q92567	22.2557	22.5284	21.92	21.7147	22.5322	22.0167	-0.198797	0.411043	none
LPGAT1	Acyl-CoA:lysophosphatidylglycerol acyltransferase 1	Q92604	25.8133	26.4247	25.7148	25.3189	26.5243	25.7928	-0.152348	0.182212	none
TBC1D5	TBC1 domain family member 5	Q92609	24.97	25.1859	24.5846	24.4574	25.2715	24.8862	-0.0907297	0.163954	none
LARP4B	La-related protein 4B	Q92615	23.8583	24.2255	23.8424	23.6301	24.4143	24.0229	-0.00204004	0.00367485	none
GCN1L1	Translational activator GCN1	Q92616	31.398	31.7102	30.9901	30.8628	31.8398	31.3329	-0.0630875	0.07138	none
PXDN	Peroxidasin homolog	Q92626	26.8374	27.3227	26.6503	27.5525	28.222	27.9627	0.928672	2.28112	none
ALG3	Dol-P-Man:Man(5)GlcNAc(2)-PP-Dol alpha-1,3-mannosyltransferase	Q92685	25.7692	26.0165	25.3388	25.462	26.1674	26.0243	0.128043	0.216601	none
HTRA1	Serine protease HTRA1	Q92743	20.9487	20.9058	18.9613	24.1889	24.7479	23.8658	3.93654	2.28112	up
UPF1	Regulator of nonsense transcripts 1	Q92900	24.8501	25.1026	24.5	24.404	25.2802	24.7191	-0.0655218	0.106979	none
GCDH	Glutaryl-CoA dehydrogenase, mitochondrial	Q92947	26.0298	26.6235	25.6457	25.518	26.4873	25.9839	-0.151668	0.215939	none
TNPO1	Transportin-1	Q92973	21.8171	22.1972	21.6937	22.0855	22.734	22.3984	0.451315	1.02964	none
USP9X	Probable ubiquitin carboxyl-terminal hydrolase FAF-X;Probable ubiquitin carboxyl-terminal hydrolase FAF-Y	Q93008	22.9244	23.4198	22.8638	22.6063	23.6194	23.0399	-0.0306267	0.0412283	none
SCAMP4	Secretory carrier-associated membrane protein 4	Q969E2	25.7188	25.9824	25.9782	25.1038	26.1394	25.9724	-0.198776	0.186612	none
YIPF5	Protein YIPF5;Protein YIPF	Q969M3	22.8383	22.9582	22.6543	21.8353	23.1635	22.3773	-0.406646	0.492171	none
NCLN	Nicalin	Q969V3	28.5406	28.721	28.1662	27.9507	28.8853	28.2729	-0.151361	0.249956	none
ERGIC1	Endoplasmic reticulum-Golgi intermediate compartment protein 1	Q969X5	26.1147	26.3985	25.6943	25.6616	26.3141	25.9782	-0.133383	0.275801	none
TBRG4	Protein TBRG4	Q969Z0	23.1518	23.0716	22.8638	22.6151	23.0324	22.9741	-0.20619	0.249956	none
SLC35C1	GDP-fucose transporter 1	Q96A29	24.013	24.5463	23.3281	23.7219	24.3896	23.4862	-0.150369	0.123239	none
SLC25A28	Mitoferrin-2	Q96A46	24.0826	24.6265	23.6629	23.5863	24.7355	24.0382	-0.053781	0.0549003	none
EXOC4	Exocyst complex component 4	Q96A65	23.3745	23.7505	22.9822	23.0615	23.843	23.3757	0.00635133	0.0073011	none
RFT1	Protein RFT1 homolog	Q96AA3	25.9045	26.1587	25.5935	25.2759	26.2315	25.4386	-0.284809	0.453555	none
SLC25A46	Solute carrier family 25 member 46	Q96AG3	25.5592	26.0891	25.2159	25.0083	26.0936	25.3371	-0.190176	0.267911	none
LRRC59	Leucine-rich repeat-containing protein 59	Q96AG4	21.0001	21.1857	20.4597	21.9452	23.201	22.1049	1.4833	1.91773	up
ARL8A	ADP-ribosylation factor-like protein 8A	Q96BM9	24.8382	25.6921	24.5129	24.2739	25.3724	24.6711	-0.291776	0.318945	none
TAMM41	Phosphatidate cytidylyltransferase, mitochondrial	Q96BW9	24.5311	25.2087	24.4292	24.2474	24.8733	24.6946	-0.167986	0.282613	none
EFHD2	EF-hand domain-containing protein D2	Q96C19	23.0709	23.2657	23.1037	22.6103	23.3918	22.8537	-0.244463	0.348074	none
NSUN4	5-methylcytosine rRNA methyltransferase NSUN4	Q96CB9	22.2568	22.7691	22.1248	22.0539	22.5827	22.2577	-0.138262	0.254172	none
FAF2	FAS-associated factor 2	Q96CS3	25.7267	25.8657	25.5089	24.9284	25.8403	25.5776	-0.298339	0.479229	none
ORAI1	Calcium release-activated calcium channel protein 1	Q96D31	21.661	22.0059	21.0701	20.2491	21.7964	20.7569	-0.696276	0.775021	none
ADCK4	AarF domain-containing protein kinase 4	Q96D53	24.042	24.3488	23.8978	23.57	24.3268	24.2745	-0.0879118	0.117083	none
DNAJC19	Mitochondrial import inner membrane translocase subunit TIM14	Q96DA6	21.7952	22.4987	21.9252	21.62	22.6084	22.3174	0.058653	0.0643274	none
MFSD3	Major facilitator superfamily domain-containing protein 3	Q96ES6	24.7161	24.9795	24.0024	23.9937	25.0317	24.2731	-0.183474	0.222183	none
EDC3	Enhancer of mRNA-decapping protein 3	Q96F86	22.2671	22.6256	22.3427	22.1091	22.5904	22.6521	-0.0122213	0.00823459	none
S100A16	Protein S100-A16	Q96FQ6	23.413	23.6457	22.9914	23.1736	23.9956	23.544	0.170358	0.348074	none
SDSL	Serine dehydratase-like	Q96GA7	23.9392	24.184	23.5647	23.1628	23.9934	23.9247	-0.251715	0.385399	none
FAHD2A	Fumarylacetoacetate hydrolase domain-containing protein 2A;Fumarylacetoacetate hydrolase domain-containing protein 2B	Q96GK7	23.709	23.7877	23.3265	23.1303	23.7749	23.4175	-0.217517	0.385399	none
MYO19	Unconventional myosin-XIX	Q96H55	21.6301	22.1689	21.4787	21.7952	22.7902	21.7918	0.314178	0.385399	none
ZC3HAV1L	Zinc finger CCCH-type antiviral protein 1-like	Q96H79	26.1144	26.6196	25.9743	25.7149	26.382	26.1043	-0.217163	0.459495	none
PDLIM5	PDZ and LIM domain protein 5	Q96HC4	25.4726	25.6174	25.1873	24.8169	25.507	25.3759	-0.24052	0.409455	none
TMEM41A	Transmembrane protein 41A	Q96HV5	23.7486	24.2566	23.4425	23.273	24.1948	23.6534	-0.159289	0.295974	none
COX14	Cytochrome c oxidase assembly protein COX14	Q96I36	22.192	23.0976	22.0054	21.5401	22.9121	22.1572	-0.279414	0.282613	none
YME1L1	ATP-dependent zinc metalloprotease YME1L1	Q96TA2	23.1312	23.7755	23.1686	23.2201	23.8566	23.4041	0.0839772	0.123239	none
SUCLG2	Succinyl-CoA ligase [GDP-forming] subunit beta, mitochondrial	Q96I99	24.7064	24.8715	24.3922	24.4909	25.0993	24.8496	0.107127	0.195392	none
GMPPA	Mannose-1-phosphate guanyltransferase alpha	Q96IJ6	26.2849	26.5908	26.0526	25.6984	26.4038	26.0498	-0.306541	0.794146	none
USMG5	Up-regulated during skeletal muscle growth protein 5	Q96IX5	27.7811	28.1235	27.3559	26.981	28.0031	27.7631	-0.216438	0.282613	none
EPSTI1	Epithelial-stromal interaction protein 1	Q96J88	22.1412	22.3552	21.5017	21.5919	22.5303	22.3645	0.111152	0.133537	none
VPS39	Vam6/Vps39-like protein	Q96JC1	22.9076	23.3605	22.8266	22.5232	23.4936	23.1711	-0.0184229	0.0226392	none
CHAMP1	Chromosome alignment-maintaining phosphoprotein 1	Q96JM3	22.7333	22.958	22.2216	22.6812	23.4879	22.996	0.365614	0.795968	none
SLC35E1	Solute carrier family 35 member E1	Q96K37	26.4465	26.7247	25.9638	25.9988	27.105	26.6085	0.145816	0.190399	none
CLPTM1L	Cleft lip and palate transmembrane protein 1-like protein	Q96KA5	25.2581	25.6512	24.9445	24.6318	25.6517	25.2256	-0.162788	0.278418	none
DNAJC1	DnaJ homolog subfamily C member 1	Q96KC8	21.9464	21.9939	22.3619	21.8336	22.4462	21.9849	-0.0618908	0.0385456	none
DHRS1	Dehydrogenase/reductase SDR family member 1	Q96LJ7	24.0261	24.2452	23.2106	23.1887	23.9929	23.8406	-0.204605	0.243288	none
MBOAT7	Lysophospholipid acyltransferase 7	Q96N66	29.2627	29.9555	28.7042	28.751	29.8079	29.0731	-0.142863	0.117083	none
DOCK7	Dedicator of cytokinesis protein 7	Q96N67	23.5673	23.9787	23.5908	23.5317	24.3725	23.8481	0.155954	0.27766	none
SFXN2	Sideroflexin-2	Q96NB2	23.1623	23.8894	22.9561	23.0285	23.8449	23.1346	-0.0519749	0.0567315	none
SLC38A2	Sodium-coupled neutral amino acid transporter 2	Q96QD8	24.7642	25.2512	24.2649	24.4465	25.1945	24.3873	-0.135483	0.15089	none
XPO6	Exportin-6	Q96QU8	23.028	23.4167	22.5104	22.5364	23.4691	22.9977	-0.0354645	0.0478866	none
MED15	Mediator of RNA polymerase II transcription subunit 15	Q96RN5	23.8961	23.901	23.4985	23.0535	24.1977	23.648	-0.180374	0.243288	none
MCCC1	Methylcrotonoyl-CoA carboxylase subunit alpha, mitochondrial	Q96RQ3	32.0183	32.3415	31.5495	31.4529	32.312	32.1947	-0.0248711	0.0188147	none
ERBB2IP	Protein LAP2	Q96RT1	26.6103	27.0428	26.3037	26.4007	27.2852	26.8517	0.146419	0.276402	none
GPX7	Glutathione peroxidase 7	Q96SL4	23.9017	24.8436	23.938	23.9091	24.6846	24.3865	0.0487368	0.0480702	none
MMS19	MMS19 nucleotide excision repair protein homolog	Q96T76	23.0204	23.4126	22.7704	22.4914	23.849	23.0271	0.00577509	0.00583606	none
FAM129B	Niban-like protein 1	Q96TA1	24.8168	24.721	24.5347	24.4981	24.9411	24.8051	0.00811398	0.0073011	none
VAT1	Synaptic vesicle membrane protein VAT-1 homolog	Q99536	27.5683	27.9114	27.2593	27.0534	27.6265	27.2077	-0.331556	0.795968	none
SDHC	Succinate dehydrogenase cytochrome b560 subunit, mitochondrial	Q99643	24.9439	25.6858	24.3289	24.5094	25.5057	24.4967	-0.200604	0.152885	none
HSD17B10	3-hydroxyacyl-CoA dehydrogenase type-2	Q99714	24.1479	24.8615	24.0315	24.6264	24.5831	24.1927	0.066229	0.0470896	none
TM9SF2	Transmembrane 9 superfamily member 2	Q99805	22.4437	22.9024	22.6454	22.2593	23.4383	22.2028	-0.0799394	0.0520541	none
CCT7	T-complex protein 1 subunit eta	Q99832	27.8218	28.2198	27.6122	27.458	27.9499	27.6462	-0.247247	0.545557	none
AGPAT1	1-acyl-sn-glycerol-3-phosphate acyltransferase alpha	Q99943	25.4924	26.2794	25.5238	25.2844	26.0509	25.4962	-0.203568	0.30801	none
ZFYVE21	Zinc finger FYVE domain-containing protein 21	Q9BQ24	22.4342	23.4361	22.7133	22.6803	23.6878	23.2287	0.287858	0.326041	none
C17orf62	Uncharacterized protein C17orf62	Q9BQA9	24.4299	24.9345	23.953	23.6753	24.8837	24.1591	-0.249204	0.310358	none
VKORC1	Vitamin K epoxide reductase complex subunit 1	Q9BQB6	25.3857	26.1734	24.7262	25.4121	26.3319	25.4122	0.238742	0.190399	none
VIMP	Selenoprotein S	Q9BQE4	25.8569	26.5635	26.028	25.5953	26.4185	26.2907	-0.094551	0.105249	none
SLC25A21	Mitochondrial 2-oxodicarboxylate carrier	Q9BQT8	24.5344	25.0945	23.9822	23.9901	25.0402	24.3848	-0.115722	0.123565	none
AIFM2	Apoptosis-inducing factor 2	Q9BRQ8	24.1645	24.6391	24.2201	23.2093	24.3649	24.0393	-0.517151	0.763602	none
PELO	Protein pelota homolog	Q9BRX2	26.1	26.255	25.8419	25.7014	26.4533	26.217	0.0111704	0.0121518	none
TMEM175	Transmembrane protein 175	Q9BSA9	23.1768	23.5302	22.6929	22.8104	23.5372	22.8118	-0.132824	0.181129	none
NTPCR	Cancer-related nucleoside-triphosphatase	Q9BSD7	26.7582	27.3411	26.6982	26.6239	27.4487	27.3659	0.167649	0.232226	none
C19orf52	Uncharacterized protein C19orf52	Q9BSF4	24.4076	25.4364	24.3496	24.0909	25.3138	24.271	-0.222332	0.180862	none
SLC25A33	Solute carrier family 25 member 33;Solute carrier family 25 member 36	Q9BSK2	22.3957	22.9769	21.9338	21.779	22.4586	22.4597	-0.255917	0.346396	none
ALG1	Chitobiosyldiphosphodolichol beta-mannosyltransferase	Q9BT22	26.132	26.7317	25.8957	25.5693	26.6845	26.1339	-0.170971	0.234725	none
PI4K2A	Phosphatidylinositol 4-kinase type 2-alpha	Q9BTU6	22.7146	23.1927	22.4262	22.0719	22.7977	22.1365	-0.495221	0.967172	none
TMEM43	Transmembrane protein 43	Q9BTV4	22.5451	23.1817	22.5085	21.7874	23.1514	22.581	-0.287304	0.346396	none
DHRS4	Dehydrogenase/reductase SDR family member 4	Q9BTZ2	21.8836	22.353	21.5293	21.5014	22.0478	22.0296	-0.115692	0.166373	none
LMF2	Lipase maturation factor 2	Q9BU23	26.215	26.8533	26.061	25.9395	27.3365	26.4597	0.156345	0.143535	none
SPON2	Spondin-2	Q9BUD6	24.3291	24.6359	23.897	23.8648	24.7728	24.3214	-0.0173258	0.0231981	none
TUBB6	Tubulin beta-6 chain	Q9BUF5	31.5364	31.8789	31.2817	30.9423	31.9648	31.5639	-0.116435	0.141535	none
DERL1	Derlin-1	Q9BUN8	27.8984	28.16	27.2998	27.1195	28.0295	27.5042	-0.281865	0.409455	none
MRI1	Methylthioribose-1-phosphate isomerase	Q9BV20	23.9875	24.435	23.6126	23.845	24.5429	24.1035	0.100942	0.187262	none
TMEM109	Transmembrane protein 109	Q9BVC6	24.082	24.8004	24.2728	22.9202	24.7961	24.0732	-0.499634	0.349574	none
PTDSS2	Phosphatidylserine synthase 2	Q9BVG9	22.5531	22.8926	21.6213	22.0984	22.8898	22.0186	-0.0750919	0.0520541	none
DUSP23	Dual specificity protein phosphatase 23	Q9BVJ7	25.7037	26.0359	25.1593	24.7519	25.638	25.2026	-0.484605	0.917276	none
ALG8	Probable dolichyl pyrophosphate Glc1Man9GlcNAc2 alpha-1,3-glucosyltransferase	Q9BVK2	24.5486	24.8382	23.8724	24.3218	25.184	24.5209	0.204891	0.282613	none
TMED9	Transmembrane emp24 domain-containing protein 9	Q9BVK6	24.2415	24.3242	23.7237	23.3166	24.4444	24.2338	-0.146163	0.152885	none
RUSC1	RUN and SH3 domain-containing protein 1	Q9BVN2	21.6601	21.9858	21.834	21.7621	22.3336	21.7723	0.0775995	0.0748352	none
TIMM21	Mitochondrial import inner membrane translocase subunit Tim21	Q9BVV7	24.9531	25.6696	24.6021	24.702	25.5707	25.0923	-0.00328403	0.00392989	none
ELOVL1	Elongation of very long chain fatty acids protein 1	Q9BW60	27.8267	28.2043	27.932	27.2163	28.1989	27.9107	-0.255888	0.348074	none
SFXN3	Sideroflexin-3	Q9BWM7	30.9091	31.4433	30.4715	30.2005	31.2635	30.8431	-0.215144	0.234725	none
CHID1	Chitinase domain-containing protein 1	Q9BWS9	23.5932	23.8766	23.0945	22.8039	24.022	23.6313	-0.0846914	0.089622	none
CARD6	Caspase recruitment domain-containing protein 6	Q9BX69	22.621	23.3363	22.7852	23.1832	24.131	23.7477	0.723734	1.18408	none
SGPP1	Sphingosine-1-phosphate phosphatase 1	Q9BX95	25.3335	26.0277	25.1176	25.3124	26.1263	25.5787	0.130172	0.195392	none
GNB1L	Guanine nucleotide-binding protein subunit beta-like protein 1	Q9BYB4	22.3919	22.4178	21.281	21.8928	22.2423	22.1237	0.000227489	0.000340759	none
MRPL37	39S ribosomal protein L37, mitochondrial	Q9BZE1	23.0106	23.4516	22.4113	22.5784	23.4448	22.6267	-0.127536	0.141535	none
RAB34	Ras-related protein Rab-34	Q9BZG1	27.4723	27.87	27.2087	27.0826	27.824	27.3864	-0.132892	0.282613	none
TRIM4	E3 ubiquitin-protein ligase TRIM4	Q9C037	27.3192	27.8461	27.2567	26.8145	27.6355	27.3021	-0.269385	0.513557	none
DERL2	Derlin-2	Q9GZP9	25.8727	26.1556	25.1932	25.4342	26.1082	25.4445	-0.128866	0.14828	none
ELOVL4	Elongation of very long chain fatty acids protein 4	Q9GZR5	23.7435	23.7272	23.582	23.3445	23.6772	23.6157	-0.188901	0.222145	none
SRR	Serine racemase	Q9GZT4	24.0725	24.532	23.6192	23.4031	24.6986	23.9683	-0.100272	0.104154	none
EGLN1	Egl nine homolog 1	Q9GZT9	22.9099	22.8893	22.7008	22.5279	23.3853	23.1169	0.127579	0.152885	none
MTFR1L	Mitochondrial fission regulator 1-like	Q9H019	24.2134	24.3909	23.8753	23.7395	24.8315	24.5287	0.15895	0.222183	none
TMEM126A	Transmembrane protein 126A	Q9H061	27.2584	28.2231	26.8875	27.0793	28.001	27.5983	0.0551747	0.0411745	none
XRN2	5-3 exoribonuclease 2	Q9H0D6	23.3902	23.3333	23.0612	23.1879	23.9492	23.378	0.193374	0.27693	none
SIK2	Serine/threonine-protein kinase SIK2	Q9H0K1	24.0135	24.4402	23.6016	23.4753	24.4159	23.8139	-0.167147	0.289323	none
NT5C3A	5-nucleotidase;Cytosolic 5-nucleotidase 3A	Q9H0P0	21.4507	22.012	21.6618	21.3977	21.7804	22.01	-0.0307706	0.0224098	none
RAB1B	Ras-related protein Rab-1B	Q9H0U4	25.7147	26.087	25.7337	25.3318	26.0381	25.6977	-0.203426	0.385399	none
UNC93B1	Protein unc-93 homolog B1	Q9H1C4	21.5142	22.7011	21.5145	21.3448	22.4995	21.7598	-0.0944004	0.0707981	none
WNT5B	Protein Wnt-5b;Protein Wnt	Q9H1J7	22.1974	22.6634	21.4752	22.3257	23.1607	22.6481	0.545875	0.83456	none
SLC25A51	Solute carrier family 25 member 51	Q9H1U9	23.0465	23.7005	23.0813	22.926	23.8828	23.6337	0.155464	0.228579	none
EHD4	EH domain-containing protein 4	Q9H223	26.9807	27.2431	26.8212	26.7085	27.3632	27.0666	-0.0155759	0.0231981	none
SLC25A32	Mitochondrial folate transporter/carrier	Q9H2D1	25.3968	26.1027	25.1143	25.0718	25.9843	25.3573	-0.116175	0.147014	none
GHITM	Growth hormone-inducible transmembrane protein	Q9H3K2	21.2777	21.7502	20.7597	20.7179	21.1103		-0.39329	0.583448	none
TXNIP	Thioredoxin-interacting protein	Q9H3M7	24.8477	25.2507	24.5057	24.3819	25.3819	24.78	-0.0689952	0.103658	none
OSGEPL1	Probable tRNA N6-adenosine threonylcarbamoyltransferase, mitochondrial	Q9H4B0	23.0018	23.5094	22.7279	23.1465	23.489	23.3593	0.198914	0.308979	none
ALG2	Alpha-1,3/1,6-mannosyltransferase ALG2	Q9H553	25.094	25.3621	24.7796	24.7762	25.5712	25.0429	0.00252788	0.00412928	none
TFB2M	Dimethyladenosine transferase 2, mitochondrial	Q9H5Q4	26.2537	26.921	25.8702	26.0679	27.021	26.475	0.124641	0.14828	none
OPA3	Optic atrophy 3 protein	Q9H6K4		22.9596	22.4193	22.6806	23.085	22.4322	0.881712	0.267911	none
PEAK1	Pseudopodium-enriched atypical kinase 1	Q9H792	23.2048	23.7843	22.7729	22.9314	23.7748	23.2252	0.00449813	0.00583606	none
SMYD3	Histone-lysine N-methyltransferase SMYD3	Q9H7B4	21.4467	22.2132	21.4729	21.6297	21.878	21.9608	0.0577416	0.050247	none
PTGES2	Prostaglandin E synthase 2;Prostaglandin E synthase 2 truncated form	Q9H7Z7	23.5775	24.0444	23.353	23.0171	23.9701	23.6683	-0.156041	0.282613	none
ACAD9	Acyl-CoA dehydrogenase family member 9, mitochondrial	Q9H845	24.8267	25.4606	24.6645	24.3369	25.4482	24.8771	-0.144749	0.201968	none
SRD5A3	Polyprenol reductase	Q9H8P0	25.184	25.2635	24.2776	24.5533	25.339	25.0358	0.0172564	0.0121518	none
RNF121	RING finger protein 121	Q9H920	21.5197	21.9962	21.1471	21.7347	22.3956	21.9572	0.421123	0.945824	none
SLC25A22	Mitochondrial glutamate carrier 1	Q9H936	28.9379	29.8129	28.6602	28.9891	29.8246	29.4797	0.248238	0.276402	none
SFXN1	Sideroflexin-1	Q9H9B4	29.9348	30.4653	29.7079	29.2129	30.1947	29.8557	-0.324837	0.457988	none
SLC52A2	Solute carrier family 52, riboflavin transporter, member 2	Q9HAB3	22.9173	23.0179	22.2729	22.3937	22.6923	22.4987	-0.261888	0.330854	none
XPO5	Exportin-5	Q9HAV4	20.8419	21.5527		20.9125	22.1252	21.267	0.355322	0.461667	none
RDH14	Retinol dehydrogenase 14	Q9HBH5	24.6135	25.5758	24.5652	24.7341	25.4607	25.246	0.178862	0.212093	none
SLC38A10	Putative sodium-coupled neutral amino acid transporter 10	Q9HBR0	25.5994	26.0386	25.2614	24.9644	26.0553	25.6006	-0.14054	0.202212	none
TMEM165	Transmembrane protein 165	Q9HC07	24.9605	25.0468	24.3959	24.3436	25.2062	24.5968	-0.135069	0.202212	none
SLC25A19	Mitochondrial thiamine pyrophosphate carrier	Q9HC21	24.9918	25.8359	24.8179	24.7792	25.6578	25.172	-0.0618214	0.0659662	none
NEK6	Serine/threonine-protein kinase Nek6	Q9HC98	24.9984	25.2094	24.0233	24.3371	25.2169	24.7057	-0.0416974	0.0329166	none
MCCC2	Methylcrotonoyl-CoA carboxylase beta chain, mitochondrial	Q9HCC0	26.1511	26.4167	25.8835	25.5356	26.2934	25.9841	-0.260353	0.582442	none
TANC2	Protein TANC2	Q9HCD6	23.0271	23.4992	22.3388	22.6077	23.6941	23.3218	0.201513	0.233451	none
PREB	Prolactin regulatory element-binding protein	Q9HCU5	23.9774	24.4705	23.7552	23.5225	24.5735	23.8073	-0.149533	0.231682	none
ATP13A1	Manganese-transporting ATPase 13A1	Q9HD20	24.8188	25.2339	24.4314	24.4219	25.2642	24.7562	-0.0636241	0.104154	none
TM9SF3	Transmembrane 9 superfamily member 3	Q9HD45	25.2498	25.705	24.9066	25.1604	25.9803	25.4677	0.199758	0.385399	none
ARFGAP3	ADP-ribosylation factor GTPase-activating protein 3	Q9NP61	24.8274	25.2454	24.843	23.7312	24.7224	24.4507	-0.717695	1.25075	none
RAB18	Ras-related protein Rab-18	Q9NP72	24.9496	25.3578	24.6801	24.5353	25.1755	24.9697	-0.151918	0.310358	none
TIMMDC1	Complex I assembly factor TIMMDC1, mitochondrial	Q9NPL8	27.2744	27.9581	27.023	26.8203	27.8928	27.3518	-0.109893	0.123239	none
PDLIM7	PDZ and LIM domain protein 7	Q9NR12	27.9495	28.2867	27.6944	27.7301	28.4529	28.1145	0.0762618	0.145599	none
SLC17A5	Sialin	Q9NRA2	24.6185	24.5993	24.4044	23.5381	24.5205	24.0493	-0.552276	0.906215	none
ABCB10	ATP-binding cassette sub-family B member 10, mitochondrial	Q9NRK6	25.2377	25.7469	25.0181	25.0134	25.7763	25.4398	0.0266633	0.041751	none
AGPAT4	1-acyl-sn-glycerol-3-phosphate acyltransferase delta	Q9NRZ5	25.6169	26.1404	25.2275	25.2234	26.182	25.604	-0.0405811	0.0480702	none
AGPAT3	1-acyl-sn-glycerol-3-phosphate acyltransferase gamma	Q9NRZ7	27.5317	28.1253	27.0704	27.2062	28.077	27.2821	-0.102227	0.104048	none
TM7SF3	Transmembrane 7 superfamily member 3	Q9NS93	23.5182	24.2174	23.1784	23.3893	24.2061	23.5089	0.0113258	0.00823459	none
FARSB	Phenylalanine--tRNA ligase beta subunit	Q9NSD9	24.9785	25.0616	24.6319	24.67	25.3002	25.0937	0.0817539	0.123239	none
IARS2	Isoleucine--tRNA ligase, mitochondrial	Q9NSE4	26.3974	26.8844	26.1907	25.9156	26.6081	26.3737	-0.239595	0.484089	none
SLC35D1	UDP-glucuronic acid/UDP-N-acetylgalactosamine transporter	Q9NTN3	22.5609	22.3895	22.3961	21.5825	22.312	22.3926	-0.402276	0.385399	none
ECHDC1	Ethylmalonyl-CoA decarboxylase	Q9NTX5	24.9188	25.0517	24.665	24.1287	24.9333	24.5289	-0.396686	0.888737	none
DECR2	Peroxisomal 2,4-dienoyl-CoA reductase	Q9NUI1	26.8545	27.2555	26.3751	26.449	27.2235	26.8394	-0.0391063	0.0508611	none
AGPAT5	1-acyl-sn-glycerol-3-phosphate acyltransferase epsilon	Q9NUQ2	25.8602	26.4153	25.3833	25.4619	26.5252	25.9123	0.0317097	0.0312175	none
ABCF3	ATP-binding cassette sub-family F member 3	Q9NUQ8	26.0556	26.4218	25.9592	25.5267	26.393	25.8923	-0.255324	0.521256	none
ABCB8	ATP-binding cassette sub-family B member 8, mitochondrial	Q9NUT2	23.8132	24.1204	23.3468	23.3521	24.3755	23.6825	-0.00697901	0.0073011	none
FAM105A	Inactive ubiquitin thioesterase FAM105A	Q9NUU6	26.7814	27.7362	26.6393	26.8098	27.8391	27.1716	0.173734	0.166373	none
PARVA	Alpha-parvin	Q9NVD7	22.4804	23.042	22.3814	22.2302	23.2187	22.7641	0.0526662	0.0784824	none
DNAJC11	DnaJ homolog subfamily C member 11	Q9NVH1	27.5983	28.1205	27.1124	27.1546	28.1627	27.6466	-0.0025128	0.00367485	none
ATAD3A	ATPase family AAA domain-containing protein 3A;ATPase family AAA domain-containing protein 3C	Q9NVI7	23.8407	24.4922	23.489	23.9525	24.8956	24.3624	0.412362	0.710477	none
ARL8B	ADP-ribosylation factor-like protein 8B	Q9NVJ2	28.0212	28.6729	27.7051	27.2541	28.2783	27.9688	-0.344973	0.411043	none
ANO10	Anoctamin-10	Q9NW15	25.336	25.669	25.1062	24.8854	25.6476	25.2835	-0.146732	0.327798	none
CCDC109B	Calcium uniporter regulatory subunit MCUb, mitochondrial	Q9NWR8	23.5643	23.6706	22.7709	22.8852	23.9973	23.3264	0.0169555	0.0121518	none
OCIAD1	OCIA domain-containing protein 1	Q9NX40	24.1582	24.4823	23.6398	23.5893	24.2034	24.1296	-0.170381	0.27308	none
MARCH5	E3 ubiquitin-protein ligase MARCH5	Q9NX47	22.4945	22.9525	22.3042	21.4984	22.3846	21.4593	-0.855333	1.32869	none
SMPD4	Sphingomyelin phosphodiesterase 4	Q9NXE4	25.2811	25.5961	24.7474	24.9803	26.0574	25.2594	0.175349	0.231072	none
DNAJB12	DnaJ homolog subfamily B member 12	Q9NXW2	25.4028	25.7395	25.2414	25.0613	25.7425	25.4464	-0.0929297	0.187214	none
ELOVL5	Elongation of very long chain fatty acids protein 5;Elongation of very long chain fatty acids protein	Q9NYP7	25.6192	26.1786	25.3135	25.1326	26.3158	25.8292	0.00821386	0.0073011	none
FASTKD2	FAST kinase domain-containing protein 2	Q9NYY8	24.8893	25.2514	24.47	24.7453	25.514	24.9621	0.15357	0.286379	none
TECR	Very-long-chain enoyl-CoA reductase	Q9NZ01	29.8128	30.4327	29.5403	29.5556	30.5463	30.0531	0.0791384	0.0837321	none
ERAP1	Endoplasmic reticulum aminopeptidase 1	Q9NZ08	22.7929	23.5413	22.7482	22.8059	23.525	22.9308	0.00774636	0.0073011	none
CISD1	CDGSH iron-sulfur domain-containing protein 1	Q9NZ45	24.3976	24.7267	23.9033	23.9974	24.745	24.0899	-0.116235	0.168423	none
MTCH1	Mitochondrial carrier homolog 1	Q9NZJ7	28.4976	29.3121	27.9648	28.3537	29.4249	28.5055	0.122655	0.084751	none
EHD2	EH domain-containing protein 2	Q9NZN4	26.0525	26.3857	25.805	25.9713	26.7206	26.3416	0.215709	0.492171	none
LMCD1	LIM and cysteine-rich domains protein 1	Q9NZU5	27.1	27.4147	26.9673	26.2904	27.0357	26.8757	-0.472854	0.96949	none
THYN1	Thymocyte nuclear protein 1	Q9P016	21.8684	21.7946	21.7094	21.6612	22.2272	22.2814	0.21517	0.229471	none
CRIPT	Cysteine-rich PDZ-binding protein	Q9P021	20.5122	21.4135	21.0137	21.087	21.2579	21.7815	0.342697	0.243534	none
HACD3	Very-long-chain (3R)-3-hydroxyacyl-CoA dehydratase 3	Q9P035	25.9629	26.641	25.9037	26.0196	26.865	26.439	0.224396	0.383641	none
NDUFA13	NADH dehydrogenase [ubiquinone] 1 alpha subcomplex subunit 13	Q9P0J0	24.1565	24.4081	23.9333	23.7211	24.4832	24.1203	-0.107201	0.223498	none
VAPA	Vesicle-associated membrane protein-associated protein A	Q9P0L0	23.426	23.6777	23.1059	23.1414	23.8564	23.4593	0.031721	0.0513784	none
SH3BP4	SH3 domain-binding protein 4	Q9P0V3	26.7046	27.3353	26.371	26.7119	27.5768	26.9428	0.225368	0.327798	none
TMEM181	Transmembrane protein 181	Q9P2C4	21.8078	21.8811	21.2906	21.3145	22.0545	22.1897	0.141505	0.14828	none
RRBP1	Ribosome-binding protein 1	Q9P2E9	23.2964	24.184	23.1722	23.672	23.8974	24.2567	0.338426	0.310074	none
LARS	Leucine--tRNA ligase, cytoplasmic	Q9P2J5	22.0017	22.2607	21.7824	22.2706	22.462	22.2706	0.265479	0.335596	none
FRMD4A	FERM domain-containing protein 4A	Q9P2Q2	23.3809	23.5982	23.161	22.7165	23.8133	23.4227	-0.11103	0.15089	none
ANKFY1	Rabankyrin-5	Q9P2R3	25.1743	25.3958	24.9959	24.4806	25.4294	24.8571	-0.314004	0.589762	none
STOML1	Stomatin-like protein 1	Q9UBI4	22.727	23.1272	22.4532	22.5347	23.2391	22.7214	0.0105572	0.0121518	none
DHCR7	7-dehydrocholesterol reductase	Q9UBM7	29.971	30.5458	29.709	29.4512	30.6058	29.9302	-0.122767	0.123565	none
DNAJB11	DnaJ homolog subfamily B member 11	Q9UBS4	23.0159	23.1084	22.7035	22.7929	23.2427	23.0359	0.0295431	0.0349846	none
SLC25A10	Mitochondrial dicarboxylate carrier	Q9UBX3	25.7923	26.664	25.6444	25.6447	26.7379	26.1798	0.106134	0.104154	none
AASS	Alpha-aminoadipic semialdehyde synthase, mitochondrial;Lysine ketoglutarate reductase;Saccharopine dehydrogenase	Q9UDR5	22.1715	22.7553	21.8953	22.0391	22.7385	22.307	0.0345812	0.0508611	none
UQCR10	Cytochrome b-c1 complex subunit 9	Q9UDW1	25.3998	26.1906	25.0573	25.1436	26.1803	25.4973	0.00854116	0.00710581	none
DNAJB4	DnaJ homolog subfamily B member 4	Q9UDY4	22.8397	22.9653	22.9999	22.4868	23.3732	23.4051	0.106021	0.0813176	none
FTSJ1	Putative tRNA (cytidine(32)/guanosine(34)-2-O)-methyltransferase	Q9UET6	22.0793	22.2818	21.8404	21.6347	22.3039	22.161	-0.085469	0.126077	none
VTI1B	Vesicle transport through interaction with t-SNAREs homolog 1B	Q9UEU0	23.1033	22.9796	23.1602	22.534	23.0632	23.3581	-0.144191	0.097614	none
STK39	STE20/SPS1-related proline-alanine-rich protein kinase	Q9UEW8	25.7198	25.9077	25.1771	25.4188	26.0039	25.5921	0.0201727	0.0250849	none
PISD	Phosphatidylserine decarboxylase proenzyme;Phosphatidylserine decarboxylase alpha chain;Phosphatidylserine decarboxylase beta chain	Q9UG56	25.8269	26.7104	25.6754	25.7392	26.6905	26.2003	0.090755	0.092874	none
ABCF2	ATP-binding cassette sub-family F member 2	Q9UG63	27.4914	28.0754	27.5079	27.8088	28.5473	28.1708	0.438245	0.945766	none
TES	Testin	Q9UGI8	22.1117	22.1141	21.5057	21.322	21.4191	21.6228	-0.510692	0.511019	none
ARMCX3	Armadillo repeat-containing X-linked protein 3	Q9UH62	23.9025	24.4717	23.9315	23.9182	24.7192	24.4223	0.202308	0.356872	none
LIMA1	LIM domain and actin-binding protein 1	Q9UHB6	26.3046	26.6074	25.9465	25.7615	26.6239	26.1861	-0.143252	0.282613	none
CHORDC1	Cysteine and histidine-rich domain-containing protein 1	Q9UHD1	23.4078	23.297	23.1126	22.7255	23.3495	23.2276	-0.221398	0.282613	none
SEPT9	Septin-9	Q9UHD8	23.7857	23.9848	23.2412	23.32	24.1625	23.6843	0.000991561	0.00226331	none
STEAP1	Metalloreductase STEAP1	Q9UHE8	22.7426	23.2647	22.2173	22.2421	23.2123	22.5589	-0.122838	0.157474	none
TMEM2	Transmembrane protein 2	Q9UHN6	22.8236	22.8895	22.151		22.7199	22.282	-1.04602	0.400089	none
CYB5R1	NADH-cytochrome b5 reductase 1	Q9UHQ9	24.1246	24.8467	23.953	23.6523	24.5032	23.9732	-0.315717	0.530166	none
SLC25A13	Calcium-binding mitochondrial carrier protein Aralar2	Q9UJS0	26.967	27.8986	26.6714	26.8867	27.939	27.3329	0.15961	0.141535	none
C14orf1	Probable ergosterol biosynthetic protein 28	Q9UKR5	27.0644	27.4221	26.4147	26.4874	27.1715	26.5956	-0.264922	0.350223	none
POMT2	Protein O-mannosyl-transferase 2	Q9UKY4	23.2909	23.9849	23.1865	23.5414	24.375	23.5502	0.283367	0.383641	none
RAB21	Ras-related protein Rab-21	Q9UL25	27.1066	27.7491	26.9857	26.633	27.4332	27.0163	-0.300051	0.55971	none
RAB22A	Ras-related protein Rab-22A;Ras-related protein Rab-31	Q9UL26	23.2959	23.5687	23.374	22.6581	23.5723	23.1713	-0.32753	0.492171	none
ZDHHC8	Probable palmitoyltransferase ZDHHC8	Q9ULC8	22.4255	22.4623	22.0648	21.7828	22.7231	21.9406	-0.219811	0.302519	none
TMCO1	Transmembrane and coiled-coil domain-containing protein 1	Q9UM00	26.8	27.3514	26.365	26.4956	27.4414	27.033	0.103726	0.123565	none
USP18	Ubl carboxyl-terminal hydrolase 18;Putative ubiquitin carboxyl-terminal hydrolase 41	Q9UMW8	23.8073	24.0134	23.4772	23.4643	24.3756	23.9601	0.118001	0.227274	none
VPS4A	Vacuolar protein sorting-associated protein 4A	Q9UN37	27.7051	27.8303	27.305	27.0289	27.676	27.4551	-0.273417	0.513557	none
DUSP12	Dual specificity protein phosphatase 12	Q9UNI6	23.1904	23.482	22.8757	22.6264	23.5048	23.02	-0.182889	0.385399	none
TRIM33	E3 ubiquitin-protein ligase TRIM33	Q9UPN9	24.674	24.7136	23.8891	24.3164	25.1148	24.8223	0.275511	0.360052	none
DOLK	Dolichol kinase	Q9UPQ8	22.59	23.1804	22.0945	21.8703	23.4941	22.3776	-0.09114	0.0588007	none
TBC1D2B	TBC1 domain family member 2B	Q9UPU7	22.2264	22.2814	21.7416	21.503	22.8447	22.2557	0.0686403	0.0644342	none
GNE	Bifunctional UDP-N-acetylglucosamine 2-epimerase/N-acetylmannosamine kinase;UDP-N-acetylglucosamine 2-epimerase (hydrolyzing);N-acetylmannosamine kinase	Q9Y223	24.4383	24.5995	24.0762	24.0382	24.8705	24.3905	0.0124025	0.0128978	none
PLAA	Phospholipase A-2-activating protein	Q9Y263	24.8317	25.0577	24.5743	24.4322	25.348	24.761	-0.0225574	0.0318253	none
NUDC	Nuclear migration protein nudC	Q9Y266	21.3727	21.2946	22.0358	20.9572	21.4892	21.4181	-0.327965	0.186612	none
VDAC3	Voltage-dependent anion-selective channel protein 3	Q9Y277	25.7201	26.1403	25.2472	25.0014	25.967	25.2168	-0.356653	0.530166	none
FARSA	Phenylalanine--tRNA ligase alpha subunit	Q9Y285	29.8421	30.2569	29.5475	29.0642	30.1494	29.9205	-0.213353	0.246243	none
AKAP2	A-kinase anchor protein 2	Q9Y2D5	25.4778	25.666	25.1717	25.3476	25.8369	25.5551	0.0920031	0.152885	none
FNDC3A	Fibronectin type-III domain-containing protein 3A	Q9Y2H6	23.3429	23.2874	23.1727	23.0496	23.7516	23.4149	0.0883557	0.101185	none
SIK3	Serine/threonine-protein kinase SIK3	Q9Y2K2	25.2153	25.6508	24.8337	24.6867	25.756	25.0768	-0.108669	0.147737	none
GSTK1	Glutathione S-transferase kappa 1	Q9Y2Q3	27.4726	27.7382	27.2444	26.9132	27.7237	27.2464	-0.236799	0.502826	none
ACOT9	Acyl-coenzyme A thioesterase 9, mitochondrial	Q9Y305	29.1472	29.6452	29.0253	28.6804	29.6278	29.2125	-0.142823	0.229267	none
MEMO1	Protein MEMO1	Q9Y316	24.2093	24.3126	23.69	23.3707	24.3566	24.0075	-0.208142	0.325062	none
TMX2	Thioredoxin-related transmembrane protein 2	Q9Y320	25.2683	25.714	24.8358	24.2959	25.4789	24.6025	-0.529073	0.749129	none
LUC7L2	Putative RNA-binding protein Luc7-like 2	Q9Y383	25.7872	25.8828	25.4322	25.0145	25.8305	25.6318	-0.255828	0.411043	none
SBDS	Ribosome maturation protein SBDS	Q9Y3A5	24.0198	23.7028	23.2832	23.4842	24.1376	23.7094	0.0577221	0.0492358	none
GOLT1B	Vesicle transport protein GOT1B	Q9Y3E0	25.6349	26.0394	25.4646	25.141	26.0386	25.4675	-0.211818	0.411046	none
RTCB	tRNA-splicing ligase RtcB homolog	Q9Y3I0	26.4478	27.0478	26.277	26.4067	26.9759	26.7537	0.0727697	0.113251	none
RAP2C	Ras-related protein Rap-2c;Ras-related protein Rap-2b;Ras-related protein Rap-2a	Q9Y3L5	22.1288	22.3551	21.9572	21.8401	22.6382	22.3979	0.0943672	0.14828	none
STARD13	StAR-related lipid transfer protein 13	Q9Y3M8	23.8245	24.2115	23.8082	23.7362	24.4373	24.2104	0.130657	0.233451	none
SAMHD1	Deoxynucleoside triphosphate triphosphohydrolase SAMHD1	Q9Y3Z3	30.7298	31.0867	30.4207	30.4144	31.3326	30.9717	0.117992	0.161176	none
TLN1	Talin-1	Q9Y490	23.2516	23.376	22.8569	24.056	24.3129	24.1915	0.973075	1.57762	none
TLN2	Talin-2	Q9Y4G6	25.3123	24.4711	25.2122	24.7358	26.4436	26.5556	0.874478	0.379798	none
TELO2	Telomere length regulation protein TEL2 homolog	Q9Y4R8	24.7156	25.0994	24.2868	24.3768	25.0819	24.567	-0.0759983	0.123239	none
AFG3L2	AFG3-like protein 2	Q9Y4W6	28.5402	28.8591	28.5108	28.1904	28.9061	28.6449	-0.100648	0.170862	none
PPME1	Protein phosphatase methylesterase 1	Q9Y570	24.9792	25.2967	24.9038	24.4835	25.2776	24.8726	-0.230147	0.465108	none
PHLDA3	Pleckstrin homology-like domain family A member 3	Q9Y5J5	22.6212	23.4102	22.4099	22.7985	23.3047	23.1204	0.207576	0.287263	none
SRPRB	Signal recognition particle receptor subunit beta	Q9Y5M8	25.212	25.5668	25.0664	24.803	25.5216	25.2139	-0.150716	0.327749	none
GMPPB	Mannose-1-phosphate guanyltransferase beta	Q9Y5P6	24.5083	24.8778	24.4106	23.9465	24.8121	24.4422	-0.247068	0.497067	none
MAGED1	Melanoma-associated antigen D1	Q9Y5V3	27.1113	27.4946	26.6665	26.4086	27.506	26.9665	-0.176785	0.243534	none
SNX8	Sorting nexin-8	Q9Y5X2	24.6775	25.4295	24.7142	24.6564	25.4211	25.1925	0.100821	0.133537	none
UBIAD1	UbiA prenyltransferase domain-containing protein 1	Q9Y5Z9	24.6232	24.6487	23.6799	23.6379	24.4308	24.03	-0.335704	0.385399	none
SLC25A15	Mitochondrial ornithine transporter 1	Q9Y619	27.2901	27.9691	26.8424	27.0262	27.8093	27.2554	-0.0521203	0.0508611	none
ALG6	Dolichyl pyrophosphate Man9GlcNAc2 alpha-1,3-glucosyltransferase	Q9Y672	22.5878	22.6822	21.8631	22.6169	23.1302	22.3793	0.276619	0.292311	none
ALG5	Dolichyl-phosphate beta-glucosyltransferase	Q9Y673	27.0409	27.4558	26.7548	26.6078	27.3762	26.8612	-0.18295	0.368608	none
COPG1	Coatomer subunit gamma-1	Q9Y678	25.5596	25.8115	25.2625	25.6301	26.131	25.7415	0.240211	0.478795	none
AUP1	Ancient ubiquitous protein 1	Q9Y679	25.2782	25.5077	24.9094	24.8747	25.4601	25.0766	-0.144401	0.286379	none
NFS1	Cysteine desulfurase, mitochondrial	Q9Y697	24.0272	24.5911	24.0086	23.8759	24.4416	24.183	-0.0925092	0.15089	none
POMT1	Protein O-mannosyl-transferase 1	Q9Y6A1	22.6071	22.668	21.8943	21.8774	23.0148		-0.766461	0.262137	none
EMILIN1	EMILIN-1	Q9Y6C2	22.1147	20.7746	22.755	26.2712	26.6707	26.9032	4.69172	1.91773	up
MTCH2	Mitochondrial carrier homolog 2	Q9Y6C9	29.1021	29.786	28.783	28.45	29.5269	28.9186	-0.303505	0.349574	none
ARFGEF2	Brefeldin A-inhibited guanine nucleotide-exchange protein 2	Q9Y6D5	25.1407	25.3648	24.8241	24.7099	25.6267	25.0479	-0.0300332	0.0435105	none
CEPT1	Choline/ethanolaminephosphotransferase 1	Q9Y6K0	26.1006	26.5742	25.5259	25.8615	26.7438	26.1676	0.141547	0.180606	none
OAS3	2-5-oligoadenylate synthase 3	Q9Y6K5	22.9616	23.1768	22.7357	22.969	23.9475	23.4403	0.444757	0.923841	none
SQRDL	Sulfide:quinone oxidoreductase, mitochondrial	Q9Y6N5	31.1143	31.7069	30.9238	30.7774	31.6245	31.2861	-0.0616556	0.0733234	none
NCOA3	Nuclear receptor coactivator 3	Q9Y6Q9	25.057	25.4717	24.4966	24.753	25.709	25.2795	0.189412	0.278223	none

## Sheet: Fig. 6e
Gene	Protein names	Representative ID	LFQ intensity BSA_1	LFQ intensity BSA_2	LFQ intensity BSA_3	LFQ intensity deglycoPLAU_1	LFQ intensity deglycoPLAU_2	LFQ intensity deglycoPLAU_3	logFC_BSA_deglycoPLAU	p.adj.mod_BSA_deglycoPLAU	change_BSA_deglycoPLAU
SLC35B3	Adenosine 3-phospho 5-phosphosulfate transporter 2	Q9H1N7	23.5793	23.4585	23.4735	23.2985	23.8041	23.6994	-0.125233	0.124979	none
SERPINB6	Serpin B6	P35237	23.7507	23.9213	23.7106	23.7076	24.1359	23.6701	-0.196927	0.156957	none
TMPIT	Transmembrane protein 120A	Q9BXJ8	27.1012	26.8433	27.3536	27.2038	27.365	27.5601	-0.270126	0.228346	none
EHD1	EH domain-containing protein 1	Q9H4M9	27.0239	26.8197	26.7676	27.1172	27.3948	27.4426	-0.083252	0.0609357	none
SLC22A18	Solute carrier family 22 member 18	Q96BI1	26.5422	26.2921	26.068	26.4201	26.6773	26.669	-0.187231	0.147436	none
LRRC7	Leucine-rich repeat-containing protein 7	Q96NW7	22.6222	22.3971	22.7048	22.8562	22.6473	23.502	0.244134	0.156897	none
NOSIP	Nitric oxide synthase-interacting protein	Q9Y314	23.359	23.5139	23.3951	23.0978	23.4535	23.6721	-0.232574	0.22299	none
TXNRD1	Thioredoxin reductase 1, cytoplasmic	Q16881	23.0285	22.7737	21.7254	23.8902	23.1565	23.0956	0.678909	0.278497	none
GPX4	Glutathione peroxidase;Phospholipid hydroperoxide glutathione peroxidase, mitochondrial	P36969	24.8151	24.6579	24.2964	24.7802	24.7495	24.9059	-0.111483	0.0852615	none
UBXN8	UBX domain-containing protein 8	O00124	24.4694	23.7747	23.9988	24.2058	24.1856	24.6888	-0.0182919	0.0085546	none
NDUFS7	NADH dehydrogenase [ubiquinone] iron-sulfur protein 7, mitochondrial	O75251	23.193	22.785	23.1819	22.8612	23.3151	24.0068	0.134288	0.082627	none
ERGIC2	Endoplasmic reticulum-Golgi intermediate compartment protein 2	Q96RQ1	24.5802	24.0733	24.3878	24.211	24.6377	24.655	-0.145701	0.131566	none
TNFAIP3	Tumor necrosis factor alpha-induced protein 3;A20p50;A20p37	P21580	21.876	22.2019	22.3163	22.6162	22.9579	23.2341	0.6615	0.490055	none
SPCS2	Signal peptidase complex subunit 2	Q15005	26.0903	25.3289	25.7439	25.8858	26.0129	26.3642	-0.0698424	0.0494841	none
SLIRP	SRA stem-loop-interacting RNA-binding protein, mitochondrial	Q9GZT3	22.2847	22.2601	22.231	22.467	23.27	23.3294	0.62187	0.490055	none
GPX1	Glutathione peroxidase;Glutathione peroxidase 1	P07203	21.3156	21.1607		21.1914	22.0061	21.5787	0.75308	0.348714	none
RPL10	60S ribosomal protein L10;60S ribosomal protein L10-like	P27635	24.154	24.3903	24.3328	24.3733	24.4672	24.8202	-0.0488974	0.0358019	none
SELT	Selenoprotein T	P62341	23.889	23.4175	23.2631	23.7961	23.6824	24.1585	0.101444	0.0746807	none
SMTN		A0A087WVP4	26.1256	25.9107	26.6303	26.2108	26.508	26.6454	-0.234348	0.164119	none
BRP44L	Mitochondrial pyruvate carrier 1	Q9Y5U8	24.222	23.2127	23.9286	23.579		24.5357	-1.29877	0.220423	none
SH3GLB1	Endophilin-B1	Q9Y371	22.3424	21.9106	21.8175	22.4471	22.4274	22.0226	0.167692	0.116935	none
NOMO1	Nodal modulator 1;Nodal modulator 3;Nodal modulator 2	Q15155	20.5079		20.1319	21.2433	20.8086	20.3442	0.655166	0.343007	none
IQSEC1	IQ motif and SEC7 domain-containing protein 1	Q6DN90	22.8624	22.4474	23.5939	23.4288	23.294	23.898	0.3551	0.188764	none
TPM3	Tropomyosin alpha-4 chain;Tropomyosin alpha-3 chain;Tropomyosin alpha-1 chain	P67936	24.1061	24.0305	24.3799	24.4627	24.301	24.177	-0.150398	0.117231	none
TARDBP	TAR DNA-binding protein 43	Q13148	24.7714	24.8491	24.7443	25.3576	25.2879	25.2207	0.141095	0.122069	none
SYNJ2BP-COX16	Cytochrome c oxidase assembly protein COX16 homolog, mitochondrial	Q9P0S2	22.7217	22.3083	22.9018	23.0833	22.8048	23.7077	0.358489	0.22299	none
ADRM1	Proteasomal ubiquitin receptor ADRM1	Q16186	22	21.9625	22.4818	22.1533	22.3422	23.0297	0.226067	0.139971	none
MYPN	Myopalladin	Q86TC9	25.1959	24.9974	25.3202	25.684	25.5933	25.5231	0.0398225	0.028047	none
SLC16A6	Monocarboxylate transporter 7	O15403	22.7506	22.678	22.3038	23.4134	23.0862	22.5323	0.268263	0.147436	none
NDUFA10	NADH dehydrogenase [ubiquinone] 1 alpha subcomplex subunit 10, mitochondrial	O95299	26.6564	26.6661	26.7129	26.7641	27.1573	27.0481	-0.192968	0.147436	none
STOML2	Stomatin-like protein 2, mitochondrial	Q9UJZ1	22.7135	21.8344	23.2617	22.6259	22.5756	22.7039	-0.122629	0.0524099	none
TAP2	Antigen peptide transporter 2	Q03519	30.2188	29.7607	30.1112	30.3539	30.2673	30.7725	-0.379009	0.305075	none
APOOL	MICOS complex subunit MIC27	Q6UXV4	26.994	26.7738	27.5268	27.2993	27.3153	27.916	-0.149031	0.102901	none
TPD52L2	Tumor protein D54	O43399	23.331	23.0915	22.4602	23.6287	23.5148	23.4129	0.351386	0.224319	none
UGP2	UTP--glucose-1-phosphate uridylyltransferase	Q16851	21.6928	21.635	21.676	21.5429	22.0688	21.9466	0.116521	0.119113	none
C16orf13	UPF0585 protein C16orf13	Q96S19	21.6133	22.0329	21.8534	21.8972	21.9742	21.9962	0.0332842	0.0202817	none
RAVER1	Ribonucleoprotein PTB-binding 1	Q8IY67	26.6349	26.5873	26.5848	26.5368	26.6702	26.8358	-0.417837	0.415816	none
IDH3B	Isocitrate dehydrogenase [NAD] subunit, mitochondrial;Isocitrate dehydrogenase [NAD] subunit beta, mitochondrial	O43837	26.3067	26.1014	26.1674	26.269	26.3774	26.5148	-0.271146	0.283448	none
OXA1L	Mitochondrial inner membrane protein OXA1L	Q15070	29.7493	29.4409	29.7537	29.8739	29.8346	30.2284	-0.442703	0.348714	none
OAS2	2-5-oligoadenylate synthase 2	P29728	29.1574	29.0133	29.3047	29.3781	29.4168	29.8341	-0.348602	0.286672	none
ACACA		A0A087X0W4	23.5136	23.2204	23.6987		24.1878		-1.86295	0.348714	none
HNRNPM	Heterogeneous nuclear ribonucleoprotein M	P52272	24.8348	24.8225	25.0122	24.4245	25.2027	25.2975	-0.253197	0.193587	none
PSME2	Proteasome activator complex subunit 2	Q9UL46	23.3292	23.1156	22.4671	22.2311	23.7145	23.4124	-0.0113382	0.00396848	none
IFIT2	Interferon-induced protein with tetratricopeptide repeats 2	P09913	23.9292	23.5839	23.7844	24.3683	24.5065	24.5762	0.43796	0.44856	none
PTGS1	Prostaglandin G/H synthase 1	P23219	21.9158	21.6167	21.5363	21.9293	21.7203	22.4616	0.244844	0.148092	none
RBFOX1	RNA binding protein fox-1 homolog 1;RNA binding protein fox-1 homolog;RNA binding protein fox-1 homolog 2	Q9NWB1		22.787		22.6226	23.6209	23.0631	1.86191	0.44856	none
RNF114	E3 ubiquitin-protein ligase RNF114	Q9Y508	24.8572	24.6204	24.6894	25.0509	25.1375	25.2616	0.0767459	0.0770585	none
ISG15	Ubiquitin-like protein ISG15	P05161	28.6722	28.3659	28.5965	28.7465	28.9453	28.9989	-0.319289	0.237131	none
PYCRL	Pyrroline-5-carboxylate reductase;Pyrroline-5-carboxylate reductase 3	Q53H96	25.4428	25.1061	25.039	25.5988	25.839	25.7764	0.151031	0.131274	none
MBNL1	Muscleblind-like protein 1	Q9NR56	27.7344	27.6983	28.432	28.316	28.2968	28.7072	-0.149892	0.09276	none
RER1	Protein RER1	O15258	27.6818	27.4605	27.9196	27.9766	28.4225	28.1038	-0.11322	0.0593242	none
PTPN9	Tyrosine-protein phosphatase non-receptor type 9;Protein-tyrosine-phosphatase	P43378	22.9272	21.9096	21.7673	22.8245	22.8603	22.9444	0.528025	0.305075	none
TTN	Titin	Q8WZ42	21.8301	21.5849	21.9818		22.1819	22.4527	-0.0402293	0.0173309	none
SNX6	Sorting nexin-6;Sorting nexin-6, N-terminally processed	Q9UNH7	25.9253	25.5882	25.4974	25.954	26.0542	26.1326	-0.0523862	0.0390354	none
NAV1	Neuron navigator 1	Q8NEY1	24.4842	24.2301	24.3348	24.9671	24.8252	24.9778	0.244114	0.261757	none
PCMT1	Protein-L-isoaspartate O-methyltransferase;Protein-L-isoaspartate(D-aspartate) O-methyltransferase	P22061	26.9429	26.796	26.7095	26.7918	27.3541	27.2721	-0.191174	0.131274	none
MYD88	Myeloid differentiation primary response protein MyD88	Q99836	25.9185	25.7936	25.8106	25.9279	25.9864	25.9793	-0.308318	0.313206	none
EXOC5	Exocyst complex component 5	O00471	23.9255	23.2527	23.6929	24.0408	24.1462	24.1885	0.242892	0.220423	none
TOR1AIP1	Torsin-1A-interacting protein 1	Q5JTV8	22.5864	22.6852	22.2812	23.3483	22.5759	22.4351	0.102542	0.0444145	none
NUP214	Nuclear pore complex protein Nup214	P35658	23.8818	23.7962	24.2997	23.79	24.0259	23.9918	-0.319164	0.286672	none
LIPA	Lysosomal acid lipase/cholesteryl ester hydrolase	P38571	23.1198		22.6219	23.1417	22.8655	23.2182	0.852267	0.234013	none
ILK	Integrin-linked protein kinase	Q13418	27.7188	27.3454	27.7201	27.5871	28.024	28.3016	-0.214304	0.149718	none
DHCR24	Delta(24)-sterol reductase	Q15392	29.3871	28.9626	29.2769	29.4726	29.4353	29.7916	-0.379208	0.313206	none
C14orf2	6.8 kDa mitochondrial proteolipid	P56378	26.0746	25.6269	25.8859	26.2575	25.7736	26.4092	-0.17512	0.153656	none
RNF213	E3 ubiquitin-protein ligase RNF213	Q63HN8	29.1171	28.7408	29.3307	29.3132	29.4589	29.9682	-0.212893	0.147436	none
ADSL	Adenylosuccinate lyase	P30566	24.1943	23.7579	23.4924	24.2942	24.3007	24.4598	0.256422	0.21061	none
PAM16	Coronin;Mitochondrial import inner membrane translocase subunit TIM16	Q9Y3D7	22.3967	22.2243	22.2477	21.873	22.7067	23.0702	0.133519	0.0852615	none
TKT	Transketolase	P29401	24.9244	24.8676	24.7463	25.2395	25.4683	25.309	0.135146	0.118707	none
ACAA2	3-ketoacyl-CoA thiolase, mitochondrial	P42765	22.7786	22.4042	22.4837	23.3877	23.2124	23.209	0.533638	0.44856	none
FOXP1	Forkhead box protein P1	Q9H334	23.7199	23.5433	24.2952	23.851	24.3574	24.7248	0.18438	0.116935	none
CYP51A1	Lanosterol 14-alpha demethylase	Q16850	23.1904	22.6225	22.8403	23.1855	23.3564	23.7809	0.35396	0.310018	none
TM9SF4	Transmembrane 9 superfamily member 4	Q92544	22.6047	22.688	22.3202	23.5906	23.0448	22.8324	0.440243	0.267441	none
RPSA	40S ribosomal protein SA	P08865	23.2169	22.8903	22.9542	23.794	23.4568	23.0574	0.211286	0.135031	none
DDX46	Probable ATP-dependent RNA helicase DDX46	Q7L014	25.0315	24.9401	26.2522	24.7511	25.0789	25.1787	-0.773398	0.348714	none
ECI2	Enoyl-CoA delta isomerase 2, mitochondrial	O75521	23.0279	22.3261	22.8724	22.7943	22.9425	23.0249	0.00912002	0.00479962	none
HLTF	Helicase-like transcription factor	Q14527	21.148	21.6337	22.3724	22.0454	22.1708	21.8177	0.213663	0.0989983	none
ABLIM3	Actin-binding LIM protein 3	O94929	23.6929	23.6108	24.137	23.8012	23.7811	24.2389	-0.139826	0.108023	none
CS	Citrate synthase;Citrate synthase, mitochondrial	O75390	23.4202	23.0942	22.685	23.7399	24.0577	23.4348	0.472166	0.31294	none
DHRS7B	Dehydrogenase/reductase SDR family member 7B	Q6IAN0	26.894	26.6375	27.1617	26.8818	27.0378	27.5696	-0.269162	0.228346	none
DDOST	Dolichyl-diphosphooligosaccharide--protein glycosyltransferase 48 kDa subunit	P39656	25.7842	25.3965	25.2533	25.7179	25.8889	25.8591	-0.0645368	0.0459571	none
FAP	Prolyl endopeptidase FAP;Antiplasmin-cleaving enzyme FAP, soluble form	Q12884	22.2233	21.7322		22.5077	23.118	22.5758	1.38153	0.402172	none
TNIK	TRAF2 and NCK-interacting protein kinase;Misshapen-like kinase 1;Mitogen-activated protein kinase kinase kinase kinase 4	Q9UKE5	21.4608	20.9956	21.5641	22.0383	21.8535	22.2665	0.629963	0.444576	none
DDX3X	ATP-dependent RNA helicase DDX3X;ATP-dependent RNA helicase DDX3Y	O00571	24.0036	24.1491	24.554	24.5799	24.7235	24.9229	0.194213	0.153644	none
DIAPH1	Protein diaphanous homolog 1	O60610	25.9944	25.8539	25.9511	26.246	26.2758	26.4737	-0.0563954	0.0526218	none
PPP1R18	Phostensin	Q6NYC8	24.8308	24.5689	24.7866	24.727	25.037	25.0346	-0.132059	0.131566	none
HLA-A		Q5SUL5	27.0911	26.7287	26.771	27.0465	27.1479	27.4321	-0.187419	0.172285	none
ABHD16A	Abhydrolase domain-containing protein 16A	O95870	30.261	29.7944	30.157	30.4474	30.1793	30.7554	-0.429135	0.348714	none
GBA	Glucosylceramidase	P04062	22.9386	22.2585	22.733	23.0648	22.9623	22.9733	0.185086	0.142971	none
SSBP1	Single-stranded DNA-binding protein, mitochondrial	Q04837	21.7661	21.3661	21.5143	21.4805	21.8783	22.3044	0.263681	0.213885	none
BNIP3	BCL2/adenovirus E1B 19 kDa protein-interacting protein 3	Q12983	22.9504	22.0672	22.3521	22.1866	22.8697	23.0842	0.115349	0.0729649	none
ARMC10	Armadillo repeat-containing protein 10	Q8N2F6	22.8135	22.2452	22.2798	22.9472	23.2701	23.3621	0.581167	0.490055	none
DNAJB6	DnaJ homolog subfamily B member 6;DnaJ homolog subfamily B member 3	O75190	22.6569	22.3759	22.6582	22.956	23.4544	23.0119	0.419819	0.401875	none
		P0CW20	27.8765	27.7832	28.2036	28.29	28.4435	28.7167	-0.103205	0.0760525	none
TMEM184B	Transmembrane protein 184B	Q9Y519	21.6291	21.589	21.1034	21.9477	22.2478	22.1597	0.603231	0.467111	none
CLN6	Ceroid-lipofuscinosis neuronal protein 6	Q9NWW5	24.1276	22.9847	24.1455	24.137	23.8374	24.2707	0.0544359	0.0215904	none
EXOC6B	Exocyst complex component 6B	Q9Y2D4	23.0946	23.0794	23.2368	23.4179	23.6683	23.4458	0.168804	0.163747	none
HLA-C		O78179	26.3928	26.0955	26.5377	26.629	26.5424	26.8409	-0.161596	0.153644	none
HLA-C	HLA class I histocompatibility antigen, Cw-7 alpha chain	P10321		23.4029	23.4284	23.4858	24.0973	24.2897	1.2615	0.286672	none
TAP1	Antigen peptide transporter 1	Q03518	30.3382	29.823	29.9973	30.2993	30.321	30.566	-0.463206	0.327239	none
QIL1	Protein QIL1	Q5XKP0	27.3872	27.0868	27.4257	27.3785	27.4185	27.885	-0.309019	0.309432	none
PXN	Paxillin	P49023	26.2017	26.0963	26.2109	26.6165	26.6214	26.6792	-0.00719575	0.00479962	none
AHR	Aryl hydrocarbon receptor	P35869	23.2966	23.2403	23.558	23.3723	23.7987	23.8859	0.0968918	0.0827843	none
ACTR1A	Alpha-centractin	P61163	22.8529	22.8789	22.9537	22.647	23.0402	23.1173	-0.132499	0.131566	none
MVK	Mevalonate kinase	Q03426	21.3788	21.7047	21.1024	22.4826	21.992	22.1026	0.705109	0.38544	none
DPYSL2	Dihydropyrimidinase-related protein 2	Q16555	21.1525	20.2227	21.0301	21.6503	22.0049	22.005	1.04754	0.672618	none
STAT6	Signal transducer and activator of transcription 6	P42226	22.9842	22.6482	23.0257	22.8763	22.8824	23.4116	-0.0194992	0.0096947	none
UNC45A	Protein unc-45 homolog A	Q9H3U1	26.8787	26.6197	26.5491	26.9873	27.2431	27.3312	-0.0137919	0.00767992	none
PARL	Presenilins-associated rhomboid-like protein, mitochondrial;P-beta	Q9H300	28.0446	27.5704	28.0924	27.8285	28.1478	28.3776	-0.395612	0.292739	none
DPAGT1	UDP-N-acetylglucosamine--dolichyl-phosphate N-acetylglucosaminephosphotransferase	Q9H3H5	26.4196	26.2052	26.299	26.8803	26.565	23.6457	-1.01417	0.221873	none
HSPB6	Heat shock protein beta-6	O14558	24.0692	24.2707	24.0232	24.3069	23.5855	25.0256	-0.137379	0.0608101	none
PHGDH	D-3-phosphoglycerate dehydrogenase	O43175	24.8505	24.9322	24.3946	24.7526	24.6376	24.5731	-0.402082	0.309432	none
MON2	Protein MON2 homolog	Q7Z3U7	25.675	25.1063	25.4317	25.6961	25.6806	25.99	-0.027299	0.0215904	none
SPG7	Paraplegin	Q9UQ90	24.971	24.5725	24.6762	24.8992	24.8716	25.0912	-0.132635	0.131566	none
OPA1	Dynamin-like 120 kDa protein, mitochondrial;Dynamin-like 120 kDa protein, form S1	O60313	26.6966	26.553	26.4823	26.7566	26.9713	26.9154	-0.195564	0.162274	none
PPAPDC3	Probable lipid phosphate phosphatase PPAPDC3	Q8NBV4	22.4192	22.1303	23.2143	22.6961	22.4009	22.768	-0.12716	0.0583478	none
SLC25A38	Solute carrier family 25 member 38	Q96DW6	22.7746	22.5241	22.8916	22.8559	22.7896	23.4096	0.103842	0.0760525	none
UCK2	Uridine-cytidine kinase 2	Q9BZX2	23.7195	23.5317	23.4069	24.0619	23.6752	23.7184	0.0148905	0.00767992	none
SUCLA2	Succinyl-CoA ligase [ADP-forming] subunit beta, mitochondrial	Q9P2R7	25.4429	25.5428	25.8916	26.0185	25.9545	26.2147	0.00416121	0.00250907	none
RPS14	40S ribosomal protein S14	P62263	25.3497	25.3975	25.6399	25.2737	25.642	25.7125	-0.313104	0.286672	none
RPS24	40S ribosomal protein S24	P62847	23.9653	24.4963	23.8066	23.6916	24.3621	23.5648	-0.462358	0.267441	none
HSD17B4	Peroxisomal multifunctional enzyme type 2;(3R)-hydroxyacyl-CoA dehydrogenase;Enoyl-CoA hydratase 2	P51659	22.5738	21.9584	22.9572	22.8624	22.2517	22.6671	-0.0648524	0.0255564	none
RPL15	Ribosomal protein L15;60S ribosomal protein L15	P61313	21.9084	21.9593	21.3018	21.9514	22.15	21.4146	0.0485762	0.0219772	none
MICAL2	Protein-methionine sulfoxide oxidase MICAL2	O94851	21.6553	21.3669	21.9881	21.9415	22.0905		-0.0311796	0.0106335	none
SEC23B	Protein transport protein Sec23B	Q15437	22.0405	21.5101	21.8382	22.4157	22.2708	22.4072	0.457417	0.348714	none
TPP1	Tripeptidyl-peptidase 1	O14773	25.8586	25.575	24.9495	25.8968	25.7103	26.2975	0.0776443	0.0426052	none
NDUFA6	NADH dehydrogenase [ubiquinone] 1 alpha subcomplex subunit 6	P56556	22.9986	22.6095	22.7504	23.1123	23.0995	23.1744	0.159778	0.147436	none
NCOR2	Nuclear receptor corepressor 2	Q9Y618	24.4947	24.4849	24.156	24.4853	24.9562	24.9422	0.103328	0.0777143	none
MTHFD1	C-1-tetrahydrofolate synthase, cytoplasmic;Methylenetetrahydrofolate dehydrogenase;Methenyltetrahydrofolate cyclohydrolase;Formyltetrahydrofolate synthetase;C-1-tetrahydrofolate synthase, cytoplasmic, N-terminally processed	P11586	27.8123	27.6118	27.8516	27.8967	28.0804	28.2836	-0.277213	0.239493	none
CTPS1	CTP synthase 1;CTP synthase	P17812	26.1105	25.9548	26.2199	26.1392	26.3792	26.2623	-0.285453	0.261757	none
MOGS	Mannosyl-oligosaccharide glucosidase	Q13724	22.258		22.1416	22.5037	22.9742	23.1135	1.38338	0.353525	none
TBC1D4	TBC1 domain family member 4	O60343	21.4653	21.3541	21.7462	21.7414	21.88	21.3528	0.0821908	0.0558323	none
SSR1	Translocon-associated protein subunit alpha	P43307	23.9987	23.8643	23.7367	23.7279	24.3019	24.1322	-0.0675747	0.0566581	none
HEBP1	Heme-binding protein 1	Q9NRV9	21.5689	21.3897	21.7158		22.0613	22.5111	-0.0312761	0.00767992	none
ALG11	GDP-Man:Man(3)GlcNAc(2)-PP-Dol alpha-1,2-mannosyltransferase	Q2TAA5	22.7643	22.5547	22.2357	22.431	22.8485	23.1068	0.124315	0.0933062	none
VKORC1L1	Vitamin K epoxide reductase complex subunit 1-like protein 1	Q8N0U8	25.4008	25.0844	24.8754	25.2765	25.4958	25.5717	-0.0501725	0.0353269	none
NUP98	Nuclear pore complex protein Nup98-Nup96;Nuclear pore complex protein Nup98;Nuclear pore complex protein Nup96	P52948	21.1966	21.2552	21.4518	22.088	21.303	21.5271	0.26762	0.131566	none
RPL29	60S ribosomal protein L29	P47914	25.3728	25.8591	25.6693	25.3133	25.9195	26.9205	-0.0150679	0.00479962	none
GSK3B	Glycogen synthase kinase-3 beta	P49841	23.417	22.7499	23.6205	23.7673	24.0567	23.9629	0.437167	0.330908	none
ATP5L	ATP synthase subunit g, mitochondrial	O75964	26.6211	26.2375	26.1609	26.3745	26.5019	27.111	-0.168836	0.139677	none
HM13	Minor histocompatibility antigen H13	Q8TCT9	25.316	24.4727	24.6754	25.4678	25.411	25.2006	0.176593	0.115991	none
MSTO1	Protein misato homolog 1	Q9BUK6	22.0598	21.1251	22.6667	22.2638	22.0837	22.8888	0.332137	0.131566	none
TAZ	Tafazzin	Q16635	24.8802	24.3613	24.7007	24.6707	24.6281	25.297	-0.127971	0.102901	none
		A0A494C061	22.9568	22.5495	22.7009	22.9563	23.0299	23.4037	0.210547	0.193587	none
PGM3	Phosphoacetylglucosamine mutase	O95394	25.0926	24.9583	25.2912	25.4104	25.7221	25.7831	0.140991	0.125894	none
RIT1	GTP-binding protein Rit1	Q92963	21.6165	21.2576	21.2044	21.8856	22.2643	22.4799	0.772172	0.672618	none
TMEM167B	Protein kish-B	Q9NRX6	20.9308	20.479	20.9285	21.145	21.2523	21.495	0.49895	0.372688	none
MFSD1	Major facilitator superfamily domain-containing protein 1	Q9H3U5	22.6831	22.4389	22.1391	23.0225	23.3437	22.7125	0.459008	0.33731	none
PPOX	Protoporphyrinogen oxidase	P50336	24.9561	24.3933	24.2228	24.6744	24.5465	24.917	-0.142858	0.105647	none
STAT2	Signal transducer and activator of transcription 2	P52630	25.4075	25.0013	25.0006	25.3539	25.4595	25.6122	-0.0440454	0.0337727	none
PANK4	Pantothenate kinase 4	Q9NVE7	23.4359	22.8016	23.3225	23.5115	23.6232	23.986	0.293529	0.258023	none
LARS2	Probable leucine--tRNA ligase, mitochondrial	Q15031	22.4531	21.7839	21.8908	22.742	22.6791	22.7542	0.547699	0.422971	none
ALDH1L2	Mitochondrial 10-formyltetrahydrofolate dehydrogenase	Q3SY69	26.5535	26.2881	26.403	26.8887	26.9324	27.1797	0.0805674	0.0770585	none
FAM83H	Protein FAM83H	Q6ZRV2	22.5969	22.5378	22.5794	23.1636	22.6503	23.2021	0.250264	0.168954	none
ESYT2	Extended synaptotagmin-2	A0FGR8	27.6907	27.4262	27.4455	27.6948	27.9784	28.0041	-0.211329	0.159098	none
FECH	Ferrochelatase, mitochondrial	P22830	25.9388	25.5284	25.6116	25.9321	26.0197	26.0563	-0.117789	0.108314	none
IKBKB	Inhibitor of nuclear factor kappa-B kinase subunit beta	O14920	21.9976	21.2472	21.5084	21.6306	21.9981	21.6736	0.121981	0.0897848	none
ABCB7	ATP-binding cassette sub-family B member 7, mitochondrial	O75027	24.9892	24.5298	24.8096	24.9891	24.947	25.3381	-0.041613	0.0333155	none
SDF4	45 kDa calcium-binding protein	Q9BRK5	22.3415	21.582	21.6713	22.6315	22.5161	22.9556	0.703486	0.44856	none
LDHB	L-lactate dehydrogenase B chain;L-lactate dehydrogenase	P07195	25.4476	24.9792	25.1965	25.8602	25.8223	25.5729	0.15011	0.116171	none
SACM1L	Phosphatidylinositide phosphatase SAC1	Q9NTJ5	27.0418	26.5517	26.6039	27.0253	27.0878	27.28	-0.124472	0.104308	none
PRIM2	DNA primase large subunit	P49643	23.2218	22.6453	23.1903	23.1395	23.437	23.7091	0.206302	0.172781	none
CPEB2	Cytoplasmic polyadenylation element-binding protein 2	Q7Z5Q1	24.5189	24.1711	24.8339	24.6942	24.6847	25.04	-0.0333794	0.0215904	none
TMEM223	Transmembrane protein 223	A0PJW6	26.3153	25.8674	26.3075	26.411	26.3754	26.698	-0.143373	0.136178	none
ILVBL	Acetolactate synthase-like protein	A1L0T0	27.6344	27.2518	27.3875	27.6849	27.5828	28.1487	-0.208797	0.215127	none
TCEAL4	Transcription elongation factor A protein-like 4;Transcription elongation factor A protein-like 2	Q96EI5	22.8871	22.877	22.7667	22.8288	22.7315	23.0544	-0.151316	0.124272	none
VWA8	von Willebrand factor A domain-containing protein 8	A3KMH1	21.2563	21.0684	21.2297	21.9604	21.4931	21.5686	0.42955	0.278497	none
PGP	Phosphoglycolate phosphatase	A6NDG6	24.2025	24.2168	23.8421	24.2516	24.0933	24.3968	-0.132082	0.108023	none
NDEL1	Nuclear distribution protein nudE-like 1	Q9GZM8	23.2714	23.1474	22.9021	23.3572	23.4958	23.463	0.125964	0.116171	none
METTL15	Probable methyltransferase-like protein 15	A6NJ78		22.3488	22.8914	22.6991	22.8144	22.84	0.937873	0.216174	none
C15orf61	Uncharacterized protein C15orf61	A6NNL5	22.0517	22.9289	21.9262	22.7186	22.3342	23.4806	0.36996	0.147436	none
VGLL3	Transcription cofactor vestigial-like protein 3	A8MV65	22.5043	22.0299	22.5373	22.6941	22.7308	22.684	0.202417	0.170813	none
SRRM1	Serine/arginine repetitive matrix protein 1	Q8IYB3	21.798		22.6455	21.5487	22.2932	21.1359	-0.358924	0.163747	none
UBE2I	SUMO-conjugating enzyme UBC9	P63279	21.8962	21.7747	21.8314	22.0498	22.3057	22.1156	0.23096	0.25309	none
ERLIN1	Erlin-1	O75477	22.8552	22.9299	22.652	23.1984	23.3521	23.3994	0.315457	0.310018	none
HLA-A		B0UXQ0	26.8358	26.2664	26.4014	26.7385	26.7268	26.9961	-0.183038	0.16123	none
RAC2	Ras-related C3 botulinum toxin substrate 2	P15153	26.096	25.6244	26.2246	26.3488	26.2225	26.5642	-0.0668782	0.0526218	none
TSPO	Translocator protein	P30536	29.9399	29.2092	29.6385	29.7116	29.8649	29.863	-0.538154	0.330908	none
CYB5R3	NADH-cytochrome b5 reductase 3;NADH-cytochrome b5 reductase 3 membrane-bound form;NADH-cytochrome b5 reductase 3 soluble form	P00387	22.006	21.7537	21.6484	22.3047	22.2404	22.4916	0.431953	0.348714	none
CAPZB		B1AK87	27.1342	26.9745	27.1359	27.3121	27.4784	27.4651	-0.208184	0.173911	none
GNB1	Guanine nucleotide-binding protein subunit beta-4;Guanine nucleotide-binding protein G(I)/G(S)/G(T) subunit beta-2;Guanine nucleotide-binding protein G(I)/G(S)/G(T) subunit beta-1;Guanine nucleotide-binding protein G(I)/G(S)/G(T) subunit beta-3	Q9HAV0	21.8804	22.287	21.9119	22.3667	22.5448	23.0167	0.484151	0.343007	none
UQCC1	Ubiquinol-cytochrome-c reductase complex assembly factor 1	Q9NVA1	21.7067	21.0784	21.2979	22.3757	21.9154	22.5168	0.807699	0.467111	none
PRPS1	Ribose-phosphate pyrophosphokinase 1;Ribose-phosphate pyrophosphokinase 2	P60891	24.2282	24.2084	23.9801	24.5639	24.4606	24.4276	0.0467196	0.0335268	none
PDLIM2	PDZ and LIM domain protein 2	Q96JY6	25.1384	24.7719	24.5815	25.39	25.5257	25.2164	0.188518	0.138653	none
PSME3	Proteasome activator complex subunit 3	P61289	22.271	22.1122	21.9249	21.725	22.2472	22.3801	-0.0875842	0.0760525	none
USP30	Ubiquitin carboxyl-terminal hydrolase;Ubiquitin carboxyl-terminal hydrolase 30	Q70CQ3	24.2402	23.831	24.29	24.0203	24.1057	24.4584	-0.213261	0.204873	none
CDIPT	CDP-diacylglycerol--inositol 3-phosphatidyltransferase	O14735	26.3135	26.228	26.2945	26.4716	26.4737	26.7712	-0.188605	0.206356	none
CNN2	Calponin;Calponin-2	Q99439	26.2565	26.0267	25.9559	26.3687	26.6053	26.7834	0.0374296	0.0266052	none
MGMT	Methylated-DNA--protein-cysteine methyltransferase	P16455	23.1706	23.0834		22.9795	23.1498	22.9388	0.241621	0.083065	none
OPA3	Optic atrophy 3 protein	Q9H6K4	22.2677	22.5472	22.9081	22.0251	22.1873	23.1404	-0.277759	0.143232	none
SEC61A1	Protein transport protein Sec61 subunit alpha isoform 1	P61619	30.9627	30.4293	30.8199	30.7646	30.9154	31.4511	-0.558416	0.348714	none
ACTR3	Actin-related protein 3	P61158	23.9993	23.642	23.7804	23.945	23.9846	24.5595	0.078641	0.0630657	none
ILF2	Interleukin enhancer-binding factor 2	Q12905	22.2084	22.01	21.5047	22.4414	22.1649	22.7454	0.414221	0.258296	none
RIOK3	Serine/threonine-protein kinase RIO3	O14730	22.9671	22.901	23.157	23.5751	23.4534	23.6174	0.327205	0.310018	none
ATP2C1	Calcium-transporting ATPase;Calcium-transporting ATPase type 2C member 1	P98194	25.1874	24.7883	25.0005	25.4641	25.2298	25.5366	0.0363968	0.028047	none
GLIPR1	Glioma pathogenesis-related protein 1	P48060	22.8811		21.966	22.2705	22.7007	23.0043	0.740619	0.25309	none
RBPMS	RNA-binding protein with multiple splicing	Q93062	21.877	21.294	21.9193	22.2287	21.6159	22.4643	0.292447	0.147436	none
MPV17	Protein Mpv17	P39210	26.3289	25.741	26.5975	25.9534	26.9371	27.2664	0.026862	0.0085546	none
RAN	GTP-binding nuclear protein Ran	P62826	27.5206	27.2883	28.0166	27.3468	27.6202	28.0953	-0.505299	0.343007	none
SEPT10	Septin-10	Q9P0V9	23.3393	22.6825	22.6027	23.3012	23.1802	23.4691	0.241995	0.169087	none
TMEM161B	Transmembrane protein 161B	Q8NDZ6	24.1204	23.8807	23.6937	24.6245	24.4068	24.4677	0.309156	0.274334	none
MYL6	Myosin light polypeptide 6	P60660	22.3625	22.344	22.177	23.3476	22.7511	22.8033	0.508491	0.330908	none
ACADM	Medium-chain specific acyl-CoA dehydrogenase, mitochondrial	P11310	26.4527	26.0815	26.2928	26.5552	26.554	26.672	-0.162266	0.153656	none
GPR89B	Golgi pH regulator B;Golgi pH regulator A	P0CG08	24.8344	24.7662	24.6145	24.9947	25.0362	24.9145	-0.0981218	0.082627	none
CCT5	T-complex protein 1 subunit epsilon	P48643	26.2988	26.1164	26.0551	26.2987	26.5256	26.607	-0.145675	0.131566	none
COX18	Mitochondrial inner membrane protein COX18	Q8N8Q8	25.239	24.5312	25.2252	25.2118	24.8466	25.6425	-0.148541	0.0964264	none
CNRIP1	CB1 cannabinoid receptor-interacting protein 1	Q96F85	22.2483	21.4991	21.9302	22.2108	22.6934	22.4918	0.469001	0.397001	none
COQ10B	Coenzyme Q-binding protein COQ10 homolog B, mitochondrial;Coenzyme Q-binding protein COQ10 homolog A, mitochondrial	Q9H8M1	22.3209	22.3236	21.9661	22.5366	22.7267	22.5639	0.276638	0.253097	none
PCYT1A	Choline-phosphate cytidylyltransferase A	P49585	24.122	24.3182	24.2762	24.4185	24.6681	24.2983	-0.0676624	0.047862	none
PFN2	Profilin	C9J0J7	26.2535	25.9726	26.0973	26.5943	26.5122	26.5238	-0.0351262	0.025831	none
B4GALT4	Beta-1,4-galactosyltransferase 4;N-acetyllactosamine synthase;Lactotriaosylceramide beta-1,4-galactosyltransferase	O60513	23.3661	22.4457	22.8156	23.2203	23.2112	23.4959	0.235746	0.161584	none
MKRN2	Probable E3 ubiquitin-protein ligase makorin-2	Q9H000	23.0201	23.0505	23.6763	23.4722	23.4825	23.8094	0.114209	0.0770585	none
PQLC3	PQ-loop repeat-containing protein 3	Q8N755	22.6415		22.1459	23.0649	22.8623	22.8466	1.29379	0.330908	none
RAB7A	Ras-related protein Rab-7a	P51149	22.1232	21.7246	21.4617	22.2405	22.1125	22.1131	0.286608	0.206356	none
COA1	Cytochrome c oxidase assembly factor 1 homolog	Q9GZY4	22.0755	21.4499	21.7475	22.1234	21.8765	21.9988	0.14669	0.0964264	none
NMD3	60S ribosomal export protein NMD3	Q96D46	26.9302	26.5204	26.6913	26.991	26.8972	27.0584	-0.24968	0.25309	none
SSR3	Translocon-associated protein subunit gamma	Q9UNL2	29.445	28.7007	29.1173	29.2958	29.0513	29.1616	-0.632754	0.44856	none
HIGD1A	HIG1 domain family member 1A, mitochondrial;HIG1 domain family member 1C	Q9Y241	25.7135	25.2158	26.0135	25.9837	25.8643	25.7752	-0.194475	0.131566	none
CYCS	Cytochrome c	P99999	23.3211	23.3087	23.1578	22.9238	23.5381	23.6253	-0.102876	0.083065	none
OXSR1	Serine/threonine-protein kinase OSR1	O95747	22.6163	22.1107	21.3884	22.6201	23.4715	23.0572	0.884724	0.44856	none
ATP5J2-PTCD1		C9JJT5	27.3289	26.4101	26.7712	27.3947	28.0617	27.7296	0.356797	0.17994	none
RPL24	60S ribosomal protein L24	P83731	23.8158	24.2815	23.678	23.9626	23.6683	24.0821	-0.295147	0.193778	none
SEC22A	Vesicle-trafficking protein SEC22a	Q96IW7	24.3096	23.759	24.435	24.1753	24.3789	24.1354	-0.218168	0.169087	none
PCCB	Propionyl-CoA carboxylase beta chain, mitochondrial	P05166	24.5212	24.0333	24.8214	24.5037	24.4723	25.0944	-0.0974804	0.0611964	none
BCAP29	B-cell receptor-associated protein 29	Q9UHQ4	23.9783	23.5616	24.3799	24.4305	23.9986	24.905	0.162779	0.0857323	none
LPP	Lipoma-preferred partner	Q93052	23.6795	23.3687	23.5947	24.1909	24.1504	23.85	0.26615	0.232156	none
L2HGDH	L-2-hydroxyglutarate dehydrogenase, mitochondrial	Q9H9P8	22.8434	22.1185	22.9015	22.7668	22.9417	22.9263	0.0968859	0.0657897	none
TVP23B	Golgi apparatus membrane protein TVP23 homolog;Golgi apparatus membrane protein TVP23 homolog B	Q9NYZ1	25.7264	25.4942	25.4815	25.7652	25.8291	25.9424	-0.138819	0.139971	none
INPP5K	Inositol polyphosphate 5-phosphatase K	Q9BT40	21.2784	21.408	21.0697	21.5952	21.7451	21.4034	0.287043	0.237131	none
CTNND1	Catenin delta-1	O60716	28.5167	28.4156	28.412	28.5714	28.7938	28.8733	-0.362723	0.278497	none
RPL32	60S ribosomal protein L32	P62910	22.4686	22.9042	22.2137	22.943	23.1905	22.8723	0.316869	0.219491	none
HLA-B		P30511	27.6411	27.2171	27.5638	27.764	27.7436	28.0116	-0.221515	0.206356	none
SLC41A3	Solute carrier family 41 member 3;Solute carrier family 41 member 1;Solute carrier family 41 member 2	Q96GZ6	22.6713	21.7814	22.275	22.2014	22.4943	22.5657	0.0537351	0.0321237	none
C5orf28	Transmembrane protein C5orf28	Q0VDI3	22.2835	21.9889	22.0918	22.5574	22.3807	22.6256	0.266143	0.228346	none
CTBP1	C-terminal-binding protein 1	Q13363		21.1426		22.0802			-0.102263	0.025831	none
HSD17B11	Estradiol 17-beta-dehydrogenase 11	Q8NBQ5	27.9935	27.2415	28.1394	28.0854	27.9668	28.4108	-0.255434	0.173655	none
ELOVL6	Elongation of very long chain fatty acids protein;Elongation of very long chain fatty acids protein 6	Q9H5J4	22.9218	23.1132	23.1136	23.0364	23.3628	23.5888	0.0808771	0.0677811	none
SEC31A	Protein transport protein Sec31A	O94979	23.2375	22.8812	22.535	23.4214	23.3918	23.2994	0.290762	0.222545	none
USP53	Inactive ubiquitin carboxyl-terminal hydrolase 53	Q70EK8	21.5664	21.3757	21.924	22.7864	22.5201	22.015	0.719749	0.433598	none
SLC35B1	Solute carrier family 35 member B1	P78383	21.5771	21.2657	20.9715	21.3421	21.386		0.261134	0.153644	none
PRRC2C	Protein PRRC2C	Q9Y520	24.4838	25.0133	24.8973	24.9454	25.0707	24.8334	-0.187458	0.123915	none
EZR	Ezrin	P15311	21.5861	21.6829	21.473	21.8097	22.3218		0.13457	0.0770585	none
YIPF3	Protein YIPF3;Protein YIPF3, 36 kDa form III	Q9GZM5	24.5361	24.0706	24.2725	24.5697	24.7906	24.5246	0.033011	0.0220276	none
NME1	Nucleoside diphosphate kinase;Nucleoside diphosphate kinase B;Nucleoside diphosphate kinase A;Putative nucleoside diphosphate kinase	P22392	22.1471	21.577	21.7906	22.2816		22.1624	-0.432042	0.109672	none
KIF13B	Kinesin-like protein;Kinesin-like protein KIF13B	Q9NQT8	20.7825	20.93	20.69	21.0525	21.1337	21.9583	0.547798	0.330908	none
XPO7	Exportin-7	Q9UIA9	21.7812	21.7591	22.385	22.3353	22.4977	23.2259	0.575805	0.343007	none
PLAU	Urokinase-type plasminogen activator;Urokinase-type plasminogen activator long chain A;Urokinase-type plasminogen activator short chain A;Urokinase-type plasminogen activator chain B	P00749	24.3785	24.6991	22.6254	31.2766	31.3566	30.8069	6.68225	2.72986	up
PLOD2		E7ETU9	25.2189	24.9637	25.1324	25.2244	25.4185	25.7138	-0.0336105	0.0266292	none
BZW2	Basic leucine zipper and W2 domain-containing protein 2	Q9Y6E2	22.793	22.9362	22.5077	22.982	23.0046	22.5301	-0.0666781	0.0375294	none
EIF4G1	Eukaryotic translation initiation factor 4 gamma 1	Q04637	22.8931	22.3507	22.5219	23.0733	23.2163	23.3504	0.448492	0.422902	none
CCSER1	Serine-rich coiled-coil domain-containing protein 1	Q9C0I3	21.6044	20.5009	20.3104	20.9649	21.2637	22.7019	0.78765	0.278497	none
LTBP1	Latent-transforming growth factor beta-binding protein 1	Q14766	26.4272	26.0005	26.4024	27.0144	26.9596	27.0398	0.229713	0.210912	none
MAP4	Microtubule-associated protein;Microtubule-associated protein 4	P27816	26.7114	26.6103	26.8523	26.9478	27.2782	27.2548	-0.0802404	0.0566753	none
YWHAZ	14-3-3 protein zeta/delta	P63104				22.652	21.9873	21.4179	1.54704	0.672618	none
DCTN1	Dynactin subunit 1	Q14203	22.9457	22.7634	23.1899	22.6356	23.2101	23.0127	-0.182187	0.169087	none
GOSR1	Golgi SNAP receptor complex member 1	O95249	24.6996	24.5004	24.2579	24.7692	24.8534	25.0217	0.0652167	0.0544709	none
HNRNPH1	Heterogeneous nuclear ribonucleoprotein H;Heterogeneous nuclear ribonucleoprotein H, N-terminally processed;Heterogeneous nuclear ribonucleoprotein H2	P31943	24.4925	24.4674	24.7871	24.4105	24.8629	25.0598	-0.128211	0.108981	none
MYO1B	Unconventional myosin-Ib	O43795	27.0257	26.9103	27.2371	27.0548	27.2336	27.5725	-0.314142	0.286672	none
NRP1	Neuropilin-1	O14786	23.1686	22.8468	21.5452	26.5551	26.5429	26.4529	3.68195	2.24047	up
DLD	Dihydrolipoyl dehydrogenase;Dihydrolipoyl dehydrogenase, mitochondrial	P09622	22.0422	22.2752	22.1316	22.0206	21.6082	22.1543	-0.339766	0.210912	none
RND3	Rho-related GTP-binding protein RhoE	P61587	22.4125	22.3857	22.2871	22.86	23.2924	23.3892	0.659081	0.672618	none
CALD1	Caldesmon	Q05682	28.2097	27.9993	28.0225	28.2991	28.5734	28.3179	-0.304568	0.20483	none
LANCL1	LanC-like protein 1	O43813	24.6687	24.2517	24.3002	24.9472	24.8386	24.833	0.138987	0.120059	none
SSFA2	Sperm-specific antigen 2	P28290	23.6064	23.0907	23.8262	24.1615	24.4715	24.3494	0.563606	0.44856	none
RCE1	CAAX prenyl protease 2	Q9Y256	22.6321	22.5226	22.499	22.7343	22.9308	23.3629	0.288692	0.267441	none
PRKCDBP	Protein kinase C delta-binding protein	Q969G5	25.7524	25.012	25.6223	25.2995	25.7776	25.8784	-0.207324	0.147436	none
TM9SF1	Transmembrane 9 superfamily member 1	O15321	21.537	21.2568	21.0612	22.2445	22.1949	22.1391	0.83028	0.672618	none
RPS6KA4	Ribosomal protein S6 kinase;Ribosomal protein S6 kinase alpha-4	O75676	22.7005	22.4805	22.7786	23.1732	22.7325	23.2901	0.223556	0.152919	none
PYGL	Alpha-1,4 glucan phosphorylase;Glycogen phosphorylase, liver form	P06737	23.8139	23.4525	23.7908	23.8731	23.7775	24.1493	-0.013687	0.0085546	none
NPEPPS	Puromycin-sensitive aminopeptidase	P55786	25.6296	25.7629	25.6975	25.9862	25.9688	26.3588	-0.031	0.024066	none
RPL27A	60S ribosomal protein L27a	P46776	24.0265	24.4461	23.8073	23.6135	24.1495	23.2772	-0.652135	0.348714	none
SYVN1	E3 ubiquitin-protein ligase synoviolin	Q86TM6	22.1476	21.1738		21.6894	21.7165	22.3205	0.4564	0.215127	none
PEX16	Peroxisomal membrane protein PEX16	Q9Y5Y5	22.1626	22.0896	22.1926	22.1933	22.048	22.7124	0.0379278	0.0215904	none
LMO7	LIM domain only protein 7	Q8WWI1	26.3712	26.2857	26.7242	26.3843	26.8577	26.7841	-0.265478	0.193778	none
IFITM2	Interferon-induced transmembrane protein 1;Interferon-induced transmembrane protein 2;Interferon-induced transmembrane protein 3	P13164	22.2518	21.2101	21.8329	22.1601	22.4422	22.1724	0.40143	0.276879	none
FAU	40S ribosomal protein S30	P62861	25.4268	26.2234	25.8188	25.1222	25.8972	25.4641	-0.72093	0.35921	none
FADS3	Fatty acid desaturase 3	Q9Y5Q0	28.6433	28.0987	28.2226	28.6072	28.5355	28.8858	-0.306957	0.267441	none
SLC43A3	Solute carrier family 43 member 3	Q8NBI5	23.8169	23.9174	23.2925	24.2238	23.7495	24.1837	0.103088	0.0570485	none
SEC16A	Protein transport protein Sec16A	O15027	25.0565	24.4863	25.1837	25.193	25.1505	25.773	0.0856449	0.0583607	none
PTGR1	Prostaglandin reductase 1	Q14914	24.0304	23.1297	23.8832	23.9309	23.7764	24.4459	0.0984418	0.0547234	none
TRMT112	Multifunctional methyltransferase subunit TRM112-like protein	Q9UI30	23.1616	22.1029	23.1568	22.5745	22.6585	23.3672	-0.120444	0.0544709	none
PHB2	Prohibitin-2	Q99623	23.6999	23.453	24.066	23.9155	23.863	24.0098	-0.0691588	0.0494841	none
SLC3A2	4F2 cell-surface antigen heavy chain	P08195	25.9768	26.2141	25.4089	25.8166	25.8791	26.118	-0.364692	0.25309	none
PIGB	GPI mannosyltransferase 3	Q92521	22.8856	22.9619	23.3836	23.2926	23.029	23.5217	-0.00754353	0.00387965	none
TUBA1C	Tubulin alpha-1C chain	Q9BQE3	32.9356	32.7439	32.8127	33.0703	33.1911	33.4952	-0.624232	0.330908	none
MYO1C	Unconventional myosin-Ic	O00159	22.7501	22.9049	23.1855	23.0931	23.0582	23.5813	0.0961778	0.0642335	none
CDK17	Cyclin-dependent kinase 17	Q00537	25.3758	25.1397	25.5718	25.8317	25.7162	25.9781	0.0665697	0.0570485	none
DDX19A		Q9UHL0	26.9999	26.6733	26.637	27.2027	27.3207	27.2453	-0.0389055	0.024066	none
RANBP1	Ran-specific GTPase-activating protein	P43487	22.4792	21.9302	22.4508	22.3105	22.6717	22.6587	0.131471	0.116171	none
ILKAP	Integrin-linked kinase-associated serine/threonine phosphatase 2C	Q9H0C8	21.8062	21.5159		21.7066	21.94	21.6842	0.284057	0.197123	none
CAD	CAD protein;Glutamine-dependent carbamoyl-phosphate synthase;Aspartate carbamoyltransferase;Dihydroorotase	P27708	25.7052	25.4174	25.6465	25.7358	25.6759	26.3672	-0.095402	0.082627	none
CSRP2	Cysteine and glycine-rich protein 2	Q16527	25.8068	25.7674	25.7833	25.9697	26.2225	26.1554	-0.101862	0.0827843	none
PA2G4	Proliferation-associated protein 2G4	Q9UQ80	19.7666	20.5197		22.6133	22.159	21.1138	1.55863	0.490055	none
TMTC1	Transmembrane and TPR repeat-containing protein 1	Q8IUR5	22.5709	22.7485	23.1408	22.9132	23.271	23.5707	0.245524	0.182769	none
RPLP0	60S acidic ribosomal protein P0-like;60S acidic ribosomal protein P0	Q8NHW5	22.9251	22.7133	22.6493	22.9598	23.042	23.1536	0.111722	0.108023	none
FKBP11	Peptidyl-prolyl cis-trans isomerase;Peptidyl-prolyl cis-trans isomerase FKBP11	Q9NYL4	24.948	24.9133	25.7471	25.4551	25.8622	26.0134	0.181566	0.108314	none
CHMP1A	Charged multivesicular body protein 1a	Q9HD42	23.6713	23.4554	23.5783	23.8559	23.5855	23.4002	-0.191738	0.147436	none
ARL1	ADP-ribosylation factor-like protein 1	P40616	25.0985	24.536	25.0332	25.1749	25.1047	25.5961	0.0305572	0.0215904	none
PRKAG1	5-AMP-activated protein kinase subunit gamma-1	P54619	20.6496	20.7407	20.5322	20.9051	20.6647	21.16	0.262788	0.153656	none
AAAS	Aladin	Q9NRG9	22.6559	22.5003	22.6795	22.7186	22.6809	22.9656	0.0123197	0.00767992	none
UBAP2L	Ubiquitin-associated protein 2-like	Q14157	22.5763	22.2946	23.1713	22.5262	22.7643	23.8379	0.177399	0.0770585	none
SEC61A2	Protein transport protein Sec61 subunit alpha isoform 2	Q9H9S3	22.0925	21.5493	21.6432	22.9082	22.4911	22.5977	0.777372	0.490055	none
FAM162A	Protein FAM162A	Q96A26	25.9787	25.2034	25.3696	25.8886	25.8284	25.8748	-0.0702914	0.045299	none
ABHD14B	Alpha/beta hydrolase domain-containing protein 14B	Q96IU4	25.3106	24.8527	25.2415	25.3891	24.9708	25.8473	-0.131469	0.0964264	none
ARPC4-TTLL3	Actin-related protein 2/3 complex subunit 4	P59998	23.5607	23.3202	23.3617	23.9195	23.9286	23.8076	0.232431	0.232156	none
ARL6IP4		F8WCT1	22.1452	22.1005	25.5079	22.0862	22.5157	22.8249	-0.943557	0.177056	none
ANKMY2	Ankyrin repeat and MYND domain-containing protein 2	Q8IV38	21.9596	21.6545	21.3717	22.0059	22.1978	22.3847	0.440802	0.348714	none
NDUFV1	NADH dehydrogenase [ubiquinone] flavoprotein 1, mitochondrial	P49821	22.2278	21.6489	21.8122	22.308	22.6746	22.1411	0.381082	0.330908	none
ATP6V1H	V-type proton ATPase subunit H	Q9UI12	25.9469	25.7537	26.1384	26.1126	26.2787	26.4361	-0.12075	0.109672	none
RNF121	RING finger protein 121	Q9H920	23.1516	23.0574	22.8919	23.6613	23.9052	23.6297	0.488758	0.44856	none
RPL18	60S ribosomal protein L18	Q07020	23.9044	24.3996	23.3814	24.2598	24.1835	22.8998	-0.353257	0.124979	none
CDK2	Cyclin-dependent kinase 2	P24941	23.3558	23.4182	22.9962	23.2781	23.2187	23.4158	-0.165625	0.130263	none
SLC26A6	Solute carrier family 26 member 6	Q9BXS9	24.2148	23.8886	24.5497	24.0545	24.4201	24.5401	-0.168983	0.136046	none
TRAM1	Translocating chain-associated membrane protein 1	Q15629	26.9543	26.8545	27.748	27.3808	27.8813	27.9859	0.00450941	0.0023049	none
CHPF2	Chondroitin sulfate glucuronyltransferase	Q9P2E5	23.0265	22.4957	23.1185	23.0916	23.2791	23.2485	0.141275	0.116935	none
CD44	CD44 antigen	P16070	24.2412	23.8288	23.8759	24.3946	24.8859	24.4176	0.305288	0.253097	none
DPM1	Dolichol-phosphate mannosyltransferase subunit 1	O60762	28.6401	28.3564	28.5622	28.6359	28.785	29.032	-0.372506	0.310018	none
SIK3	Serine/threonine-protein kinase SIK3	Q9Y2K2	25.9682	25.4913	25.9773	26.316	26.4296	26.5035	0.153867	0.131566	none
TNRC6B	Trinucleotide repeat-containing gene 6B protein	Q9UPQ9	26.0779	25.731	25.9447	26.1545	26.2218	26.2301	-0.161241	0.151042	none
MLH1	DNA mismatch repair protein Mlh1	P40692	24.0527	23.6887	23.6756	24.1884	23.9088	24.4292	0.0875083	0.0669128	none
IPO5	Importin-5	O00410	23.2587	23.7531	23.1381	23.4116	23.7196	23.1287	-0.168739	0.100108	none
TBC1D1	TBC1 domain family member 1	Q86TI0	22.9169	22.6555	22.6625	22.6448	23.929	23.2557	0.377101	0.253252	none
MTFR1	Mitochondrial fission regulator 1	Q15390	21.7648	21.9649	21.9333	22.4269	22.2156	22.4415	0.356708	0.276879	none
RUFY2	RUN and FYVE domain-containing protein 2	Q8WXA3	21.3771	21.2401	21.0791	21.4306	21.957	22.5568	0.683162	0.44856	none
HADHA	Trifunctional enzyme subunit alpha, mitochondrial;Long-chain enoyl-CoA hydratase;Long chain 3-hydroxyacyl-CoA dehydrogenase	P40939	26.1613	26.1336	26.3954	26.1881	26.4742	26.6241	-0.268072	0.25309	none
MAN1B1	alpha-1,2-Mannosidase;Endoplasmic reticulum mannosyl-oligosaccharide 1,2-alpha-mannosidase	Q9UKM7	21.5164	21.0998		22.0292	21.9632	22.7695	1.22488	0.490055	none
METTL7A	Methyltransferase-like protein 7A	Q9H8H3	25.5631	24.9104	24.9891	25.7053	25.3166	25.4886	-0.0441254	0.025831	none
RPL28	60S ribosomal protein L28	P46779	23.751	24.6619	22.8105	24.1187	24.3526	22.4291	-0.319545	0.0770585	none
IDH3A	Isocitrate dehydrogenase [NAD] subunit alpha, mitochondrial	P50213	24.6291	24.0609	24.1213	24.4918	24.6972	24.8693	0.104972	0.083065	none
ANKRD17	Ankyrin repeat domain-containing protein 17	O75179	23.5353	23.0728	23.3521	23.8501	23.6017	23.5445	0.114954	0.0827843	none
RPS27L	40S ribosomal protein S27;40S ribosomal protein S27-like	Q71UM5	29.1149	28.7885	29.1998	29.3756	29.4586	29.1834	-0.403237	0.25309	none
SEC11A	Signal peptidase complex catalytic subunit SEC11;Signal peptidase complex catalytic subunit SEC11A;Signal peptidase I	P67812	22.7223	22.2792	22.3694	22.5422	22.3112	22.289	-0.215233	0.159098	none
SPNS1	Protein spinster homolog 1	Q9H2V7	24.1942	23.6221	23.6921	23.8184	24.2455	24.094	-0.040005	0.0266052	none
IST1	IST1 homolog	P53990	24.3617	24.1598	23.5506	24.276	24.5663	24.2602	0.0651485	0.0337727	none
ZFYVE19	Abscission/NoCut checkpoint regulator	Q96K21	22.5747	22.2956	22.3356	23.3122	23.0864	22.6841	0.467054	0.335031	none
FAM173A	Protein FAM173A	Q9BQD7	21.3537	21.1117	21.4824	21.3981	21.5409	21.8163	0.215071	0.173655	none
EDC3	Enhancer of mRNA-decapping protein 3	Q96F86	22.5661	21.8313	22.3817	22.5656	22.0848	22.4655	-0.0280286	0.0101262	none
APRT	Adenine phosphoribosyltransferase	P07741	22.2636	22.3848	22.7534	22.7905	22.7694	22.7041	0.136711	0.100108	none
C16orf58	RUS1 family protein C16orf58	Q96GQ5	23.168	22.7642	23.0804	23.7836	23.1826	24.0762	0.438907	0.278497	none
DCTN5	Dynactin subunit 5	Q9BTE1	23.9457	23.3962	23.7275	23.9183	24.0127	24.3335	0.134118	0.118707	none
CTU2	Cytoplasmic tRNA 2-thiolation protein 2	Q2VPK5	23.0325	22.6383	23.0875	23.2272	23.3063	23.1753	0.128636	0.114487	none
ATXN2L	Ataxin-2-like protein	Q8WWM7	23.6918	23.1702	23.2995	24.0216	23.771	23.7608	0.22181	0.173911	none
ARV1	Protein ARV1	Q9H2C2	25.1059	24.7228	25.0671	25.2104	25.1661	25.3729	-0.0843097	0.0770585	none
ANKHD1-EIF4EBP3		H7C0V5	22.9831	22.8444	22.8534	23.0152	23.0779	23.4424	0.0923431	0.0777143	none
NAGK	N-acetyl-D-glucosamine kinase	Q9UJ70	22.6335	23.1366	22.9012	23.6391	23.2842	23.2372	0.294518	0.187593	none
XRN1	5-3 exoribonuclease 1	Q8IZH2	21.4028	22.1313	21.6034	22.8531	22.9912	23.2033	1.17196	0.672618	none
CCDC80	Coiled-coil domain-containing protein 80	Q76M96		20.5619	18.9886	22.5031	23.6594	21.9181	2.8656	0.882889	none
DDX19A	ATP-dependent RNA helicase DDX19A	Q9NUU7	23.5434	23.4842	23.9496	24.206	23.5347	24.4011	0.106473	0.0566753	none
NSF	Vesicle-fusing ATPase	P46459	20.1229		19.675		20.5526	20.8168	0.84361	0.278497	none
SLC25A11	Mitochondrial 2-oxoglutarate/malate carrier protein	Q02978	28.579	28.4213	28.8316	28.7633	28.6472	29.2074	-0.423758	0.365773	none
MPDU1	Mannose-P-dolichol utilization defect 1 protein	O75352	25.4086	24.9737	25.1372	25.6131	25.8287	26.1257	0.281831	0.278497	none
FN3KRP	Ketosamine-3-kinase	Q9HA64	22.3497	22.4184	22.2286	22.2231	22.5567	22.2804	-0.0979754	0.0838365	none
RPS15A	40S ribosomal protein S15a	P62244	24.1109	23.9652	25.0879	24.206	24.5886	24.8303	-0.152844	0.0770585	none
TRAPPC1	Trafficking protein particle complex subunit 1	Q9Y5R8	23.4293	23.2862	23.4819	24.0303	23.4105	24.0141	0.162887	0.109672	none
CTDNEP1	CTD nuclear envelope phosphatase 1	O95476	24.2567	23.6694	23.8998	24.3849	24.219	24.1936	0.0420137	0.0266052	none
PSMD9	26S proteasome non-ATPase regulatory subunit 9	O00233	23.4273	23.2618	23.1955	23.7385	24.3561	23.9875	0.506779	0.44856	none
PHKG2	Phosphorylase b kinase gamma catalytic chain, liver/testis isoform	P15735	22.5429	22.4934	22.4178	22.5813	22.6906	23.1093	0.150387	0.126039	none
HDAC7	Histone deacetylase;Histone deacetylase 7	Q8WUI4	21.9868	21.8557	22.0774	21.7503	22.1096	23.0456	0.209387	0.116935	none
LUC7L3	Luc7-like protein 3	O95232	23.4712	23.1411	24.7696	23.6364	23.1748	23.6214	-0.568984	0.226382	none
ALDOA	Fructose-bisphosphate aldolase;Fructose-bisphosphate aldolase A	P04075	24.597	24.2358	24.4483	24.4609	24.4956	24.5068	-0.248404	0.267441	none
TRABD	TraB domain-containing protein	Q9H4I3	24.5026	24.2628	24.4337	24.8027	24.5981	25.0582	0.0871226	0.0770707	none
ANTXR2	Anthrax toxin receptor 2	P58335	23.2166	22.7945	22.4999	23.2487	23.3294	23.3957	0.295556	0.237131	none
APOL2	Apolipoprotein L2	Q9BQE5	25.2466	24.9882	24.9194	25.6356	25.7963	25.6799	0.268615	0.256139	none
RPL19	Ribosomal protein L19;60S ribosomal protein L19	P84098	23.4983	24.2708	22.9311	23.0524	22.779	22.5883	-0.963357	0.415545	none
ARHGDIA	Rho GDP-dissociation inhibitor 1	P52565	23.8281	23.5062	23.8305	24.2492	23.7885	23.9094	-0.00647573	0.00373015	none
SNRPN	Small nuclear ribonucleoprotein-associated protein N;Small nuclear ribonucleoprotein-associated proteins B and B	P63162	23.6149	22.9633	24.3097	24.0369	24.1821	24.5369	0.355105	0.185944	none
SMAD4	Mothers against decapentaplegic homolog;Mothers against decapentaplegic homolog 4	Q13485	21.6708	21.5451	21.6256	22.0193	21.5518	21.5839	0.0252104	0.0096947	none
TMED1	Transmembrane emp24 domain-containing protein 1	Q13445	23.2711	22.7536	22.7006	23.5385	23.2074	23.5381	0.309354	0.230586	none
RPL22	60S ribosomal protein L22	P35268	22.5794		22.6129		22.7789		-0.627451	0.155838	none
FAM210A	Protein FAM210A	Q96ND0	25.6828	25.1091	25.5876	25.4321	25.5299	26.0267	-0.206569	0.179342	none
ACOT7	Cytosolic acyl coenzyme A thioester hydrolase	O00154	23.6876	23.6861	23.0844	23.5071	24.0914	24.0376	0.159513	0.109672	none
PARK7	Protein deglycase DJ-1	Q99497	22.9177	22.8995	23.259	23.397	23.4941	23.7414	0.307719	0.286672	none
TLCD1	Calfacilitin	Q96CP7	22.1388	22.3132	22.61	22.7943	22.9211	22.8963	0.367614	0.31294	none
EIF1	Eukaryotic translation initiation factor 1;Eukaryotic translation initiation factor 1b	P41567	21.9813	22.4934	22.1911	22.2327	22.4201	22.273	-0.030033	0.0178874	none
TMEM161A	Transmembrane protein 161A	Q9NX61	26.6389	26.4365	26.1996	26.7872	26.9358	27.1304	0.0252653	0.0173287	none
KDSR	3-ketodihydrosphingosine reductase	Q06136	22.7702	22.2371	22.0583	22.7609	23.0512	23.1002	0.463053	0.352935	none
NKIRAS2	NF-kappa-B inhibitor-interacting Ras-like protein 2	Q9NYR9	23.408	22.9443	22.883	23.4509	23.2562	23.5806	0.135743	0.102901	none
TK1	Thymidine kinase;Thymidine kinase, cytosolic	P04183	22.8296	22.6013	22.3711	22.4375	22.2452	22.3092	-0.413787	0.324948	none
ETHE1	Persulfide dioxygenase ETHE1, mitochondrial	O95571	21.4783	20.7438	20.9015	21.576	21.0057		0.198648	0.0991167	none
RPS11	40S ribosomal protein S11	P62280	22.5618	22.8078	22.9205	23.3184	24.0691	23.4756	0.678005	0.467111	none
RPS5	40S ribosomal protein S5;40S ribosomal protein S5, N-terminally processed	P46782	28.7748	28.7916	29.4473	28.7871	29.3962	29.5617	-0.456448	0.237131	none
MYO9B	Unconventional myosin-IXb	Q13459	26.1213	25.9133	26.5075	26.2694	26.33	26.7509	-0.203828	0.169087	none
AGPS	Alkyldihydroxyacetonephosphate synthase, peroxisomal	O00116	24.8826	24.3385	24.3106	24.8447	24.7415	24.963	0.00522403	0.00301699	none
DDX39A	ATP-dependent RNA helicase DDX39A;Spliceosome RNA helicase DDX39B	O00148	23.7879	23.5138	23.7131	24.0146	23.9979	24.1875	0.13275	0.135229	none
PDLIM1	PDZ and LIM domain protein 1	O00151	24.2761	24.5034	24.3492	24.5902	24.8299	24.8738	0.0726948	0.0608101	none
WRB	Tail-anchored protein insertion receptor WRB	O00258	24.9842	24.5679	24.8647	24.8693	24.707	25.1174	-0.259756	0.267441	none
CLIC1	Chloride intracellular channel protein 1	O00299	24.5867	24.4133	24.1526	24.9311	24.7455	24.7654	0.104466	0.0777143	none
QSOX1	Sulfhydryl oxidase 1	O00391	23.8411	23.6574	24.0656	24.3944	24.4926	24.6369	0.367085	0.348714	none
SLC33A1	Acetyl-coenzyme A transporter 1	O00400	25.044	24.3006	24.9162	24.9328	25.1086	25.2066	-0.0183104	0.0085546	none
RTCA	RNA 3-terminal phosphate cyclase	O00442	23.5615	23.3347	23.9231	23.5798	23.5957	24.3337	-0.0270531	0.0128341	none
NDUFA4	Cytochrome c oxidase subunit NDUFA4	O00483	27.3211	26.9455	27.0114	27.4751	27.281	27.9332	-0.0975777	0.0870815	none
STK25	Serine/threonine-protein kinase 25	O00506	23.223	22.6182	23.6632	23.2887	23.3828	23.7303	0.0839186	0.0444145	none
VWA5A	von Willebrand factor A domain-containing protein 5A	O00534	23.8937	23.5534	23.3294	24.2127	24.2436	23.7906	0.240558	0.168684	none
TRIM38	E3 ubiquitin-protein ligase TRIM38	O00635	21.8411	22.0508	22.3704	23.1288	22.8183	22.8475	0.695829	0.44856	none
PPP6C	Serine/threonine-protein phosphatase 6 catalytic subunit;Serine/threonine-protein phosphatase 6 catalytic subunit, N-terminally processed	O00743	23.7608	23.6863	23.7553	24.0526	23.9066	24.3693	0.10229	0.0852615	none
ACACB	Acetyl-CoA carboxylase 2;Biotin carboxylase	O00763	22.9599	22.8614	22.0419	23.0264	22.8383	23.0939	0.189291	0.100719	none
SCD	Acyl-CoA desaturase	O00767	27.5489	27.0595	27.672	27.5481	27.4235	28.1735	-0.300502	0.261757	none
PPAP2B	Lipid phosphate phosphohydrolase 3	O14495	20.8585		21.4257	21.4462	21.5408	22.2419	0.900743	0.415545	none
TRAFD1	TRAF-type zinc finger domain-containing protein 1	O14545	23.06	23.0562	22.8811	23.5536	23.357	23.7966	0.350744	0.309432	none
COX7A2L	Cytochrome c oxidase subunit 7A-related protein, mitochondrial	O14548	23.662	23.4056	23.5198	24.0315	23.5785	23.4056	-0.098604	0.0609357	none
ADAM10	Disintegrin and metalloproteinase domain-containing protein 10	O14672	22.4105	21.3533	21.5852	22.3996	22.9468	22.3207	0.676787	0.414337	none
EI24	Etoposide-induced protein 2.4 homolog	O14681	27.0096	26.9001	27.1964	27.2355	27.1906	27.5866	-0.247023	0.258296	none
PTGES	Prostaglandin E synthase	O14684	26.6878	26.2902	26.3454	26.4187	26.7222	26.682	-0.314153	0.268007	none
MAP2K7	Dual specificity mitogen-activated protein kinase kinase 7	O14733	23.4922	23.6249	23.7451	23.9355	24.079	24.0194	0.139391	0.126905	none
ACOT8	Acyl-coenzyme A thioesterase 8	O14734	24.211	23.5814	24.3175	24.3477	24.2408	24.9559	0.171895	0.116171	none
PSMA7	Proteasome subunit alpha type-7;Proteasome subunit alpha type-7-like	O14818	24.1411	23.8935	24.1442	24.3445	24.258	24.1439	-0.0940921	0.077596	none
SCAMP3	Secretory carrier-associated membrane protein 3	O14828	27.0454	26.4607	26.4551	26.751	26.5956	26.9052	-0.412106	0.348714	none
IFIT3	Interferon-induced protein with tetratricopeptide repeats 3	O14879	26.8027	26.602	26.9158	27.1971	27.3994	27.4054	0.0325244	0.0215904	none
MGST3	Microsomal glutathione S-transferase 3	O14880	26.0198	25.7135	26.1276	25.9621	26.2281	26.1318	-0.284166	0.258023	none
TIMM23	Mitochondrial import inner membrane translocase subunit Tim23;Putative mitochondrial import inner membrane translocase subunit Tim23B	O14925	27.03	26.4384	26.8266	26.6098	26.7891	27.2015	-0.412522	0.348714	none
UBE2L6	Ubiquitin/ISG15-conjugating enzyme E2 L6	O14933	26.0367	25.5491	25.5689	25.5818	25.9627	26.1243	-0.249516	0.215127	none
UQCRQ	Cytochrome b-c1 complex subunit 8	O14949	30.5544	29.5994	30.7021	30.4691	30.2912	30.991	-0.535024	0.310018	none
HGS	Hepatocyte growth factor-regulated tyrosine kinase substrate	O14964	22.1421	22.3322		22.3341	21.9946	21.7986	-0.0654363	0.0266052	none
RAB29	Ras-related protein Rab-7L1	O14966	25.3206	24.5585	25.1187	24.9899	25.1486	25.6042	-0.122362	0.0847342	none
XPO1	Exportin-1	O14980	27.7146	27.6745	27.559	27.9995	28.2479	28.302	-0.0680812	0.0439552	none
KIAA0391	Mitochondrial ribonuclease P protein 3	O15091	24.8471	24.8262	25.0032	25.0065	25.3244	25.5414	0.0371311	0.028047	none
TBX3	T-box transcription factor TBX3	O15119	22.1964	21.9399	21.984	22.1252	22.1368	22.7129	0.161251	0.116935	none
AGPAT2	1-acyl-sn-glycerol-3-phosphate acyltransferase beta	O15120	26.6914	26.2147	26.6499	26.3603	26.397	27.0908	-0.402145	0.348714	none
SCAMP1	Secretory carrier-associated membrane protein 1	O15126	25.1521	24.6698	24.6851	25.4065	25.0306	25.2738	0.0320989	0.0215904	none
SCAMP2	Secretory carrier-associated membrane protein 2	O15127	22.8636	22.6144	22.6689	22.1881	22.7503	23.7222	-0.00191375	0.000994762	none
ARPC3	Actin-related protein 2/3 complex subunit 3	O15145	24.9993	24.6295	24.5798	25.1497	24.7484	25.237	-0.052009	0.0353269	none
TRIM24	Transcription intermediary factor 1-alpha	O15164	22.7656	22.2098	22.6143	23.3138	23.3042	23.3358	0.608936	0.490055	none
GNPAT	Dihydroxyacetone phosphate acyltransferase	O15228	24.3736	24.3248	24.1531	24.9685	24.9041	25.0138	0.351727	0.348714	none
SURF4	Surfeit locus protein 4	O15260	27.8924	27.8588	27.7966	27.7517	28.4476	28.3509	-0.266436	0.152919	none
SPTLC1	Serine palmitoyltransferase 1	O15269	25.3364	24.6949	25.1407	24.9841	25.4258	25.7838	-0.03275	0.02055	none
SPTLC2	Serine palmitoyltransferase 2	O15270	24.0439	23.6993	24.1218	24.3912	24.2549	24.8915	0.255499	0.22299	none
PMM2	Phosphomannomutase 2;Phosphomannomutase	O15305	21.5879	22.0124	21.4972	22.137	22.5764	21.9811	0.451986	0.330908	none
SLC16A4	Monocarboxylate transporter 5	O15374	25.2445	24.9968	25.0894	25.4547	25.3237	25.4151	-0.0936378	0.0847342	none
SLC16A3	Monocarboxylate transporter 4	O15427	30.6196	30.2996	30.3045	30.69	30.956	30.8394	-0.409418	0.22299	none
SLC31A1	High affinity copper uptake protein 1	O15431	25.2801	24.8936	25.167	25.1896	25.3697	25.5359	-0.124303	0.120971	none
ABCC4	Multidrug resistance-associated protein 4	O15439	24.7467	24.3226	24.4237	24.8944	24.7149	24.9931	0.0337054	0.025017	none
TLR3	Toll-like receptor 3	O15455	21.9697	21.9888	21.7282	22.2581	22.3901	22.3602	0.333658	0.31294	none
PAPSS1	Bifunctional 3-phosphoadenosine 5-phosphosulfate synthase 1;Sulfate adenylyltransferase;Adenylyl-sulfate kinase	O43252	23.5473	23.0466	22.979	23.1665	23.4165	23.6477	0.00895708	0.00479962	none
TGFB1I1	Transforming growth factor beta-1-induced transcript 1 protein	O43294	26.2157	25.9709	25.8606	26.3998	26.4024	26.6543	0.00309291	0.00250907	none
XPOT	Exportin-T	O43592	23.9653	23.7529	23.8916	24.3179	24.3008	24.8553	0.326946	0.330635	none
TIMM44	Mitochondrial import inner membrane translocase subunit TIM44	O43615	25.3434	25.3326	24.8809	25.5009	25.4993	25.3859	-0.105851	0.0770585	none
BUB3	Mitotic checkpoint protein BUB3	O43684	24.63	23.9249	24.8742	24.6874	24.868	24.9498	0.0343792	0.0192677	none
KDELR3	ER lumen protein-retaining receptor 3	O43731	26.2664	26.2083	26.165	26.6088	26.4259	26.957	-0.0392138	0.0335268	none
TRAF3IP2	Adapter protein CIKS	O43734	22.8142	22.2671	22.4478	22.7034	22.5309	22.9555	0.0583375	0.0353269	none
SLC25A20	Mitochondrial carnitine/acylcarnitine carrier protein	O43772	28.2247	27.8332	28.2465	28.1228	28.298	28.7086	-0.360809	0.305075	none
SLC25A17	Peroxisomal membrane protein PMP34	O43808	24.4785	24.6631	25.2135	24.6246	25.1118	25.4392	-0.0717722	0.0375294	none
SCO2	Protein SCO2 homolog, mitochondrial	O43819	25.2512	25.0746	25.2209	25.2303	25.0499	25.6318	-0.266609	0.276859	none
SLC37A4	Glucose-6-phosphate translocase	O43826	23.9463	23.3831	23.5885	23.8062	24.0098	24.2341	0.121523	0.109672	none
CALU	Calumenin	O43852	24.1399	24.0601	24.0128	24.3111	24.7502	24.6952	0.224215	0.228346	none
EDIL3	EGF-like repeat and discoidin I-like domain-containing protein 3	O43854	26.0628	25.4709	25.8231	26.099	26.1829	26.416	0.00272532	0.0023049	none
NDUFS5	NADH dehydrogenase [ubiquinone] iron-sulfur protein 5	O43920	23.2676	22.9402	23.7937	23.652	24.0618	23.9367	0.321933	0.23454	none
ORC4	Origin recognition complex subunit 4	O43929	22.8672	22.7675	21.8645	22.6755	23.1237	22.9169	0.255946	0.147436	none
FADS1	Fatty acid desaturase 1	O60427	28.5025	28.0687	28.1347	28.4372	28.5304	28.7858	-0.300583	0.25309	none
MAN1A2	Mannosyl-oligosaccharide 1,2-alpha-mannosidase IB	O60476	23.3541	22.8282	23.0427	23.5731	23.5225	23.5092	0.248121	0.228346	none
ACSL4	Long-chain-fatty-acid--CoA ligase 4	O60488	29.1743	28.805	29.0804	29.0496	29.1237	29.4404	-0.526149	0.422971	none
GMDS	GDP-mannose 4,6 dehydratase	O60547	22.6136	22.1951	22.9455	22.3597	22.636	23.2228	-0.00509578	0.00250907	none
PLIN3	Perilipin-3	O60664	23.7949	23.3972	23.6756	23.8681	24.4823	24.0385	0.264168	0.228346	none
SLC16A7	Monocarboxylate transporter 2	O60669	23.4054	23.6199	23.8793	24.338	24.2089	24.0599	0.304426	0.232767	none
JAK2	Tyrosine-protein kinase JAK2	O60674	23.7456	23.7014	23.7802	23.9339	23.7179	24.2802	-0.0355119	0.0240165	none
UGDH	UDP-glucose 6-dehydrogenase	O60701	29.472	29.2097	29.1992	29.4027	29.7485	29.6594	-0.419261	0.259944	none
ICMT	Protein-S-isoprenylcysteine O-methyltransferase	O60725	25.0366	24.5811	24.6323	24.9141	25.2403	24.8711	-0.0763109	0.0540833	none
TIMM17B	Mitochondrial import inner membrane translocase subunit Tim17-B	O60830	24.3861	23.8588	23.6022	23.6924	23.2163	24.592	-0.405698	0.193587	none
EDF1	Endothelial differentiation-related factor 1	O60869	21.967	21.783	23.6007	22.3097	22.9212	24.2786	0.542241	0.151042	none
DNAJA2	DnaJ homolog subfamily A member 2	O60884	22.4479	22.3936	21.9595	22.7463	23.3365	22.8248	0.567105	0.44856	none
WDR1	WD repeat-containing protein 1	O75083	22.0626	21.1775	22.4781	22.24	22.5577	22.7304	0.489308	0.268007	none
NDUFS2	NADH dehydrogenase [ubiquinone] iron-sulfur protein 2, mitochondrial	O75306	24.5933	24.2272	24.5738	24.4867	24.796	25.0468	-0.0102261	0.00585699	none
VPS4B	Vacuolar protein sorting-associated protein 4B	O75351	23.5847	23.4636	23.0992	23.6795	23.8425	23.5878	0.0955664	0.0746895	none
FLNB	Filamin-B	O75369	25.9211	25.8554	25.5395	25.9847	26.1032	25.9602	-0.184408	0.147436	none
ULK1	Serine/threonine-protein kinase ULK1	O75385	22.4023	21.9486	22.5926	22.2194	22.5266	22.8228	0.0741068	0.0506366	none
SEC22B	Vesicle-trafficking protein SEC22b	O75396	27.5443	27.2287	27.1922	27.4525	27.5399	27.5409	-0.371763	0.31294	none
GIGYF1	PERQ amino acid-rich with GYF domain-containing protein 1	O75420	24.63	24.3203	24.4833	24.4566	24.8152	24.7725	-0.109744	0.10888	none
GCAT	2-amino-3-ketobutyrate coenzyme A ligase, mitochondrial	O75600	24.21	24.2343	23.7657	23.8751	24.7634	25.0812	0.215201	0.123449	none
ERAL1	GTPase Era, mitochondrial	O75616	22.1398	21.5737	22.1636	22.1187	22.3366	22.6002	0.279812	0.228346	none
SLC25A12	Calcium-binding mitochondrial carrier protein Aralar1	O75746	26.5147	26.0868	26.4795	26.2269	26.4108	26.951	-0.315036	0.286672	none
ZMPSTE24	CAAX prenyl protease 1 homolog	O75844	27.5367	27.0222	26.9847	27.7015	27.4363	27.6893	-0.141317	0.114672	none
SC5D	Lathosterol oxidase	O75845	22.1974	22.2309	22.0484	22.6507	22.6049		-0.0263207	0.0085546	none
IDH1	Isocitrate dehydrogenase [NADP] cytoplasmic	O75874	25.7723	25.5301	25.7966	25.6723	25.9133	26.0153	-0.252974	0.261757	none
ALDH1L1	Cytosolic 10-formyltetrahydrofolate dehydrogenase	O75891	23.3644	23.1501	23.4962	23.9254	23.7623	23.6607	0.212071	0.179342	none
ARL6IP5	PRA1 family protein 3	O75915	24.9467	24.366	24.2906	23.0153	24.3639	24.5665	-0.825876	0.414337	none
TRIO	Triple functional domain protein	O75962	24.3586	24.579	24.9436	25.0746	25.134	25.3378	0.205722	0.16039	none
GLRX3	Glutaredoxin-3	O76003	23.5082	23.6177	23.2914	23.3922	23.9048	23.8081	0.00402423	0.00250907	none
CLPX	ATP-dependent Clp protease ATP-binding subunit clpX-like, mitochondrial	O76031	26.4303	26.016	26.0033	26.2975	26.258	26.3501	-0.310981	0.287548	none
GFPT2	Glutamine--fructose-6-phosphate aminotransferase [isomerizing] 2	O94808	26.7806	26.4435	26.642	26.742	26.5225	26.8178	-0.433643	0.44856	none
LTN1	E3 ubiquitin-protein ligase listerin	O94822	24.7079	24.7655	25.0986	25.2807	25.3957	25.5474	0.183358	0.162274	none
TOMM70A	Mitochondrial import receptor subunit TOM70	O94826	25.1775	25.0437	25.3667	25.4004	25.579	25.6213	-0.0468871	0.0371699	none
ENDOD1	Endonuclease domain-containing 1 protein	O94919	25.5353	25.2052	25.4254	25.6177	25.574	25.8418	-0.117011	0.119971	none
RHOBTB3	Rho-related BTB domain-containing protein 3	O94955	23.969	23.7098	23.2351	23.9542	24.223	24.1951	0.230231	0.170813	none
YIF1A	Protein YIF1A	O95070	27.9985	27.6177	27.7971	27.8351	27.7704	28.3012	-0.44722	0.44856	none
MFN2	Mitofusin-2	O95140	25.622	25.1725	25.339	26.0377	26.0551	26.0187	0.243657	0.228346	none
ZFPL1	Zinc finger protein-like 1	O95159	23.9434	23.1442	24.3582	24.1442	24.0791	24.7523	0.222857	0.116171	none
NDUFB4	NADH dehydrogenase [ubiquinone] 1 beta subcomplex subunit 4	O95168	26.5632	26.2915	27.0586	26.9445	26.6695	27.4326	-0.149756	0.108023	none
NDUFA7	NADH dehydrogenase [ubiquinone] 1 alpha subcomplex subunit 7	O95182	25.2285	24.7597	25.1537	25.3421	25.3972	25.8562	0.0979841	0.0827843	none
LETM1	LETM1 and EF-hand domain-containing protein 1, mitochondrial	O95202	23.8448	23.7016	23.7752	23.9173	24.1605	24.0527	0.0126984	0.0085546	none
SNX4	Sorting nexin-4	O95219	25.3474	25.0046	25.029	25.4675	25.5484	25.5986	0.0272922	0.0215904	none
VAPB	Vesicle-associated membrane protein-associated protein B/C	O95292	22.6387	22.677	22.6318	23.6458	23.5591	23.2551	0.649836	0.490055	none
NDUFC2	NADH dehydrogenase [ubiquinone] 1 subunit C2	O95298	22.9998	22.9089	23.0702	23.2354	23.4127	23.5394	0.20251	0.220423	none
PAPSS2	Bifunctional 3-phosphoadenosine 5-phosphosulfate synthase 2;Sulfate adenylyltransferase;Adenylyl-sulfate kinase	O95340	29.7804	29.5576	29.6371	29.8883	29.9786	30.0823	-0.443257	0.31294	none
LYPLA2	Acyl-protein thioesterase 2	O95372	22.244	22.5199	21.6211	21.7144	23.331	22.7523	0.375568	0.169087	none
IPO7	Importin-7	O95373	23.2281	23.2262	23.2174	23.6643	23.6826	23.9601	0.313865	0.330908	none
ARIH2	E3 ubiquitin-protein ligase ARIH2	O95376	21.5835	21.4607	21.7982	21.8942	22.1281	22.6808	0.523056	0.372688	none
AHSA1	Activator of 90 kDa heat shock protein ATPase homolog 1	O95433	24.9207	24.7292	24.448	24.6767	24.9505	25.0846	-0.131997	0.115991	none
ABCA1	ATP-binding cassette sub-family A member 1	O95477	23.0195	22.6129	22.8015	23.0453	23.5337	23.5331	0.374801	0.365773	none
SLC2A10	Solute carrier family 2, facilitated glucose transporter member 10	O95528	25.2499	24.6087	24.8761	25.3959	25.3367	25.505	0.12753	0.109672	none
MPC2	Mitochondrial pyruvate carrier 2	O95563	28.2032	27.6909	27.8085	28.1387	28.0656	28.3178	-0.347483	0.309432	none
ACSL3	Long-chain-fatty-acid--CoA ligase 3	O95573	33.0526	32.5824	33.1313	33.0981	33.0625	33.4721	-0.76301	0.415816	none
ASMTL	N-acetylserotonin O-methyltransferase-like protein	O95671	25.3178	25.1283	25.4434	25.6068	25.6169	25.7843	-0.0264984	0.0215904	none
DDX58	Probable ATP-dependent RNA helicase DDX58	O95786	26.7565	26.497	26.6436	26.9183	26.9329	27.1001	-0.161283	0.156897	none
BAG3	BAG family molecular chaperone regulator 3	O95817	25.1846	25.3565	25.2391	25.5023	25.3949	25.371	-0.2238	0.204873	none
LATS1	Serine/threonine-protein kinase LATS1	O95835	21.7915	21.368	21.6384	21.399	21.8076	22.5654	0.241048	0.147436	none
FADS2	Fatty acid desaturase 2	O95864	30.4725	30.0496	30.6704	30.6407	30.6091	30.8605	-0.528316	0.343007	none
NDUFB10	NADH dehydrogenase [ubiquinone] 1 beta subcomplex subunit 10	O96000	24.4601	23.9536	24.3386	24.6427	24.3865	24.6965	0.00978232	0.00516402	none
CLPTM1	Cleft lip and palate transmembrane protein 1	O96005	25.4108	24.9165	25.0523	25.5086	25.4547	25.5736	-0.000257806	0.000237402	none
TOMM40	Mitochondrial import receptor subunit TOM40 homolog	O96008	23.8687	23.2227	23.7988	24.2794	23.6095	24.1055	0.0949256	0.0524099	none
PEX11B	Peroxisomal membrane protein 11B	O96011	30.3118	29.6479	30.5298	30.2674	30.0287	31.1259	-0.519727	0.336925	none
LDHA	L-lactate dehydrogenase A chain	P00338	27.2843	27.0577	27.1618	27.5347	27.5965	27.4839	-0.183841	0.147436	none
GLUD1	Glutamate dehydrogenase 1, mitochondrial;Glutamate dehydrogenase 2, mitochondrial	P00367	27.1418	26.8606	27.103	27.0562	27.2067	27.4622	-0.333363	0.330908	none
MT-CO2	Cytochrome c oxidase subunit 2	P00403	24.2928	23.8233	24.1828	24.5459	24.1887	24.9174	0.135902	0.100719	none
MT-CO3	Cytochrome c oxidase subunit 3	P00414	24.4741	24.8486	24.7107	24.7847	25.3356	25.0348	0.043487	0.024499	none
HPRT1	Hypoxanthine-guanine phosphoribosyltransferase	P00492	24.968	25.0039	24.8772	25.228	25.5001	25.4472	0.0769011	0.0661646	none
GOT2	Aspartate aminotransferase, mitochondrial	P00505	21.086	22.4328	22.4145	21.4409	22.4784	22.8275	0.175142	0.0566753	none
PGK1	Phosphoglycerate kinase 1	P00558	23.7562	23.2366	23.8011	23.6506	23.6678	23.3465	-0.272011	0.216174	none
PLAT	Tissue-type plasminogen activator;Tissue-type plasminogen activator chain A;Tissue-type plasminogen activator chain B	P00750	24.1144	24.2917	24.4122	25.324	25.6022	25.4066	0.835549	0.672618	none
MT-ATP6	ATP synthase subunit a	P00846	26.0103	25.9854	26.1739	26.8471	26.4675	26.8453	0.177071	0.173655	none
ASS1	Argininosuccinate synthase	P00966	23.9926	24.6519	23.6611	23.5735	24.2648	23.6623	-0.515699	0.270941	none
OAS1	2-5-oligoadenylate synthase 1	P00973	25.4361	25.0898	25.2271	24.963	25.5065	25.6626	-0.24971	0.222545	none
KRAS	GTPase KRas;GTPase KRas, N-terminally processed;GTPase HRas;GTPase HRas, N-terminally processed;GTPase NRas	P01116	20.8357	20.9718	21.1429	20.587	21.6311	21.9103	0.376855	0.246404	none
CD4	T-cell surface glycoprotein CD4	P01730	23.044	22.433	22.8642	22.9564	23.3192	23.3222	0.240817	0.228346	none
FN1	Fibronectin;Anastellin;Ugl-Y1;Ugl-Y2;Ugl-Y3	P02751	26.5476	26.2872	26.124	26.5546	27.0187	26.5294	-0.0888342	0.0478862	none
TFRC	Transferrin receptor protein 1;Transferrin receptor protein 1, serum form	P02786	23.5587	23.0194	23.3087	23.7105	23.2807	23.8335	0.0734831	0.045299	none
TF	Serotransferrin	P02787	24.5652	24.3654	24.3049	25.1382	25.0131	24.9244	0.280612	0.267441	none
MT2A	Metallothionein-2;Metallothionein-1G	P02795	31.2977	31.1225	31.4614	31.8014	31.6885	31.523	-0.53203	0.286672	none
MT-ATP8	ATP synthase protein 8	P03928	28.953	28.5598	29.0827	29.7025	29.8565	29.1949	0.0151975	0.00479962	none
RAF1	RAF proto-oncogene serine/threonine-protein kinase	P04049	26.6335	26.2307	26.5999	26.7195	26.6382	27.0041	-0.203394	0.210912	none
CSTB	Cystatin-B	P04080	23.1053	23.7736	22.6494	24.4135	23.9786	22.8478	0.355299	0.116935	none
ANXA1	Annexin A1;Annexin	P04083	27.563	27.4762	27.3635	28.4721	28.1144	27.7596	0.0525288	0.024499	none
APOB	Apolipoprotein B-100;Apolipoprotein B-48	P04114	23.0158	22.6212	22.4386	23.1903	23.2465	23.6711	0.48409	0.372688	none
OAT	Ornithine aminotransferase, mitochondrial;Ornithine aminotransferase, hepatic form;Ornithine aminotransferase, renal form	P04181	24.9597	24.643	25.0383	25.0029	25.1012	25.2979	-0.104007	0.100719	none
GAPDH	Glyceraldehyde-3-phosphate dehydrogenase	P04406	30.1424	29.6006	29.5481	29.7487	29.6642	29.7791	-0.798112	0.490055	none
MT1E	Metallothionein-1E	P04732	27.7686	27.5056	27.7893	28.2221	28.2978	28.2584	-0.036433	0.0215904	none
HSPB1	Heat shock protein beta-1	P04792	29.172	28.8566	29.0432	29.2238	29.3276	29.5908	-0.360451	0.286672	none
RPN1	Dolichyl-diphosphooligosaccharide--protein glycosyltransferase subunit 1	P04843	27.0981	26.9116	26.8567	27.0909	27.2306	27.4558	-0.233516	0.22273	none
RPN2	Dolichyl-diphosphooligosaccharide--protein glycosyltransferase subunit 2	P04844	28.694	28.2775	28.2926	28.5719	28.6848	28.889	-0.368385	0.286672	none
GNAI2	Guanine nucleotide-binding protein G(i) subunit alpha-2;Guanine nucleotide-binding protein G(t) subunit alpha-1;Guanine nucleotide-binding protein G(i) subunit alpha-1;Guanine nucleotide-binding protein G(t) subunit alpha-2;Guanine nucleotide-binding protein G(k) subunit alpha;Guanine nucleotide-binding protein G(t) subunit alpha-3	P04899	21.5616	21.632	21.7437	22.094	21.4589	21.859	0.0657541	0.0285866	none
ATP1A1	Sodium/potassium-transporting ATPase subunit alpha-1	P05023	26.3181	26.2311	26.2317	26.6657	26.6986	26.6854	-0.058028	0.045299	none
SERPINB2	Plasminogen activator inhibitor 2	P05120	25.4249	25.2783	25.3721	25.788	26.0542	25.8511	0.137265	0.116935	none
SERPINE1	Plasminogen activator inhibitor 1	P05121	28.8147	28.4953	28.2496	30.5791	31.1762	30.7432	1.57352	0.672618	none
SLC25A5	ADP/ATP translocase 2;ADP/ATP translocase 2, N-terminally processed	P05141	31.7378	31.69	32.1482	31.8494	31.6226	32.1603	-0.935549	0.672618	none
PCCA	Propionyl-CoA carboxylase alpha chain, mitochondrial	P05165	30.9467	30.9353	30.9709	31.0262	31.3062	31.147	-0.657389	0.339786	none
ITGB1	Integrin beta-1	P05556	21.296	21.4297	20.8013	21.6783	21.2829	21.8798	0.374283	0.204873	none
KRT18	Keratin, type I cytoskeletal 18	P05783	21.7966	22.9448	21.9127	22.8037	21.6572	21.8677	-0.244351	0.0770585	none
CDK1	Cyclin-dependent kinase 1	P06493	25.8159	26.0363	25.5289	25.866	25.8376	25.8883	-0.357892	0.286672	none
S100A6	Protein S100;Protein S100-A6	P06703	26.4616	25.8297	26.3896	26.0939	26.3438	26.334	-0.427322	0.339786	none
ENO1	Alpha-enolase	P06733	30.2866	29.973	29.6254	30.2432	30.3581	30.4083	-0.420328	0.246404	none
NPM1	Nucleophosmin	P06748	24.4852	24.7224	24.7243	24.0964	24.7807	24.7235	-0.418613	0.335031	none
P4HB	Protein disulfide-isomerase	P07237	23.3918	23.2807	22.9476	23.9585	23.5229	23.7158	0.290134	0.211086	none
ANXA2	Annexin A2;Annexin;Putative annexin A2-like protein	P07355	31.5184	31.4556	31.3192	31.5418	31.8188	31.5096	-0.712239	0.335031	none
CAPN1	Calpain-1 catalytic subunit	P07384	22.0438	21.699	21.7677	22.6966	22.5979	22.3108	0.585386	0.44856	none
TUBB	Tubulin beta chain	P07437	30.5839	30.2732	30.3694	30.5728	30.7783	31.2493	-0.383434	0.258419	none
CTSL	Cathepsin L1;Cathepsin L1 heavy chain;Cathepsin L1 light chain	P07711	22.7386	22.4314	22.5322	22.2808	22.6682	22.8786	-0.104723	0.0956383	none
PFN1	Profilin-1	P07737	25.9051	25.38	25.3475	26.1162	26.1707	26.1463	0.173074	0.138428	none
CTSB	Cathepsin B;Cathepsin B light chain;Cathepsin B heavy chain	P07858	27.3156	26.8207	27.348	27.8394	27.4914	28.0468	0.0495	0.0372757	none
HSP90AA1	Heat shock protein HSP 90-alpha	P07900	22.4679	22.3554	22.4595	22.4575	22.61	22.6158	-0.00574662	0.00397197	none
ANXA6	Annexin A6;Annexin	P08133	23.6331	23.3813	23.4478	23.8507	24.1235	23.9498	0.24694	0.267441	none
RHOC	Rho-related GTP-binding protein RhoC	P08134	25.6492	25.4262	25.8244	25.5288	25.8768	25.9557	-0.257919	0.237131	none
PFKM	ATP-dependent 6-phosphofructokinase, muscle type	P08237	25.9909	25.8292	26.1904	26.3142	26.3069	26.6283	-0.0510636	0.0437868	none
HSP90AB1	Heat shock protein HSP 90-beta	P08238	29.3137	29.198	29.2424	29.4109	29.4997	29.7677	-0.426864	0.335031	none
SRPR	Signal recognition particle receptor subunit alpha	P08240	23.667	23.7727	24.3867	24.1339	24.337	24.4807	0.0954521	0.0609357	none
PDHA1	Pyruvate dehydrogenase E1 component subunit alpha, somatic form, mitochondrial	P08559	25.4842	25.4775	25.267	25.4203	25.7124	25.7489	-0.178343	0.16123	none
CYC1	Cytochrome c1, heme protein, mitochondrial	P08574	27.1494	26.9576	27.1936	27.1686	27.3659	27.3876	-0.333976	0.293377	none
VIM	Vimentin	P08670	28.5284	27.6167	27.0217	27.7227	27.8251	27.3238	-0.674579	0.278497	none
ACAA1	3-ketoacyl-CoA thiolase, peroxisomal	P09110	26.4096	26.185	26.0433	26.5158	26.5449	26.7353	-0.0925804	0.0777143	none
GSTP1	Glutathione S-transferase P	P09211	22.988	23.2419	23.2499	23.7181	23.5114	23.472	0.188468	0.147436	none
LGALS1	Galectin-1	P09382	29.7939	29.2963	29.575	29.8227	30.054	29.994	-0.355774	0.216174	none
CNP	2,3-cyclic-nucleotide 3-phosphodiesterase	P09543	27.4589	27.2537	27.338	27.7187	27.7268	27.7358	-0.195949	0.164119	none
COX6C	Cytochrome c oxidase subunit 6C	P09669	26.4086	26.1483	26.7764	26.5206	26.7238	27.1091	-0.155819	0.116935	none
IFIT1	Interferon-induced protein with tetratricopeptide repeats 1	P09914	28.0023	27.7509	28.033	28.1369	28.3118	28.5443	-0.221544	0.181834	none
CISD3	CDGSH iron-sulfur domain-containing protein 3, mitochondrial	P0C7P0	23.1039	22.5797	22.583	23.2167	23.4658	23.5007	0.45081	0.415816	none
CHTF8	Chromosome transmission fidelity protein 8 homolog isoform 2	P0CG12	23.0737	22.403	22.8866	23.1638	22.7755	22.9617	-0.00456997	0.00250907	none
U2AF1	Splicing factor U2AF 35 kDa subunit	P0DN76	22.2437	22.2233	23.5334	22.7167	22.1222	22.7046	-0.319884	0.118707	none
TROVE2	60 kDa SS-A/Ro ribonucleoprotein	P10155	25.7907	25.7559	26.1405	26.0438	26.3233	26.4935	-0.0554971	0.0377809	none
ARAF	Serine/threonine-protein kinase A-Raf	P10398	24.994	24.4965	24.8941	25.1705	24.9137	25.5835	0.0567646	0.0399327	none
TXN	Thioredoxin	P10599	28.4031	28.6437	28.0392	28.5566	29.0925	28.443	-0.303745	0.131566	none
MGST1	Microsomal glutathione S-transferase 1	P10620	23.9029	23.6668	24.0678	23.9626	23.4654	24.6103	-0.157461	0.0827843	none
HSPD1	60 kDa heat shock protein, mitochondrial	P10809	25.9538	26.2743	25.8126	25.4797	25.6224	25.5941	-0.868819	0.672618	none
HSPA5	78 kDa glucose-regulated protein	P11021	27.7094	27.4933	27.389	27.818	27.9045	28.0672	-0.191059	0.157386	none
MAP2	Microtubule-associated protein 2	P11137	22.8497	22.3282	23.1216	22.9247	23.2045	23.431	0.238899	0.177733	none
HSPA8	Heat shock cognate 71 kDa protein	P11142	26.5104	26.3283	26.2321	26.8471	26.5731	26.7266	-0.135553	0.119989	none
SLC2A1	Solute carrier family 2, facilitated glucose transporter member 1	P11166	27.0086	26.6814	26.9058	26.7285	26.6143	27.4126	-0.478232	0.44856	none
SLC2A3	Solute carrier family 2, facilitated glucose transporter member 3;Solute carrier family 2, facilitated glucose transporter member 14	P11169	23.0316	22.8056	23.0329	23.089	22.9637	23.3672	-0.0139317	0.00800322	none
UMPS	Uridine 5-monophosphate synthase;Orotate phosphoribosyltransferase;Orotidine 5-phosphate decarboxylase	P11172	26.947	26.7374	26.4849	27.0466	27.1362	27.1208	-0.139803	0.108023	none
PDHB	Pyruvate dehydrogenase E1 component subunit beta, mitochondrial	P11177	24.9345	24.7538	24.7861	24.8843	24.9439	25.4235	-0.099133	0.0943244	none
PYGB	Glycogen phosphorylase, brain form	P11216	25.1263	24.4284	24.7777	24.9656	25.0566	25.1356	-0.0733505	0.0566753	none
RALA	Ras-related protein Ral-A	P11233	22.3391	22.2301	22.0425	22.4265	22.5776	22.9193	0.298886	0.268007	none
G6PD	Glucose-6-phosphate 1-dehydrogenase	P11413	25.7255	25.5721	25.6037	25.9372	25.9725	25.817	-0.143798	0.123776	none
PC	Pyruvate carboxylase, mitochondrial	P11498	33.338	33.6872	33.4919	33.1365	33.4754	33.4608	-1.2186	0.483901	none
ADH5	Alcohol dehydrogenase class-3	P11766	25.0558	24.8094	24.8799	25.1952	25.1277	25.2718	-0.0808702	0.0770585	none
PCNA	Proliferating cell nuclear antigen	P12004	24.5717	24.0874	24.2488	24.7974	24.7791	24.8306	0.180854	0.170388	none
SLC25A4	ADP/ATP translocase 1	P12235	28.7212	28.3767	28.8802	28.6481	28.8274	29.3459	-0.404025	0.310018	none
SLC25A6	ADP/ATP translocase 3;ADP/ATP translocase 3, N-terminally processed	P12236	34.4264	34.2004	34.8632	34.3468	34.3661	34.919	-1.1297	0.490055	none
RNH1	Ribonuclease inhibitor	P13489	22.7668	22.7032	22.5347	22.8418	22.7192	22.7907	-0.049166	0.0337727	none
CYBA	Cytochrome b-245 light chain	P13498	25.4089	25.3116	25.281	25.5265	25.3523	25.7288	-0.199632	0.216174	none
EEF2	Elongation factor 2	P13639	28.3596	28.327	28.2724	28.6932	28.7508	28.815	-0.224829	0.170388	none
MIF	Macrophage migration inhibitory factor	P14174	26.4855	26.469	26.1924	26.1807	26.5581	26.5396	-0.425637	0.343007	none
FDPS	Farnesyl pyrophosphate synthase	P14324	22.7007	22.3062	23.197	22.3516	22.587	23.4411	-0.114498	0.0540833	none
PKM	Pyruvate kinase PKM;Pyruvate kinase	P14618	30.9641	30.6697	30.6073	30.7262	31.0103	31.1515	-0.638183	0.348714	none
JUP	Junction plakoglobin	P14923	24.2281	24.1999	24.0768	28.5083	22.3178	27.6796	1.44593	0.170213	none
GSPT1	Eukaryotic peptide chain release factor GTP-binding subunit ERF3A;Eukaryotic peptide chain release factor GTP-binding subunit ERF3B	P15170	22.0104	21.7528	22.0877	22.9827	22.5189	22.2978	0.522124	0.335031	none
B4GALT1	Beta-1,4-galactosyltransferase 1;Lactose synthase A protein;N-acetyllactosamine synthase;Beta-N-acetylglucosaminylglycopeptide beta-1,4-galactosyltransferase;Beta-N-acetylglucosaminyl-glycolipid beta-1,4-galactosyltransferase;Processed beta-1,4-galactosyltransferase 1	P15291	23.5505	23.3363	23.171	23.5981	23.9163	23.7002	0.162327	0.149718	none
RPS2	40S ribosomal protein S2	P15880	24.7385	24.2455	24.5188	24.9131	24.7387	25.2594	0.125377	0.112146	none
DSP	Desmoplakin	P15924	25.3368	26.1582	26.0937	29.1894	24.341	28.3787	0.807829	0.120971	none
CBR1	Carbonyl reductase [NADPH] 1	P16152	22.8923	22.2809	22.0876	22.6572	22.6929	22.3795	0.0189011	0.0085546	none
SLC25A16	Graves disease carrier protein	P16260	23.0089	22.845	23.6884	23.2984	23.2733	23.8439	0.0699118	0.0337727	none
ATP2A2	Sarcoplasmic/endoplasmic reticulum calcium ATPase 2	P16615	27.5105	27.2317	27.2861	27.6719	27.7579	27.9634	-0.122325	0.108023	none
HSPA6	Heat shock 70 kDa protein 6;Putative heat shock 70 kDa protein 7	P17066	23.7404	23.6813	23.5504	24.2611	24.9246	24.52	0.648154	0.490055	none
HMGA1	High mobility group protein HMG-I/HMG-Y	P17096	22.9043	23.5679	23.9112	20.2729	23.0108	23.671	-1.28163	0.324737	none
TMEM11	Transmembrane protein 11, mitochondrial	P17152	23.2251	22.7186	23.0898	23.4002	23.3872	23.6367	0.253817	0.237131	none
GJA1	Gap junction alpha-1 protein	P17302	24.7811	24.3877	24.7979	25.11	24.8716	25.3264	0.0908606	0.0770585	none
PFKL	ATP-dependent 6-phosphofructokinase, liver type	P17858	23.6754	23.5229	23.7177	23.851	23.7612	24.1173	0.0132769	0.0085546	none
LGALS3	Galectin-3;Galectin	P17931	22.7469	22.3897	22.493	23.2439	23.2989	23.251	0.546193	0.490055	none
TCP1	T-complex protein 1 subunit alpha	P17987	27.2083	27.0279	27.1979	27.215	27.3931	27.5896	-0.295373	0.278497	none
PTPN1	Tyrosine-protein phosphatase non-receptor type 1;Tyrosine-protein phosphatase non-receptor type	P18031	27.0199	26.6075	26.6468	27.0788	26.9805	27.1188	-0.221621	0.206356	none
ARF4	ADP-ribosylation factor 4	P18085	29.0239	28.5333	28.818	29.2891	29.0716	29.5568	-0.198793	0.177726	none
VCL	Vinculin	P18206	23.418	22.4611	22.7736	23.5626	23.6927	23.9357	0.633049	0.44856	none
PGAM1	Phosphoglycerate mutase 1;Phosphoglycerate mutase 2	P18669	23.0106	22.6449	22.6565	23.0569	24.1031	23.6456	0.654481	0.44856	none
NCL	Nucleolin	P19338	22.6585	22.484	22.1615	23.3086	23.2743	23.3576	0.702409	0.576264	none
TRIM21	E3 ubiquitin-protein ligase TRIM21	P19474	24.2028	22.978	23.6337	23.8754	24.3001	24.4947	0.359396	0.216174	none
EIF2AK2	Interferon-induced, double-stranded RNA-activated protein kinase	P19525	24.2949	23.8499	23.9693	24.0885	24.6551	24.6414	0.141399	0.119975	none
SRM	Spermidine synthase	P19623	23.6222	23.4788	23.6209	23.9285	23.7783	23.8933	0.0420207	0.0323997	none
SLC9A1	Sodium/hydrogen exchanger 1	P19634	24.6599	23.5748	24.376	24.5171	24.279	24.7971	0.0138527	0.00516402	none
ATP2B1	Plasma membrane calcium-transporting ATPase 1;Calcium-transporting ATPase	P20020	27.5069	27.0717	27.3346	27.6072	27.6555	27.8717	-0.165649	0.147436	none
RAB3B	Ras-related protein Rab-3B	P20337	26.2626	25.4885	25.9764	26.3634	26.0367	26.4258	-0.09449	0.0719685	none
MX1	Interferon-induced GTP-binding protein Mx1;Interferon-induced GTP-binding protein Mx1, N-terminally processed	P20591	31.3074	31.1588	31.2326	31.3659	31.6581	31.6692	-0.566522	0.309432	none
MX2	Interferon-induced GTP-binding protein Mx2	P20592	29.6683	29.273	29.6475	29.796	29.6708	30.136	-0.428416	0.348714	none
PSMB1	Proteasome subunit beta type-1	P20618	24.1227	23.8578	23.6967	24.5088	24.7022	24.3586	0.350758	0.303157	none
CSRP1	Cysteine and glycine-rich protein 1	P21291	30.4826	30.184	30.2972	30.6877	30.9232	30.9385	-0.30107	0.169087	none
FLNA	Filamin-A	P21333	29.1164	28.9156	28.7578	29.1423	29.2973	29.1298	-0.438096	0.278497	none
MAOA	Amine oxidase [flavin-containing] A	P21397	28.6247	28.2334	28.2724	28.8717	28.9191	28.8536	-0.159826	0.108023	none
NT5E	5-nucleotidase	P21589	21.0805	19.5971	20.4204	20.9809	20.567	21.3132	0.584339	0.237131	none
VDAC1	Voltage-dependent anion-selective channel protein 1	P21796	25.2045	25.1437	25.0751	25.3264	25.2841	25.317	-0.208281	0.216174	none
SDHB	Succinate dehydrogenase [ubiquinone] iron-sulfur subunit, mitochondrial	P21912	26.3037	26.1039	26.1501	26.5236	26.4267	26.6125	-0.140963	0.147436	none
COMT	Catechol O-methyltransferase	P21964	23.6109	23.6368	23.7281	23.9595	23.877	24.1076	0.0630435	0.0544709	none
TGM2	Protein-glutamine gamma-glutamyltransferase 2	P21980	23.7575	23.5996	23.3926	23.7283	24.2459	24.0662	0.188195	0.169087	none
GART	Trifunctional purine biosynthetic protein adenosine-3;Phosphoribosylamine--glycine ligase;Phosphoribosylformylglycinamidine cyclo-ligase;Phosphoribosylglycinamide formyltransferase	P22102	25.7506	25.487	25.6976	25.9485	26.0865	26.2811	0.0290611	0.0231918	none
PAICS	Multifunctional protein ADE2;Phosphoribosylaminoimidazole-succinocarboxamide synthase;Phosphoribosylaminoimidazole carboxylase	P22234	24.6482	24.3278	23.9183	24.713	24.7353	24.9569	0.182736	0.138653	none
UBA1	Ubiquitin-like modifier-activating enzyme 1	P22314	22.3223	22.1879	22.4048	22.4976	22.5314	22.7141	0.136632	0.120971	none
UQCRC2	Cytochrome b-c1 complex subunit 2, mitochondrial	P22695	31.916	31.5787	31.9017	31.7679	31.937	32.1104	-0.802949	0.44856	none
TUBG1	Tubulin gamma-1 chain;Tubulin gamma-2 chain	P23258	24.2133	23.9593	24.3761	24.061	24.4303	24.669	-0.0880995	0.0770585	none
PPIB	Peptidyl-prolyl cis-trans isomerase B	P23284	27.39	27.3973	27.4304	27.7603	27.8822	27.8135	-0.163201	0.120971	none
WARS	Tryptophan--tRNA ligase, cytoplasmic;T1-TrpRS;T2-TrpRS	P23381	25.9928	25.7624	25.8203	26.0001	25.9578	26.2427	-0.234831	0.267441	none
RPS3	40S ribosomal protein S3	P23396	28.2068	27.8827	28.7097	28.3713	28.7056	28.9262	-0.248077	0.147436	none
JAK1	Tyrosine-protein kinase JAK1	P23458	25.7698	25.571	26.428	26.3685	26.3202	26.6753	0.0687558	0.0378265	none
CFL1	Cofilin-1	P23528	28.9596	28.7644	28.4021	28.7645	29.2669	28.6022	-0.492954	0.231483	none
ATP2B4	Plasma membrane calcium-transporting ATPase 4	P23634	24.7647	24.6616	24.532	25.2695	25.353	25.3886	0.329564	0.335031	none
DGKA	Diacylglycerol kinase alpha;Diacylglycerol kinase	P23743	22.6327	22.6343	22.9224	23.4822	23.1243	23.4725	0.430167	0.332423	none
DTYMK	Thymidylate kinase	P23919	25.6731	25.4629	25.2869	25.6484	25.9554	25.9534	-0.0295734	0.0215904	none
CCND1	G1/S-specific cyclin-D1	P24385	24.6829	24.4392	24.6412	24.9815	25.4862	25.2356	0.310623	0.278497	none
NR2F2	COUP transcription factor 2;COUP transcription factor 1	P24468	23.3357	23.4043	23.9249	23.6836	24.2631	24.4015	0.312914	0.232156	none
ATP5F1	ATP synthase F(0) complex subunit B1, mitochondrial	P24539	25.4434	24.9992	25.2552	25.2694	25.3815	25.6396	-0.188698	0.193778	none
ACAT1	Acetyl-CoA acetyltransferase, mitochondrial	P24752	29.4238	29.3573	29.2529	29.5865	29.5786	29.6918	-0.46652	0.343007	none
F2R	Proteinase-activated receptor 1	P25116	23.3711	23.0391	23.2855	24.0062	23.5603	23.5847	0.251883	0.188014	none
RPS12	40S ribosomal protein S12	P25398	26.7486	26.4465	26.6071	26.7944	26.8656	26.8162	-0.275732	0.258419	none
FAS	Tumor necrosis factor receptor superfamily member 6	P25445	24.1902	24.0255	23.7175	24.0458	24.362	24.3535	0.000799962	0.00094694	none
ATP5A1	ATP synthase subunit alpha, mitochondrial	P25705	30.9551	30.5636	30.7489	30.6425	30.8556	30.9393	-0.791326	0.44856	none
PSMA1	Proteasome subunit alpha type-1;Proteasome subunit alpha type	P25786	23.4266	22.9675	23.0471	23.5329	23.9047	23.7618	0.371672	0.348714	none
PTX3	Pentraxin-related protein PTX3	P26022	22.1307	22.0563	21.8161	22.8738	22.8697	22.5397	0.632682	0.483901	none
MSN	Moesin	P26038	23.3461	21.9304	23.0437	24.3824	23.9774	24.2414	1.18969	0.492947	none
MGAT1	Alpha-1,3-mannosyl-glycoprotein 2-beta-N-acetylglucosaminyltransferase	P26572	25.0913	24.7655	24.4379	24.8095	24.9542	24.9994	-0.185052	0.147436	none
EEF1G	Elongation factor 1-gamma	P26641	27.0101	26.9364	27.3285	27.3881	27.4024	27.6923	-0.153038	0.131566	none
STOM	Erythrocyte band 7 integral membrane protein	P27105	25.4223	25.1409	25.1854	25.6703	25.5032	25.3382	-0.134186	0.109672	none
YWHAQ	14-3-3 protein theta	P27348	23.8173	23.6166	23.7326	24.1829	24.4321	24.3748	0.340119	0.348714	none
MAPK3	Mitogen-activated protein kinase 3;Mitogen-activated protein kinase	P27361	24.1367	23.7587	23.8739	24.3144	24.3821	24.1698	0.09037	0.0770585	none
COL8A1	Collagen alpha-1(VIII) chain;Vastatin	P27658	22.0848	22.1567	22.5833	23.197	23.1622	23.4546	0.826235	0.672618	none
PSMB5	Proteasome subunit beta type-5	P28074	24.0955	23.7614	24.0091	24.2758	24.1881	24.3791	0.0408501	0.0333155	none
LOX	Protein-lysine 6-oxidase	P28300	23.5018	23.2303	23.6683	23.7029	23.8427	24.1552	0.187985	0.173911	none
MAPK1	Mitogen-activated protein kinase 1	P28482	23.6254	23.3623	24.2346	23.4913	23.9455	24.11	-0.139002	0.0827843	none
LAP3	Cytosol aminopeptidase	P28838	27.3629	27.0325	26.8707	27.2455	27.3495	27.5244	-0.263284	0.22316	none
HSD11B1	Corticosteroid 11-beta-dehydrogenase isozyme 1	P28845	25.2735	24.7886	25.4068	25.3601	25.5315	26.0655	0.100751	0.0770585	none
SHC1	SHC-transforming protein 1;SHC-transforming protein 2	P29353	21.4381	20.9052	21.0366	21.3005	21.1122	21.592	0.163938	0.100108	none
PML	Protein PML	P29590	24.9132	24.816	25.0381	25.2823	25.3459	25.6407	0.126725	0.131137	none
MARCKS	Myristoylated alanine-rich C-kinase substrate	P29966	24.2491	24.4227	23.8725	24.5286	24.2943	24.2525	-0.120069	0.0770585	none
PRDX6	Peroxiredoxin-6	P30041	25.591	25.3565	25.4563	25.573	25.7499	25.8401	-0.152022	0.153644	none
RPL12	60S ribosomal protein L12	P30050	26.8234	26.5846	27.3166	26.5849	26.7066	27.1936	-0.600139	0.44856	none
PDIA3	Protein disulfide-isomerase A3	P30101	28.1264	27.8321	27.7163	28.2144	28.241	28.1281	-0.311181	0.228346	none
CCND3	G1/S-specific cyclin-D3	P30281	22.2563	22.3675	21.974	22.4933	22.4135	22.6114	0.172607	0.128134	none
LRPAP1	Alpha-2-macroglobulin receptor-associated protein	P30533	23.4016	22.9716	23.1975	23.4264	23.5089	23.5323	0.0859273	0.0770585	none
SERPINB1	Leukocyte elastase inhibitor	P30740	21.4077	21.5002	21.4783	21.7883	21.191	22.0512	0.129274	0.0591779	none
ALDH1B1	Aldehyde dehydrogenase X, mitochondrial	P30837	23.2129	22.7416	23.0914	22.6546	22.946	23.3655	-0.213122	0.179195	none
SDHA	Succinate dehydrogenase [ubiquinone] flavoprotein subunit, mitochondrial	P31040	22.457	22.5028	22.8781	22.1315	22.5443	22.4522	-0.369698	0.335031	none
MAT2A	S-adenosylmethionine synthase isoform type-2	P31153	23.2044	23.2754	23.4305	23.6438	23.8837	23.4521	0.141023	0.116083	none
CPS1	Carbamoyl-phosphate synthase [ammonia], mitochondrial	P31327	24.1947	25.4474	24.1445	24.72	24.2172	23.9465	-0.613945	0.237131	none
DNAJA1	DnaJ homolog subfamily A member 1	P31689	25.1295	25.0484	25.1828	25.1241	25.6053	25.6263	-0.0408148	0.0285866	none
UQCRC1	Cytochrome b-c1 complex subunit 1, mitochondrial	P31930	21.9589	21.9569	22.4722	21.8217	22.3195	22.1562	-0.128227	0.100719	none
S100A11	Protein S100-A11;Protein S100-A11, N-terminally processed	P31949	24.1235	24.4882	23.8551	24.5859	24.8627	24.5619	0.217794	0.147436	none
PRDX2	Peroxiredoxin-2	P32119	24.9662	25.1469	25.0376	25.2524	25.5372	25.2857	-0.0565064	0.0375294	none
GK	Glycerol kinase;Putative glycerol kinase 3	P32189	27.382	27.0352	27.3663	27.7398	27.7916	27.9557	-0.00702004	0.00397197	none
PYCR1	Pyrroline-5-carboxylate reductase 1, mitochondrial;Pyrroline-5-carboxylate reductase	P32322	23.3131	22.8516	22.9371	22.5689	23.177	23.3337	-0.187275	0.159098	none
ACSL1	Long-chain-fatty-acid--CoA ligase 1	P33121	30.7631	30.3063	30.4657	30.6265	30.7743	30.9188	-0.576394	0.348714	none
ABCC1	Multidrug resistance-associated protein 1	P33527	28.3427	27.9409	27.8989	28.4541	28.4458	28.6088	-0.197108	0.151042	none
ABCD1	ATP-binding cassette sub-family D member 1	P33897	22.5995	23.2737	23.1255	23.3623	23.4639	23.7217	0.307603	0.206356	none
KDELR2	ER lumen protein-retaining receptor 2	P33947	28.359	27.9645	28.2794	28.6068	28.748	28.8612	-0.114019	0.0770585	none
MCM7	DNA replication licensing factor MCM7	P33993	24.9174	24.4879	25.0313	24.8114	24.8597	25.303	-0.173983	0.151042	none
PHB	Prohibitin	P35232	22.1675	21.5268	22.1048	22.3682	22.6731	22.1003	0.348291	0.268007	none
MYH9	Myosin-9	P35579	25.4496	25.0073	25.2373	25.6927	25.4875	25.9751	0.0797344	0.0760525	none
SOAT1	Sterol O-acyltransferase 1	P35610	23.826	23.4142	24.2285	24.3462	24.2484	24.5022	0.259231	0.193587	none
BSG	Basigin	P35613	24.0746	24.2466	23.9169	23.8541	23.9789	24.0985	-0.374836	0.343007	none
GLRX	Glutaredoxin-1	P35754	28.3621	28.3538	27.961	28.8325	28.7893	28.3647	-0.208357	0.109672	none
HMGCL	Hydroxymethylglutaryl-CoA lyase, mitochondrial	P35914	22.7884	21.7289	22.0756	22.6705	22.8522	22.6241	0.385485	0.258419	none
GGT5	Gamma-glutamyltransferase 5;Gamma-glutamyltransferase 5 heavy chain;Gamma-glutamyltransferase 5 light chain	P36269	21.2911	20.9496		21.1493	21.2797	21.4064	0.262379	0.206356	none
ARL2	ADP-ribosylation factor-like protein 2	P36404	22.4205	22.0573	22.4571	22.2695	22.453	22.7391	0.0408121	0.028047	none
MAP2K2	Dual specificity mitogen-activated protein kinase kinase 2	P36507	26.2416	25.96	26.1386	26.6787	26.6495	26.9024	0.147892	0.151042	none
ATP5C1	ATP synthase subunit gamma, mitochondrial	P36542	25.7082	25.3527	26.6513	25.9635	26.1067	26.2498	-0.238109	0.116935	none
RPL4	60S ribosomal protein L4	P36578	25.8179	26.5239	25.8199	25.9797	26.2271	25.6866	-0.519361	0.278497	none
FDFT1	Squalene synthase	P37268	27.1616	26.9743	27.0467	27.2819	27.4371	27.5511	-0.184153	0.162274	none
TAGLN2	Transgelin-2	P37802	26.7705	26.8932	26.6096	27.0494	27.2446	27.004	-0.172395	0.116935	none
ETFB	Electron transfer flavoprotein subunit beta	P38117	24.2971	24.0566	23.9143	24.3457	24.5502	24.6684	0.136981	0.131566	none
GGCX	Vitamin K-dependent gamma-carboxylase	P38435	25.1141	24.8437	25.1613	25.247	25.3916	25.6823	0.0223131	0.0192677	none
HSPA9	Stress-70 protein, mitochondrial	P38646	26.7423	26.5634	26.3607	26.5889	26.8783	26.8096	-0.288391	0.23454	none
RPS19	40S ribosomal protein S19	P39019	26.2228	26.1651	26.766	26.3792	27.4249	26.6894	-0.0177397	0.00492726	none
CCT6A	T-complex protein 1 subunit zeta	P40227	26.8174	26.6516	26.2238	26.812	26.9714	26.8459	-0.186618	0.123776	none
NNMT	Nicotinamide N-methyltransferase	P40261	25.1312	25.1409	24.997	25.3259	25.6122	25.3936	-0.0165093	0.0085546	none
STAT3	Signal transducer and activator of transcription 3;Signal transducer and activator of transcription	P40763	23.8844	23.5995	23.5099	24.1953	24.5676	24.0655	0.357168	0.292739	none
MDH2	Malate dehydrogenase, mitochondrial;Malate dehydrogenase	P40926	24.155	23.7042	23.3236	24.7804	24.2768	24.22	0.412986	0.25309	none
RFC5	Replication factor C subunit 5	P40937	21.2074	21.2579	21.9595	21.3499	21.4698	21.2195	-0.171274	0.102901	none
RFC3	Replication factor C subunit 3	P40938	24.4738	24.5659	25.241	24.7971	25.0256	25.1145	-0.12274	0.0770585	none
WNT5A	Protein Wnt-5a;Protein Wnt	P41221	26.8767	26.6078	27.0444	27.0273	27.3948	27.7287	0.00552745	0.00288748	none
GARS	Glycine--tRNA ligase	P41250	26.3289	25.8943	26.0633	26.2292	26.4737	26.6	-0.123052	0.10888	none
STAT1	Signal transducer and activator of transcription 1-alpha/beta;Signal transducer and activator of transcription	P42224	28.9629	28.6552	28.7635	29.0219	29.22	29.4521	-0.261616	0.193778	none
MTOR	Serine/threonine-protein kinase mTOR	P42345	28.2196	27.9744	27.9609	28.3908	28.4321	28.6455	-0.20018	0.16793	none
RPS27	40S ribosomal protein S27	P42677	27.5012	27.3381	27.7188	27.7983	28.1946	27.9092	-0.131185	0.0770585	none
RPL35	60S ribosomal protein L35	P42766	23.1338	24.4743	22.6757	23.0964	23.6178	23.4795	-0.239939	0.0770585	none
GPD2	Glycerol-3-phosphate dehydrogenase, mitochondrial	P43304	27.1637	26.8138	27.0381	27.2029	27.2705	27.489	-0.227311	0.22299	none
ALDH3B1	Aldehyde dehydrogenase family 3 member B1	P43353	23.8341	23.5101	23.5329	24.0609	23.8522	24.0315	0.0958236	0.0777143	none
NAMPT	Nicotinamide phosphoribosyltransferase	P43490	29.0396	28.7295	28.4304	28.8889	29.0449	29.0815	-0.412977	0.270658	none
VDAC2	Voltage-dependent anion-selective channel protein 2	P45880	26.5695	26.5071	26.4853	26.7773	26.4943	26.9908	-0.274567	0.308576	none
ACADSB	Short/branched chain specific acyl-CoA dehydrogenase, mitochondrial	P45954			22.1497	21.6141		22.0728	0.320251	0.151042	none
MAP2K4	Dual specificity mitogen-activated protein kinase kinase 4	P45985	24.0808	23.6139	23.1556	23.8738	24.1631	24.1246	0.185471	0.119971	none
RANGAP1	Ran GTPase-activating protein 1	P46060	23.5323	23.5762	23.1594	23.698	23.9467	23.8454	0.174278	0.147436	none
MAP2K3	Dual specificity mitogen-activated protein kinase kinase 3	P46734	27.3404	27.0441	27.3498	27.4457	27.4166	27.6613	-0.299944	0.304211	none
RPS10	40S ribosomal protein S10	P46783	28.0624	27.612	28.3984	28.1378	28.5175	28.5631	-0.242773	0.146214	none
STT3A	Dolichyl-diphosphooligosaccharide--protein glycosyltransferase subunit STT3A	P46977	27.908	27.6031	27.6178	28.3626	28.1732	28.278	-0.0547675	0.0375294	none
UQCRFS1	Cytochrome b-c1 complex subunit Rieske, mitochondrial;Cytochrome b-c1 complex subunit 11;Putative cytochrome b-c1 complex subunit Rieske-like protein 1	P47985	24.9192	25.0916	24.7884	25.0452	25.1958	25.0945	-0.175066	0.147436	none
ATP5O	ATP synthase subunit O, mitochondrial	P48047	26.2346	26.0521	26.5562	26.12	26.4109	26.5127	-0.397675	0.335031	none
LIMS1	LIM and senescent cell antigen-like-containing domain protein 1	P48059	25.8519	25.5356	26.035	26.1963	26.1935	26.5751	0.0617702	0.0512866	none
GCLM	Glutamate--cysteine ligase regulatory subunit	P48507	25.4328	25.2812	25.2568	25.4256	25.3956	25.0471	-0.411673	0.335031	none
PTDSS1	Phosphatidylserine synthase 1	P48651	22.0664		22.5946	21.9975	22.3939	22.6757	0.501394	0.179195	none
IDH2	Isocitrate dehydrogenase [NADP], mitochondrial	P48735	28.2014	27.8446	27.8106	28.0344	28.0197	28.2422	-0.471727	0.414337	none
CD97	CD97 antigen;CD97 antigen subunit alpha;CD97 antigen subunit beta	P48960	24.3909	23.9361	24.1225	24.3733	24.653	24.7854	0.154031	0.149718	none
FASN	Fatty acid synthase;[Acyl-carrier-protein] S-acetyltransferase;[Acyl-carrier-protein] S-malonyltransferase;3-oxoacyl-[acyl-carrier-protein] synthase;3-oxoacyl-[acyl-carrier-protein] reductase;3-hydroxyacyl-[acyl-carrier-protein] dehydratase;Enoyl-[acyl-carrier-protein] reductase;Oleoyl-[acyl-carrier-protein] hydrolase	P49327	26.9781	26.8091	27.0278	27.0694	27.1161	27.6522	-0.202343	0.204873	none
CCT3	T-complex protein 1 subunit gamma	P49368	30.9683	30.6444	30.7964	30.9664	31.0357	31.161	-0.612016	0.360084	none
TUFM	Elongation factor Tu, mitochondrial	P49411	30.3422	30.2365	30.1658	30.4665	30.6528	30.7266	-0.451024	0.278497	none
SARS	Serine--tRNA ligase, cytoplasmic	P49591	22.0697	22.1264	21.7654	22.3709	22.0039	22.4878	0.175493	0.108927	none
PPM1F	Protein phosphatase 1F	P49593	24.2473	23.7648	23.8196	24.0528	24.5017	24.706	0.194552	0.169087	none
ACADVL	Very long-chain specific acyl-CoA dehydrogenase, mitochondrial	P49748	24.8408	24.8148	24.2867	25.2576	25.0184	25.099	0.125794	0.0827843	none
TMED10	Transmembrane emp24 domain-containing protein 10	P49755	25.5065	24.8969	24.8908	25.4472	25.3554	25.7722	0.0362111	0.0231918	none
GMPS	GMP synthase [glutamine-hydrolyzing]	P49915	22.3466	22.3214	22.2662	22.4436	22.4829	23.0074	0.185682	0.147436	none
MMP14	Matrix metalloproteinase-14	P50281	27.0085	26.7414	26.7096	27.271	27.1894	27.2496	-0.114831	0.0965202	none
GDI2	Rab GDP dissociation inhibitor beta;Rab GDP dissociation inhibitor alpha	P50395	23.9044	23.4987	23.6533	24.0997	23.9582	23.9801	0.0668594	0.0544709	none
EMD	Emerin	P50402	25.7013	25.6787	25.4121	25.7762	26.0496	26.112	-0.0378699	0.025831	none
CPT1A	Carnitine O-palmitoyltransferase 1, liver isoform	P50416	25.3234	25.654	26.4846	25.7816	25.9754	26.4934	-0.177999	0.082627	none
SERPINB8	Serpin B8	P50452	25.825	25.5545	25.4134	25.9225	25.8827	25.7741	-0.155323	0.126039	none
SERPINH1	Serpin H1	P50454	30.2592	29.9921	29.7504	30.1643	30.2755	30.2542	-0.560505	0.335031	none
PDLIM4	PDZ and LIM domain protein 4	P50479	24.8541	24.5368	24.5215	25.1485	25.2765	25.2201	0.230791	0.228346	none
DNM2	Dynamin-2	P50570	24.3771	24.1752	24.0832	24.4231	24.4747	24.7807	0.0403906	0.0332413	none
HLCS	Biotin--protein ligase;Biotin--[methylmalonyl-CoA-carboxytransferase] ligase;Biotin--[propionyl-CoA-carboxylase [ATP-hydrolyzing]] ligase;Biotin--[methylcrotonoyl-CoA-carboxylase] ligase;Biotin--[acetyl-CoA-carboxylase] ligase	P50747		22.0977	23.2528	22.0896	22.0111	21.3908	-0.396879	0.115923	none
RPL14	60S ribosomal protein L14	P50914	24.2917	24.8176	24.0704	23.8236	23.9827	24.435	-0.607761	0.368442	none
CCT8	T-complex protein 1 subunit theta	P50990	24.0158	23.9271	23.555	23.9881	24.2326	24.2679	0.0632269	0.0480765	none
CCT4	T-complex protein 1 subunit delta	P50991	28.6855	28.4134	28.2619	28.3597	28.6078	28.7109	-0.547348	0.372688	none
RAB5C	Ras-related protein Rab-5C	P51148	24.149	23.8834	23.9372	24.2254	24.597	24.4568	0.156525	0.153644	none
RAB13	Ras-related protein Rab-13	P51153	27.8952	27.5038	28.2657	28.1551	27.9487	28.3891	-0.348099	0.278497	none
DAP3	28S ribosomal protein S29, mitochondrial	P51398	22.7891	22.7808	22.9134	22.6616	23.2954	23.4462	0.131848	0.115991	none
DUSP3	Dual specificity protein phosphatase 3	P51452	22.6252	22.1932	21.6094	22.3947	22.8806	22.1209	0.216089	0.116935	none
IDH3G	Isocitrate dehydrogenase [NAD] subunit gamma, mitochondrial;Isocitrate dehydrogenase [NAD] subunit, mitochondrial	P51553	26.2889	25.8852	26.0767	26.0287	26.285	26.5117	-0.264288	0.259944	none
GALK1	Galactokinase	P51570	24.7485	24.9795	24.8307	25.0162	25.2822	25.2652	-0.0178994	0.0096947	none
SSR4	Translocon-associated protein subunit delta	P51571	21.9165	21.8537	22.307	22.0825	22.0749	22.301	0.0167958	0.0085546	none
BCAP31	B-cell receptor-associated protein 31	P51572	24.259	23.8827	24.1171	24.7678	24.8851	24.5479	0.348885	0.310018	none
IRAK1	Interleukin-1 receptor-associated kinase 1	P51617	26.2908	26.0693	26.07	26.5417	26.6472	26.6693	0.00342099	0.00250907	none
CLCN7	H(+)/Cl(-) exchange transporter 7	P51798	23.2784	23.57	23.5634	23.738	23.4692	24.1033	0.0478411	0.0266052	none
AGFG1	Arf-GAP domain and FG repeat-containing protein 1	P52594	25.8064	25.4408	25.5505	25.8678	25.712	26.0834	-0.139209	0.146214	none
HNRNPF	Heterogeneous nuclear ribonucleoprotein F;Heterogeneous nuclear ribonucleoprotein F, N-terminally processed	P52597	21.188	21.2836	21.2619	21.7814	21.8552	22.067	0.591873	0.483901	none
CAPZA1	F-actin-capping protein subunit alpha-1	P52907	23.7108	23.2734	23.4483	23.3831	23.901	23.8988	0.0222699	0.0173287	none
CRIP2	Cysteine-rich protein 2	P52943	27.0871	26.8938	26.6346	27.4442	27.5841	27.4473	0.0817598	0.0513442	none
BLVRA	Biliverdin reductase A	P53004	22.7897	22.3278	23.0884	22.7073	22.7285	22.7957	-0.154489	0.110608	none
SLC25A1	Tricarboxylate transport protein, mitochondrial	P53007	30.4991	30.5251	31.3928	30.5919	30.8324	31.4456	-0.711904	0.348714	none
ARFIP1	Arfaptin-1	P53367	23.7663	22.9093	23.4229	23.3024	24.0499	24.0808	0.221586	0.147436	none
ACLY	ATP-citrate synthase	P53396	23.9877	23.8231	23.7561	24.237	24.2229	24.7005	0.242859	0.239493	none
METAP1	Methionine aminopeptidase 1	P53582	25.5525	25.229	25.5642	25.7945	25.8483	25.6936	-0.0748326	0.0586442	none
SUCLG1	Succinyl-CoA ligase [ADP/GDP-forming] subunit alpha, mitochondrial	P53597	26.8624	26.6779	27.0385	27.2705	27.4835	27.7423	0.0969465	0.0770585	none
COPB1	Coatomer subunit beta	P53618	23.1529	21.6519	21.6983	22.4491	22.9226	23.4085	0.612476	0.267441	none
COPA	Coatomer subunit alpha;Xenin;Proxenin	P53621	23.688	23.5312	23.7628	23.7048	23.9986	24.1883	0.0510503	0.045299	none
CTSC	Dipeptidyl peptidase 1;Dipeptidyl peptidase 1 exclusion domain chain;Dipeptidyl peptidase 1 heavy chain;Dipeptidyl peptidase 1 light chain	P53634	24.8439	24.1521	24.3967	24.6093	24.6932	25.2139	0.0418418	0.0258543	none
SLC16A1	Monocarboxylate transporter 1	P53985	27.7079	27.186	27.8054	27.4196	28.2342	28.0879	-0.22654	0.116935	none
SUB1	Activated RNA polymerase II transcriptional coactivator p15	P53999	20.9489	18.4712	28.5255	20.298	22.9001	25.5359	0.107423	0.00479962	none
HMGCS2	Hydroxymethylglutaryl-CoA synthase, mitochondrial	P54868	22.746	22.8523	22.8305	22.7937	23.0104	22.6306	-0.157433	0.138653	none
ALDH18A1	Delta-1-pyrroline-5-carboxylate synthase;Glutamate 5-kinase;Gamma-glutamyl phosphate reductase	P54886	23.4225	23.1162	23.4262	23.3985	23.4912	23.4901	-0.0784594	0.0760525	none
EIF5	Eukaryotic translation initiation factor 5	P55010	23.2027	22.8256	23.1942	22.7076	22.8303	23.1052	-0.378143	0.348714	none
CSE1L	Exportin-2	P55060	26.7965	26.6127	26.397	26.9629	27.1267	27.2208	-0.0117395	0.00585699	none
HADHB	Trifunctional enzyme subunit beta, mitochondrial;3-ketoacyl-CoA thiolase	P55084	25.4498	25.3376	25.9193	25.7999	26.0254	26.2147	0.0223226	0.0119489	none
ATP5J2	ATP synthase subunit f, mitochondrial	P56134	30.7526	30.3811	30.6727	30.6973	30.8475	30.9672	-0.608779	0.348714	none
MARS	Methionine--tRNA ligase, cytoplasmic	P56192	23.7567	23.7786	24.1628	24.2213	24.385	24.5156	0.193611	0.172781	none
ATP5I	ATP synthase subunit e, mitochondrial	P56385	25.5234	25.1999	25.072	25.3658	25.5585	25.1846	-0.269956	0.210912	none
HDAC4	Histone deacetylase 4	P56524	23.1728	22.8949	23.2701	23.2582	23.2797	23.5537	0.0423375	0.0319177	none
PEX3	Peroxisomal biogenesis factor 3	P56589	26.148	25.7687	26.1309	26.1108	26.2889	26.5467	-0.156729	0.147436	none
HSD17B7	3-keto-steroid reductase	P56937	24.4871	23.9581	24.1682	24.3604	24.3777	24.6478	-0.0453017	0.0343673	none
STX17	Syntaxin-17	P56962	24.5402	24.31	24.6292	24.992	24.4868	25.0213	-0.00318938	0.0023049	none
TMEM33	Transmembrane protein 33	P57088	30.9553	30.6973	30.9376	30.9246	30.9348	31.3241	-0.673223	0.44856	none
YBEY	Putative ribonuclease	P58557	23.7417	23.3684	23.4871	23.5028	23.5265	23.7422	-0.177828	0.173655	none
SEC61G	Protein transport protein Sec61 subunit gamma	P60059	26.6157	26.3621	26.3045	26.2988	26.3666	26.957	-0.377193	0.348714	none
TPI1	Triosephosphate isomerase	P60174	23.3661	22.8455	23.0772	23.9533	23.6869	23.4618	0.384139	0.286672	none
SEC61B	Protein transport protein Sec61 subunit beta	P60468	31.4397	30.9503	31.1182	31.6189	31.6431	31.2583	-0.554166	0.267441	none
EIF4A1	Eukaryotic initiation factor 4A-I;Eukaryotic initiation factor 4A-II;Eukaryotic initiation factor 4A-II, N-terminally processed	P60842	27.7655	27.3687	27.418	27.66	27.743	27.9489	-0.317764	0.279683	none
RPS20	40S ribosomal protein S20	P60866	28.0118	27.7434	28.1573	28.8216	28.7329	28.8603	0.185445	0.147436	none
S100A10	Protein S100-A10	P60903	24.89	24.5813	24.9481	24.8938	25.1501	24.7854	-0.198689	0.162274	none
CDC42	Cell division control protein 42 homolog	P60953	21.9705	21.3894	21.5459	21.8306	22.7173	22.3213	0.578746	0.467111	none
DSTN	Destrin	P60981	27.0949	26.6975	26.7769	27.1869	27.2343	27.3091	-0.144588	0.120971	none
SPCS3	Signal peptidase complex subunit 3	P61009	23.5689	22.9902	23.3176	23.9718	23.8761	23.8297	0.363701	0.324948	none
SRP54	Signal recognition particle 54 kDa protein	P61011	30.1285	29.8536	29.7911	30.0624	30.126	30.1137	-0.606939	0.367849	none
RAB10	Ras-related protein Rab-10	P61026	23.5812	23.4941	23.8334	23.539	24.1779	23.8536	-0.0123498	0.00695135	none
UBE2D3	Ubiquitin-conjugating enzyme E2 D3	P61077	25.4808	24.9242	25.2502	25.1225	25.2765	25.7175	-0.231427	0.216174	none
UBE2N	Ubiquitin-conjugating enzyme E2 N;Putative ubiquitin-conjugating enzyme E2 N-like	P61088	24.3047	23.6731	23.518	23.74	24.5375	24.3782	0.129256	0.0770585	none
RAB14	Ras-related protein Rab-14	P61106	25.0772	24.9781	24.9416	24.983	25.1032	25.461	-0.183627	0.193778	none
ACTR2	Actin-related protein 2	P61160	25.5142	24.9832	25.3134	25.2176	25.4786	25.3405	-0.300519	0.274334	none
ARF1	ADP-ribosylation factor 1;ADP-ribosylation factor 3	P84077	26.4597	26.2629	26.4839	26.4962	26.6784	27.0207	-0.162164	0.153644	none
ABCE1	ATP-binding cassette sub-family E member 1	P61221	28.2004	28.0629	28.3368	27.9688	28.3286	28.4703	-0.571788	0.422971	none
RPL27	60S ribosomal protein L27	P61353	23.5665	23.5216	22.1276	22.5144	23.6733	22.5638	-0.304319	0.108023	none
RPL37	60S ribosomal protein L37;Ribosomal protein L37	P61927	25.273			25.6596	26.3251	26.055	4.0454	0.476594	none
RRAS2	Ras-related protein R-Ras2	P62070	24.4871	23.9705	24.6286	24.3131	24.524	25.1345	-0.0242222	0.0119489	none
PPP1CA	Serine/threonine-protein phosphatase PP1-alpha catalytic subunit;Serine/threonine-protein phosphatase;Serine/threonine-protein phosphatase PP1-gamma catalytic subunit	P62136	23.8685	23.1041	23.7486	23.621	23.908	23.997	0.0263291	0.0163936	none
RPS8	40S ribosomal protein S8	P62241	23.6634	23.9386	23.4998	23.1297	23.4454	23.0203	-0.713989	0.490055	none
RPS16	40S ribosomal protein S16	P62249	27.2984	27.4393	28.2636	27.7695	28.1068	28.4598	-0.156676	0.0770585	none
RPS23	40S ribosomal protein S23	P62266	24.2186	24.6233	24.2173	23.9344	24.326	25.9236	0.0410086	0.00993105	none
RPS18	40S ribosomal protein S18	P62269	26.504	26.5802	26.8758	26.689	27.1784	27.2421	-0.122838	0.0777143	none
RPS29	40S ribosomal protein S29	P62273	28.3599	27.8878	28.7402	28.2128	29.0876	29.0003	-0.205155	0.083065	none
SNRPD3	Small nuclear ribonucleoprotein Sm D3	P62318	21.1167	21.2091	21.5199	21.2192	21.8907	21.9328	0.35479	0.305075	none
ARF6	ADP-ribosylation factor 6	P62330	27.0907	26.711	27.1172	27.2257	27.1395	27.5377	-0.217821	0.220706	none
RPL7A	60S ribosomal protein L7a	P62424	24.9113	26.0479	24.2399	24.4225	25.3213	24.5934	-0.611277	0.206356	none
CNBP	Cellular nucleic acid-binding protein	P62633	27.8125	27.7689	28.2532	28.6475	28.6299	28.466	0.00407731	0.0023049	none
RPS4X	40S ribosomal protein S4, X isoform	P62701	21.4454	21.8288	21.443	21.4014	21.809	21.1284	-0.16672	0.116171	none
PPP2CA	Serine/threonine-protein phosphatase 2A catalytic subunit alpha isoform;Serine/threonine-protein phosphatase 2A catalytic subunit beta isoform	P67775	22.4938	22.304	21.9681	22.635	22.2428	22.9518	0.200549	0.116935	none
RPL23A	60S ribosomal protein L23a	P62750	25.443	25.6076	25.433	24.552	24.1068	25.2939	-1.23095	0.672618	none
RPL23	60S ribosomal protein L23	P62829	25.237	25.2708	25.9284	25.6999	25.8462	26.3588	0.0672553	0.0375294	none
RAP1A	Ras-related protein Rap-1A;Ras-related protein Rap-1b;Ras-related protein Rap-1b-like protein	P62834	25.9061	25.564	25.6176	25.9914	26.1329	26.1105	-0.0467349	0.0347029	none
RPS25	40S ribosomal protein S25	P62851	25.9805	26.3604	26.1359	25.0649	25.9448	26.1407	-0.866244	0.490055	none
RPS26	40S ribosomal protein S26;Putative 40S ribosomal protein S26-like 1	P62854	23.462	24.25	23.4367	23.4633	24.2597	23.6491	-0.152515	0.0760525	none
RPS28	40S ribosomal protein S28	P62857	28.6815	28.4238	28.4019	28.2841	28.348	28.2524	-0.851575	0.672618	none
RPL39P5	Putative 60S ribosomal protein L39-like 5;60S ribosomal protein L39	Q59GN2	23.5679	24.6039	23.013	24.804	24.3596	23.4069	0.201179	0.0566581	none
RPL11	60S ribosomal protein L11	P62913	25.1942	25.1238	26.0283	25.5326	25.9467	26.0532	-0.00959823	0.00396848	none
PPIA	Peptidyl-prolyl cis-trans isomerase A;Peptidyl-prolyl cis-trans isomerase A, N-terminally processed;Peptidyl-prolyl cis-trans isomerase	P62937	29.5173	29.5549	29.2333	29.7242	29.6938	29.4656	-0.547735	0.330908	none
FKBP1A	Peptidyl-prolyl cis-trans isomerase FKBP1A;Peptidyl-prolyl cis-trans isomerase	P62942	22.3112	21.6653	21.4697	22.1864	22.3829	21.567	0.151423	0.0773212	none
RPS27A	Ubiquitin-40S ribosomal protein S27a;Ubiquitin;40S ribosomal protein S27a	P62979	23.8885		24.1254	23.2703	24.6968		0.759488	0.0770585	none
UBA52	Ubiquitin-60S ribosomal protein L40;Ubiquitin;60S ribosomal protein L40;Polyubiquitin-C;Ubiquitin;Polyubiquitin-B;Ubiquitin	P62987	28.3368	28.5376	28.2009	28.4731	28.8763	28.3935	-0.415942	0.22299	none
RAC1	Ras-related C3 botulinum toxin substrate 1;Ras-related C3 botulinum toxin substrate 3	P63000	26.6472	26.247	26.672	26.8746	26.7491	26.9201	-0.178571	0.163747	none
GNAS	Guanine nucleotide-binding protein G(s) subunit alpha isoforms XLas;Guanine nucleotide-binding protein G(s) subunit alpha isoforms short	Q5JWF2	24.9652	25.0922	25.1739	25.0801	25.4214	25.1005	-0.233489	0.193443	none
PPP2R2A	Serine/threonine-protein phosphatase 2A 55 kDa regulatory subunit B alpha isoform	P63151	24.3257	24.1311	24.6566	24.5512	24.8192	25.0241	0.108412	0.0852615	none
DYNLL1	Dynein light chain 1, cytoplasmic	P63167	25.069	24.7978	24.8649	25.1971	24.8463	25.2722	-0.174311	0.162274	none
RPL38	60S ribosomal protein L38	P63173	28.8439	28.6854	28.6345	29.1123	29.144	28.8082	-0.381055	0.234745	none
RPS21	40S ribosomal protein S21	P63220	25.1877	25.1792	24.7404	25.2537	25.4776	24.964	-0.160202	0.100719	none
EIF5A	Eukaryotic translation initiation factor 5A-1;Eukaryotic translation initiation factor 5A;Eukaryotic translation initiation factor 5A-2;Eukaryotic translation initiation factor 5A-1-like	P63241	26.8393	26.8446	26.6636	27.2737	27.361	27.1332	-0.0501905	0.0284509	none
GNB2L1	Guanine nucleotide-binding protein subunit beta-2-like 1;Guanine nucleotide-binding protein subunit beta-2-like 1, N-terminally processed	P63244	30.2375	29.6577	29.9005	30.0561	30.0227	30.3174	-0.590891	0.420526	none
ACTG1	Actin, cytoplasmic 2;Actin, cytoplasmic 2, N-terminally processed	P63261	34.0858	33.7478	34.0755	33.9277	34.1038	34.4227	-0.950264	0.44856	none
ACTC1	Actin, alpha cardiac muscle 1;Actin, alpha skeletal muscle	P68032	30.2551	30.1382	30.0189	30.4706	30.5447	30.6879	-0.384022	0.258419	none
UBE2L3	Ubiquitin-conjugating enzyme E2 L3	P68036	24.1479	24.5789	24.3179	24.6258	25.1143	24.7906	0.187125	0.131137	none
EEF1A1	Elongation factor 1-alpha 1;Putative elongation factor 1-alpha-like 3;Elongation factor 1-alpha	P68104	34.8949	34.6798	34.8021	34.9251	35.1947	35.0336	-0.937998	0.348714	none
TUBA1B	Tubulin alpha-1B chain	P68363	29.0057	28.9784	28.8655	29.3119	29.2767	29.6698	-0.250449	0.216174	none
TUBB4B	Tubulin beta-4B chain	P68371	33.1543	32.8359	33.0975	33.3343	33.4089	33.7337	-0.602365	0.324737	none
EIF4G2	Eukaryotic translation initiation factor 4 gamma 2	P78344	25.093	25.0112	25.1158	25.4313	25.6218	25.738	0.140705	0.147436	none
CCT2	T-complex protein 1 subunit beta	P78371	25.5131	25.3196	25.195	25.3162	25.9569	25.7572	-0.0516962	0.0311132	none
SLC35A2	UDP-galactose translocator	P78381	26.3098	25.8364	26.0763	26.1887	26.4245	26.4105	-0.187982	0.161474	none
SLC35A1	CMP-sialic acid transporter	P78382	24.9817	24.8062	24.5968	25.0071	25.1256	25.0338	-0.0857945	0.0746807	none
GSTO1	Glutathione S-transferase omega-1	P78417	22.6495	22.094	22.4188	22.7965	22.9286	23.0465	0.381204	0.348714	none
PRKDC	DNA-dependent protein kinase catalytic subunit	P78527	25.9347	26.9929	27.241	26.5557	26.9589	27.2335	-0.314573	0.131566	none
BASP1	Brain acid soluble protein 1	P80723	25.7871	25.6315	25.4886	25.6606	25.8558	25.3066	-0.425811	0.307174	none
ARF5	ADP-ribosylation factor 5	P84085	24.376	23.7603	24.2322	23.8757	24.1752	24.7985	-0.131786	0.0857323	none
RHOG	Rho-related GTP-binding protein RhoG	P84095	26.7175	26.5414	26.9298	26.8318	26.9074	27.1667	-0.277204	0.268007	none
SLC25A3	Phosphate carrier protein, mitochondrial	Q00325	34.0432	33.7951	34.2438	33.9952	34.0233	34.6478	-0.94958	0.467111	none
CDK5	Cyclin-dependent-like kinase 5	Q00535	21.4026	21.2827	21.1682	21.1115	21.426	21.5821	0.0493911	0.0353269	none
CDC42EP1	Cdc42 effector protein 1	Q00587	25.0118	24.6256	24.6138	25.0094	24.9334	25.2478	-0.0409894	0.0321237	none
IRF9	Interferon regulatory factor 9	Q00978	22.3155	21.9361	22.0364	22.36	22.1732	22.6142	0.156653	0.115991	none
CAP1	Adenylyl cyclase-associated protein 1;Adenylyl cyclase-associated protein	Q01518	22.2874	21.6404	21.9428	23.0749	22.6265	23.1589	0.842523	0.490055	none
SLC7A5	Large neutral amino acids transporter small subunit 1	Q01650	23.8838	24.0652	23.5191	23.661	23.5447	23.8879	-0.38211	0.286716	none
PFKP	ATP-dependent 6-phosphofructokinase, platelet type	Q01813	26.5054	26.1974	26.6409	26.6096	26.5697	26.9217	-0.243683	0.25309	none
CYP27A1	Sterol 26-hydroxylase, mitochondrial	Q02318	25.2747	24.8626	25.1197	25.2313	25.3723	25.8233	0.00568963	0.00396848	none
BDH1	D-beta-hydroxybutyrate dehydrogenase, mitochondrial	Q02338	24.3005	23.8279	23.8247	24.296	24.4087	24.7368	0.202493	0.187593	none
GCNT1	Beta-1,3-galactosyl-O-glycosyl-glycoprotein beta-1,6-N-acetylglucosaminyltransferase	Q02742			20.6228	20.8583	21.1626	21.2527	0.183738	0.133421	none
PLOD1	Procollagen-lysine,2-oxoglutarate 5-dioxygenase 1	Q02809	24.3894	24.3022	24.5017	24.4778	24.4658	24.7913	-0.136478	0.138653	none
RPL6	60S ribosomal protein L6	Q02878	25.349	26.5241	25.4629	25.6846	26.519	26.3801	-0.00822546	0.00250907	none
TNFAIP2	Tumor necrosis factor alpha-induced protein 2	Q03169	23.3613	22.9867	23.5509	23.7391	23.5206	24.1138	0.247659	0.187593	none
PTPN12	Tyrosine-protein phosphatase non-receptor type 12	Q05209	25.4583	24.9437	25.0058	25.3013	25.2963	25.2402	-0.229823	0.204873	none
PRKCD	Protein kinase C delta type;Protein kinase C delta type regulatory subunit;Protein kinase C delta type catalytic subunit	Q05655	22.61	21.9227	22.0456	21.8789	21.9266	22.5682	-0.190375	0.116935	none
FPGS	Folylpolyglutamate synthase, mitochondrial	Q05932	23.8419	23.4166	23.8648	23.6616	23.7388	24.0226	-0.152665	0.140435	none
DIRC2	Disrupted in renal carcinoma protein 2	Q96SL1	22.0732	21.9894	22.0452	22.0537	21.9479	22.8215	0.110833	0.061082	none
GFPT1	Glutamine--fructose-6-phosphate aminotransferase [isomerizing] 1	Q06210	25.9409	25.3767	25.7653	25.6165	25.5672	25.6328	-0.502046	0.44856	none
PRDX1	Peroxiredoxin-1	Q06830	29.4823	29.6045	29.215	29.5308	29.8275	29.411	-0.574625	0.29462	none
LRP1	Prolow-density lipoprotein receptor-related protein 1;Low-density lipoprotein receptor-related protein 1 85 kDa subunit;Low-density lipoprotein receptor-related protein 1 515 kDa subunit;Low-density lipoprotein receptor-related protein 1 intracellular domain	Q07954	20.3548			22.4978	22.9607	21.6179	2.52688	0.828766	none
PPP3CA	Serine/threonine-protein phosphatase 2B catalytic subunit alpha isoform;Serine/threonine-protein phosphatase;Serine/threonine-protein phosphatase 2B catalytic subunit beta isoform	Q08209	23.836	23.3927	23.8221	23.7447	23.8107	24.0406	-0.0716701	0.0609357	none
CRYZ	Quinone oxidoreductase	Q08257	22.7455	22.4049	22.2643	22.79	22.6324	22.764	0.101519	0.0770585	none
SLC20A2	Sodium-dependent phosphate transporter 2	Q08357	23.0654	22.5855	22.9498	23.2161	22.9356	23.0615	0.015254	0.007742	none
LGALS3BP	Galectin-3-binding protein	Q08380	24.3764	23.729	23.87	24.198	24.1177	24.472	-0.0174946	0.0085546	none
MFGE8	Lactadherin;Lactadherin short form;Medin	Q08431	26.0395	25.5501	25.982	26.194	25.8939	26.3809	-0.155065	0.147436	none
SLFN5	Schlafen family member 5	Q08AF3	25.8736	25.8738	26.547	26.1445	26.4987	26.7853	-0.0856254	0.0494841	none
VAC14	Protein VAC14 homolog	Q08AM6	22.5271	22.5299	22.6025	23.1504	22.8314	22.9634	0.256258	0.206356	none
EP300	Histone acetyltransferase p300	Q09472	22.9762	23.2717	23.9419	23.3729	23.5865	23.7849	-0.0405451	0.0192677	none
AHNAK	Neuroblast differentiation-associated protein AHNAK	Q09666	27.2923	27.0967	26.9918	27.5216	27.5297	27.7771	-0.0795158	0.0676817	none
TMEM62	Transmembrane protein 62	Q0P6H9	26.76	26.5818	27.0464	26.7546	26.918	27.4916	-0.267311	0.228346	none
MGAT2	Alpha-1,6-mannosyl-glycoprotein 2-beta-N-acetylglucosaminyltransferase	Q10469	25.3549	24.9994	25.3856	25.3802	25.6762	25.6011	-0.077979	0.0639054	none
TWF1	Twinfilin-1	Q12792	22.5648	22.1638	22.2	22.5071	22.4563	22.5749	0.0657071	0.0494841	none
ASPH	Aspartyl/asparaginyl beta-hydroxylase	Q12797	22.9833	22.5495	23.016	23.4235	23.1103	23.4847	0.286137	0.225267	none
TMEM115	Transmembrane protein 115	Q12893	25.2126	24.7323	24.7882	24.6861	25.0898	25.1957	-0.267259	0.25309	none
ACACA	Acetyl-CoA carboxylase 1;Biotin carboxylase	Q13085	35.7464	35.657	35.6739	35.7029	35.9525	35.9384	-1.1005	0.411384	none
DNAJC3	DnaJ homolog subfamily C member 3	Q13217	22.4654	22.2531	22.2236	22.8873	22.6271	23.0174	0.370565	0.30593	none
TRIM28	Transcription intermediary factor 1-beta	Q13263	26.3712	26.1825	26.2751	26.6182	26.5268	26.8091	-0.111687	0.116935	none
NNT	NAD(P) transhydrogenase, mitochondrial	Q13423	27.7546	27.2764	27.1995	27.8395	27.8626	27.9632	-0.105517	0.0770585	none
ADAM9	Disintegrin and metalloproteinase domain-containing protein 9	Q13443	27.0028	26.4756	26.6183	26.9836	26.9187	27.1087	-0.213501	0.193778	none
FKBP5	Peptidyl-prolyl cis-trans isomerase FKBP5;Peptidyl-prolyl cis-trans isomerase FKBP5, N-terminally processed	Q13451	25.7408	25.5243	25.5419	25.9208	25.9639	26.1681	-0.0122642	0.0085546	none
PICALM	Phosphatidylinositol-binding clathrin assembly protein	Q13492	25.5589	25.0151	25.2505	25.3213	25.5153	25.556	-0.19559	0.179641	none
SQSTM1	Sequestosome-1	Q13501	24.4884	24.148	24.552	25.3852	25.151	25.573	0.617633	0.589883	none
MTX1	Metaxin-1	Q13505	21.9874	22.1316	21.8479	21.7719	22.7487	22.0622	0.124496	0.0852615	none
TUBB3	Tubulin beta-3 chain	Q13509	27.5651	27.3304	27.5557	27.4554	27.7609	28.039	-0.310542	0.267441	none
RIPK1	Receptor-interacting serine/threonine-protein kinase 1	Q13546	22.2607	22.3147	21.9289		22.6298	22.43	-0.489723	0.162274	none
RAB32	Ras-related protein Rab-32	Q13637	27.6314	27.3125	27.6838	27.8579	27.839	28.0466	-0.220454	0.204873	none
RIN1	Ras and Rab interactor 1	Q13671	26.5454	26.2224	26.5891	26.5889	26.6827	26.7894	-0.255222	0.25309	none
ARFRP1	ADP-ribosylation factor-related protein 1	Q13795	23.836	23.7097	24.0953	23.9783	24.1868	24.4038	0.0364424	0.0266052	none
TUBB2A	Tubulin beta-2A chain;Tubulin beta-2B chain	Q13885	30.2733	30.186	30.1065	30.2713	30.4896	30.9867	-0.426066	0.286672	none
TRIM14	Tripartite motif-containing protein 14	Q14142	24.3184	24.3882	24.8779	24.6518	24.6867	25.222	-0.0110883	0.00516402	none
FHL2	Four and a half LIM domains protein 2	Q14192	28.6221	28.6366	28.8157	29.3559	29.4886	29.3953	0.0233711	0.0085546	none
DYNC1H1	Cytoplasmic dynein 1 heavy chain 1	Q14204	28.0424	27.7414	28.1384	28.146	28.2188	28.769	-0.230306	0.204873	none
CTTN	Src substrate cortactin	Q14247	27.447	27.3424	27.3688	27.8618	28.0372	27.6423	-0.109618	0.0634716	none
FLNC	Filamin-C	Q14315	28.8459	28.6019	28.4409	28.9056	29.0559	28.9194	-0.345184	0.226561	none
FKBP8	Peptidyl-prolyl cis-trans isomerase FKBP8	Q14318	26.5051	26.1236	26.541	26.5327	26.8375	26.949	-0.10432	0.0777143	none
RBM39	RNA-binding protein 39	Q14498	25.6606	25.4139	26.7079	25.4969	25.8902	25.6249	-0.669473	0.330908	none
SQLE	Squalene monooxygenase	Q14534	22.1102	22.2094	22.5785	22.5226	22.2709	22.8468	0.0993046	0.0566753	none
PRPSAP1	Phosphoribosyl pyrophosphate synthase-associated protein 1	Q14558	24.4495	24.0737	24.1913	24.3706	24.4335	24.5955	-0.0736902	0.0732693	none
PUM1	Pumilio homolog 1	Q14671	26.7954	26.4663	26.4409	26.9312	26.9363	26.9357	-0.138749	0.116935	none
GANAB	Neutral alpha-glucosidase AB	Q14697	22.2805	21.9736	22.079	22.3951	22.6352	22.8948	0.399072	0.372688	none
RFTN1	Raftlin	Q14699	24.276	24.2039	24.0477	24.5495	24.2854	24.8558	0.0725672	0.0566581	none
MFSD10	Major facilitator superfamily domain-containing protein 10	Q14728	28.1272	27.715	27.9081	28.4588	28.3318	28.334	-0.168876	0.126905	none
LBR	Lamin-B receptor	Q14739	29.0511	28.5713	29.0821	29.1818	29.2944	29.6221	-0.247482	0.178184	none
LASP1	LIM and SH3 domain protein 1	Q14847	29.5224	29.1623	29.0744	29.543	29.7424	29.4588	-0.3977	0.226382	none
KPNB1	Importin subunit beta-1	Q14974	22.5	22.1665	22.2975	22.5929	22.7791	23.3055	0.415006	0.343007	none
TRAM2	Translocating chain-associated membrane protein 2	Q15035	26.0977	26.0741	26.2294	26.3556	26.5449	26.934	0.00208271	0.00195069	none
PDIA6	Protein disulfide-isomerase A6	Q15084	25.9358	25.816	25.5842	25.9534	25.9541	26.034	-0.230618	0.220423	none
PDK1	[Pyruvate dehydrogenase (acetyl-transferring)] kinase isozyme 1, mitochondrial	Q15118	22.9244	22.5063	22.6549	22.789	22.7884	23.1219	0.0317643	0.0215904	none
EBP	3-beta-hydroxysteroid-Delta(8),Delta(7)-isomerase	Q15125	27.2321	26.7288	26.9497	26.6471	26.9588	27.0509	-0.601566	0.467111	none
PLEC	Plectin	Q15149	30.2312	30.0456	30.7619	30.2668	30.4139	30.9058	-0.642377	0.367849	none
PPA1	Inorganic pyrophosphatase	Q15181	25.0433	24.9141	24.9325	24.97	25.1883	25.3319	-0.159725	0.168954	none
STK38	Serine/threonine-protein kinase 38	Q15208	22.9408	22.9761	22.2303	23.4541	23.0185	23.212	0.319193	0.179641	none
QPRT	Nicotinate-nucleotide pyrophosphorylase [carboxylating]	Q15274	24.3731	24.0077	24.3987	24.6533	24.7547	24.8615	0.183037	0.187593	none
RCN1	Reticulocalbin-1	Q15293	25.5881	25.5439	25.2714	25.8578	25.9389	26.0453	0.0627523	0.0506366	none
PCBP1	Poly(rC)-binding protein 1	Q15365	28.0878	28.1919	28.1642	28.5929	28.5505	28.5582	-0.224329	0.168954	none
PCBP2	Poly(rC)-binding protein 2	Q15366	26.3249	26.7129	26.7199	26.5961	27.1851	26.7873	-0.216575	0.119971	none
UBE3C	Ubiquitin-protein ligase E3C	Q15386	28.871	28.7203	28.951	29.0676	29.1483	29.5606	-0.295553	0.253097	none
CNN3	Calponin-3;Calponin	Q15417	25.1728	24.7915	24.77	25.2597	25.3832	25.3016	0.0408973	0.0286874	none
TGFBI	Transforming growth factor-beta-induced protein ig-h3	Q15582	28.6042	28.6419	28.6177	29.753	30.2151	29.9276	0.633301	0.333883	none
NCOA2	Nuclear receptor coactivator 2	Q15596	25.3443	24.7441	25.3939	25.5757	25.3164	25.9141	0.0396617	0.024499	none
TRADD	Tumor necrosis factor receptor type 1-associated DEATH domain protein	Q15628	24.3066	24.4092	23.8724	24.4253	24.6992	24.2211	-0.0341036	0.0192677	none
SF1	Splicing factor 1	Q15637	21.8249	22.2398	22.4352	22.5808	22.6946	22.4586	0.28594	0.204873	none
TRIP13	Pachytene checkpoint protein 2 homolog	Q15645	23.8049	23.8682	23.457	23.8766	24.0011	24.4355	0.127223	0.0991167	none
TRIP6	Thyroid receptor-interacting protein 6	Q15654	26.0154	25.8459	26.0357	26.1655	26.2782	26.5128	-0.101858	0.100719	none
PTPN14	Tyrosine-protein phosphatase non-receptor type 14	Q15678	23.6013	23.1487	23.9176	23.7827	23.5326	24.1688	0.0146817	0.00585699	none
NSDHL	Sterol-4-alpha-carboxylate 3-dehydrogenase, decarboxylating	Q15738	28.6592	28.0928	28.1846	28.7603	28.3321	28.9721	-0.296064	0.278497	none
MYLK	Myosin light chain kinase, smooth muscle;Myosin light chain kinase, smooth muscle, deglutamylated form	Q15746	20.6552	20.8711	20.5387	21.43	21.0259	20.8557	0.406088	0.238155	none
SLC1A5	Neutral amino acid transporter B(0);Amino acid transporter	Q15758	24.1573	24.0627	23.8313	24.7461	24.6167	24.7289	0.375095	0.348714	none
MSMO1	Methylsterol monooxygenase 1	Q15800	24.5068	24.204	24.417	24.8399	24.7027	25.0176	0.147472	0.147436	none
UBE2V2	Ubiquitin-conjugating enzyme E2 variant 2;Ubiquitin-conjugating enzyme E2 variant 1	Q15819	22.6562	22.1747	22.5411	22.7294	22.8982	23.5615	0.434141	0.330908	none
ZYX	Zyxin	Q15942	26.4267	26.0866	26.3042	26.9771	26.7688	26.7671	0.0728654	0.0566753	none
FSCN1	Fascin	Q16658	26.1212	25.9472	26.1094	26.4742	26.2501	26.0986	-0.241987	0.204873	none
CYP1B1	Cytochrome P450 1B1	Q16678	24.9164	24.555	25.2406	25.1159	25.1145	25.468	-0.0378963	0.024499	none
DECR1	2,4-dienoyl-CoA reductase, mitochondrial	Q16698	26.9183	26.6071	26.821	27.0019	27.2774	27.4172	-0.0749208	0.0567408	none
UGCG	Ceramide glucosyltransferase	Q16739	26.1799	25.7099	26.1443	26.0096	26.1881	26.5165	-0.227168	0.216174	none
NDUFA9	NADH dehydrogenase [ubiquinone] 1 alpha subcomplex subunit 9, mitochondrial	Q16795	24.3695	24.5421	24.8354	24.5526	24.7505	25.1092	-0.109553	0.0824937	none
PCK2	Phosphoenolpyruvate carboxykinase [GTP], mitochondrial	Q16822	27.2453	26.9878	26.8112	27.261	27.3732	27.6221	-0.143471	0.116935	none
NDUFAF6	NADH dehydrogenase (ubiquinone) complex I, assembly factor 6	Q330K2	24.105	23.7168	24.26	23.9805	24.1193	24.4586	-0.123184	0.107548	none
SLC25A35	Solute carrier family 25 member 35	Q3KQZ1	23.0723	22.8607	22.6406	22.5329	22.4185	22.9783	-0.388865	0.286672	none
ITPRIPL2	Inositol 1,4,5-trisphosphate receptor-interacting protein-like 2	Q3MIP1	21.7422	22.2103	22.6455	22.2695	22.5109	22.7243	0.174361	0.0997471	none
HSDL1	Inactive hydroxysteroid dehydrogenase-like protein 1	Q3SXM5	27.0631	26.4708	26.9665	27.0134	27.0848	27.4849	-0.171886	0.147436	none
TUBB8	Tubulin beta-8 chain	Q3ZCM7	26.5948	26.4729	26.5503	26.2419	27.0202	26.9863	-0.272705	0.179641	none
TIMM50	Mitochondrial import inner membrane translocase subunit TIM50	Q3ZCQ8	24.3411	24.112	23.8564	24.1528	24.2701	24.3235	-0.139001	0.120971	none
PARP14	Poly [ADP-ribose] polymerase 14	Q460N5	26.9825	26.9102	27.5455	27.3554	27.4643	27.7869	-0.168979	0.117231	none
ANO6	Anoctamin-6	Q4KMQ2	22.2203	22.2074	22.1621	22.8145	22.8188	23.0372	0.544483	0.490055	none
CRTC2	CREB-regulated transcription coactivator 2	Q53ET0	23.2818	22.856	23.0181	23.3822	23.4042	23.2704	0.100308	0.0827843	none
ORMDL2	ORM1-like protein 2	Q53FV1	25.6968	25.1614	25.6446	25.9838	26.1065	26.1825	0.167046	0.147436	none
IFI44L	Interferon-induced protein 44-like	Q53G44	24.1334	23.1328	23.7984	23.8827	24.1502	24.1456	0.116136	0.0770585	none
PHLDA2	Pleckstrin homology-like domain family A member 2	Q53GA4	25.7392	25.3684	25.8738	25.6773	25.848	26.189	-0.180467	0.161584	none
HSD17B12	Very-long-chain 3-oxoacyl-CoA reductase	Q53GQ0	32.4183	32.0866	32.2852	32.4473	32.5333	32.8235	-0.655985	0.348714	none
AGK	Acylglycerol kinase, mitochondrial	Q53H12	27.7935	27.5665	27.956	28.0617	28.3167	28.4684	-0.102158	0.0735009	none
TMEM177	Transmembrane protein 177	Q53S58	24.9445	24.4377	24.6933	24.9179	24.6608	25.0564	-0.161317	0.147436	none
OCIAD2	OCIA domain-containing protein 2	Q56VL3	28.3209	27.7135	27.9479	28.1784	28.2767	28.8356	-0.201174	0.153644	none
HSP90AB2P	Putative heat shock protein HSP 90-beta 2	Q58FF8	23.3695	23.8215	24.4371	23.1171	23.4301	24.1363	-0.5657	0.286672	none
TMEM41B	Transmembrane protein 41B	Q5BJD5	28.1401	28.3469	28.1385	28.6948	28.0924	28.4034	-0.464542	0.35921	none
YIF1B	Protein YIF1B	Q5BJH7	25.6927	24.9345	25.4543	25.6111	25.7059	25.8565	-0.0389235	0.024499	none
ALG10B	Putative Dol-P-Glc:Glc(2)Man(9)GlcNAc(2)-PP-Dol alpha-1,2-glucosyltransferase;Dol-P-Glc:Glc(2)Man(9)GlcNAc(2)-PP-Dol alpha-1,2-glucosyltransferase	Q5I7T1	23.4825	23.1978	23.8708	23.5927	23.7978	24.1352	0.0806408	0.0566753	none
CMPK2	UMP-CMP kinase 2, mitochondrial	Q5EBM0	21.9361	21.7122	21.6386	22.0196	22.3394	22.185	0.329443	0.343007	none
PIGG	GPI ethanolamine phosphate transferase 2	Q5H8A4	23.7908	23.6139	23.8267	23.7965	24.0486	24.0034	-0.0466376	0.0426052	none
MTX3	Metaxin-3	Q5HYI7	23.4201	23.1837	23.1423	23.8732	23.8727	23.7138	0.342758	0.330908	none
RABL3	Rab-like protein 3	Q5HYI8	21.7984	21.9869		21.9107	22.3495	22.705	0.542676	0.343007	none
EARS2	Probable glutamate--tRNA ligase, mitochondrial	Q5JPH6	27.527	27.2788	27.3115	27.3505	27.6518	27.866	-0.317261	0.270658	none
PITRM1	Presequence protease, mitochondrial	Q5JRX3		21.3824		21.7996	22.1443	22.0271	1.24566	0.672618	none
PCID2	PCI domain-containing protein 2	Q5JVF3	28.0847	27.9021	28.2433	28.2596	28.2661	28.7975	-0.277678	0.261757	none
MED23	Mediator of RNA polymerase II transcription subunit 23	Q9ULK4	23.4985	22.686	22.9883	23.5053	23.1575	23.8566	0.223239	0.137161	none
FHL1	Four and a half LIM domains protein 1	Q13642	26.8243	26.6634	26.6734	27.1533	27.2874	27.3044	0.00443379	0.00250907	none
RNFT1	RING finger and transmembrane domain-containing protein 1	Q5M7Z0	21.0714	21.0453	20.9145	21.7112	21.8403	21.6636	0.686661	0.672618	none
WDR45B	WD repeat domain phosphoinositide-interacting protein 3	Q5MNZ6	22.0026	22.1024	21.8516	21.9139	22.6783	22.2595	0.206322	0.187593	none
COX20	Cytochrome c oxidase protein 20 homolog	Q5RI15	24.6433	23.875	24.0008	24.3153	24.2386	24.5453	-0.10634	0.0770585	none
SLC25A30	Kidney mitochondrial carrier protein 1	Q5SVS4	24.5329	23.8527	24.4356	24.3142	24.2266	24.5388	-0.21749	0.175746	none
CEP170	Centrosomal protein of 170 kDa	Q5SW79	24.8451	24.6647	24.8819	25.3035	25.0388	25.3297	0.0613048	0.0544709	none
CERS2	Ceramide synthase 2	Q96G23	22.946	22.206	22.6168	22.9274	23.0932	23.6038	0.437235	0.330908	none
TPRG1L	Tumor protein p63-regulated gene 1-like protein	Q5T0D9	23.8719	23.0388	23.325	23.4134	23.2914	23.7774	-0.151164	0.100108	none
RARS2	Probable arginine--tRNA ligase, mitochondrial	Q5T160	28.4734	28.2587	28.6268	28.5165	28.7104	28.952	-0.389518	0.310018	none
ABCC10	Multidrug resistance-associated protein 7	Q5T3U5	21.4376	20.5217	20.7003	21.5545	21.7413	21.4121	0.656853	0.44856	none
HECTD3	E3 ubiquitin-protein ligase HECTD3	Q5T447	22.6975	21.2351	21.5544	22.5324	21.2313	22.0072	-0.028445	0.00516402	none
UBAP2	Ubiquitin-associated protein 2	Q5T6F2	21.5007	21.6454		22.3249	22.72	22.5353	1.25239	0.672618	none
WLS	Protein wntless homolog	Q5T9L3	26.2874	25.9481	25.9799	26.6312	26.6214	26.6455	0.0887764	0.0770585	none
CDKAL1	Threonylcarbamoyladenosine tRNA methylthiotransferase	Q5VV42			20.2195	20.5802	21.8047	22.1624	0.790626	0.321415	none
HACD4	Very-long-chain (3R)-3-hydroxyacyl-CoA dehydratase 4	Q5VWC8	21.9931	21.2626	21.464	21.7364	22.3082	22.0192	0.379448	0.330908	none
LYPLAL1	Lysophospholipase-like protein 1	Q5VWZ2	25.7392	25.4394	25.2541	25.9193	26.1466	25.8807	0.0938448	0.0642335	none
ECM29	Proteasome-associated protein ECM29 homolog	Q5VYK3	30.4799	30.2508	30.1666	30.5709	30.6964	30.8064	-0.43313	0.274334	none
DENND4C	DENN domain-containing protein 4C	Q5VZ89	23.8309	23.7122	23.5724	24.087	23.9476	24.0783	0.0685664	0.0566753	none
MBNL2	Muscleblind-like protein 2	Q5VZF2	24.1936	23.8799	24.2454	24.3584	24.1277	24.8765	0.0385828	0.024066	none
KANK2	KN motif and ankyrin repeat domain-containing protein 2	Q63ZY3	27.6925	27.3782	27.8794	27.8459	28.0516	28.2873	-0.188221	0.147436	none
LPCAT4	Lysophospholipid acyltransferase LPCAT4	Q643R3	26.8028	26.5318	26.7844	26.9054	27.1506	27.3082	-0.102578	0.082627	none
STEAP3	Metalloreductase STEAP3	Q658P3	24.7908	24.6069	25.0368	24.8797	24.919	25.5446	-0.0582304	0.0426052	none
GLT8D1	Glycosyltransferase 8 domain-containing protein 1	Q68CQ7	28.672	28.3336	28.4763	28.6407	28.883	28.9941	-0.321637	0.239493	none
TNS3	Tensin-3	Q68CZ2	24.144	23.8928	24.0043	24.4394	24.2472	24.0035	-0.0641171	0.0444145	none
LMBRD2	LMBR1 domain-containing protein 2	Q68DH5	22.5847	21.6798	22.2578	22.779	22.6742	23.1084	0.527977	0.343686	none
NCBP2-AS2	Uncharacterized protein NCBP2-AS2	Q69YL0	22.0249	22.7132	21.9117	22.1915	21.4213	22.6038	-0.28702	0.108927	none
ATL3	Atlastin-3	Q6DD88	23.4257	22.8494	22.77	23.4614	23.5048	23.7219	0.33509	0.278497	none
LPAR1	Lysophosphatidic acid receptor 1	Q92633	23.0144	22.7155	22.5915	23.562	23.7674	23.6927	0.700458	0.672618	none
XAF1	XIAP-associated factor 1	Q6GPH4	24.5639	24.2978	25.1388	24.8778	25.2272	25.359	0.144009	0.0909988	none
ACAD10	Acyl-CoA dehydrogenase family member 10	Q6JQN1	22.94	22.4119	23.0483	22.6927	22.9375	23.4022	0.0311783	0.0192677	none
SLC25A25	Calcium-binding mitochondrial carrier protein SCaMC-2	Q6KCM7	28.8208	28.4239	28.8168	28.7225	28.9449	29.1275	-0.435905	0.330908	none
RHBDD2	Rhomboid domain-containing protein 2	Q6NTF9	24.7284	24.3105	25.1295	24.4233	24.3378	24.7406	-0.55198	0.412012	none
SLC25A24	Calcium-binding mitochondrial carrier protein SCaMC-1	Q6NUK1	32.2364	32.0047	32.2047	32.2719	32.4975	32.5512	-0.684664	0.343007	none
RETSAT	All-trans-retinol 13,14-reductase	Q6NUM9	26.3627	25.9945	26.0897	26.3482	26.5129	26.673	-0.10696	0.0959314	none
TMEM214	Transmembrane protein 214	Q6NUQ4	21.0622	21.2657	21.76	22.4835	22.39	22.3496	0.955018	0.672618	none
MFSD12	Major facilitator superfamily domain-containing protein 12	Q6NUT3	23.8241	23.7935	23.2605	23.8828	23.7959	23.423	-0.163424	0.100719	none
ARMC6	Armadillo repeat-containing protein 6	Q6NXE6	24.8059	24.5527	24.8679	25.3666	25.6076	25.2807	0.322428	0.278497	none
ERAP2	Endoplasmic reticulum aminopeptidase 2	Q6P179	23.342	23.0261	22.9489	23.4747	23.3261	23.879	0.229827	0.187593	none
LPCAT3	Lysophospholipid acyltransferase 5	Q6P1A2	26.0172	25.3533	25.5618	25.9376	26.0132	26.2788	8.96292e-05	0.000166228	none
MRPL14	39S ribosomal protein L14, mitochondrial	Q6P1L8	25.4774	25.2498	25.8017	25.8801	25.8549	26.1274	0.0218471	0.0140009	none
SLC27A4	Long-chain fatty acid transport protein 4	Q6P1M0	24.5308	24.4363	24.5939	24.8153	24.8406	25.0153	0.0372788	0.0321237	none
MED27	Mediator of RNA polymerase II transcription subunit 27	Q6P2C8	24.2134	23.8765	24.3308	24.543	24.5162	24.6327	0.121197	0.112818	none
TTC27	Tetratricopeptide repeat protein 27	Q6P3X3	22.9759	23.0949	23.3462	23.6596	23.5577	23.6522	0.263799	0.228346	none
SFXN4	Sideroflexin-4	Q6P4A7	25.9654	25.5958	26.1337	25.9957	25.8833	26.2967	-0.287059	0.278497	none
FAHD1	Acylpyruvase FAHD1, mitochondrial	Q6P587	24.7122	24.4183	24.2471	24.3378	24.6515	24.6634	-0.217133	0.206356	none
PDXDC1	Pyridoxal-dependent decarboxylase domain-containing protein 1	Q6P996	23.1773	23.4192	23.3069	23.6125	23.9071	24.0167	0.313769	0.30593	none
TTC37	Tetratricopeptide repeat protein 37	Q6PGP7	23.0685	22.6997	23.7358	23.1712	23.3881	23.9562	0.119236	0.0608101	none
SLC30A9	Zinc transporter 9	Q6PML9	24.0299	23.6419	24.0339	23.9087	24.1726	24.275	-0.0514312	0.0444145	none
RICTOR	Rapamycin-insensitive companion of mTOR	Q6R327	23.0617	23.2797	23.9622	22.7853	23.8809	24.2015	-0.0277396	0.0085546	none
CRTC3	CREB-regulated transcription coactivator 3	Q6UUV7	23.2462	22.8899	23.0505	22.8658	23.3243	23.0938	-0.148174	0.149718	none
LRSAM1	E3 ubiquitin-protein ligase LRSAM1	Q6UWE0	21.6032	21.4805	20.974	21.3233	21.3901	21.2158	-0.0819254	0.0494841	none
LCLAT1	Lysocardiolipin acyltransferase 1	Q6UWP7	25.727	25.3277	25.6596	25.8229	25.7585	26.1507	-0.0868398	0.0797009	none
DRAM2	DNA damage-regulated autophagy modulator protein 2	Q6UX65	21.6874	21.6313	21.8636	21.9384	21.3747	22.5214	0.105475	0.0432155	none
ZDHHC24	Probable palmitoyltransferase ZDHHC24	Q6UX98	24.5603	24.4394	24.9111	24.8348	24.678	24.7304	-0.221888	0.188636	none
DSTYK	Dual serine/threonine and tyrosine protein kinase	Q6XUX3	21.7181	21.485	21.4964	22.9667	23.4383	22.2187	1.21576	0.672618	none
HACD2	Very-long-chain (3R)-3-hydroxyacyl-CoA dehydratase 2	Q6Y1H2	26.8386	26.4788	26.7376	26.8361	26.8546	26.6512	-0.405042	0.331118	none
GIGYF2	PERQ amino acid-rich with GYF domain-containing protein 2	Q6Y7W6	26.8584	26.6922	27.0717	27.2112	27.3788	27.44	-0.064736	0.045299	none
HSDL2	Hydroxysteroid dehydrogenase-like protein 2	Q6YN16	26.087	25.9953	25.907	26.417	26.5048	26.4648	0.00678274	0.00397197	none
MBOAT1	Lysophospholipid acyltransferase 1	Q6ZNC8	23.328	22.8135	23.1065	23.2946	23.6506	23.3512	0.152886	0.139654	none
TMPPE	Transmembrane protein with metallophosphoesterase domain	Q6ZT21	22.9896	22.3285	23.0588	23.016	22.6707	23.1213	-0.04206	0.0215904	none
MBOAT2	Lysophospholipid acyltransferase 2	Q6ZWT7	25.0146	24.4375	24.3994	24.8324	24.9272	24.7649	-0.104774	0.0770585	none
TMTC3	Transmembrane and TPR repeat-containing protein 3	Q6ZXV5	26.967	26.7296	27.3183	27.0052	27.3222	27.5317	-0.255334	0.190949	none
IKBIP	Inhibitor of nuclear factor kappa-B kinase-interacting protein	Q70UQ0	21.5531	21.5376	21.7057	21.8386	22.2806	21.4891	0.213234	0.164119	none
LARP4	La-related protein 4	Q71RC2	23.405	23.473	23.626	23.4376	23.8276	23.954	0.00530802	0.00387965	none
SND1	Staphylococcal nuclease domain-containing protein 1	Q7KZF4	21.4542	21.6738	21.952	22.3069	22.7375	22.571	0.745856	0.672618	none
COX15	Cytochrome c oxidase assembly protein COX15 homolog	Q7KZN9	25.7448	25.4888	26.0244	25.7183	25.8996	26.655	-0.104304	0.0746807	none
TRMT10C	Mitochondrial ribonuclease P protein 1	Q7L0Y3	23.4902	23.3283	23.0279	23.4363	23.1322	23.4929	-0.151281	0.109007	none
BZW1	Basic leucine zipper and W2 domain-containing protein 1	Q7L1Q6	25.1073	25.0029	24.7558	25.5296	25.3636	25.717	0.196136	0.187593	none
RRAGA	Ras-related GTP-binding protein A;Ras-related GTP-binding protein B	Q7L523	23.7777	23.2716	23.4534	23.9613	24.4106	24.0964	0.411522	0.348714	none
CYFIP1	Cytoplasmic FMR1-interacting protein 1;Cytoplasmic FMR1-interacting protein 2	Q7L576	24.5896	24.0815	24.6127	24.7632	24.8172	25.1594	0.153523	0.137161	none
FASTKD5	FAST kinase domain-containing protein 5	Q7L8L6	25.9513	25.72	25.7099	26.015	26.1025	26.5708	-0.01231	0.00812231	none
ATG9A	Autophagy-related protein 9A	Q7Z3C6	22.954	22.2754	23.0429	22.7361	23.078	23.2039	0.0777471	0.0520528	none
UBE3B	Ubiquitin-protein ligase E3B	Q7Z3V4	25.5122	25.2542	25.4231	25.8164	25.6778	25.9397	0.00103696	0.000994762	none
NUFIP2	Nuclear fragile X mental retardation-interacting protein 2	Q7Z417	22.1761	22.1364	22.854	23.7644	23.6003	23.1883	0.951863	0.490055	none
MAVS	Mitochondrial antiviral-signaling protein	Q7Z434	22.2016	21.4941	21.7393	21.8096	22.1386	22.5521	0.255591	0.184859	none
CYP2U1	Cytochrome P450 2U1	Q7Z449	21.2949	21.3811	21.5197	21.5535	21.8753	22.1827	0.404653	0.339786	none
CTU1	Cytoplasmic tRNA 2-thiolation protein 1	Q7Z7A3	24.3402	24.0546	24.8976	24.5151	24.7283	25.1244	0.0340874	0.0192677	none
CMC1	COX assembly mitochondrial protein homolog	Q7Z7K0	25.3188	24.729	24.939	25.2896	25.3597	25.3451	-0.0327962	0.0219772	none
SLFN11	Schlafen family member 11	Q7Z7L1	23.5321	23.4975	23.5898	24.063	23.9674	23.9629	0.205834	0.20483	none
GALNT5	Polypeptide N-acetylgalactosaminyltransferase 5	Q7Z7M9	22.1916	21.3669	22.1953	22.1171	22.6917	22.7091	0.479937	0.339786	none
TMEM55B	Type 1 phosphatidylinositol 4,5-bisphosphate 4-phosphatase	Q86T03	23.1416	22.3276	22.9975	23.1399	22.9976	23.4882	0.19037	0.120971	none
ADCK1	Uncharacterized aarF domain-containing protein kinase 1	Q86TW2	23.0166	22.3337	23.0408	23.1862	23.4151	23.5305	0.39007	0.324737	none
AGPAT6	Glycerol-3-phosphate acyltransferase 4	Q86UL3	27.4263	27.0357	27.2921	27.4263	27.4308	27.9002	-0.235164	0.235545	none
NLRX1	NLR family member X1	Q86UT6	24.0878	23.8639	24.0196	24.2573	24.3951	24.648	0.153012	0.162274	none
PHLDB1	Pleckstrin homology-like domain family B member 1	Q86UU1	24.399	24.1775	24.087	24.6971	24.9256	24.7721	0.269043	0.267441	none
AACS	Acetoacetyl-CoA synthetase	Q86V21	24.7342	24.1847	24.6447	25.0088	24.8705	25.2874	0.188024	0.168842	none
LUZP1	Leucine zipper protein 1	Q86V48	22.0596	21.7554	21.2612	22.067	22.4793	22.105	0.44134	0.330908	none
GPR180	Integral membrane protein GPR180	Q86V85	22.0135	21.3643	22.2239	22.1978	22.5815	22.3618	0.413055	0.310018	none
CAND1	Cullin-associated NEDD8-dissociated protein 1	Q86VP6	24.8424	25.26	25.1734	24.9676	25.1485	25.4328	-0.277596	0.232079	none
FAM134C	Protein FAM134C	Q86VR2	23.5266	23.1091	23.3573	23.5945	23.6433	24.2963	0.269476	0.226382	none
SGMS1	Phosphatidylcholine:ceramide cholinephosphotransferase 1	Q86VZ5	25.4494	24.9972	25.1714	25.5054	25.2165	25.8535	-0.0825514	0.0713725	none
NLRP10	NACHT, LRR and PYD domains-containing protein 10	Q86W26	22.8769	22.1134	22.2966	22.7991	22.6401	22.7264	0.13994	0.0888999	none
TMEM173	Stimulator of interferon genes protein	Q86WV6	23.8218	23.0597	23.6638	24.3441	24.15	24.6318	0.583964	0.44856	none
ANKLE2	Ankyrin repeat and LEM domain-containing protein 2	Q86XL3	26.921	26.8577	26.8839	27.1187	27.0698	27.184	-0.293188	0.286716	none
NDUFA11	NADH dehydrogenase [ubiquinone] 1 alpha subcomplex subunit 11	Q86Y39	24.398	23.95	24.3543	24.2549	24.4173	24.686	-0.0823951	0.0770585	none
DNAAF5	Dynein assembly factor 5, axonemal	Q86Y56	25.25	25.1979	24.9813	25.542	25.8655	25.8693	0.226647	0.206356	none
ZDHHC13	Palmitoyltransferase ZDHHC13	Q8IUH4	22.3871	22.6087	21.9178	21.803	22.8184	22.5551	-0.0210708	0.0085546	none
ZDHHC17	Palmitoyltransferase ZDHHC17	Q8IUH5	23.4122	22.9876	23.544	23.457	23.8368	23.5875	0.0975741	0.0770585	none
TRAPPC5	Trafficking protein particle complex subunit 5	Q8IUR0	25.4867	25.4536	25.4531	25.7399	25.673	25.8455	-0.123238	0.123776	none
TMEM126B	Complex I assembly factor TMEM126B, mitochondrial	Q8IUX1	24.8359	24.4865	24.9748	24.9867	24.9157	25.4098	-0.0203657	0.0128341	none
LEPREL2	Prolyl 3-hydroxylase 3	Q8IVL6	21.9943	21.8373	22.0289	22.0385	22.4821	22.6597	0.330444	0.330908	none
ZDHHC21	Palmitoyltransferase ZDHHC21	Q8IVQ6	25.1898	24.8814	25.4722	25.3827	25.5067	25.6657	-0.0485032	0.0337727	none
MFN1	Mitofusin-1	Q8IWA4	23.4624	23.166	22.9933	23.1366	23.7203	23.818	0.141415	0.116935	none
ITPRIP	Inositol 1,4,5-trisphosphate receptor-interacting protein	Q8IWB1	24.6675	24.3224	24.2746	24.6508	24.4444	25.0014	-0.0529672	0.0375294	none
WDFY1	WD repeat and FYVE domain-containing protein 1	Q8IWB7	22.0859	21.9033	21.3052	22.6242	23.0869	22.7798	0.952312	0.672618	none
DNAJC10	DnaJ homolog subfamily C member 10	Q8IXB1	24.8218	24.7126	24.8044	24.9871	25.1574	25.2117	-0.010347	0.00760712	none
RHOT2	Mitochondrial Rho GTPase 2	Q8IXI1	21.2964	21.6336	21.844	21.5527	21.771	22.4499	0.24835	0.147436	none
RHOT1	Mitochondrial Rho GTPase 1;Mitochondrial Rho GTPase	Q8IXI2	24.8486	24.7978	24.7721	24.8723	25.0977	25.2035	-0.0962239	0.0945836	none
PARP9	Poly [ADP-ribose] polymerase 9	Q8IXQ6	26.2075	25.727	26.1572	26.4258	26.4039	26.5475	-0.0362638	0.0258543	none
PPAPDC2	Presqualene diphosphate phosphatase	Q8IY26	25.1788	24.3239	25.2248	25.1054	25.1422	25.1542	-0.132319	0.0786263	none
MICALL2	MICAL-like protein 2	Q8IY33	22.5278	22.5089	22.9529	23.4504	23.8051	23.3259	0.684335	0.490055	none
SLC15A3	Solute carrier family 15 member 3	Q8IY34	21.1743	21.2998	21.7322	21.3272	21.3689	21.7947	0.0371386	0.0192677	none
SMAP1	Stromal membrane-associated protein 1	Q8IYB5	23.5728	23.5445	23.0171	23.6837	23.5041	23.604	-0.0124273	0.00516402	none
EXOC8	Exocyst complex component 8	Q8IYI6	24.7234	24.3687	24.3026	24.6785	24.8467	25.0121	0.0545203	0.045299	none
TRIM22	E3 ubiquitin-protein ligase TRIM22	Q8IYM9	23.4488	22.8612	23.7419	23.5198	23.6252	23.8124	0.0732875	0.0449624	none
KIAA2013	Uncharacterized protein KIAA2013	Q8IYS2	22.1176	22.2854	22.1056	22.6806	22.143	22.9865	0.279675	0.153644	none
WDFY3	WD repeat and FYVE domain-containing protein 3	Q8IZQ1	26.9419	26.707	27.0142	26.8355	26.9882	27.3634	-0.353	0.339786	none
SPG20	Spartin	Q8N0X7	24.3171	23.8807	23.5223	24.3853	24.5063	24.5467	0.286724	0.220706	none
ORMDL3	ORM1-like protein 3	Q8N138	23.9373	23.2593	23.8299	24.5172	23.844	23.7325	0.0882727	0.0417961	none
NUP93	Nuclear pore complex protein Nup93	Q8N1F7	24.9313	24.8031	24.8995	25.1715	25.2883	25.4668	0.0663317	0.0660808	none
LRRC47	Leucine-rich repeat-containing protein 47	Q8N1G4	23.261	23.0787	23.4251	23.2883	23.6278	23.7502	0.0849815	0.0770585	none
GHDC	GH3 domain-containing protein	Q8N2G8	23.5345	22.8827	22.9113	23.6663	23.4947	23.5523	0.243454	0.17994	none
ABHD12	Monoacylglycerol lipase ABHD12	Q8N2K0	27.4162	27.216	27.396	27.7544	27.7977	28.2346	-0.0007351	0.00094694	none
PQLC1	PQ-loop repeat-containing protein 1	Q8N2U9	24.3802	23.9773	24.4984	24.3059	24.2971	24.2772	-0.286708	0.267441	none
RUSC2	Iporin	Q8N2Y8	24.1339	23.4493	24.0525	24.4064	24.3112	24.5889	0.267376	0.22299	none
SLC35F6	Solute carrier family 35 member F6	Q8N357	24.1767	23.8515	24.1582	24.4299	23.9618	24.1232	-0.181069	0.138653	none
TMEM55A	Type 2 phosphatidylinositol 4,5-bisphosphate 4-phosphatase	Q8N4L2	21.7264	21.6355	22.6241	22.2901	22.4684	22.5594	0.328292	0.189213	none
ZADH2	Zinc-binding alcohol dehydrogenase domain-containing protein 2	Q8N4Q0	22.162	22.08	22.405	22.1601	21.9846	22.6929	-0.0704186	0.0371699	none
CERS5	Ceramide synthase 5	Q8N5B7	22.0476	21.4394	21.782	22.4808	22.2549	22.7309	0.61155	0.443514	none
DTWD1	DTW domain-containing protein 1	Q8N5C7	24.7363	24.6567	24.8825	25.0447	25.1089	25.0859	-0.0260706	0.0215904	none
SMIM20	Small integral membrane protein 20	Q8N5G0	21.5255	21.1596	21.1313	21.2065	21.4462	21.3437	0.0254604	0.0192677	none
DHRSX	Dehydrogenase/reductase SDR family member on chromosome X	Q8N5I4	23.2909	23.02	22.9228	23.2805	23.07	23.1886	-0.0997543	0.0770585	none
CISD2	CDGSH iron-sulfur domain-containing protein 2	Q8N5K1	25.6285	25.2605	25.5387	25.5657	25.4355	25.9224	-0.24779	0.267441	none
JAGN1	Protein jagunal homolog 1	Q8N5M9	27.1591	26.7106	26.3881	27.1277	26.8679	27.0389	-0.265293	0.193587	none
SLC15A4	Solute carrier family 15 member 4	Q8N697	26.2397	25.5864	25.7849	26.427	26.2593	26.293	0.00275864	0.002168	none
ARFGAP1	ADP-ribosylation factor GTPase-activating protein 1	Q8N6T3	22.8658	22.6291	22.4326	21.8873	23.1208	23.2088	-0.0429768	0.0215904	none
C12orf29	Uncharacterized protein C12orf29	Q8N999	23.2386	22.6842	22.6238	23.2957	23.2126	23.1303	0.175871	0.131274	none
SREK1IP1	Protein SREK1IP1	Q8N9Q2		24.2213	24.8463	24.3212	24.3067	24.4717	0.815514	0.131566	none
SPATA5	Spermatogenesis-associated protein 5	Q8NB90	22.5776	22.2961	22.6817	22.2362	22.8115	22.7564	-0.0538021	0.045299	none
UBAC2	Ubiquitin-associated domain-containing protein 2	Q8NBM4	26.8276	26.431	27.0447	26.6085	26.8109	27.1971	-0.409117	0.335031	none
RDH13	Retinol dehydrogenase 13	Q8NBN7	24.1409	23.583	23.8034	24.08	23.9958	23.9573	-0.0966047	0.0770585	none
TXNDC5	Thioredoxin domain-containing protein 5	Q8NBS9	24.8265	24.6302	24.0948	24.5225	24.9805	24.5429	-0.143191	0.0827843	none
ATAD1	ATPase family AAA domain-containing protein 1	Q8NBU5	26.9904	26.8517	26.7461	26.906	27.0763	27.1755	-0.332122	0.309432	none
SCCPDH	Saccharopine dehydrogenase-like oxidoreductase	Q8NBX0	23.3464	23.2131	23.6688	23.7546	23.8009	24.0103	0.204776	0.187593	none
SERBP1	Plasminogen activator inhibitor 1 RNA-binding protein	Q8NC51	23.8419	23.7325	24.6978	23.834	24.3218	24.3211	-0.20397	0.116935	none
SLC37A3	Sugar phosphate exchanger 3	Q8NCC5	21.2966	21.1328	21.0382	22.0452	21.6323	21.8498	0.619531	0.415816	none
CHST14	Carbohydrate sulfotransferase 14	Q8NCH0	23.5484	23.1141	23.4497	23.6771	23.5336	23.8083	0.066232	0.0526218	none
GALNT6	Polypeptide N-acetylgalactosaminyltransferase 6	Q8NCL4	22.0542	22.002		22.0894	22.0794	22.4384	0.371549	0.206356	none
RNF214	RING finger protein 214	Q8ND24	22.7867	22.8267	21.8622	23.1253	23.1132	23.0428	0.434742	0.25309	none
MCU	Calcium uniporter protein, mitochondrial	Q8NE86	23.9009	23.8483	23.7529	24.0093	24.0341	24.1409	-0.0398542	0.0332253	none
SLC30A7	Zinc transporter 7	Q8NEW0	23.4122	22.9576	23.5057	24.0202	23.5677	23.9055	0.293882	0.219277	none
LPCAT1	Lysophosphatidylcholine acyltransferase 1	Q8NF37	27.0646	26.9392	26.7243	27.184	27.3007	27.2794	-0.186441	0.147436	none
TDRD7	Tudor domain-containing protein 7	Q8NHU6	25.1787	24.6901	25.1108	25.095	25.2023	25.1128	-0.214799	0.198386	none
PPTC7	Protein phosphatase PTC7 homolog	Q8NI37	21.9623		21.3389	22.1928	21.9586	22.1713	0.589611	0.348714	none
ADCK3	Atypical kinase ADCK3, mitochondrial	Q8NI60	21.2799	22.0911	21.7278	21.8014	21.7256	22.1403	0.100344	0.0459571	none
CXorf38	Uncharacterized protein CXorf38	Q8TB03	24.2154	23.9345	24.2376	24.6033	24.9301	24.7406	0.328883	0.330908	none
SLC35B2	Adenosine 3-phospho 5-phosphosulfate transporter 1	Q8TB61	28.8989	28.6306	28.8179	29.1022	29.1443	29.1841	-0.333394	0.258419	none
SLC25A40	Solute carrier family 25 member 40	Q8TBP6	25.2654	24.9376	25.2211	24.9416	25.1173	25.5083	-0.325155	0.335031	none
TMEM167A	Protein kish-A	Q8TBQ9	21.425	21.1443	21.4131	21.7372	22.053	21.6992	0.449478	0.44856	none
RDH11	Retinol dehydrogenase 11	Q8TC12	25.8347	25.4752	25.436	25.8857	25.714	25.9448	-0.1574	0.147436	none
IFI44	Interferon-induced protein 44	Q8TCB0	26.0624	25.792	25.9801	26.2857	26.286	26.5673	-0.024586	0.0215904	none
CPT1C	Carnitine O-palmitoyltransferase 1, brain isoform	Q8TCG5	24.3709	23.9631	23.9747	24.5707	24.5411	24.6787	0.190816	0.185968	none
DYNC2LI1	Cytoplasmic dynein 2 light intermediate chain 1	Q8TCX1	21.4692	21.3567	21.9716	22.008	21.2871	21.9337	0.0511113	0.0198743	none
SFXN5	Sideroflexin-5	Q8TD22	24.932	24.2984	24.8507	24.8775	24.5595	25.5012	-0.0756073	0.0439552	none
DMXL2	DmX-like protein 2	Q8TDJ6	21.3289	21.0849	21.9181	21.7576	21.9223	21.5745	0.250873	0.16123	none
NEK7	Serine/threonine-protein kinase Nek7	Q8TDX7	28.4614	28.0681	28.4165	28.5065	28.6071	28.6677	-0.371863	0.286716	none
NSUN6	Putative methyltransferase NSUN6	Q8TEA1	22	20.9691					-0.437672	0.244668	none
RHBDD1	Rhomboid-related protein 4	Q8TEB9	23.647	22.6076	23.2966	23.6119	23.2926	23.954	0.201153	0.112146	none
GPX8	Probable glutathione peroxidase 8;Glutathione peroxidase	Q8TED1	28.1121	27.9109	27.7399	28.2417	28.1332	28.4036	-0.287543	0.262933	none
SH3RF3	SH3 domain-containing RING finger protein 3	Q8TEJ3	21.6803			22.32	22.2454	22.261	1.04453	0.672618	none
PIGO	GPI ethanolamine phosphate transferase 3	Q8TEQ8	25.1528	24.6761	24.8761	25.0762	24.9888	25.395	-0.11424	0.10888	none
TMEM263	Transmembrane protein 263	Q8WUH6	22.2829	22.0842	21.8181	22.2419	22.2404	22.3454	0.0983342	0.0768572	none
PTPMT1	Phosphatidylglycerophosphatase and protein-tyrosine phosphatase 1	Q8WUK0	25.4739	25.4204	25.6821	25.623	25.3704	26.3025	-0.1892	0.147436	none
PDCD6IP	Programmed cell death 6-interacting protein	Q8WUM4	24.4596	24.2534	24.2024	24.6947	24.6194	24.7039	0.0526584	0.045299	none
SLC20A1	Sodium-dependent phosphate transporter 1	Q8WUM9	22.9413	22.6654	22.9847	23.3305	23.428	23.6611	0.408306	0.414337	none
NAT14	N-acetyltransferase 14	Q8WUY8	24.3598	23.7005	24.3383	24.2394	24.3799	24.8656	0.0600341	0.0375294	none
PHLDA1	Pleckstrin homology-like domain family A member 1	Q8WV24	25.2464	24.7861	25.3388	25.8929	25.5529	26.1856	0.339761	0.305075	none
LACE1	Lactation elevated protein 1	Q8WV93	24.388	24.2047	24.2938	24.4741	24.4723	24.6393	-0.075151	0.0770585	none
SNRNP27	U4/U6.U5 small nuclear ribonucleoprotein 27 kDa protein	Q8WVK2	21.8867	21.7479	22.8988	21.8347	21.6154	22.7119	-0.252414	0.0945836	none
CANT1	Soluble calcium-activated nucleotidase 1	Q8WVQ1	22.1634	21.8886	21.9784	22.5017	21.8711	22.3931	0.115822	0.061082	none
FAR1	Fatty acyl-CoA reductase 1	Q8WVX9	24.9309	24.8133	25.1301	24.9138	25.167	25.5174	-0.122097	0.112818	none
C2orf47	Uncharacterized protein C2orf47, mitochondrial	Q8WWC4	26.1357	25.787	25.957	26.0891	25.9171	26.6207	-0.212953	0.214322	none
PALLD	Palladin	Q8WX93	24.286	24.2882	24.3801	24.6307	24.565	24.6218	-0.0239905	0.0192677	none
RSAD2	Radical S-adenosyl methionine domain-containing protein 2	Q8WXG1	26.468	26.0033	26.3513	26.4096	26.3244	26.7446	-0.263196	0.274334	none
DNAJC9	DnaJ homolog subfamily C member 9	Q8WXX5	22.281	22.5852	22.4351	22.1512	22.2066	22.1108	-0.399795	0.331118	none
GBF1	Golgi-specific brefeldin A-resistance guanine nucleotide exchange factor 1	Q92538	21.5306	21.0322		21.2753	22.4767	22.5792	0.833376	0.490055	none
FAM168A	Protein FAM168A	Q92567	23.007	22.6177	22.8225	23.7572	22.886	23.2456	0.270678	0.148633	none
LPGAT1	Acyl-CoA:lysophosphatidylglycerol acyltransferase 1	Q92604	26.7955	26.2936	26.6055	26.4576	26.5507	27.0224	-0.387901	0.348714	none
TBC1D5	TBC1 domain family member 5	Q92609	25.0052	24.4663	24.6639	25.2953	25.2505	25.2488	0.197257	0.177007	none
GCN1L1	Translational activator GCN1	Q92616	32.0527	31.8695	32.0377	32.1326	32.3092	32.5322	-0.629782	0.343007	none
NUP205	Nuclear pore complex protein Nup205	Q92621	23.656	23.1109	23.7119	23.9635	23.8828	24.1455	0.250551	0.216174	none
PXDN	Peroxidasin homolog	Q92626	25.1448	24.7449	25.2386	25.9347	25.9551	26.1108	0.555162	0.490055	none
ALG3	Dol-P-Man:Man(5)GlcNAc(2)-PP-Dol alpha-1,3-mannosyltransferase	Q92685	26.2244	26.367	26.6439	26.5272	26.5074	26.7479	-0.305483	0.278497	none
ARPC1A	Actin-related protein 2/3 complex subunit 1A	Q92747	22.2471	21.8534	22.2641	22.1363	22.0969	22.3669	-0.0393607	0.024499	none
SYMPK	Symplekin	Q92797	22.1524	22.2601	22.2444	22.4365	22.8198	23.0302	0.405167	0.365773	none
HAS2	Hyaluronan synthase 2	Q92819	22.5603	22.1973	22.6575	23.1505	22.7648	23.3322	0.430072	0.310018	none
UPF1	Regulator of nonsense transcripts 1	Q92900	23.8614	23.7376	24.2997	24.1536	24.1658	24.4044	-0.00718912	0.00397197	none
RAB8B	Ras-related protein Rab-8B	Q92930	24.3133	23.6935	23.8703	24.1256	23.7614	24.0305	-0.264424	0.204873	none
GCDH	Glutaryl-CoA dehydrogenase, mitochondrial	Q92947	26.8926	26.7318	26.9743	26.7753	26.8017	27.2752	-0.441041	0.44856	none
TNPO1	Transportin-1	Q92973	23.6681	23.7433	23.426	23.746	24.042	24.0139	0.0756903	0.0634716	none
USP9X	Probable ubiquitin carboxyl-terminal hydrolase FAF-X	Q93008	22.8586	22.9685	23.3915	23.5032	23.5947	23.8282	0.352154	0.286716	none
SCAMP4	Secretory carrier-associated membrane protein 4	Q969E2	24.1015	25.8641	26.1246	26.6831	27.0317	26.3542	0.900102	0.267441	none
YIPF5	Protein YIPF5;Protein YIPF	Q969M3	23.4169	22.739	23.0381	23.4126	22.918	23.574	0.0179877	0.00767992	none
RPL36AL	60S ribosomal protein L36a-like	Q969Q0	23.366	24.3107	23.6246	24.4145	25.0041	24.0313	0.459674	0.207075	none
SLC35B4	UDP-xylose and UDP-N-acetylglucosamine transporter	Q969S0	23.2956	22.0414	22.9852	23.2453	23.0007	23.3581	0.233878	0.116935	none
NCLN	Nicalin	Q969V3	28.8777	28.5437	28.5209	28.9593	29.0557	29.0617	-0.304318	0.220423	none
ERGIC1	Endoplasmic reticulum-Golgi intermediate compartment protein 1	Q969X5	26.9102	26.5823	26.513	26.8785	26.9974	26.9526	-0.233453	0.193778	none
TBRG4	Protein TBRG4	Q969Z0	24.7625	24.2659	24.0532	24.4052	24.7044	24.7492	-0.0493721	0.0311132	none
MARC2	Mitochondrial amidoxime reducing component 2	Q969Z3	21.6194	21.622	21.8672	21.8573	21.97	22.216	0.222605	0.188187	none
SLC35C1	GDP-fucose transporter 1	Q96A29	24.2421	23.9421	24.0199	24.3935	24.3644	24.2306	-0.0245191	0.0192677	none
CCDC47	Coiled-coil domain-containing protein 47	Q96A33	21.4735	21.3018	21.779	21.7065	21.5775	22.4387	0.299761	0.169087	none
SLC25A28	Mitoferrin-2	Q96A46	26.3475	25.8294	26.2775	26.3246	26.43	26.7409	-0.124984	0.109931	none
EXOC4	Exocyst complex component 4	Q96A65	23.5398	23.3609	23.8724	23.9719	23.9914	24.47	0.28777	0.25309	none
RFT1	Protein RFT1 homolog	Q96AA3	26.4428	25.9187	26.0442	26.4611	26.493	26.4627	-0.12947	0.106192	none
PNPLA2	Patatin-like phospholipase domain-containing protein 2	Q96AD5	24.0282	23.7461	24.0119	24.4387	24.2763	24.4229	0.16215	0.153644	none
SLC25A46	Solute carrier family 25 member 46	Q96AG3	26.3021	25.8351	26.2148	26.3145	26.3626	26.8227	-0.0911494	0.077596	none
ISG20	Interferon-stimulated gene 20 kDa protein	Q96AZ6	24.94	24.8193	25.2422	25.2083	24.9807	25.1265	-0.261445	0.237131	none
TMEM186	Transmembrane protein 186	Q96B77	21.6645	21.3015	22.0529	21.7312	21.542	21.9948	-0.00165524	0.000994762	none
APH1A	Gamma-secretase subunit APH-1A	Q96BI3	22.6671	22.1968	22.2819	22.6961	23.1775	22.4749	0.26998	0.216174	none
ARL8A	ADP-ribosylation factor-like protein 8A	Q96BM9	24.387	22.9783	24.4171	24.0959	24.0309	24.1797	-0.10002	0.0371699	none
OTULIN	Ubiquitin thioesterase otulin	Q96BN8	23.1365	22.953	23.0347	23.346	23.5372	24.0939	0.397567	0.348714	none
COA7	Cytochrome c oxidase assembly factor 7	Q96BR5	21.0628	20.9301	20.8663	21.0126	21.2541	21.4588	0.267237	0.237131	none
TAMM41	Phosphatidate cytidylyltransferase, mitochondrial	Q96BW9	25.7325	25.1815	25.3739	25.5071	25.608	25.7401	-0.212034	0.204873	none
MOB3A	MOB kinase activator 3A	Q96BX8	23.1325	22.806	22.484	22.9151	23.2191	23.1015	0.0973419	0.0770585	none
EFHD2	EF-hand domain-containing protein D2	Q96C19	23.9231	23.1819	23.2775	23.6341	24.3054	24.1904	0.345803	0.261757	none
PYCR2	Pyrroline-5-carboxylate reductase 2;Pyrroline-5-carboxylate reductase	Q96C36	24.5732	23.7054	24.0996	24.4237	24.4738	24.6663	0.0948843	0.0668889	none
SLC25A36	Solute carrier family 25 member 36	Q96CQ1	22.5165	22.128	22.3656	23.0797	22.5299	22.6236	0.251333	0.16039	none
FAF2	FAS-associated factor 2	Q96CS3	26.2214	26.065	25.8158	26.2868	26.3339	26.2246	-0.204966	0.163747	none
ADCK4	AarF domain-containing protein kinase 4	Q96D53	25.1795	24.9898	25.0128	25.3543	25.3087	25.5077	-0.0494254	0.045299	none
DNAJC19	Mitochondrial import inner membrane translocase subunit TIM14	Q96DA6	22.2158	21.8291	22.942	22.3808	22.4986	22.7048	0.0625879	0.0273441	none
KTI12	Protein KTI12 homolog	Q96EK9	21.3709	20.8242	20.5846	21.4497	21.7147	21.6877	0.657809	0.467111	none
MFSD3	Major facilitator superfamily domain-containing protein 3	Q96ES6	25.6559	25.1808	25.2683	25.7121	25.6094	25.7281	-0.0896951	0.0770585	none
S100A16	Protein S100-A16	Q96FQ6	25.3262	24.7099	24.9067	25.5728	25.4268	25.0108	-0.0100554	0.00426977	none
PGM2	Phosphoglucomutase-2	Q96G03	21.4633	21.3014	21.2801	21.5923	21.4478	22.0799	0.287322	0.193587	none
SDSL	Serine dehydratase-like	Q96GA7	23.9667	23.79	23.7581	24.0051	24.2052	24.3654	0.08277	0.0780326	none
VMP1	Vacuole membrane protein 1	Q96GC9	23.8429	23.2167	23.969	24.1882	24.6056	24.0939	0.365359	0.258419	none
FAHD2A	Fumarylacetoacetate hydrolase domain-containing protein 2A;Fumarylacetoacetate hydrolase domain-containing protein 2B	Q96GK7	23.6372	23.3538	23.1845	23.4092	23.751	23.7343	0.0166695	0.0096947	none
MYO19	Unconventional myosin-XIX	Q96H55	23.6854	23.4583	23.9575	23.8833	23.8933	24.4766	0.114536	0.0827843	none
ZC3HAV1L	Zinc finger CCCH-type antiviral protein 1-like	Q96H79	26.9163	26.6577	26.8385	27.0763	27.1546	27.3886	-0.127079	0.118707	none
PDLIM5	PDZ and LIM domain protein 5	Q96HC4	26.6867	26.6192	26.5088	27.0758	26.9834	27.1319	-0.0577095	0.0473701	none
TMEM41A	Transmembrane protein 41A	Q96HV5	24.1648	24.2179	23.8998	23.8259	23.9541	24.1846	-0.381386	0.348714	none
COX14	Cytochrome c oxidase assembly protein COX14	Q96I36	22.8869	23.0256	23.329	23.1624	23.091	23.0063	-0.185598	0.144144	none
YME1L1	ATP-dependent zinc metalloprotease YME1L1	Q96TA2	22.4549	21.7301	22.4928	22.4184	22.7017	22.4312	0.16888	0.119971	none
SUCLG2	Succinyl-CoA ligase [GDP-forming] subunit beta, mitochondrial	Q96I99	25.0658	25.0046	25.2338	25.4771	25.5956	25.5037	0.0449306	0.0337727	none
GMPPA	Mannose-1-phosphate guanyltransferase alpha	Q96IJ6	27.0271	26.7847	26.7976	26.9913	26.9977	27.174	-0.341698	0.339786	none
USMG5	Up-regulated during skeletal muscle growth protein 5	Q96IX5	28.3694	28.1467	28.5756	28.5004	28.7399	28.5975	-0.398932	0.268007	none
EPSTI1	Epithelial-stromal interaction protein 1	Q96J88	24.6703	24.3182	25.0902	24.912	25.2299	25.1652	0.0690549	0.0437868	none
VPS39	Vam6/Vps39-like protein	Q96JC1	23.1136	23.2027	22.9217	23.3009	23.3983	23.5456	0.128819	0.116171	none
CHAMP1	Chromosome alignment-maintaining phosphoprotein 1	Q96JM3	23.4973	23.7062	24.1272	24.2876	24.1894	24.4939	0.266353	0.204873	none
SLC35E1	Solute carrier family 35 member E1	Q96K37	26.4369	26.2428	26.9454	26.3053	26.961	26.9422	-0.289679	0.173655	none
CLPTM1L	Cleft lip and palate transmembrane protein 1-like protein	Q96KA5	26.1951	25.8293	25.6134	26.0716	26.2288	26.2077	-0.150786	0.116935	none
FAM210B	Protein FAM210B	Q96KR6	22.5163	21.8017	22.7594	22.5722	22.0567	22.7655	-0.0479816	0.0192677	none
DHRS1	Dehydrogenase/reductase SDR family member 1	Q96LJ7	24.2713	23.9034	23.9126	24.4517	24.6299	24.7018	0.269988	0.278497	none
TMEM68	Transmembrane protein 68	Q96MH6	22.6369	22.2753	22.3233	22.9343	22.7964	22.8394	0.287985	0.258419	none
MBOAT7	Lysophospholipid acyltransferase 7	Q96N66	29.645	29.1616	29.8059	29.7061	29.9585	29.9074	-0.432242	0.258023	none
DOCK7	Dedicator of cytokinesis protein 7	Q96N67	22.9314	23.2314	23.3604	23.2089	23.4411	23.8316	0.104353	0.0770585	none
SFXN2	Sideroflexin-2	Q96NB2	25.7643	25.2114	25.8017	25.7037	25.541	26.1207	-0.230164	0.200847	none
SLC38A2	Sodium-coupled neutral amino acid transporter 2	Q96QD8	24.0763	24.1976	23.4641	24.1665	24.245	24.2073	0.0194691	0.0085546	none
XPO6	Exportin-6	Q96QU8	24.6974	24.4197	24.5774	25.0771	25.1559	25.3681	0.287788	0.330908	none
PANX1	Pannexin-1	Q96RD7	22.5613	22.3914	21.9869	22.7738	22.6509	23.0889	0.366962	0.268007	none
MED15	Mediator of RNA polymerase II transcription subunit 15	Q96RN5	25.5095	25.1809	24.8057	25.4834	25.3034	25.3987	-0.155004	0.112818	none
MCCC1	Methylcrotonoyl-CoA carboxylase subunit alpha, mitochondrial	Q96RQ3	32.8085	32.6644	32.6642	32.7622	32.8677	32.9557	-0.871476	0.44856	none
ERBB2IP	Protein LAP2	Q96RT1	27.3819	27.2125	27.3487	27.445	27.6723	27.9129	-0.206586	0.179641	none
TMEM209	Transmembrane protein 209	Q96SK2	22.902	22.1692	22.8439	22.8072	23.1647	22.9859	0.187393	0.147436	none
GPX7	Glutathione peroxidase 7	Q96SL4	25.443	25.1207	25.118	25.682	25.6145	25.8442	0.0854931	0.0777143	none
RUFY1	RUN and FYVE domain-containing protein 1	Q96T51	20.9818	21.34	21.4579	21.7124	21.8978	22.5118	0.705446	0.44856	none
MMS19	MMS19 nucleotide excision repair protein homolog	Q96T76	24.2787	24.276	24.2947	24.3908	24.6953	25.0998	0.130961	0.117231	none
FAM129B	Niban-like protein 1	Q96TA1	25.2578	25.0716	25.0526	25.3773	25.6712	25.5334	0.023009	0.0171078	none
VAT1	Synaptic vesicle membrane protein VAT-1 homolog	Q99536	28.0058	27.7169	27.6922	28.1462	28.1649	28.3379	-0.204239	0.170813	none
TIMM17A	Mitochondrial import inner membrane translocase subunit Tim17-A	Q99595		21.3648	20.776	21.3505	22.1007		1.04448	0.467111	none
DNAJC7	DnaJ homolog subfamily C member 7	Q99615	23.5774	23.7122	23.6512	23.824	24.0216	23.9613	0.040391	0.0321237	none
SDHC	Succinate dehydrogenase cytochrome b560 subunit, mitochondrial	Q99643	25.0014	24.6855	25.1277	25.0393	25.1028	25.1917	-0.185017	0.179641	none
HSD17B10	3-hydroxyacyl-CoA dehydrogenase type-2	Q99714	24.6027	23.9559	23.8825	24.3604	24.5034	24.4308	-0.00761187	0.00397197	none
TM9SF2	Transmembrane 9 superfamily member 2	Q99805	23.9317	23.7477	23.7598	24.1509	24.0897	24.046	0.0155416	0.0085546	none
CCT7	T-complex protein 1 subunit eta	Q99832	28.1548	27.8482	27.5282	28.2121	28.4129	28.2838	-0.154489	0.0852615	none
AGPAT1	1-acyl-sn-glycerol-3-phosphate acyltransferase alpha	Q99943	26.4678	26.031	25.9312	26.6207	26.6197	27.1646	0.168147	0.147436	none
ZFYVE21	Zinc finger FYVE domain-containing protein 21	Q9BQ24	23.5553	23.3198	23.7847	23.6546	23.7462	24.2255	0.0707835	0.0530128	none
C19orf43	Uncharacterized protein C19orf43	Q9BQ61	23.5262	23.2366	23.8566	24.0105	24.1929	23.4955	0.12715	0.0770585	none
C17orf62	Uncharacterized protein C17orf62	Q9BQA9	24.7913	24.3418	24.4824	25.368	25.1556	25.0269	0.299181	0.258023	none
VKORC1	Vitamin K epoxide reductase complex subunit 1	Q9BQB6	27.498	27.3745	27.8508	28.0892	27.546	28.2771	-0.216225	0.199751	none
VIMP	Selenoprotein S	Q9BQE4	26.9324	26.6312	26.7899	27.3077	27.2232	27.5522	0.0371507	0.0298648	none
SLC25A21	Mitochondrial 2-oxodicarboxylate carrier	Q9BQT8	25.097	24.3726	25.0093	24.9968	24.7869	25.4749	-0.106037	0.0746426	none
AIFM2	Apoptosis-inducing factor 2	Q9BRQ8	22.6303	22.1513	22.3268	22.0564	22.3368	22.6556	-0.150319	0.123449	none
PELO	Protein pelota homolog	Q9BRX2	27.1286	26.848	26.978	27.065	27.327	27.4864	-0.228829	0.204873	none
TMEM175	Transmembrane protein 175	Q9BSA9	23.6784	23.5677	23.6191	23.94	23.9407	23.8117	0.0278129	0.0215904	none
NTPCR	Cancer-related nucleoside-triphosphatase	Q9BSD7	28.3133	27.9698	28.2287	28.3203	28.4426	28.5445	-0.372412	0.309432	none
C19orf52	Uncharacterized protein C19orf52	Q9BSF4	25.1735	24.2475	24.8832	24.9796	24.8721	25.4536	-0.0272576	0.0128341	none
TUBGCP2	Gamma-tubulin complex component 2	Q9BSJ2	24.15	24.1879	24.4199	24.3127	24.5739	24.4183	-0.110506	0.0965246	none
SLC25A33	Solute carrier family 25 member 33	Q9BSK2	24.0346	24.3592	24.5852	24.2106	24.1628	24.8052	-0.244581	0.169087	none
ALG1	Chitobiosyldiphosphodolichol beta-mannosyltransferase	Q9BT22	26.5414	26.4281	26.5243	26.7017	26.7384	26.9654	-0.19572	0.206356	none
PI4K2A	Phosphatidylinositol 4-kinase type 2-alpha	Q9BTU6	23.0184	22.7099	22.6576	23.2357	23.0658	23.3649	0.233539	0.204873	none
TMEM43	Transmembrane protein 43	Q9BTV4	21.3889	21.1253	20.7106	21.2167	21.3976	22.1046	0.448296	0.267441	none
NDC1	Nucleoporin NDC1	Q9BTX1	25.6881	25.4139	25.7974	25.7174	25.7101	26.1726	-0.193266	0.193778	none
LMF2	Lipase maturation factor 2	Q9BU23	25.095	24.8979	26.1274	25.7281	25.7321	26.4906	0.185919	0.082627	none
SPON2	Spondin-2	Q9BUD6	23.8656	23.2915	23.2855	23.7907	23.9343	24.0062	0.186087	0.156897	none
TUBB6	Tubulin beta-6 chain	Q9BUF5	30.7814	30.586	30.7099	31.0021	31.1432	31.3119	-0.402224	0.258023	none
G6PC3	Glucose-6-phosphatase 3	Q9BUM1	23.7021	23.2276	23.332	23.7428	23.8327	23.8597	0.154468	0.147436	none
DERL1	Derlin-1	Q9BUN8	28.193	27.877	28.0717	28.1447	28.1149	28.2854	-0.490678	0.44856	none
MRI1	Methylthioribose-1-phosphate isomerase	Q9BV20	24.1076	23.6326	23.8244	24.3038	24.2784	24.5312	0.231844	0.232895	none
MECR	Trans-2-enoyl-CoA reductase, mitochondrial	Q9BV79	20.8987	21.1591	21.3425	21.8096	22.3512	22.1997	0.930808	0.672618	none
TMEM109	Transmembrane protein 109	Q9BVC6	25.2627	24.3288	24.7562	25.4072	24.9478	25.1746	0.0284284	0.0128341	none
PTDSS2	Phosphatidylserine synthase 2	Q9BVG9	23.8584	23.6897	23.5122	24.1139	24.1323	23.831	0.0854346	0.0639054	none
DUSP23	Dual specificity protein phosphatase 23	Q9BVJ7	25.1623	24.9979	24.8473	24.8354	24.7026	24.995	-0.514291	0.483901	none
ALG8	Probable dolichyl pyrophosphate Glc1Man9GlcNAc2 alpha-1,3-glucosyltransferase	Q9BVK2	24.8405	24.969	24.6278	24.9993	25.3599	25.2484	0.0411441	0.0266052	none
TMED9	Transmembrane emp24 domain-containing protein 9	Q9BVK6	24.3464	23.5666	23.8781	24.0832	23.9578	24.2652	-0.107054	0.0770585	none
RUSC1	RUN and SH3 domain-containing protein 1	Q9BVN2	22.6484	22.2972	22.4576	23.199	22.8847	23.3342	0.491316	0.372688	none
TIMM21	Mitochondrial import inner membrane translocase subunit Tim21	Q9BVV7	25.1145	24.6639	25.254	25.3894	25.1801	25.5175	-0.0286597	0.0202817	none
ELOVL1	Elongation of very long chain fatty acids protein 1	Q9BW60	28.3113	28.0549	28.5355	28.3901	28.5891	28.896	-0.32831	0.258419	none
DDA1	DET1- and DDB1-associated protein 1	Q9BW61	22.8897	22.7866	22.6643	22.6628	22.8617	21.7402	-0.489503	0.278497	none
ACAT2	Acetyl-CoA acetyltransferase, cytosolic	Q9BWD1	22.8496	22.6375	22.3582	23.3749	22.9183	23.0813	0.32541	0.2251	none
SFXN3	Sideroflexin-3	Q9BWM7	31.3905	30.902	31.3993	31.2644	31.3436	31.604	-0.724863	0.444576	none
CHID1	Chitinase domain-containing protein 1	Q9BWS9	24.3493	24.0743	24.1303	24.2218	24.4487	24.5878	-0.0598474	0.0566753	none
CARD6	Caspase recruitment domain-containing protein 6	Q9BX69	21.8461	21.8775	22.2761	22.6225	22.6365	22.9232	0.593268	0.44856	none
SGPP1	Sphingosine-1-phosphate phosphatase 1	Q9BX95	26.1296	25.6427	25.627	26.2715	26.1663	26.5878	0.0863464	0.0760525	none
SLC12A9	Solute carrier family 12 member 9	Q9BXP2	21.8382	22.036	21.9618	22.3785	22.3055	22.5461	0.345303	0.286672	none
GNB1L	Guanine nucleotide-binding protein subunit beta-like protein 1	Q9BYB4	24.199	23.7355	24.0719	24.1757	24.0123	24.7425	0.0105863	0.00516402	none
FUT8	Alpha-(1,6)-fucosyltransferase	Q9BYC5	20.4511	20.5991		20.9047	20.7041	20.6194	0.064018	0.0298648	none
FAM126A	Hyccin	Q9BYI3	23.5264	23.1251	22.7626	23.4779	23.5318	23.8189	0.250682	0.187593	none
TBC1D2	TBC1 domain family member 2A	Q9BYX2	23.1528	23.4598	23.3347	23.657	23.8087	24.1346	0.313332	0.278497	none
MRPL37	39S ribosomal protein L37, mitochondrial	Q9BZE1	22.2386	21.961	22.2932	21.6495	22.0517	23.0662	-0.0342592	0.0125004	none
RAB34	Ras-related protein Rab-34	Q9BZG1	27.7913	27.3971	27.5272	27.76	27.8063	28.0379	-0.294972	0.274334	none
TRIM4	E3 ubiquitin-protein ligase TRIM4	Q9C037	29.9832	29.3577	29.522	29.9734	30.1077	30.372	-0.245353	0.151042	none
TNKS1BP1	182 kDa tankyrase-1-binding protein	Q9C0C2	23.6166	23.7502	23.5254	24.0722	23.5836	23.8832	-0.0452423	0.0256615	none
DERL2	Derlin-2	Q9GZP9	25.8782	25.7325	25.5003	26.0511	25.9718	25.939	-0.145669	0.119971	none
ELOVL4	Elongation of very long chain fatty acids protein 4	Q9GZR5	24.0395	23.8278	24.2643	24.3546	24.7148	24.7237	0.262127	0.258419	none
SRR	Serine racemase	Q9GZT4	25.6337	25.386	25.1928	25.9845	26.0882	25.9319	0.185172	0.147436	none
EGLN1	Egl nine homolog 1	Q9GZT9	22.7029	22.6439	23.0028	22.8644	23.0772	23.1479	0.0724489	0.0609357	none
MTFR1L	Mitochondrial fission regulator 1-like	Q9H019	25.3406	25	25.0525	25.2978	26.0646	25.7343	0.194192	0.131566	none
TMEM126A	Transmembrane protein 126A	Q9H061	28.4201	28.2645	28.7523	28.4723	28.4439	28.8592	-0.551561	0.44856	none
XRN2	5-3 exoribonuclease 2	Q9H0D6	22.9135	22.6103	23.2624	23.366	23.7264	23.5455	0.421077	0.348714	none
SIK2	Serine/threonine-protein kinase SIK2	Q9H0K1	24.5731	24.0304	24.4991	24.7268	24.5885	24.9466	0.0604891	0.0459571	none
NT5C3A	5-nucleotidase;Cytosolic 5-nucleotidase 3A	Q9H0P0	22.4343	22.2442	22.481	22.7864	22.7873	22.9768	0.308576	0.30593	none
OSBPL5	Oxysterol-binding protein-related protein 5;Oxysterol-binding protein	Q9H0X9	23.1738	22.6476	23.5259	23.0693	23.1618	23.3265	-0.128276	0.0821398	none
UNC93B1	Protein unc-93 homolog B1	Q9H1C4	24.2494	23.63	24.0216	23.8893	24.4764	24.6164	0.0850645	0.061082	none
WNT5B	Protein Wnt-5b;Protein Wnt	Q9H1J7	22.957	22.8687	22.2645	23.5531	23.3169	23.6701	0.61292	0.412012	none
ISCU	Iron-sulfur cluster assembly enzyme ISCU, mitochondrial	Q9H1K1	23.7195	23.5271	23.4429	24.158	23.3566	23.6673	-0.0942206	0.0497538	none
SLC25A51	Solute carrier family 25 member 51	Q9H1U9	24.7183	24.5495	24.7838	24.6899	24.8538	25.4318	-0.0398608	0.028047	none
EHD4	EH domain-containing protein 4	Q9H223	27.5582	27.2576	27.2844	27.7188	27.8993	27.9139	-0.0986395	0.0746895	none
SLC25A32	Mitochondrial folate transporter/carrier	Q9H2D1	26.5321	26.2143	26.4956	26.3642	26.3081	26.9802	-0.356647	0.348714	none
PPA2	Inorganic pyrophosphatase 2, mitochondrial	Q9H2U2	22.6125	22.9091	22.8468	22.1214	23.0431	23.0395	-0.203706	0.147436	none
BOLA2	BolA-like protein 2	Q9H3K6	23.8537	24.2326	23.6165	24.5048	24.565	23.8489	0.137558	0.0719685	none
TXNIP	Thioredoxin-interacting protein	Q9H3M7	23.7244	23.2306	23.5914	23.7685	23.9142	24.1088	0.167772	0.16123	none
OSGEPL1	Probable tRNA N6-adenosine threonylcarbamoyltransferase, mitochondrial	Q9H4B0	24.1699	23.7953	23.9668	24.2402	24.2312	24.0979	-0.0633614	0.0524442	none
ALG2	Alpha-1,3/1,6-mannosyltransferase ALG2	Q9H553	25.7096	25.2672	25.3758	25.9881	25.9869	26.2182	0.189194	0.188636	none
TFB2M	Dimethyladenosine transferase 2, mitochondrial	Q9H5Q4	26.3319	26.4364	26.7575	26.7953	26.74	27.2042	-0.105077	0.0827843	none
CCDC134	Coiled-coil domain-containing protein 134	Q9H6E4	22.6968	21.8012	21.9441	22.844	22.9208	22.63	0.51619	0.343007	none
ANTXR1	Anthrax toxin receptor 1	Q9H6X2	22.3544	22.3161	21.77	22.4308	22.5808	22.268	0.162435	0.114487	none
PEAK1	Pseudopodium-enriched atypical kinase 1	Q9H792	24.2874	24.2118	24.7126	24.6479	24.9218	24.9331	0.111864	0.0849822	none
SMYD3	Histone-lysine N-methyltransferase SMYD3	Q9H7B4	22.243	22.194	22.239	22.5352	22.6008	22.745	0.264718	0.267441	none
AAMDC	Mth938 domain-containing protein	Q9H7C9	24.8251	24.9606	24.2627	25.1124	25.2804	24.5966	-0.0159221	0.00516402	none
PTGES2	Prostaglandin E synthase 2;Prostaglandin E synthase 2 truncated form	Q9H7Z7	24.9874	24.8263	24.8624	25.2329	25.1197	25.794	0.110558	0.100327	none
ACAD9	Acyl-CoA dehydrogenase family member 9, mitochondrial	Q9H845	25.0375	24.5947	24.7597	25.1418	25.2136	25.4288	0.103531	0.100719	none
SRD5A3	Polyprenol reductase	Q9H8P0	26.5544	26.399	26.9668	26.5571	26.8844	26.6039	-0.446019	0.310018	none
SLC25A22	Mitochondrial glutamate carrier 1	Q9H936	29.8195	29.5822	30.0783	29.6505	29.823	30.3156	-0.673945	0.44856	none
SFXN1	Sideroflexin-1	Q9H9B4	30.0253	29.5844	29.9902	29.9635	29.9591	30.4154	-0.543136	0.415816	none
SLC52A2	Solute carrier family 52, riboflavin transporter, member 2	Q9HAB3	22.9618	22.9098	23.0064	23.1537	23.3135	23.3918	0.133126	0.138428	none
XPO5	Exportin-5	Q9HAV4	25.1294	25.0132	25.0884	25.6959	25.7146	26.01	0.332102	0.348714	none
CACYBP	Calcyclin-binding protein	Q9HB71	23.2656	23.0549	22.986	23.1345	23.3174	22.9868	-0.143644	0.128275	none
RDH14	Retinol dehydrogenase 14	Q9HBH5	25.7809	25.4754	25.6012	25.7852	26.0041	26.2974	-0.0173805	0.0111356	none
PLGRKT	Plasminogen receptor (KT)	Q9HBL7	23.375	23.3045	23.3665	23.8439	23.7419	24.1257	0.309236	0.310018	none
SLC38A10	Putative sodium-coupled neutral amino acid transporter 10	Q9HBR0	25.8238	25.5866	25.7611	25.9993	26.0299	26.0568	-0.125808	0.119975	none
TMEM165	Transmembrane protein 165	Q9HC07	26.7053	26.5371	26.4195	26.9374	26.9852	26.9338	-0.106135	0.0815909	none
SLC25A19	Mitochondrial thiamine pyrophosphate carrier	Q9HC21	25.8039	26.0914	26.1789	25.8894	25.615	26.1703	-0.583558	0.467111	none
NEK6	Serine/threonine-protein kinase Nek6	Q9HC98	26.5351	26.0946	26.7057	26.9566	26.7367	26.7943	-0.116062	0.0827843	none
MCCC2	Methylcrotonoyl-CoA carboxylase beta chain, mitochondrial	Q9HCC0	26.3623	26.1769	26.2401	26.347	26.4938	26.5623	-0.263096	0.267441	none
TANC2	Protein TANC2	Q9HCD6	23.005	22.7384	23.0759	23.2536	23.0617	23.5796	0.152563	0.116935	none
EPG5	Ectopic P granules protein 5 homolog	Q9HCE0	21.8624		21.4375	23.2205	21.6808	23.0965	1.17099	0.372688	none
PREB	Prolactin regulatory element-binding protein	Q9HCU5	24.3508	23.9573	24.2475	24.8007	24.6847	24.7475	0.246079	0.25309	none
ATP13A1	Manganese-transporting ATPase 13A1	Q9HD20	24.6004	24.3011	24.3333	24.7599	24.9302	24.9198	0.1361	0.137161	none
TM9SF3	Transmembrane 9 superfamily member 3	Q9HD45	25.8338	25.507	25.5082	26.0046	26.0593	26.1633	0.0303876	0.0226494	none
ARFGAP3	ADP-ribosylation factor GTPase-activating protein 3	Q9NP61	25.6738	25.3314	25.7892	25.6433	25.7618	26.1896	-0.155872	0.147436	none
RAB18	Ras-related protein Rab-18	Q9NP72	23.5187	23.0973	23.9364	23.4563	23.7212	23.8158	-0.0850575	0.0566581	none
TIMMDC1	Complex I assembly factor TIMMDC1, mitochondrial	Q9NPL8	28.0362	27.6578	28.1291	27.9394	28.1931	28.4233	-0.372432	0.286716	none
GPR108	Protein GPR108	Q9NPR9	22.9434	22.1067	23.4303	22.8666	23.1287	23.1653	0.0512791	0.0215904	none
RTN4	Reticulon-4	Q9NQC3	26.6604	25.7283	26.0351	26.6589	26.916	27.1136	0.270217	0.179195	none
PDLIM7	PDZ and LIM domain protein 7	Q9NR12	27.8564	27.6875	28.2954	28.2255	28.4168	28.4942	-0.191374	0.123449	none
SLC17A5	Sialin	Q9NRA2	24.8678	24.0175	23.2342	24.6134	25.0491	24.4689	0.382927	0.151042	none
EIF4ENIF1	Eukaryotic translation initiation factor 4E transporter	Q9NRA8	24.7868	24.6346	24.6673	24.8631	24.8749	24.8242	-0.177904	0.179195	none
ABCB10	ATP-binding cassette sub-family B member 10, mitochondrial	Q9NRK6	25.8156	25.7186	25.919	25.8587	25.9662	26.2821	-0.219935	0.235545	none
OSTC	Oligosaccharyltransferase complex subunit OSTC	Q9NRP0	24.8597	24.5209	24.5922	24.6482	24.5774	24.6895	-0.348013	0.348714	none
AGPAT4	1-acyl-sn-glycerol-3-phosphate acyltransferase delta	Q9NRZ5	26.3404	26.0425	26.3289	26.5976	26.501	26.8903	-0.0614918	0.0572342	none
AGPAT3	1-acyl-sn-glycerol-3-phosphate acyltransferase gamma	Q9NRZ7	28.0921	27.5577	27.9008	28.1916	28.0311	28.4173	-0.260347	0.25309	none
TM7SF3	Transmembrane 7 superfamily member 3	Q9NS93	22.7158	21.6677	22.4444	22.1376	22.7196	22.9123	0.184278	0.109672	none
FARSB	Phenylalanine--tRNA ligase beta subunit	Q9NSD9	22.8332	22.7098	22.9292	23.0054	23.2982	23.2448	0.179333	0.193633	none
IARS2	Isoleucine--tRNA ligase, mitochondrial	Q9NSE4	25.9049	25.6058	25.6601	25.8819	25.9529	26.1773	-0.15159	0.153644	none
SLC35D1	UDP-glucuronic acid/UDP-N-acetylgalactosamine transporter	Q9NTN3	25.415	25.1846	25.1736	25.2703	25.1614	25.7147	-0.269077	0.278497	none
ECHDC1	Ethylmalonyl-CoA decarboxylase	Q9NTX5	24.9977	24.8684	24.649	24.7775	25.1249	24.9232	-0.234409	0.21061	none
TBC1D22B	TBC1 domain family member 22B	Q9NU19	21.4793	21.7749	22.6574	21.9159	22.2978	22.2635	0.0913813	0.0378265	none
DECR2	Peroxisomal 2,4-dienoyl-CoA reductase	Q9NUI1	27.5956	27.2366	27.8236	27.723	27.8386	27.9742	-0.293016	0.232156	none
AGPAT5	1-acyl-sn-glycerol-3-phosphate acyltransferase epsilon	Q9NUQ2	26.9529	26.5389	26.8304	26.8863	27.0706	27.2692	-0.218942	0.204873	none
ABCF3	ATP-binding cassette sub-family F member 3	Q9NUQ8	25.7373	25.3821	25.5068	25.8148	26.0118	26.0982	0.0140695	0.0085546	none
ABCB8	ATP-binding cassette sub-family B member 8, mitochondrial	Q9NUT2	25.3688	24.9352	25.1362	25.4484	25.4852	25.6243	-0.013364	0.0085546	none
FAM105A	Inactive ubiquitin thioesterase FAM105A	Q9NUU6	26.5477	25.9233	26.8157	26.5143	26.6067	27.325	-0.11694	0.0732693	none
SLC38A7	Putative sodium-coupled neutral amino acid transporter 7	Q9NVC3	21.4086	20.9018	21.4986	21.6059	21.0277	21.471	0.0410927	0.0173309	none
DNAJC11	DnaJ homolog subfamily C member 11	Q9NVH1	27.2113	27.0466	27.484	27.238	27.3068	27.5333	-0.442612	0.372688	none
ATAD3A	ATPase family AAA domain-containing protein 3A	Q9NVI7	24.8511	24.8604	25.218	25.1007	25.397	25.6867	0.0474604	0.0333155	none
ARL8B	ADP-ribosylation factor-like protein 8B	Q9NVJ2	27.3885	26.9988	27.2417	27.1574	27.3342	27.7332	-0.357688	0.330908	none
ANO10	Anoctamin-10;Anoctamin	Q9NW15	23.8968	23.2355	23.3667	24.2035	23.8458	23.8925	0.22572	0.155316	none
RBM22	Pre-mRNA-splicing factor RBM22	Q9NW64	22.3494	22.237	22.5979	23.0399	22.7106	22.9523	0.342429	0.267441	none
ATP5SL	ATP synthase subunit s-like protein	Q9NW81	22.7771	23.157	22.983	22.9642	22.6353	23.5831	-0.117399	0.0593021	none
ARGLU1	Arginine and glutamate-rich protein 1	Q9NWB6	24.228	24.7692	26.8714	24.542	24.7707	24.7039	-0.964607	0.261757	none
CCDC109B	Calcium uniporter regulatory subunit MCUb, mitochondrial	Q9NWR8	25.0546	24.721	24.9998	25.5928	25.6276	25.7702	0.355852	0.352935	none
UCKL1	Uridine-cytidine kinase-like 1	Q9NWZ5	22.8161	22.7048	22.8633	22.8435	22.9131	23.5174	0.108705	0.0777143	none
OCIAD1	OCIA domain-containing protein 1	Q9NX40	25.0091	24.2235	23.8259	24.7033	25.186	24.9296	0.27227	0.147436	none
SMPD4	Sphingomyelin phosphodiesterase 4	Q9NXE4	27.0294	26.6751	27.1698	27.2155	27.2662	27.4844	-0.17703	0.151042	none
FBXL12	F-box/LRR-repeat protein 12	Q9NXK8	23.221	22.8731	23.3481	23.2895	22.9781	23.7144	-0.041362	0.0215904	none
DNAJB12	DnaJ homolog subfamily B member 12	Q9NXW2	25.2827	25.1155	25.6004	25.4347	25.7073	25.7751	-0.0873708	0.0721858	none
TAB2	TGF-beta-activated kinase 1 and MAP3K7-binding protein 2	Q9NYJ8	22.0218	21.5401	21.3157	21.6749	21.8429	21.5874	0.0112382	0.00516402	none
ELOVL5	Elongation of very long chain fatty acids protein 5;Elongation of very long chain fatty acids protein	Q9NYP7	26.5955	26.3317	26.6887	26.7128	27.1996	26.9945	-0.0640671	0.0371699	none
FASTKD2	FAST kinase domain-containing protein 2	Q9NYY8	25.5167	25.233	25.464	25.4116	25.6717	26.1109	-0.0797626	0.0719685	none
SLC25A37	Mitoferrin-1	Q9NYZ2	22.4499	21.9303	21.6885	22.2503	22.1526	22.7324	0.2281	0.138653	none
TECR	Very-long-chain enoyl-CoA reductase	Q9NZ01	30.363	30.3805	31.1085	30.6071	30.8357	31.3108	-0.550878	0.297246	none
ERAP1	Endoplasmic reticulum aminopeptidase 1	Q9NZ08	25.0471	24.7889	24.8464	25.2722	25.3804	25.5963	0.151517	0.159529	none
CISD1	CDGSH iron-sulfur domain-containing protein 1	Q9NZ45	25.0938	24.8288	25.2803	25.2222	25.2787	25.3811	-0.145345	0.137272	none
MTCH1	Mitochondrial carrier homolog 1	Q9NZJ7	28.401	28.1258	28.7567	28.696	28.549	29.2222	-0.283279	0.236493	none
EHD2	EH domain-containing protein 2	Q9NZN4	26.4813	26.4091	26.4404	26.8829	27.0877	27.0809	0.0733328	0.0566753	none
LMCD1	LIM and cysteine-rich domains protein 1	Q9NZU5	26.6362	26.341	26.3621	26.9918	26.9289	27.1202	0.0594189	0.0512866	none
CRIM1	Cysteine-rich motor neuron 1 protein;Processed cysteine-rich motor neuron 1 protein	Q9NZV1	22.1365	21.7053	21.5788	22.1426	22.5802	22.1294	0.387542	0.335031	none
THYN1	Thymocyte nuclear protein 1	Q9P016	22.7565	22.6291	23.3594	22.6189	23.2631	22.8402	-0.1673	0.114487	none
HACD3	Very-long-chain (3R)-3-hydroxyacyl-CoA dehydratase 3	Q9P035	25.546	25.6426	26.3421	25.8858	26.2787	26.3091	-0.120283	0.070269	none
NDUFA13	NADH dehydrogenase [ubiquinone] 1 alpha subcomplex subunit 13	Q9P0J0	24.1611	23.836	23.9125	23.9536	24.0958	24.7157	-0.00187973	0.0014409	none
VAPA	Vesicle-associated membrane protein-associated protein A	Q9P0L0	24.6786	24.3526	24.4965	24.8142	24.9494	25.323	0.180119	0.187593	none
SH3BP4	SH3 domain-binding protein 4	Q9P0V3	26.7187	26.5796	27.1357	27.0715	27.1007	27.5113	-0.117237	0.0870815	none
SPATA7	Spermatogenesis-associated protein 7	Q9P0W8	26.3257	26.1989	26.6	26.9267	26.7958	26.5495	-0.105511	0.0721858	none
RRBP1	Ribosome-binding protein 1	Q9P2E9	22.4734	22.3158	22.1403	22.9802	22.5319	22.6507	0.258049	0.173911	none
FRMD4A	FERM domain-containing protein 4A	Q9P2Q2	23.0216	22.4988	23.5059	23.4462	23.9893	23.918	0.567532	0.348714	none
ANKFY1	Rabankyrin-5	Q9P2R3	25.5309	24.9833	25.3147	25.6855	25.5965	25.8633	0.0350408	0.0258543	none
ATXN10	Ataxin-10	Q9UBB4	23.3878	23.3884	23.5395	23.7493	23.8529	24.0049	0.18922	0.197123	none
NCDN	Neurochondrin	Q9UBB6	22.1404	21.9662	22.0654	22.203	21.9235	22.5504	0.042655	0.0219772	none
STOML1	Stomatin-like protein 1	Q9UBI4	24.7278	24.3002	24.4964	24.2261	24.668	24.882	-0.229446	0.220423	none
CPNE7	Copine-7	Q9UBL6	21.6804	21.3428	21.2192	21.7149	21.7944	21.7044	0.262888	0.228346	none
DHCR7	7-dehydrocholesterol reductase	Q9UBM7	31.399	30.8936	31.3364	31.5012	31.324	31.6524	-0.623635	0.415816	none
DNAJB11	DnaJ homolog subfamily B member 11	Q9UBS4	22.3261	22.2018	22.3785	22.2256	22.6578	22.5082	0.0390542	0.0337727	none
PEF1	Peflin	Q9UBV8	22.4676	22.468	22.3964	22.4379	22.5844	22.8404	0.0304887	0.0215904	none
SLC25A10	Mitochondrial dicarboxylate carrier	Q9UBX3	26.3158	26.7628	26.2793	26.1218	26.0295	26.8341	-0.612535	0.444576	none
AASS	Alpha-aminoadipic semialdehyde synthase, mitochondrial;Lysine ketoglutarate reductase;Saccharopine dehydrogenase	Q9UDR5	23.9293	23.5606	23.8307	24.0069	23.7742	24.2892	-0.0234404	0.0153417	none
UQCR10	Cytochrome b-c1 complex subunit 9	Q9UDW1	25.755	24.935	26.0252	25.6782	25.6061	25.7817	-0.296307	0.182769	none
DNAJB4	DnaJ homolog subfamily B member 4	Q9UDY4	22.9415	22.7323	22.8315	23.1488	23.1128	23.2683	0.153089	0.147436	none
FTSJ1	Putative tRNA (cytidine(32)/guanosine(34)-2-O)-methyltransferase	Q9UET6	22.8713	22.8713	23.2838	23.3122	23.183	23.5194	0.122807	0.0857323	none
VTI1B	Vesicle transport through interaction with t-SNAREs homolog 1B	Q9UEU0	22.2987	22.045	22.0778	22.3237	22.6568	22.7095	0.297918	0.330908	none
STK39	STE20/SPS1-related proline-alanine-rich protein kinase	Q9UEW8	25.7186	25.5612	25.3105	26.0038	26.426	26.2158	0.264587	0.204873	none
PISD	Phosphatidylserine decarboxylase proenzyme;Phosphatidylserine decarboxylase alpha chain;Phosphatidylserine decarboxylase beta chain	Q9UG56	27.1804	26.847	27.1329	27.3317	27.2181	27.7047	-0.191356	0.204873	none
ABCF2	ATP-binding cassette sub-family F member 2	Q9UG63	25.8571	25.8558	26.6082	26.2864	26.575	27.0192	0.0459575	0.0219772	none
TES	Testin	Q9UGI8	23.8646	23.6584	23.3047	24.4118	24.2101	24.234	0.406072	0.330908	none
SLC2A6	Solute carrier family 2, facilitated glucose transporter member 6	Q9UGQ3	22.1737	21.418	22.0777	22.0644	21.9434	22.3902	0.133724	0.0770585	none
ARMCX3	Armadillo repeat-containing X-linked protein 3	Q9UH62	23.1278	22.989	23.5655	23.5117	23.8174	23.6762	0.225409	0.188636	none
LIMA1	LIM domain and actin-binding protein 1	Q9UHB6	26.6626	26.5189	26.6151	27.0967	27.1896	27.1962	0.0468817	0.0337727	none
CHORDC1	Cysteine and histidine-rich domain-containing protein 1	Q9UHD1	23.9044	24.0497	23.5833	24.1914	23.8939	24.0246	-0.0817195	0.052738	none
SEPT9	Septin-9	Q9UHD8	23.8322	23.8248	23.8949	23.9648	24.4344	24.0081	0.0296476	0.0215904	none
STEAP1	Metalloreductase STEAP1	Q9UHE8	23.3225	22.833	24.2339	23.8338	23.2578	24.3782	0.0946276	0.0298648	none
TMEM2	Transmembrane protein 2	Q9UHN6	23.2492	22.5137	22.6738	23.4389	23.2853	23.0869	0.269682	0.187593	none
CYB5R1	NADH-cytochrome b5 reductase 1	Q9UHQ9	24.0985	23.8734	23.8043	24.1341	24.2294	24.0824	-0.0467651	0.0365103	none
NDUFA12	NADH dehydrogenase [ubiquinone] 1 alpha subcomplex subunit 12	Q9UI09	23.2211	23.0526	23.2815	23.4127	23.7894	23.8047	0.268574	0.293377	none
ATPIF1	ATPase inhibitor, mitochondrial	Q9UII2	22.1481	21.6123	21.6712	21.5121	21.1168	21.4629	-0.522917	0.330908	none
SLC25A13	Calcium-binding mitochondrial carrier protein Aralar2	Q9UJS0	27.9238	27.7163	28.1606	27.8416	27.8648	28.4657	-0.496432	0.444576	none
DCTN4	Dynactin subunit 4	Q9UJW0	22.5061	22.6812	22.8707	23.3445	23.2223	23.756	0.554809	0.423024	none
C14orf1	Probable ergosterol biosynthetic protein 28	Q9UKR5	27.5289	27.1558	27.4162	28.1024	28.0301	27.6334	-0.022152	0.0085546	none
ACAD8	Isobutyryl-CoA dehydrogenase, mitochondrial	Q9UKU7	22.4576	22.2683	22.0284	22.7168	22.2128	22.6666	0.132131	0.0770585	none
POMT2	Protein O-mannosyl-transferase 2	Q9UKY4	22.1397	22.3836	23.2973	23.3232	23.3392	23.9653	0.736203	0.348714	none
RAB21	Ras-related protein Rab-21	Q9UL25	24.5633	24.2534	24.7251	24.3795	24.5991	25.0366	-0.165943	0.147436	none
RAB22A	Ras-related protein Rab-22A	Q9UL26	22.1418	22.0417		22.3918	22.4658	22.5412	0.801587	0.31014	none
TMCO1	Transmembrane and coiled-coil domain-containing protein 1	Q9UM00	26.5395	26.487	27.2105	26.7162	26.6984	27.3239	-0.354092	0.258419	none
USP18	Ubl carboxyl-terminal hydrolase 18	Q9UMW8	26.2056	26.0457	26.2227	26.314	26.7374	26.975	0.0441074	0.0286874	none
VPS4A	Vacuolar protein sorting-associated protein 4A	Q9UN37	27.7114	27.5891	27.3977	27.6534	27.7626	27.7418	-0.42655	0.33731	none
DUSP12	Dual specificity protein phosphatase 12	Q9UNI6	24.691	24.4074	24.4793	24.5332	24.7777	25.1016	-0.049847	0.0431617	none
TRIM33	E3 ubiquitin-protein ligase TRIM33	Q9UPN9	24.9435	24.9193	25.1301	25.1753	25.3684	25.7932	0.0702844	0.0598326	none
DOLK	Dolichol kinase	Q9UPQ8	23.0127	23.1486	22.4451	23.5275	23.2517	23.2486	0.27478	0.168684	none
TBC1D2B	TBC1 domain family member 2B	Q9UPU7	22.6762	22.6805	22.8962	23.3669	23.1696	23.2301	0.315349	0.274334	none
GNE	Bifunctional UDP-N-acetylglucosamine 2-epimerase/N-acetylmannosamine kinase;UDP-N-acetylglucosamine 2-epimerase (hydrolyzing);N-acetylmannosamine kinase	Q9Y223	24.3861	24.3152	24.5056	24.7683	25.0401	25.1179	0.247329	0.267441	none
PLAA	Phospholipase A-2-activating protein	Q9Y263	26.5155	26.0538	26.185	26.9413	26.7589	26.885	0.116233	0.100719	none
NUDC	Nuclear migration protein nudC	Q9Y266	22.8556	22.0271	22.0481	22.3888	23.2073	22.688	0.326779	0.220423	none
VDAC3	Voltage-dependent anion-selective channel protein 3	Q9Y277	26.1147	25.6678	25.6448	26.2215	25.983	26.1491	-0.136232	0.116935	none
FARSA	Phenylalanine--tRNA ligase alpha subunit	Q9Y285	28.0505	28.0395	28.5978	27.9681	28.3316	28.5806	-0.567606	0.348714	none
AKAP2	A-kinase anchor protein 2	Q9Y2D5	26.3672	26.0811	26.2051	26.6155	26.74	26.7071	-0.00775738	0.00479962	none
FNDC3A	Fibronectin type-III domain-containing protein 3A	Q9Y2H6	24.4448	24.3039	24.3349	24.6144	24.6253	25.0311	0.0715983	0.0705079	none
DIS3	Exosome complex exonuclease RRP44	Q9Y2L1	23.4367	23.3116	23.4131	23.5867	23.6978	24.0543	0.154224	0.151042	none
GSTK1	Glutathione S-transferase kappa 1	Q9Y2Q3	28.0198	27.5973	27.185	28.1982	27.9559	27.8606	-0.194437	0.112818	none
ACOT9	Acyl-coenzyme A thioesterase 9, mitochondrial	Q9Y305	28.7542	28.2246	28.7745	28.8418	28.9052	29.2052	-0.282971	0.216174	none
TMX2	Thioredoxin-related transmembrane protein 2	Q9Y320	25.8602	25.2682	25.5767	25.9225	25.6756	26.0169	-0.123514	0.109672	none
LUC7L2	Putative RNA-binding protein Luc7-like 2	Q9Y383	26.1099	25.7196	27.9101	26.0547	26.2717	26.6387	-0.738347	0.237131	none
DHRS7	Dehydrogenase/reductase SDR family member 7	Q9Y394	25.9302	25.5972	25.8379	26.0545	26.1762	26.1483	-0.0973044	0.0827843	none
SBDS	Ribosome maturation protein SBDS	Q9Y3A5	25.0746	24.903	24.5066	24.9383	25.2249	25.0949	-0.0879259	0.061082	none
SF3B6	Splicing factor 3B subunit 6	Q9Y3B4	21.8525	21.5655	21.6642	22.1795	21.402	22.844	0.320615	0.131566	none
GOLT1B	Vesicle transport protein GOT1B	Q9Y3E0	26.1184	25.8562	25.5609	26.0087	26.2624	26.033	-0.175606	0.122003	none
RTCB	tRNA-splicing ligase RtcB homolog	Q9Y3I0	25.3397	24.8829	24.9792	25.3088	25.3573	25.4039	-0.0846532	0.0770585	none
STARD13	StAR-related lipid transfer protein 13	Q9Y3M8	22.6038	22.5888	23.173	22.7437	23.1153	23.2448	0.0734484	0.0492528	none
SAMHD1	Deoxynucleoside triphosphate triphosphohydrolase SAMHD1	Q9Y3Z3	31.1657	31.0207	31.3456	31.4474	31.7304	31.883	-0.393367	0.216174	none
TLN1	Talin-1	Q9Y490	23.7005	23.6262	22.9987	23.6969	23.9892	24.1323	0.255915	0.18261	none
PLEKHM1	Pleckstrin homology domain-containing family M member 1	Q9Y4G2	21.5601	21.1044	21.1868	21.0591	21.7221	21.729	0.182796	0.162274	none
TELO2	Telomere length regulation protein TEL2 homolog	Q9Y4R8	25.4644	25.0886	25.5324	25.507	25.6046	25.9192	-0.0880594	0.0770585	none
AFG3L2	AFG3-like protein 2	Q9Y4W6	27.804	27.8147	27.9156	27.9061	28.2373	28.3552	-0.287382	0.220706	none
PPME1	Protein phosphatase methylesterase 1	Q9Y570	25.6683	25.5396	25.2795	25.8307	25.9481	26.0879	0.0414752	0.0297416	none
PHLDA3	Pleckstrin homology-like domain family A member 3	Q9Y5J5	21.3099	21.4183	21.0066	21.7786	21.4454	22.1106	0.459779	0.274334	none
SRPRB	Signal recognition particle receptor subunit beta	Q9Y5M8	25.2642	24.9701	25.0595	25.3161	25.6025	25.7914	0.089525	0.0797482	none
GMPPB	Mannose-1-phosphate guanyltransferase beta	Q9Y5P6	25.3167	25.1136	25.1115	25.6129	25.4209	25.9179	0.0678155	0.0630657	none
MAGED1	Melanoma-associated antigen D1	Q9Y5V3	27.5461	27.2163	27.4601	27.4972	27.7868	28.109	-0.188135	0.151042	none
SNX8	Sorting nexin-8	Q9Y5X2	24.4635	24.2643	24.7512	24.7194	24.8615	25.1259	0.0779631	0.0660152	none
UBIAD1	UbiA prenyltransferase domain-containing protein 1	Q9Y5Z9	24.7965	24.5751	24.5209	25.0978	24.7324	24.7563	-0.109514	0.0817583	none
SLC25A15	Mitochondrial ornithine transporter 1	Q9Y619	27.7888	27.3624	27.7153	27.6716	27.7193	28.0602	-0.397675	0.348714	none
ALG6	Dolichyl pyrophosphate Man9GlcNAc2 alpha-1,3-glucosyltransferase	Q9Y672	22.3382	22.3831	22.1141	22.959	22.9181	22.4561	0.360657	0.268007	none
ALG5	Dolichyl-phosphate beta-glucosyltransferase	Q9Y673	28.0464	27.6333	27.7691	28.0324	28.0348	28.4107	-0.273916	0.261757	none
COPG1	Coatomer subunit gamma-1	Q9Y678	24.784	24.4927	24.6516	24.8291	25.045	25.3279	0.0804241	0.0770585	none
AUP1	Ancient ubiquitous protein 1	Q9Y679	25.8702	25.7044	25.5603	25.8145	26.3813	25.9509	-0.0780645	0.045299	none
NFS1	Cysteine desulfurase, mitochondrial	Q9Y697	24.0465	23.2681	23.5443	23.8592	23.8451	24.1048	0.0608556	0.0387148	none
POMT1	Protein O-mannosyl-transferase 1	Q9Y6A1	23.0551	22.6125	23.0844	23.1841	23.0539	23.0473	-0.00971049	0.00492726	none
EMILIN1	EMILIN-1	Q9Y6C2	20.6164	19.0779		25.5778	26.1419	25.3085	5.97101	3.08915	up
MTCH2	Mitochondrial carrier homolog 2	Q9Y6C9	28.7497	28.1114	28.4491	28.5703	28.6408	29.2198	-0.299586	0.237131	none
ARFGEF2	Brefeldin A-inhibited guanine nucleotide-exchange protein 2	Q9Y6D5	26.199	25.8051	25.9573	26.2786	26.2559	26.5365	-0.0908348	0.0827843	none
ARFGEF1	Brefeldin A-inhibited guanine nucleotide-exchange protein 1	Q9Y6D6	23.7099	22.568	23.4076	23.7137	23.7097	24.3874	0.46341	0.267441	none
CEPT1	Choline/ethanolaminephosphotransferase 1	Q9Y6K0	26.9111	26.7624	26.8978	27.2802	26.9863	27.3486	-0.191867	0.21061	none
OAS3	2-5-oligoadenylate synthase 3	Q9Y6K5	24.1094	24.1704	24.5992	24.6392	24.7104	24.8833	0.13559	0.112146	none
SQRDL	Sulfide:quinone oxidoreductase, mitochondrial	Q9Y6N5	31.2054	31.0507	31.5233	31.3309	31.3551	31.6871	-0.705661	0.44856	none
NCOA3	Nuclear receptor coactivator 3	Q9Y6Q9	27.1999	27.0635	27.2046	27.4888	27.5174	27.5808	-0.183516	0.162274	none
PSM8	Proteasome subunit beta type;Proteasome subunit beta type-8	P28062	25.1288	24.8097	25.237	25.1345	25.1926	25.6703	-0.104592	0.0905382	none

## Sheet: Fig. 6f
NRP1 (nM)	PLAU			control (uncoated)					One site -- Specific binding	PLAU
	Replicate 1	Replicate 2	Replicate 3	Replicate 1	Replicate 2	Replicate 3			Best-fit values
120	3.086	2.745	2.644	0.119	0.115	0.115			Bmax	3.014
40	2.498	2.366	2.213	0.044	0.044	0.045			Kd	9.543
13.3333	1.853	1.798	1.781	0.046	0.046	0.047			95% CI (profile likelihood)
4.44444	1.018	0.945	0.975	0.044	0.043	0.044			Bmax	2.898 to 3.135
1.48148	0.384	0.36	0.371	0.048	0.046	0.047			Kd	8.281 to 11.00
0.493827	0.044	0.044	0.044	0.044	0.043	0.043			Goodness of Fit
0.164609	0.044	0.044	0.044	0.046	0.043	0.043			Degrees of Freedom	28
0.0548697	0.043	0.043	0.043	0.044	0.043	0.043			R squared	0.9928
0.0182899	0.043	0.044	0.043	0.045	0.044	0.044			Sum of Squares	0.231
0.00914494	0.043	0.043	0.043	0.044	0.043	0.044			Sy.x	0.09083
									Number of points
									# of X values	30
									# Y values analyzed	30

## Sheet: Fig. 6h
								Tukey's multiple comparisons test	Mean Diff.	95.00% CI of diff.	Below threshold?	Summary	Adjusted P Value
	siControl	siControl+PLAU	siNRP1#1	siNRP1#1+PLAU	siNRP1#2	siNRP1#2+PLAU		siControl vs. siControl+PLAU	-1.234	-1.524 to -0.9433	Yes	****	<0.0001
Replicate 1	2.18911	3.12879	1.86472	2.25245	2.01187	2.1866		siControl vs. siNRP1#1	0.08329	-0.2069 to 0.3735	No	ns	0.9209
Replicate 2	1.91579	3.23989	1.98892	2.36623	1.8674	2.33079		siControl vs. siNRP1#1+PLAU	-0.3393	-0.6295 to -0.04906	Yes	*	0.0192
Replicate 3	1.88191	3.3188	1.88329	2.38601	1.92394	2.42781		siControl vs. siNRP1#2	0.0612	-0.2290 to 0.3514	No	ns	0.9773
								siControl vs. siNRP1#2+PLAU	-0.3195	-0.6097 to -0.02922	Yes	*	0.0283
								siControl+PLAU vs. siNRP1#1	1.317	1.027 to 1.607	Yes	****	<0.0001
								siControl+PLAU vs. siNRP1#1+PLAU	0.8943	0.6040 to 1.185	Yes	****	<0.0001
								siControl+PLAU vs. siNRP1#2	1.295	1.005 to 1.585	Yes	****	<0.0001
								siControl+PLAU vs. siNRP1#2+PLAU	0.9141	0.6239 to 1.204	Yes	****	<0.0001
								siNRP1#1 vs. siNRP1#1+PLAU	-0.4226	-0.7128 to -0.1323	Yes	**	0.0039
								siNRP1#1 vs. siNRP1#2	-0.0221	-0.3123 to 0.2681	No	ns	0.9998
								siNRP1#1 vs. siNRP1#2+PLAU	-0.4028	-0.6930 to -0.1125	Yes	**	0.0056
								siNRP1#1+PLAU vs. siNRP1#2	0.4005	0.1103 to 0.6907	Yes	**	0.0059
								siNRP1#1+PLAU vs. siNRP1#2+PLAU	0.01983	-0.2704 to 0.3101	No	ns	0.9999
								siNRP1#2 vs. siNRP1#2+PLAU	-0.3807	-0.6709 to -0.09042	Yes	**	0.0086
								Test details	Mean 1	Mean 2	Mean Diff.	SE of diff.	n1	n2	q	DF
								siControl vs. siControl+PLAU	1.996	3.229	-1.234	0.08641	3	3	20.19	12
								siControl vs. siNRP1#1	1.996	1.912	0.08329	0.08641	3	3	1.363	12
								siControl vs. siNRP1#1+PLAU	1.996	2.335	-0.3393	0.08641	3	3	5.553	12
								siControl vs. siNRP1#2	1.996	1.934	0.0612	0.08641	3	3	1.002	12
								siControl vs. siNRP1#2+PLAU	1.996	2.315	-0.3195	0.08641	3	3	5.229	12
								siControl+PLAU vs. siNRP1#1	3.229	1.912	1.317	0.08641	3	3	21.55	12
								siControl+PLAU vs. siNRP1#1+PLAU	3.229	2.335	0.8943	0.08641	3	3	14.64	12
								siControl+PLAU vs. siNRP1#2	3.229	1.934	1.295	0.08641	3	3	21.19	12
								siControl+PLAU vs. siNRP1#2+PLAU	3.229	2.315	0.9141	0.08641	3	3	14.96	12
								siNRP1#1 vs. siNRP1#1+PLAU	1.912	2.335	-0.4226	0.08641	3	3	6.916	12
								siNRP1#1 vs. siNRP1#2	1.912	1.934	-0.0221	0.08641	3	3	0.3616	12
								siNRP1#1 vs. siNRP1#2+PLAU	1.912	2.315	-0.4028	0.08641	3	3	6.592	12
								siNRP1#1+PLAU vs. siNRP1#2	2.335	1.934	0.4005	0.08641	3	3	6.555	12
								siNRP1#1+PLAU vs. siNRP1#2+PLAU	2.335	2.315	0.01983	0.08641	3	3	0.3246	12
								siNRP1#2 vs. siNRP1#2+PLAU	1.934	2.315	-0.3807	0.08641	3	3	6.23	12
