# Supplementary material for: Deciphering intercellular signaling complexes by interaction-guided chemical proteomics
Source: Nat Commun. 2023 Jul 12;14:4138. doi: 10.1038/s41467-023-39881-9 (PMC10338493; doi:10.1038/s41467-023-39881-9)
Supplement: Supplementary file 3 — Source Data [file 41467_2023_39881_MOESM3_ESM.zip › Source Data Supplementary Fig. 10.xlsx]

## Sheet: Supplementary Fig. 10a
Gene	Protein names	Representative ID	LFQ intensity noUV_1	LFQ intensity noUV_2	LFQ intensity noUV_3	LFQ intensity UV_1	LFQ intensity UV_2	LFQ intensity UV_3	logFC_noUV_UV	p.adj.mod_noUV_UV	change_noUV_UV
ACACA		A0A087WYS8	27.1448	26.9039	27.7608	24.9207	24.6701	24.8934	-2.61868	3.21267	down
HLA-C		A0A1W2PR11	26.3099	25.7805	25.8288	26.1663	25.9418	26.0252	-0.104406	0.451885	none
AGRN		A0A494C0G5	28.2591	28.3294	28.4662	28.9884	28.6624	28.7264	0.141505	0.275256	none
KIAA1598	Shootin-1	A0MZ66	21.5415			23.4895	23.3518	23.3363	2.2847	4.68978	up
PGP	Phosphoglycolate phosphatase	A6NDG6	23.4832	22.9749	22.6471	21.5578	19.3725		-2.0312	1.61089	down
EIF3CL	Eukaryotic translation initiation factor 3 subunit C-like protein;Eukaryotic translation initiation factor 3 subunit C	B5ME19	24.7714	24.284	24.5414	24.5799	24.4094	24.637	-0.0943804	0.273742	none
HLA-B		D9J307				27.9529	27.4759	27.8056	6.15927	4.9227	up
ACOT7	Cytosolic acyl coenzyme A thioester hydrolase	O00154	23.3077	21.3564	23.0541	26.2627	26.3848	26.2591	3.62823	2.92556	up
MYO1C	Unconventional myosin-Ic	O00159	24.5863	24.3652	24.103	24.3699	23.471	24.0096	-0.485469	1.36287	none
CLIC1	Chloride intracellular channel protein 1	O00299	27.626	27.2683	27.4605	28.5954	28.2817	28.4936	0.735585	2.59583	none
QSOX1	Sulfhydryl oxidase 1	O00391	27.0928	27.3697	27.1298	27.3558	26.508	27.3683	-0.348254	0.57487	none
IPO5	Importin-5	O00410	28.7183	27.8902	27.8045	26.1746	26.7259	26.9722	-1.75711	2.67132	down
PES1	Pescadillo homolog	O00541	23.4433	23.0371	23.2918			23.1237	-0.966521	1.34425	none
DDX3X	ATP-dependent RNA helicase DDX3X;ATP-dependent RNA helicase DDX3Y	O00571	27.6859	26.5831	26.8586	29.2102	28.6993	29.0145	1.65927	3.08986	up
CYR61	Protein CYR61	O00622			27.8557	26.7798	27.2889	27.2429	3.42457	0.793316	none
ACACB	Acetyl-CoA carboxylase 2;Biotin carboxylase	O00763	35.0398	34.7822	34.7479	33.4625	33.2675	33.4748	-2.0245	4.69952	down
PDCD5	Programmed cell death protein 5	O14737			23.8512	25.0098	24.4562	24.6842	2.06881	1.21633	none
TPP1	Tripeptidyl-peptidase 1	O14773	25.39	25.1014	24.8669	24.5111	24.7203	24.9585	-0.512902	1.47192	none
NRP1	Neuropilin-1	O14786	22.5739	22.3254	22.9591	26.6679	26.4398	26.7146	3.88066	4.23373	up
PSMA7	Proteasome subunit alpha type-7;Proteasome subunit alpha type-7-like	O14818	24.6774	24.4209	24.0291	24.9225	24.7954	24.756	0.34128	1.37511	none
SCAMP3	Secretory carrier-associated membrane protein 3	O14828	23.981	23.9406	23.96	24.3825	23.4235	23.405	-0.293105	0.461428	none
MGST3	Microsomal glutathione S-transferase 3	O14880	27.025	27.5591	26.2904	25.0278	25.1402	25.3721	-1.95642	2.55848	down
HNRNPDL	Heterogeneous nuclear ribonucleoprotein D-like	O14979				23.6922	24.7634	23.6824	2.1661	1.71621	up
XPO1	Exportin-1	O14980	28.5873	28.4444	28.3207	28.1058	27.7975	27.9935	-0.767144	2.94774	none
PLXNB2	Plexin-B2	O15031			21.7157	26.9395	26.5963	26.8834	5.18411	4.50504	up
PFAS	Phosphoribosylformylglycinamidine synthase	O15067	26.4283	25.9884	25.6276	25.2975	25.1385	25.2674	-0.937504	3.07681	none
ARPC1B	Actin-related protein 2/3 complex subunit 1B	O15143	25.4454	25.4203	24.1219	28.1844	27.5557	28.1421	2.76725	3.17989	up
ARPC2	Actin-related protein 2/3 complex subunit 2	O15144	21.7972	21.2996	21.5657	24.846	24.5097	24.9772	3.18621	4.71278	up
ARPC3	Actin-related protein 2/3 complex subunit 3	O15145	23.8327	23.388	23.0905	24.3352	24.3222	24.2556	0.794774	2.68824	none
LAMA5	Laminin subunit alpha-5	O15230	29.901	29.7697	29.637	29.7977	29.6165	29.7602	-0.401186	1.8455	none
VGF	Neurosecretory protein VGF;Neuroendocrine regulatory peptide-1;Neuroendocrine regulatory peptide-2;Antimicrobial peptide VGF[554-577]	O15240	23.026	22.6038	21.2238	27.8482	25.9136	29.2887	5.27759	2.65486	up
HMGB3	High mobility group protein B3	O15347	28.9832	28.811	28.6051	27.708	27.6241	27.3421	-1.52297	3.67915	down
PPM1G	Protein phosphatase 1G	O15355	24.7288	25.0105	23.9288	25.9527	25.6041	25.8924	1.12533	2.04205	up
EIF3D	Eukaryotic translation initiation factor 3 subunit D	O15371				26.0288	25.6958	25.9004	3.90715	3.00666	up
SLC16A3	Monocarboxylate transporter 4	O15427	27.2176	26.5064	26.404	27.4629	27.6335	27.6757	0.64936	1.90966	none
PHGDH	D-3-phosphoglycerate dehydrogenase	O43175	26.7167	26.5348	26.6588	27.0232	26.8114	26.9017	0.0628011	0.164117	none
PSMD3	26S proteasome non-ATPase regulatory subunit 3	O43242				24.6937	24.8993	24.7822	2.76596	4.338	up
HNRNPR	Heterogeneous nuclear ribonucleoprotein R	O43390	24.0631	23.6359	23.7543	24.7323	23.9188	24.2841	0.413662	1.23002	none
PRPF3	U4/U6 small nuclear ribonucleoprotein Prp3	O43395	24.4656	24.4518	22.6635		19.8664		-2.18496	1.3119	down
EPB41L2	Band 4.1-like protein 2	O43491	28.5504	27.9438	27.4985	26.3327	25.0466	26.3384	-2.31106	2.83684	down
DENR	Density-regulated protein	O43583	23.2274	22.8567	22.5001	23.7492	23.2045	23.9415	0.729578	2.05683	none
XPOT	Exportin-T	O43592	25.4095	25.2463	25.1779	25.4764	25.0342	25.2567	-0.161155	0.605629	none
BUB3	Mitotic checkpoint protein BUB3	O43684	24.7495	24.7623	24.4882	24.8996	24.886	25.1523	0.194795	0.526197	none
ACTN4	Alpha-actinin-4	O43707	25.7837	25.0114	24.7499	25.884	26.3043	26.1786	0.780738	1.6472	none
SGTA	Small glutamine-rich tetratricopeptide repeat-containing protein alpha	O43765	23.6186		22.9748	23.7578	24.2135	23.8715	1.0484	1.27234	none
NARS	Asparagine--tRNA ligase, cytoplasmic	O43776	25.9946	25.9704	25.9223				-4.00953	4.34928	down
LANCL1	LanC-like protein 1	O43813	25.7442	25.0424	25.5878	24.5654	24.5616	24.378	-1.08288	2.39968	down
CALU	Calumenin	O43852	28.4661	28.1511	27.9933	26.5361	26.2847	26.3161	-2.06241	4.76872	down
AHCYL1	Putative adenosylhomocysteinase 2;Adenosylhomocysteinase;Putative adenosylhomocysteinase 3	O43865	22.3844	21.628	21.5912	24.0498	24.0937	23.0133	1.82959	2.44727	up
PCDH7	Protocadherin-7	O60245				27.3294	27.027	27.2673	5.66955	4.45952	up
ACSL4	Long-chain-fatty-acid--CoA ligase 4	O60488		21.3606		24.3404	24.2628	24.4603	2.51704	4.10156	up
SYNCRIP	Heterogeneous nuclear ribonucleoprotein Q	O60506	28.3743	28.0867	28.0709	28.0982	27.9814	28.0872	-0.399601	1.94025	none
PLIN3	Perilipin-3	O60664	21.7066	22.0113	21.7044	27.7137	26.9077	27.0014	5.29886	4.68978	up
DKC1	H/ACA ribonucleoprotein complex subunit 4	O60832	28.92	28.3882	28.2611	26.6428	26.444	26.456	-2.25808	4.72018	down
EIF5B	Eukaryotic translation initiation factor 5B	O60841	26.2138	25.1305	24.8465	25.7323	25.3351	25.7627	0.0615347	0.0777414	none
CTSV	Cathepsin L2	O60911	31.8029	31.5596	31.5825	31.1627	30.9315	31.1709	-0.995389	3.38468	none
IGSF3	Immunoglobulin superfamily member 3	O75054				26.4803	26.2801	26.6057	4.28209	3.63556	up
WDR1	WD repeat-containing protein 1	O75083	28.7755	28.3307	28.4379	28.8886	28.7251	28.7983	-0.0150523	0.0452795	none
TBCA	Tubulin-specific chaperone A	O75347	24.9676	24.8121	24.8258	25.1658	24.5754	25.0338	-0.0640792	0.154741	none
FLNB	Filamin-B	O75369	24.8961	24.951	23.4238	26.9681	26.0156	26.7866	2.0166	2.2675	up
CS	Citrate synthase;Citrate synthase, mitochondrial	O75390				25.2642	24.8838	25.2887	2.85193	3.7681	up
GPC4	Glypican-4;Secreted glypican-4	O75487	26.5818	26.5147	26.2224				-3.60586	2.95931	down
SF3B1	Splicing factor 3B subunit 1	O75533			22.4615	26.2287	26.3171	26.0455	4.26131	3.54476	up
CSDE1	Cold shock domain-containing protein E1	O75534	23.0125	21.9388		23.3109	23.1286	23.0758	1.14202	1.52977	up
LRP6	Low-density lipoprotein receptor-related protein 6	O75581				28.1671	28.0294	28.0356	6.78012	3.29311	up
SNRNP200	U5 small nuclear ribonucleoprotein 200 kDa helicase	O75643	26.5271	26.2905	26.028	26.4012	26.5248	26.6007	0.0322636	0.0772017	none
IDH1	Isocitrate dehydrogenase [NADP] cytoplasmic	O75874	29.0397	28.555	28.5433	27.468	27.2086	27.3797	-1.6344	4.53776	down
DNAJC8	DnaJ homolog subfamily C member 8	O75937	23.145	22.4183	23.5204	27.0345	26.7549	27.1668	3.83094	3.81632	up
SLIT2	Slit homolog 2 protein;Slit homolog 2 protein N-product;Slit homolog 2 protein C-product	O94813	30.8868	30.6154	30.6277	29.812	29.4975	29.6474	-1.43545	4.14013	down
DKK1	Dickkopf-related protein 1;Dickkopf-related protein 2	O94907	28.8076	28.4073	28.3541	21.8671		21.8655	-6.3129	3.98719	down
CLSTN1	Calsyntenin-1;Soluble Alc-alpha;CTF1-alpha	O94985	27.2276	27.0617	27.0023	27.5122	27.17	27.5791	0.087645	0.268104	none
UBR5	E3 ubiquitin-protein ligase UBR5	O95071	24.8278	26.0357	26.0073	22.6408	21.0078	23.7649	-3.22679	2.00027	down
PRSS23	Serine protease 23	O95084				28.6007	28.5077	28.5748	7.08121	3.43987	up
PAPSS2	Bifunctional 3-phosphoadenosine 5-phosphosulfate synthase 2;Sulfate adenylyltransferase;Adenylyl-sulfate kinase	O95340	24.6864	24.5395	24.593	22.8816	22.3164	22.8524	-1.98265	3.94676	down
IPO7	Importin-7	O95373	29.7744	29.4149	29.2643	28.394	28.3402	28.2857	-1.4615	4.19669	down
ETHE1	Persulfide dioxygenase ETHE1, mitochondrial	O95571	25.9205	25.6141	25.8176	24.8718	24.6868	25.0424	-1.05921	2.90902	down
ACSL3	Long-chain-fatty-acid--CoA ligase 3	O95573	26.3482	25.3566	25.7603	25.8717	25.1201	25.5871	-0.454362	1.00187	none
NTN1	Netrin-1	O95631	29.8728	29.6941	29.6374	26.7223	26.5382	26.8708	-3.30703	4.9227	down
AP2A1	AP-2 complex subunit alpha-1	O95782				26.6935	26.7464	26.5427	4.8969	3.98832	up
STAU1	Double-stranded RNA-binding protein Staufen homolog 1;Double-stranded RNA-binding protein Staufen homolog 2	O95793	25.8065	24.7815	24.8194	23.066	23.1728	22.6247	-2.2634	3.29354	down
AIFM1	Apoptosis-inducing factor 1, mitochondrial	O95831	25.7381	26.1602	25.8446	21.8051	21.9084	21.4087	-4.27597	4.23373	down
LDHA	L-lactate dehydrogenase A chain	P00338	30.6132	30.3484	30.4122	30.3192	30.1739	30.2402	-0.599794	2.46236	none
ALDH1A1	Retinal dehydrogenase 1	P00352	25.5775	24.6951	24.5736	24.3695	24.4569	23.9635	-0.794574	1.66936	none
GSR	Glutathione reductase, mitochondrial	P00390	22.6776	22.1773	23.2978	26.2531	25.8895	25.6892	3.13239	3.22876	up
HPRT1	Hypoxanthine-guanine phosphoribosyltransferase	P00492				23.948	23.5249	24.063	2.92094	2.46643	up
GOT2	Aspartate aminotransferase, mitochondrial	P00505	26.9896	26.3035	26.0955	29.9041	29.7512	29.7396	3.05619	4.72018	up
EGFR	Epidermal growth factor receptor;Receptor protein-tyrosine kinase	P00533	22.0543	23.8999	21.4313	28.4989	28.269	28.1905	5.71349	3.22876	up
PGK1	Phosphoglycerate kinase 1	P00558	29.0814	28.909	28.8477	29.5696	29.2396	29.7515	0.242853	0.789454	none
PLAU	Urokinase-type plasminogen activator;Urokinase-type plasminogen activator long chain A;Urokinase-type plasminogen activator short chain A;Urokinase-type plasminogen activator chain B	P00749	33.9039	33.581	33.421	32.6401	32.6007	32.6645	-1.52191	4.34928	down
ASS1	Argininosuccinate synthase	P00966	24.5147	23.864	23.7517	23.7033	23.5709	23.6382	-0.476929	1.93407	none
TIMP1	Metalloproteinase inhibitor 1	P01033	28.3971	28.1291	28.2127	27.7261	27.986	27.9934	-0.620804	1.7943	none
CST3	Cystatin-C	P01034	27.1984	26.9672	26.7482	26.891	26.9009	27.0297	-0.252464	1.05319	none
LDLR	Low-density lipoprotein receptor	P01130	30.2833	29.9698	30.0674	29.7047	29.4321	29.5058	-0.920059	3.21208	none
TGFB1	Transforming growth factor beta-1;Latency-associated peptide	P01137	22.2643	21.9069	22.2727	25.2977	24.9851	25.0372	2.89888	4.41087	up
LMNA	Prelamin-A/C;Lamin-A/C	P02545	29.4873	29.1708	29.0326	30.7674	30.4573	30.6616	1.0329	3.85549	up
APOE	Apolipoprotein E	P02649	30.8807	30.4478	30.3765	31.431	30.9785	31.322	0.262685	1.1952	none
TFRC	Transferrin receptor protein 1;Transferrin receptor protein 1, serum form	P02786	29.7232	29.2447	29.2822	29.783	29.5174	29.6796	-0.103616	0.467305	none
ALDOA	Fructose-bisphosphate aldolase;Fructose-bisphosphate aldolase A	P04075	26.5155	26.3123	26.1834	26.8377	26.6228	26.9216	0.254704	1.15554	none
CSTB	Cystatin-B	P04080				25.0238	25.1079	25.3397	2.98375	3.51625	up
ANXA1	Annexin A1;Annexin	P04083	28.3697	28.2167	28.1291	28.6966	28.3035	28.7632	0.0577627	0.157352	none
APOB	Apolipoprotein B-100;Apolipoprotein B-48	P04114				25.8125	25.467	25.6452	3.54952	4.23596	up
GAPDH	Glyceraldehyde-3-phosphate dehydrogenase	P04406	33.6195	33.4717	33.3165	33.8645	33.5114	33.9021	-0.253932	1.00643	none
HSPB1	Heat shock protein beta-1	P04792	27.5724	26.9671	27.2044	27.657	27.4201	27.7662	0.121889	0.363266	none
ATP1A1	Sodium/potassium-transporting ATPase subunit alpha-1	P05023	27.8625	27.4486	27.4178	27.138	26.8107	27.3364	-0.720835	2.51601	none
APP	Amyloid beta A4 protein;N-APP;Soluble APP-alpha;Soluble APP-beta;C99;Beta-amyloid protein 42;Beta-amyloid protein 40;C83;P3(42);P3(40);C80;Gamma-secretase C-terminal fragment 59;Gamma-secretase C-terminal fragment 57;Gamma-secretase C-terminal fragment 50;C31	P05067	30.7334	30.2261	29.9927	30.0732	29.848	30.08	-0.69414	2.6816	none
SERPINE1	Plasminogen activator inhibitor 1	P05121	29.439	29.2961	29.2217	28.1534	28.1918	28.144	-1.46428	3.78641	down
SLC25A5	ADP/ATP translocase 2;ADP/ATP translocase 2, N-terminally processed	P05141	29.3947	29.1161	29.1084	30.5689	30.2222	30.2888	0.795002	3.01452	none
ISG15	Ubiquitin-like protein ISG15	P05161	25.8773	24.5988	24.8414	25.3738	25.0374	25.4855	0.0560665	0.0723294	none
PCCA	Propionyl-CoA carboxylase alpha chain, mitochondrial	P05165	37.9311	37.5985	37.5437	36.4467	36.1834	36.3949	-2.05902	4.74379	down
PCCB	Propionyl-CoA carboxylase beta chain, mitochondrial	P05166	29.2785	28.7589	28.8789	28.0123	27.6233	27.9522	-1.40172	3.9339	down
EIF2S1	Eukaryotic translation initiation factor 2 subunit 1	P05198	24.1923	24.6424	23.6497	25.2096	24.7852	24.4647	0.556892	0.837124	none
RPLP2	60S acidic ribosomal protein P2	P05387	26.9185	26.6529	26.1152	29.4201	29.1251	29.0591	2.37256	4.25314	up
RPLP0	60S acidic ribosomal protein P0;60S acidic ribosomal protein P0-like	P05388	26.9753	27.138	26.7357	26.6127	26.896	26.9299	-0.354987	0.777431	none
SSB	Lupus La protein	P05455	27.8157	26.7068	26.6067	26.2228	25.7986	26.0905	-1.20765	2.383	down
ITGB1	Integrin beta-1	P05556	26.0529	25.666	25.6864	26.2285	26.0403	26.2893	0.209447	1.01229	none
KRT18	Keratin, type I cytoskeletal 18	P05783	24.3212	21.2741	21.688	27.5615	27.2686	27.4198	4.86304	2.84569	up
COL5A2	Collagen alpha-2(V) chain	P05997	27.2491	27.3464	27.3795	27.6101	27.3859	27.5765	-0.0444511	0.0778833	none
CDK1	Cyclin-dependent kinase 1;Cyclin-dependent kinase 2;Cyclin-dependent kinase 3	P06493	24.6516	24.5871	24.4743	24.8259	24.4779	25.0865	0.11542	0.263039	none
ENO1	Alpha-enolase	P06733	33.4911	33.1688	33.0972	31.495	31.2881	31.4809	-2.31364	4.9227	down
PYGL	Glycogen phosphorylase, liver form;Alpha-1,4 glucan phosphorylase	P06737	29.8604	29.6358	29.5339	29.9117	29.756	29.7923	-0.213807	1.08111	none
GPI	Glucose-6-phosphate isomerase	P06744	27.4615	27.1673	26.9367	27.1216	26.8589	27.0554	-0.405025	2.15422	none
NPM1	Nucleophosmin	P06748	30.5352	30.2279	30.2326	30.5135	30.4345	30.5419	-0.22474	1.07407	none
ITGAV	Integrin alpha-V;Integrin alpha-V heavy chain;Integrin alpha-V light chain	P06756	23.769	23.2654	23.3339	25.3572	27.0455	26.1606	2.61019	2.46236	up
LDHB	L-lactate dehydrogenase B chain;L-lactate dehydrogenase	P07195	28.4408	28.1729	27.9069	28.0602	27.8289	28.0699	-0.463159	2.24801	none
ANXA2	Annexin A2;Annexin;Putative annexin A2-like protein	P07355	30.2808	29.9107	30.0108	30.4068	30.2629	30.4011	-0.0901142	0.339417	none
CAPN1	Calpain-1 catalytic subunit	P07384	24.1488	23.6458		23.3574	23.3697	23.5243	0.329277	0.17982	none
TUBB	Tubulin beta chain	P07437	31.9521	31.5428	31.7128	32.1657	31.9689	32.0974	-0.120353	0.444528	none
PSAP	Prosaposin;Saposin-A;Saposin-B-Val;Saposin-B;Saposin-C;Saposin-D	P07602	26.6013	26.3797	26.0713	28.379	28.1048	28.4584	1.72383	4.24367	up
PFN1	Profilin-1	P07737	30.1211	29.8436	29.6921	30.5545	30.0581	30.4808	0.104219	0.357887	none
EPRS	Bifunctional glutamate/proline--tRNA ligase;Glutamate--tRNA ligase;Proline--tRNA ligase	P07814	28.028	27.5916	27.6652	28.7699	28.4642	28.7394	0.614029	2.64397	none
CTSB	Cathepsin B;Cathepsin B light chain;Cathepsin B heavy chain	P07858	26.2505	26.16	26.0408	25.9491	25.6139	25.6905	-0.571663	2.18877	none
HSP90AA1	Heat shock protein HSP 90-alpha	P07900	28.8786	28.618	28.6573	29.0866	28.767	29.0129	-0.0749283	0.263039	none
HNRNPC	Heterogeneous nuclear ribonucleoproteins C1/C2;Heterogeneous nuclear ribonucleoprotein C-like 2;Heterogeneous nuclear ribonucleoprotein C-like 4;Heterogeneous nuclear ribonucleoprotein C-like 1;Heterogeneous nuclear ribonucleoprotein C-like 3	P07910	30.0452	29.4387	29.7169	29.3782	28.3631	28.2653	-1.39461	2.27726	down
LAMB1	Laminin subunit beta-1	P07942	27.1934	26.7784	26.5808	27.4651	27.3907	27.4943	0.367806	1.79911	none
SLC3A2	4F2 cell-surface antigen heavy chain	P08195	29.2583	28.8788	28.8139	30.4319	30.2109	30.5162	1.04884	3.66284	up
HSP90AB1	Heat shock protein HSP 90-beta	P08238	31.7693	31.4877	31.4468	31.6232	31.3247	31.5353	-0.516817	2.46616	none
ASNS	Asparagine synthetase [glutamine-hydrolyzing]	P08243	25.763	25.2219	24.9105	25.2454	24.7891	25.1671	-0.366601	1.3429	none
PDHA1	Pyruvate dehydrogenase E1 component subunit alpha, somatic form, mitochondrial;Pyruvate dehydrogenase E1 component subunit alpha, testis-specific form, mitochondrial	P08559	24.1817	23.7827	23.571	23.4311	23.044	23.3295	-0.63329	2.84785	none
SNRPB2	U2 small nuclear ribonucleoprotein B	P08579	25.1173	24.4631	24.1337	24.727	24.3755	24.5462	-0.12736	0.339417	none
MET	Hepatocyte growth factor receptor	P08581	22.9142	21.2306	22.7833	31.6743	31.5456	31.6379	9.08685	4.68978	up
SNRNP70	U1 small nuclear ribonucleoprotein 70 kDa	P08621	25.446	25.152	24.9493	24.7954	24.8958	24.9607	-0.427147	1.63029	none
VIM	Vimentin	P08670	32.0682	31.8478	31.8172	33.5802	33.2696	33.4777	1.03266	3.52597	up
GNAI3	Guanine nucleotide-binding protein G(k) subunit alpha;Guanine nucleotide-binding protein G(i) subunit alpha-2;Guanine nucleotide-binding protein G(o) subunit alpha;Guanine nucleotide-binding protein G(i) subunit alpha-1	P08754				24.8924	24.8543	24.7031	2.56407	4.58384	up
RPSA	40S ribosomal protein SA	P08865	25.0777	25.2321	25.3916	27.7646	27.0478	27.3357	1.96022	3.08888	up
SNRPA	U1 small nuclear ribonucleoprotein A	P09012	26.365	25.8521	25.9088	26.3535	25.5498	25.8709	-0.29086	0.836213	none
FGF2	Fibroblast growth factor 2	P09038				25.7446	25.2338	25.3668	3.1889	4.76872	up
GSTP1	Glutathione S-transferase P	P09211	28.1018	27.7224	27.8917	29.4849	29.7802	29.5903	1.40308	3.17557	up
LGALS1	Galectin-1	P09382	28.8287	28.7169	28.6601	30.2231	29.7653	29.8214	0.864808	2.67403	none
HMGB1	High mobility group protein B1	P09429	33.5459	33.2699	33.1038	30.1115	29.8269	30.1146	-3.73852	5.29018	down
TPM3		P09493	28.5729	28.2599	28.209	29.2472	29.1359	29.2751	0.561809	2.59583	none
CLTA	Clathrin light chain A	P09496		22.4394	22.7004	24.1147	23.8599		0.950344	1.11861	none
DLD	Dihydrolipoyl dehydrogenase;Dihydrolipoyl dehydrogenase, mitochondrial	P09622	26.3772	25.5247	25.8567	27.0828	26.7819	26.8869	0.801876	2.34102	none
HNRNPA1	Heterogeneous nuclear ribonucleoprotein A1;Heterogeneous nuclear ribonucleoprotein A1, N-terminally processed;Heterogeneous nuclear ribonucleoprotein A1-like 2	P09651	30.7612	30.3156	30.4126	29.9362	29.7342	29.921	-1.01069	3.54268	down
PARP1	Poly [ADP-ribose] polymerase 1	P09874	25.4317	24.4177	23.0905	27.6048	27.3919	27.9182	3.15003	2.73615	up
LTA4H	Leukotriene A-4 hydrolase	P09960		23.7216		25.3965	24.7002	24.9193	2.26052	2.0937	up
PRSS56	Serine protease 56	P0CW18	24.2763	23.6155	23.3913	23.8228	23.7265	23.9093	-0.00995614	0.0218442	none
HSPA1B	Heat shock 70 kDa protein 1B;Heat shock 70 kDa protein 1A	P0DMV9	29.2269	28.7339	28.7436	29.7594	29.4126	29.6014	0.356974	1.83297	none
CALM1		P0DP25			25.4142	25.8648	26.0988	26.3057	2.84567	1.26149	none
TROVE2	60 kDa SS-A/Ro ribonucleoprotein	P10155	29.1514	28.637	28.6865	22.5637			-6.68399	5.09277	down
DLAT	Acetyltransferase component of pyruvate dehydrogenase complex;Dihydrolipoyllysine-residue acetyltransferase component of pyruvate dehydrogenase complex, mitochondrial	P10515	26.1831	25.429	25.8415	26.9168	26.5002	26.9628	0.785699	2.14235	none
PTPRF	Receptor-type tyrosine-protein phosphatase F	P10586	21.735	20.8513	21.4508	31.0278	30.6716	31.0261	9.38145	5.29018	up
TXN	Thioredoxin	P10599	30.4773	30.2272	30.0746	29.8567	29.7714	29.8821	-0.794658	3.21267	none
TFPI	Tissue factor pathway inhibitor	P10646	29.4301	29.3313	29.2731	31.186	30.6648	31.2618	1.31525	3.10477	up
HSPD1	60 kDa heat shock protein, mitochondrial	P10809	28.5204	28.1879	28.0913	28.5873	28.3653	28.6142	-0.0355325	0.137126	none
CLU	Clusterin;Clusterin beta chain;Clusterin alpha chain	P10909	29.6049	29.2699	29.2725	30.0882	29.7794	30.0212	0.227386	1.15554	none
HSPA5	78 kDa glucose-regulated protein	P11021	28.0213	27.8956	27.958	28.8397	28.449	28.7363	0.429784	1.49988	none
LAMC1	Laminin subunit gamma-1	P11047	28.5882	28.3911	28.2093	28.5691	28.2261	28.5995	-0.223879	0.983015	none
HSPA8	Heat shock cognate 71 kDa protein	P11142	31.1476	30.8405	30.8325	31.998	31.6101	31.9317	0.469992	2.09812	none
EPB41	Protein 4.1	P11171	27.0202	26.8138	26.3262	24.2413	23.2723	23.5563	-3.16564	4.19669	down
PDHB	Pyruvate dehydrogenase E1 component subunit beta, mitochondrial	P11177	25.4133	25.0861	25.3657			22.1618	-3.18306	4.02833	down
DBT	Lipoamide acyltransferase component of branched-chain alpha-keto acid dehydrogenase complex, mitochondrial	P11182		23.4839	23.2458	23.9181	23.5948	24.18	1.56464	0.653782	none
PYGB	Glycogen phosphorylase, brain form	P11216	26.56	27.0025	26.2378	27.6719	27.1457	27.8659	0.735053	1.33635	none
TOP1	DNA topoisomerase 1	P11387	24.8606	24.8099	24.442			21.2183	-2.85778	2.94985	down
TOP2A	DNA topoisomerase 2-alpha;DNA topoisomerase 2;DNA topoisomerase 2-beta	P11388	27.4678	26.0454	26.2482	24.939	24.6632	24.7325	-1.96979	2.86895	down
G6PD	Glucose-6-phosphate 1-dehydrogenase	P11413	24.7159	24.4048	23.9013	24.939	24.3149	24.6626	0.196889	0.541344	none
PC	Pyruvate carboxylase, mitochondrial	P11498	41.0384	40.7532	40.66	39.2484	38.8479	39.2116	-2.5666	4.72018	down
MTHFD1	C-1-tetrahydrofolate synthase, cytoplasmic;Methylenetetrahydrofolate dehydrogenase;Methenyltetrahydrofolate cyclohydrolase;Formyltetrahydrofolate synthetase;C-1-tetrahydrofolate synthase, cytoplasmic, N-terminally processed	P11586	28.0858	27.7009	27.7919	27.5909	27.1022	27.4761	-0.72325	2.64456	none
IGF2R	Cation-independent mannose-6-phosphate receptor	P11717	21.996	22.5427		27.2945	26.8234	27.054	4.73213	4.51415	up
PABPC1	Polyadenylate-binding protein 1;Polyadenylate-binding protein;Polyadenylate-binding protein 3	P11940	27.9092	27.2023	27.0964	27.8321	27.7155	27.8151	0.13179	0.41186	none
PCNA	Proliferating cell nuclear antigen	P12004	27.0058	26.7445	26.8294	26.7074	26.4403	26.5929	-0.48954	2.05333	none
SLC25A6	ADP/ATP translocase 3;ADP/ATP translocase 3, N-terminally processed	P12236	31.5667	31.2501	31.0358	31.8993	31.5627	31.9376	0.0719399	0.253958	none
ACTN1	Alpha-actinin-1	P12814				24.2492	23.9621	24.4338	2.22578	3.87083	up
XRCC6	X-ray repair cross-complementing protein 6	P12956	26.9661	26.5915	26.3828	28.0193	27.3586	27.4665	0.738396	2.30919	none
XRCC5	X-ray repair cross-complementing protein 5	P13010	27.2332	27.159	26.7125	28.0302	27.6364	27.9968	0.607414	2.14235	none
RNH1	Ribonuclease inhibitor	P13489	25.6022	25.4249	25.5467	25.8894	25.9007	25.7853	0.173412	0.456559	none
SCG2	Secretogranin-2;Secretoneurin;Manserin	P13521	32.1581	31.8024	31.6675	33.696	33.2999	33.5631	1.14383	3.81632	up
EEF2	Elongation factor 2	P13639	31.1163	30.581	30.6692	30.6253	30.3856	30.6124	-0.649307	2.68824	none
TPT1	Translationally-controlled tumor protein	P13693	26.6686	26.1602	26.2241	26.5876	25.9832	26.4455	-0.203456	0.711281	none
MIF	Macrophage migration inhibitory factor	P14174	28.9488	28.4622	28.4601	29.2394	29.0237	29.0264	0.158592	0.758522	none
HGF	Hepatocyte growth factor;Hepatocyte growth factor alpha chain;Hepatocyte growth factor beta chain	P14210	35.0566	34.7242	34.7057	34.8295	34.719	34.9719	-0.592534	2.49553	none
PKM	Pyruvate kinase PKM;Pyruvate kinase	P14618	31.0182	30.571	30.537	31.8373	31.6123	31.8422	0.625911	2.83094	none
HNRNPL	Heterogeneous nuclear ribonucleoprotein L	P14866	21.5447	21.0411	21.15	27.612	24.5489	27.5415	5.25473	2.81686	up
DARS	Aspartate--tRNA ligase, cytoplasmic	P14868	23.3675	23.8626	23.0498	25.4312	25.766	25.0814	1.89999	2.56309	up
JUP	Junction plakoglobin	P14923		21.143	21.8808	24.8506	24.5878	25.7976	3.43516	3.39085	up
PVR	Poliovirus receptor	P15151	23.7746	22.8226		25.4947	24.9675	25.3285	2.51485	2.35839	up
EZR	Ezrin	P15311	31.6732	31.5976	31.2066	28.0996	27.3642	27.5828	-4.1586	4.86064	down
NQO1	NAD(P)H dehydrogenase [quinone] 1	P15559				25.6486	25.6748	25.7808	5.25182	3.88471	up
RPS2	40S ribosomal protein S2	P15880	28.205	27.8479	27.6059	28.0001	27.6763	28.0857	-0.232812	1.00154	none
DSP	Desmoplakin	P15924	28.7389	28.045	28.1842	28.4332	28.3836	28.7495	-0.093655	0.223659	none
CD44	CD44 antigen	P16070	25.9356	25.9974	25.4722	27.8731	27.7013	27.8879	1.80479	3.85549	up
CBR1	Carbonyl reductase [NADPH] 1	P16152	23.7773	22.9239	22.0288	28.7546	28.5799	27.9699	5.36385	4.10957	up
HIST1H1B	Histone H1.5	P16401	29.2716	29.0132	28.8235	27.3697	26.6767	26.9884	-2.29708	4.3931	down
HIST1H1C	Histone H1.2;Histone H1.4;Histone H1.3	P16403	30.5767	29.9201	29.7278	27.267	26.7471	27.2884	-3.27443	4.68978	down
ATP2A2	Sarcoplasmic/endoplasmic reticulum calcium ATPase 2	P16615	28.2336	27.7293	27.6626	26.8664	26.7992	26.5064	-1.39016	3.52314	down
STMN1	Stathmin	P16949	27.0021	26.6359	26.6087	26.6827	26.3546	26.2867	-0.511614	2.13968	none
HMGA1	High mobility group protein HMG-I/HMG-Y	P17096	21.7475			27.6075	27.1601	27.2454	5.36431	4.88917	up
GOT1	Aspartate aminotransferase, cytoplasmic	P17174		22.8853	22.5495	25.4238	24.591	25.3762	3.06335	1.928	up
ITGA2	Integrin alpha-2	P17301	25.1823	24.7093	24.5297	25.9662	25.551	25.5269	0.735711	2.62496	none
UBTF	Nucleolar transcription factor 1	P17480	24.3728		23.8042	24.2532	24.0905	24.4302	0.988506	0.585696	none
CAPN2	Calpain-2 catalytic subunit	P17655	27.1918	26.16	26.6084	25.4231	24.912	24.8075	-1.77422	3.05124	down
CTPS1	CTP synthase 1;CTP synthase	P17812	27.7727	27.4466	27.3678	27.6271	27.4386	27.6258	-0.215349	1.17745	none
DDX5	Probable ATP-dependent RNA helicase DDX5	P17844	22.2112	22.4682	21.7148	27.072	26.8628	27.1203	4.78151	4.76872	up
GM2A	Ganglioside GM2 activator;Ganglioside GM2 activator isoform short	P17900	24.5467	24.1061	24.6939	25.4428	24.6122	25.4733	0.611293	1.076	none
LGALS3	Galectin-3;Galectin	P17931			22.0981	28.6108	28.2745	28.2362	6.62435	4.68978	up
TCP1	T-complex protein 1 subunit alpha	P17987	27.9167	27.426	27.4369	28.5208	28.2169	28.4937	0.54509	2.52554	none
PTPN1	Tyrosine-protein phosphatase non-receptor type 1;Tyrosine-protein phosphatase non-receptor type	P18031	25.7843	25.3584	25.54	26.4517	26.0806	26.0591	0.467022	1.69963	none
ITGB5	Integrin beta-5	P18084				24.8383	24.5381	25.0154	3.5196	3.27017	up
ARF4	ADP-ribosylation factor 4	P18085	26.7308	26.5075	26.3301	24.1793	26.7187	26.3634	-0.954691	0.575544	none
RPL7	60S ribosomal protein L7	P18124	22.653	22.2837	22.2645	25.9112	25.7627	26.1516	3.45511	4.93087	up
VCL	Vinculin	P18206	27.3243	26.9742	26.7544	27.9959	27.8998	28.1055	0.734202	2.92556	none
RPL17	60S ribosomal protein L17	P18621	27.2003	26.9346	26.8522	27.9254	28.2089	27.9511	0.783312	2.27483	none
PGAM1	Phosphoglycerate mutase 1;Phosphoglycerate mutase 2	P18669	28.1897	27.7244	27.8548	30.3595	30.047	30.2415	1.96903	4.56067	up
CDH2	Cadherin-2	P19022	27.2345	27.051	27.0782	27.8656	27.7205	27.7235	0.403335	1.60989	none
MYL12A	Myosin regulatory light chain 12A;Myosin regulatory light chain 12B;Myosin regulatory light polypeptide 9	P19105	26.127	25.8116	26.1049	25.6378	25.7777	25.6619	-0.490592	1.31917	none
NCL	Nucleolin	P19338	33.5064	33.2365	33.1763	31.7794	31.4254	31.6362	-2.18103	4.76872	down
CSNK2A2	Casein kinase II subunit alpha	P19784	26.5395	26.2372	26.4728	25.262	25.7422	25.5853	-1.0615	2.18681	down
ATP2B1	Plasma membrane calcium-transporting ATPase 1;Calcium-transporting ATPase;Plasma membrane calcium-transporting ATPase 4;Plasma membrane calcium-transporting ATPase 3;Plasma membrane calcium-transporting ATPase 2	P20020	25.3415	24.8094	25.2103	24.8161	24.5188	24.2855	-0.698933	1.75833	none
BTF3	Transcription factor BTF3	P20290	29.6592	29.5653	27.9861	23.9843			-6.07434	3.92682	down
LMNB1	Lamin-B1	P20700		23.8482	24.0773	25.9688	24.6563	25.5456	1.67066	1.60189	up
CSRP1	Cysteine and glycine-rich protein 1	P21291	30.0812	29.6011	29.8048	28.8454	28.6243	28.9927	-1.34457	3.55169	down
FLNA	Filamin-A	P21333	29.0405	28.7226	28.7638	30.1002	29.8699	30.1538	0.857059	3.12406	none
MDK	Midkine	P21741	32.3119	31.9634	32.1035	26.5428	25.8663	26.3271	-6.2097	5.29018	down
SDHB	Succinate dehydrogenase [ubiquinone] iron-sulfur subunit, mitochondrial	P21912	26.0052	25.0152	24.9807	24.762	25.3812	24.6152	-0.549637	0.807376	none
PCMT1	Protein-L-isoaspartate O-methyltransferase;Protein-L-isoaspartate(D-aspartate) O-methyltransferase	P22061	25.2818	23.8573	25.1939	26.0171	25.9147	26.0592	1.07305	1.36287	up
GART	Trifunctional purine biosynthetic protein adenosine-3;Phosphoribosylamine--glycine ligase;Phosphoribosylformylglycinamidine cyclo-ligase;Phosphoribosylglycinamide formyltransferase	P22102	27.0547	26.7446	26.76	27.2703	27.3116	27.2266	0.189288	0.702145	none
PAICS	Multifunctional protein ADE2;Phosphoribosylaminoimidazole-succinocarboxamide synthase;Phosphoribosylaminoimidazole carboxylase	P22234	27.0658	26.8865	26.7704	27.413	27.2696	27.3421	0.204329	0.931443	none
UBA1	Ubiquitin-like modifier-activating enzyme 1	P22314	27.5193	27.5098	26.833	28.6461	28.3862	28.2072	0.860711	2.15602	none
NME1-NME2	Nucleoside diphosphate kinase;Nucleoside diphosphate kinase B	P22392	27.8763	27.948	27.9267	27.7756	27.3701	27.7939	-0.531063	1.46257	none
HNRNPA2B1	Heterogeneous nuclear ribonucleoproteins A2/B1	P22626	29.5201	29.0464	29.0045	29.2175	29.048	29.4557	-0.281046	1.10207	none
UQCRC2	Cytochrome b-c1 complex subunit 2, mitochondrial	P22695	27.8975	27.326	27.2928	27.144	26.8916	27.1319	-0.687014	2.84569	none
SFPQ	Splicing factor, proline- and glutamine-rich	P23246	28.3608	27.7167	27.6826	29.1	28.9149	29.0667	0.811599	2.96055	none
PPIB	Peptidyl-prolyl cis-trans isomerase B	P23284	27.9248	27.9175	27.8505	27.6515	27.436	27.5159	-0.621244	2.10559	none
RPS3	40S ribosomal protein S3	P23396	29.3543	28.9522	28.9105	29.0438	28.6917	28.9757	-0.488481	2.39739	none
GCSH	Glycine cleavage system H protein, mitochondrial	P23434	29.7099	29.378	29.4582	28.6535	28.425	28.6217	-1.27123	3.89393	down
JAK1	Tyrosine-protein kinase JAK1	P23458	25.527	25.0681	24.9578	25.7353	25.6235	25.8569	0.405022	1.91563	none
AHCY	Adenosylhomocysteinase	P23526	27.4101	26.8454	26.8969	27.663	27.3997	27.826	0.338673	1.34386	none
CFL1	Cofilin-1	P23528	31.3991	31.0447	30.886	31.5883	31.1506	31.5777	-0.101672	0.356563	none
EIF4B	Eukaryotic translation initiation factor 4B	P23588				23.2996	22.8569	23.5433	1.89069	3.81474	up
RRM1	Ribonucleoside-diphosphate reductase large subunit	P23921	23.647	22.9463	23.0717	23.6623	22.9383	23.2505	0.0206498	0.0407886	none
ACP1	Low molecular weight phosphotyrosine protein phosphatase	P24666	23.6118			25.2008	25.1535	25.1518	3.25313	2.07597	up
ACAT1	Acetyl-CoA acetyltransferase, mitochondrial	P24752	29.0945	28.6086	28.7424	28.6386	28.523	28.5328	-0.556364	2.34297	none
TNC	Tenascin	P24821	33.6075	33.2961	33.3216	32.2345	32.0878	32.2178	-1.73328	4.50664	down
MPST	3-mercaptopyruvate sulfurtransferase;Sulfurtransferase	P25325	23.1864	22.9086	22.6291	22.6463	22.1505	22.4905	-0.491933	2.19684	none
RPS12	40S ribosomal protein S12	P25398	29.5304	29.1497	29.077	28.898	28.5094	28.783	-0.842251	3.3694	none
ATP5A1	ATP synthase subunit alpha, mitochondrial	P25705	28.7179	28.3674	28.004	26.6476	25.9073	26.6109	-2.2154	3.92682	down
ITGA3	Integrin alpha-3;Integrin alpha-3 heavy chain;Integrin alpha-3 light chain	P26006	24.7735	24.453	24.2519	25.3074	25.1258	25.4353	0.675439	2.7718	none
MSN	Moesin	P26038	33.7271	33.2291	33.3178	31.061	30.5815	30.9598	-3.03021	4.86064	down
RPL13	60S ribosomal protein L13	P26373	24.2456	25.1556	25.0033	26.8788	26.8001	26.8748	1.88423	2.28818	up
S100A4	Protein S100-A4	P26447	25.9715	25.5836	25.3297				-2.90542	4.9227	down
HMGB2	High mobility group protein B2	P26583	31.3583	31.0291	30.9229	27.7794	27.4239	27.4596	-3.88576	5.29018	down
PTBP1	Polypyrimidine tract-binding protein 1	P26599	25.5784	25.5705	25.5314	27.895	27.8101	28.2283	2.20578	3.89894	up
TARS	Threonine--tRNA ligase, cytoplasmic	P26639	26.9617	25.9643	26.2696	27.2019	27.4811	27.0795	0.638624	1.34167	none
EEF1G	Elongation factor 1-gamma	P26641	29.0511	28.8135	28.7253	29.0332	28.8105	29.0564	-0.212979	1.04604	none
YWHAQ	14-3-3 protein theta	P27348	27.2754	26.997	26.8974	27.2865	27.2142	27.4238	0.0189837	0.0555215	none
RPL10	60S ribosomal protein L10	P27635	28.7637	28.3042	28.2396	29.6755	29.0761	29.457	0.650746	2.38534	none
RPA1	Replication protein A 70 kDa DNA-binding subunit;Replication protein A 70 kDa DNA-binding subunit, N-terminally processed	P27694	24.7213		23.0379	24.8357	24.6783	24.8031	1.2357	1.33649	up
APEX1	DNA-(apurinic or apyrimidinic site) lyase;DNA-(apurinic or apyrimidinic site) lyase, mitochondrial	P27695	24.3357	24.6965	23.9976	24.3143	23.81	24.7496	-0.143767	0.182537	none
CAD	CAD protein;Glutamine-dependent carbamoyl-phosphate synthase;Aspartate carbamoyltransferase;Dihydroorotase	P27708	28.2808	28.1162	28.0509	26.3887	26.148	26.3246	-2.09618	4.61575	down
MAP4	Microtubule-associated protein;Microtubule-associated protein 4	P27816	21.9419		22.722	26.7434	26.4203	26.925	4.583	3.7311	up
POLD1	DNA polymerase;DNA polymerase delta catalytic subunit	P28340	25.2206	25.3631	25.0974	24.2603	23.6797	23.6916	-1.45387	2.9964	down
MAPK1	Mitogen-activated protein kinase 1	P28482	23.0773	22.6537		23.2654	22.4063	22.7526	0.57127	0.493357	none
CTGF	Connective tissue growth factor	P29279	29.8645	29.6375	29.3614	25.2586	25.5509	25.5335	-4.42382	4.9227	down
EPHA2	Ephrin type-A receptor 2	P29317			20.9532	26.0091	25.8914	25.9206	4.24362	4.58384	up
TKT	Transketolase	P29401	28.2115	27.7072	27.3734	29.6677	29.5028	29.519	1.49422	3.85646	up
EEF1D	Elongation factor 1-delta	P29692	22.5662	22.592	23.5877	27.5421	27.2618	27.5368	4.39726	3.69179	up
PRDX6	Peroxiredoxin-6	P30041	29.2628	29.0031	29.0065	28.9354	29.0136	29.1532	-0.380769	1.4037	none
BLVRB	Flavin reductase (NADPH)	P30043				24.5901	24.3458	24.3697	2.76853	4.5476	up
PRDX5	Peroxiredoxin-5, mitochondrial	P30044	26.7446	26.158	25.9092	26.9984	27.0364	26.9355	0.51287	1.75087	none
PRDX3	Thioredoxin-dependent peroxide reductase, mitochondrial	P30048	24.8397	24.7237	24.7473	24.991	24.5803	25.0376	-0.0176791	0.036791	none
RPL12	60S ribosomal protein L12	P30050	29.4207	29.2521	29.2771	28.5539	28.0867	28.4378	-1.26927	3.4688	down
ECHS1	Enoyl-CoA hydratase, mitochondrial	P30084			26.7436	28.0074	28.035	28.1417	5.3307	1.37511	up
CMPK1	UMP-CMP kinase	P30085		24.5465			22.8392		0.0509724	0.0177583	none
PEBP1	Phosphatidylethanolamine-binding protein 1;Hippocampal cholinergic neurostimulating peptide	P30086	24.7353	24.2526	24.6796	24.8034	25.1348	24.5171	0.149755	0.214588	none
PDIA3	Protein disulfide-isomerase A3	P30101				24.2397	24.1975	24.5541	3.01006	4.62028	up
PPP2R1A	Serine/threonine-protein phosphatase 2A 65 kDa regulatory subunit A alpha isoform	P30153	25.6111	25.2008	24.9577	25.6885	25.5279	25.6036	0.202296	0.989969	none
AXL	Receptor protein-tyrosine kinase;Tyrosine-protein kinase receptor UFO	P30530				26.7571	26.3642	26.8027	5.02715	4.9227	up
ADSL	Adenylosuccinate lyase	P30566	24.2931	23.2363	23.5051	24.1332	23.7467	23.9664	0.201154	0.444528	none
SRI	Sorcin	P30626	22.5903			26.1464	25.9757	25.72	4.09805	4.29624	up
MAT2A	S-adenosylmethionine synthase isoform type-2	P31153	25.5295	25.5712	25.6156	26.91	26.115	26.4279	0.737051	1.66712	none
CPS1	Carbamoyl-phosphate synthase [ammonia], mitochondrial	P31327	31.2111	30.9897	30.9843	29.536	29.3646	29.5099	-1.97357	4.58384	down
SDC4	Syndecan-4	P31431	23.605	23.6514	23.7842	25.8495	25.5639	25.9324	1.98899	3.52796	up
DNAJA1	DnaJ homolog subfamily A member 1	P31689				24.86	24.9402	24.8171	3.05065	2.34297	up
UQCRC1	Cytochrome b-c1 complex subunit 1, mitochondrial	P31930	23.8411	23.7253	24.4192				-1.65642	2.30653	down
ATIC	Bifunctional purine biosynthesis protein PURH;Phosphoribosylaminoimidazolecarboxamide formyltransferase;IMP cyclohydrolase	P31939	22.115	22.4702	21.2349	25.4385	24.8195	25.6352	3.29955	3.50255	up
HNRNPH1	Heterogeneous nuclear ribonucleoprotein H;Heterogeneous nuclear ribonucleoprotein H, N-terminally processed	P31943	27.2364	27.0046	26.748	27.3661	27.3227	27.7339	0.24287	0.758522	none
YWHAB	14-3-3 protein beta/alpha;14-3-3 protein beta/alpha, N-terminally processed	P31946	27.695	27.2789	27.0219	28.0301	27.6973	28.0493	0.339607	1.53111	none
STIP1	Stress-induced-phosphoprotein 1	P31948	27.0042	27.1022	26.9792	28.5104	28.0893	28.5554	1.09957	2.67753	up
S100A11	Protein S100-A11;Protein S100-A11, N-terminally processed	P31949	27.4041	26.6435	26.4335	28.5795	27.7026	28.3338	1.13029	2.35839	up
L1CAM	Neural cell adhesion molecule L1	P32004	23.4342	26.1279		29.6396	29.487	29.7519	5.89948	2.18798	up
PRDX2	Peroxiredoxin-2	P32119	27.7523	26.857	26.959	27.2643	27.0702	27.142	-0.263414	0.767179	none
RPL9	60S ribosomal protein L9	P32969				24.6101	24.0137	24.0958	2.34749	3.07681	up
KIF5B	Kinesin-1 heavy chain	P33176	24.3171	23.2521	23.5724	24.5841	23.867	24.6666	0.57903	1.15729	none
DUT	Deoxyuridine 5-triphosphate nucleotidohydrolase, mitochondrial	P33316	23.5755	23.0521	23.09	24.6013	23.8231	24.013	0.844016	2.36735	none
RNASE4	Ribonuclease 4	P34096	25.8504	26.053	24.9454	27.0958	26.6947	26.1832	0.859709	1.25033	none
SHMT2	Serine hydroxymethyltransferase, mitochondrial;Serine hydroxymethyltransferase	P34897	23.0966	22.9108	22.9861	23.8977	23.3896	23.9145	0.689717	2.14235	none
HSPA4	Heat shock 70 kDa protein 4	P34932	29.3211	29.1299	29.152	29.7334	29.5356	29.7478	0.129596	0.461589	none
GPC1	Glypican-1;Secreted glypican-1	P35052	26.9994	26.7021	26.7818	26.5451	26.6587	26.3926	-0.504471	1.5973	none
CTNNA1	Catenin alpha-1	P35221				24.6042	24.2509	24.4123	2.95283	5.09277	up
SERPINB6	Serpin B6	P35237	23.5222	23.7846	22.7812	24.0872	23.3748	24.428	0.540759	0.766439	none
RDX	Radixin	P35241	29.7384	29.4431	29.1885	25.8058	25.0705	24.9136	-4.43411	4.71278	down
RPL22	60S ribosomal protein L22	P35268	29.1741	29.2784	28.8601	28.332	27.0102	27.9314	-1.63699	2.45028	down
MYH9	Myosin-9	P35579	33.1288	32.8452	32.7552	31.633	31.2704	31.5591	-1.89779	4.61575	down
BSG	Basigin	P35613	27.3471	26.5379	26.7442	26.9416	26.7964	26.9527	-0.198206	0.60544	none
FUS	RNA-binding protein FUS	P35637	27.2566	26.6748	26.8782	26.3847	25.0664	25.7482	-1.39306	2.3353	down
PSMC2	26S protease regulatory subunit 7	P35998	23.4108	22.4429	22.6949	24.2494	23.515	23.9787	1.01704	2.35839	up
MAP2K2	Dual specificity mitogen-activated protein kinase kinase 2;Dual specificity mitogen-activated protein kinase kinase 1	P36507	23.5433	23.7958	23.1076				-0.495935	0.496212	none
RPL4	60S ribosomal protein L4	P36578	28.4321	28.0012	27.9245	29.0907	28.4356	28.7825	0.357229	1.34282	none
PPP1CC	Serine/threonine-protein phosphatase;Serine/threonine-protein phosphatase PP1-gamma catalytic subunit;Serine/threonine-protein phosphatase PP1-alpha catalytic subunit	P36873	25.2993	24.938	24.9076	24.7852	24.5792	24.5211	-0.538776	2.35979	none
DLST	Dihydrolipoyllysine-residue succinyltransferase component of 2-oxoglutarate dehydrogenase complex, mitochondrial	P36957	28.7939	28.5479	27.4489	29.5706	28.9292	29.6742	0.816214	1.25033	none
SRP14	Signal recognition particle 14 kDa protein	P37108	28.2364	27.9692	27.9177	27.9169	27.8012	27.8707	-0.448172	2.16286	none
TAGLN2	Transgelin-2	P37802	26.8189	26.6366	26.6811	27.9127	27.7423	28.0959	0.966193	2.85248	none
TALDO1	Transaldolase	P37837	24.0314	24.4471	24.0237	24.1695	23.3534	24.1004	-0.369992	0.607245	none
RBMX	RNA-binding motif protein, X chromosome;RNA-binding motif protein, X chromosome, N-terminally processed;RNA-binding motif protein, X-linked-like-2	P38159	25.008	25.139	24.9091	25.7864	25.2575	25.7042	0.423964	1.17265	none
HSPA9	Stress-70 protein, mitochondrial	P38646	27.6235	27.4115	27.2225	29.3141	29.1894	29.0678	1.48405	4.02951	up
EIF4A3	Eukaryotic initiation factor 4A-III;Eukaryotic initiation factor 4A-III, N-terminally processed	P38919	24.4423	24.8768	25.0037	26.5467	26.5492	26.6334	1.64348	2.46643	up
RPS19	40S ribosomal protein S19	P39019	25.4401	24.7178	24.6061	25.4213	24.6817	25.5666	0.172613	0.314894	none
RPL3	60S ribosomal protein L3	P39023	27.5791	26.8904	26.8096	27.6752	27.5237	27.6167	0.271026	1.06477	none
COL18A1	Collagen alpha-1(XVIII) chain;Endostatin	P39060	28.9959	28.5228	28.2907	28.5879	28.5361	28.4578	-0.376135	1.5973	none
FEN1	Flap endonuclease 1	P39748	25.3431	25.4776	24.932	26.1882	25.7588	26.0079	0.578224	1.6881	none
IL6ST	Interleukin-6 receptor subunit beta	P40189		22.6441		26.3013	24.8745	26.0982	3.51348	2.89519	up
TXLNA	Alpha-taxilin	P40222	25.2861	24.2738	24.8613	24.5069	24.5822	24.5442	-0.374559	0.758522	none
CCT6A	T-complex protein 1 subunit zeta	P40227	26.7995	26.5044	25.49	27.1139	27.2594	28.0145	0.980666	1.34118	none
RPL13a	60S ribosomal protein L13a;Putative 60S ribosomal protein L13a protein RPL13AP3	P40429	23.6829		24.3438	25.0822	24.6544	25.2551	1.81802	1.07251	none
STAT3	Signal transducer and activator of transcription 3;Signal transducer and activator of transcription	P40763	26.818	26.9122	26.7493	27.9052	27.7454	28.0147	0.821452	2.3353	none
MDH2	Malate dehydrogenase, mitochondrial;Malate dehydrogenase	P40926	26.985	26.3954	25.7996	28.1923	28.7203	28.1788	1.72631	2.64829	up
EIF2S3	Eukaryotic translation initiation factor 2 subunit 3;Putative eukaryotic translation initiation factor 2 subunit 3-like protein	P41091	27.7176	27.5291	27.5301	27.404	27.1701	27.3252	-0.537582	2.24444	none
WNT5A	Protein Wnt-5a;Protein Wnt;Protein Wnt-5b	P41221				24.1455	24.1384	24.1695	1.97186	4.50753	up
NAA10	N-alpha-acetyltransferase 10;N-alpha-acetyltransferase 11	P41227	25.5081	25.4831	25.3165	24.8789	24.1219	24.8344	-0.950415	2.32195	none
GARS	Glycine--tRNA ligase	P41250	25.892	25.7025	25.4675	26.3805	26.4095	26.2181	0.47246	1.74708	none
IARS	Isoleucine--tRNA ligase, cytoplasmic	P41252	25.5326	24.0728	25.0819	26.6769	26.8858	26.6298	1.66715	2.23342	up
SLC19A1	Folate transporter 1	P41440				24.2156	23.972	24.2768	2.31575	3.88471	up
RPS27	40S ribosomal protein S27	P42677	29.1146	28.7234	28.8601	30.1347	29.8526	30.1815	0.81325	2.84256	none
LRPPRC	Leucine-rich PPR motif-containing protein, mitochondrial	P42704	28.4217	27.9541	27.801	27.9585	27.7071	27.9062	-0.471926	2.35839	none
ACAA2	3-ketoacyl-CoA thiolase, mitochondrial	P42765	27.097	26.8027	26.9144	26.7473	26.8012	26.5413	-0.456848	1.44945	none
PAFAH1B1	Platelet-activating factor acetylhydrolase IB subunit alpha	P43034	25.8579	25.4405	25.8301	28.6902	28.3384	28.4663	2.56031	4.25314	up
MCAM	Cell surface glycoprotein MUC18	P43121				26.9833	26.2853	26.5741	5.44127	5.09277	up
VDAC2	Voltage-dependent anion-selective channel protein 2	P45880	25.4133		24.6263	26.7459	26.669	26.9467	3.00187	1.26433	none
USP5	Ubiquitin carboxyl-terminal hydrolase 5	P45974	24.0172		23.5385	26.4128	26.1609	26.1737	3.02575	2.48133	up
RECQL	ATP-dependent DNA helicase Q1	P46063	27.6596	27.0906	27.1568	27.1751	26.8492	27.3251	-0.419493	1.60346	none
NOP2	Probable 28S rRNA (cytosine(4447)-C(5))-methyltransferase	P46087				23.2516	22.9447	23.3643	1.4264	1.8455	up
RPL27A	60S ribosomal protein L27a	P46776	26.9579	26.7964	26.4618	27.2125	26.8344	27.3641	0.17831	0.552934	none
RPL5	60S ribosomal protein L5	P46777	28.1314	28.1247	28.2769	29.4628	29.2113	29.4568	0.890019	2.28639	none
RPL21	60S ribosomal protein L21	P46778	24.7305	24.6065	24.4977	26.6429	25.1508	25.4106	0.990146	1.40801	none
RPL28	60S ribosomal protein L28	P46779	27.2112	26.7282	26.4352	26.8118	26.5862	26.6803	-0.310241	1.35648	none
RPS9	40S ribosomal protein S9	P46781	28.1588	28.1284	27.9327	28.269	27.9144	28.3365	-0.177414	0.552188	none
RPS5	40S ribosomal protein S5;40S ribosomal protein S5, N-terminally processed	P46782	28.4753	27.857	27.6008	27.6827	27.5052	27.7895	-0.582264	2.00896	none
RPS10	40S ribosomal protein S10	P46783	27.5932	26.9043	26.757	27.1293	26.6566	27.2932	-0.284479	0.757789	none
IQGAP1	Ras GTPase-activating-like protein IQGAP1	P46940	25.4237	25.9081	25.7498	27.4872	27.272	28.5732	1.87477	2.14562	up
CAPZB	F-actin-capping protein subunit beta	P47756	26.5115	25.943	25.7778	26.4431	26.0585	26.4801	0.0649615	0.193218	none
EIF1AX	Eukaryotic translation initiation factor 1A, X-chromosomal;Eukaryotic translation initiation factor 1A, Y-chromosomal	P47813	28.8142	28.2281	28.0747	26.9445	26.5456	26.7366	-1.8809	4.35381	down
QARS	Glutamine--tRNA ligase	P47897	22.9662	22.2888		25.0394	25.1439	25.0124	2.64334	3.96645	up
RPL29	60S ribosomal protein L29	P47914	25.3566	24.6017	24.8877	26.0545	25.8658	26.0965	0.906843	2.71856	none
CCT5	T-complex protein 1 subunit epsilon	P48643	24.9903	25.6982	25.2884	26.2095	26.0212	26.2368	0.668794	1.08497	none
MARCKSL1	MARCKS-related protein	P49006				25.7032	25.4594	25.653	4.11992	4.5476	up
RPL34	60S ribosomal protein L34	P49207	23.7167	23.3006	21.6787	26.4243	26.0287	26.2833	3.24048	2.92867	up
NASP	Nuclear autoantigenic sperm protein	P49321		23.5139	22.7776	25.2933	25.2609	25.5818	2.38076	2.6469	up
FASN	Fatty acid synthase;[Acyl-carrier-protein] S-acetyltransferase;[Acyl-carrier-protein] S-malonyltransferase;3-oxoacyl-[acyl-carrier-protein] synthase;3-oxoacyl-[acyl-carrier-protein] reductase;3-hydroxyacyl-[acyl-carrier-protein] dehydratase;Enoyl-[acyl-carrier-protein] reductase;Oleoyl-[acyl-carrier-protein] hydrolase	P49327	31.6673	31.3719	31.4238	30.4	30.1205	30.3725	-1.60226	4.23373	down
CCT3	T-complex protein 1 subunit gamma	P49368	28.7219	28.2641	28.2018	28.9111	28.5097	28.9399	0.0904479	0.320143	none
ARRB1	Beta-arrestin-1	P49407	24.4424	24.5468	23.7295	24.1928	23.1616	23.2189	-0.786334	1.27942	none
TUFM	Elongation factor Tu, mitochondrial	P49411	30.6046	30.0618	29.9334	29.8755	29.6168	29.7697	-0.814261	3.15247	none
SRP9	Signal recognition particle 9 kDa protein	P49458	26.2477	26.4495	26.2162	26.5245	27.1658	26.4796	0.217449	0.280974	none
AARS	Alanine--tRNA ligase, cytoplasmic	P49588	24.4089	23.7876	25.0816	27.2301	26.6819	26.5246	2.22988	2.44494	up
CARS	Cysteine--tRNA ligase, cytoplasmic	P49589				25.2803	25.0964	25.2549	3.59615	3.59031	up
VEGFC	Vascular endothelial growth factor C	P49767	25.1595	24.8553	25.1238	26.5435	26.3005	26.9688	1.39212	2.81903	up
HINT1	Histidine triad nucleotide-binding protein 1	P49773	26.3786	25.7531	26.0302	28.9384	29.0732	28.7209	2.6087	4.19669	up
RANBP2	E3 SUMO-protein ligase RanBP2	P49792	26.5497	26.8364	27.4603	22.2613	22.9306	23.0188	-4.33104	3.50291	down
NT5C2	Cytosolic purine 5-nucleotidase	P49902	24.1929	23.4573	23.3955	24.5729	24.4933	24.6974	0.820752	2.59274	none
CRIP1	Cysteine-rich protein 1	P50238	28.5198	28.2896	28.6584	27.7422	27.0748	27.5943	-1.28881	2.63705	down
MMP14	Matrix metalloproteinase-14	P50281				24.1914	24.119	24.3671	2.18893	4.17626	up
GDI2	Rab GDP dissociation inhibitor beta;Rab GDP dissociation inhibitor alpha	P50395	24.4852	23.7893	23.929	24.2807	24.3015	24.155	0.0913081	0.234965	none
CPT1A	Carnitine O-palmitoyltransferase 1, liver isoform	P50416	24.6194	23.7681	23.7637	23.9327	23.8231		-0.62288	0.792872	none
SERPINH1	Serpin H1	P50454	24.9024	24.2367	24.6603	24.6204	24.0389	24.2425	-0.398806	1.09724	none
METAP2	Methionine aminopeptidase 2	P50579	24.6533	24.1994	24.306				-1.75286	2.27615	down
HLCS	Biotin--protein ligase;Biotin--[methylmalonyl-CoA-carboxytransferase] ligase;Biotin--[propionyl-CoA-carboxylase [ATP-hydrolyzing]] ligase;Biotin--[methylcrotonoyl-CoA-carboxylase] ligase;Biotin--[acetyl-CoA-carboxylase] ligase	P50747	28.5935	27.7846	27.5924	25.9343	25.9365	26.1915	-2.1941	3.84255	down
RPL14	60S ribosomal protein L14	P50914	25.748	25.6119	25.8605	26.1549	25.7683	25.9622	0.0544061	0.102817	none
CCT8	T-complex protein 1 subunit theta	P50990	26.6027	26.3293	26.382	26.6901	26.7792	26.7727	0.104985	0.300114	none
CCT4	T-complex protein 1 subunit delta	P50991	27.3679	26.9729	26.726	27.3948	26.8965	27.3792	-0.0278485	0.0723294	none
GALK1	Galactokinase	P51570	25.6131	24.9277	24.8063	24.8223	24.5551	24.5838	-0.583531	2.16286	none
SSR4	Translocon-associated protein subunit delta	P51571	27.9939	28.1308	27.7761	25.7527	25.4166	25.9631	-2.47102	4.0735	down
LUM	Lumican	P51884	24.4247	24.2023	24.6137	23.7679	24.2914	24.0716	-0.460087	0.758522	none
HNRNPA3	Heterogeneous nuclear ribonucleoprotein A3	P51991	27.7254	27.4414	27.1326	26.9565	26.7812	27.0111	-0.749059	2.93118	none
PGD	6-phosphogluconate dehydrogenase, decarboxylating	P52209	24.1899		23.9393	24.401	23.8697	24.5842	1.18801	0.598576	none
HNRNPM	Heterogeneous nuclear ribonucleoprotein M	P52272	26.4378	26.4684	26.247	26.7819	26.7949	26.7365	0.183419	0.517176	none
KPNA2	Importin subunit alpha-1	P52292	25.3749	24.9554	24.9394	24.4595	24.0334	24.9012	-0.740176	1.84945	none
ARHGDIA	Rho GDP-dissociation inhibitor 1	P52565				26.7535	26.7491	26.7768	4.69972	5.09277	up
HNRNPF	Heterogeneous nuclear ribonucleoprotein F;Heterogeneous nuclear ribonucleoprotein F, N-terminally processed	P52597	28.0559	27.7186	27.586	29.1268	28.6955	29.0299	0.874226	3.29827	none
SMS	Spermine synthase	P52788				24.6262	24.2372	24.638	3.44072	4.22728	up
MRPL12	39S ribosomal protein L12, mitochondrial	P52815	22.5395	23.4956	24.0676	27.4333	27.0574	26.6667	3.54965	2.73615	up
STC1	Stanniocalcin-1	P52823	28.7171	28.4731	28.3981	29.5588	29.3784	29.5347	0.640065	2.82016	none
CAPZA1	F-actin-capping protein subunit alpha-1	P52907	23.3022	22.8373	23.0783	23.6775	23.5963	24.049	0.651639	1.8656	none
CRIP2	Cysteine-rich protein 2	P52943	27.6122	27.5088	27.1862	27.0067	26.4418	26.533	-1.00066	2.86488	down
BLVRA	Biliverdin reductase A	P53004	23.1427	23.2268	23.1458	24.5493	24.2513	24.2662	1.11768	2.75164	up
SLC25A1	Tricarboxylate transport protein, mitochondrial	P53007	24.6252	25.862	25.5192	27.1697	27.2705	27.337	1.73532	1.8455	up
ACLY	ATP-citrate synthase	P53396	26.2354	25.5927	26.0147	26.3765	26.2291	26.2864	0.168285	0.435531	none
COPB1	Coatomer subunit beta	P53618	28.0896	27.6724	27.571	26.7273	26.8125	26.8369	-1.22355	3.59414	down
COPA	Coatomer subunit alpha;Xenin;Proxenin	P53621	27.4661	27.3024	27.1347	27.9031	27.619	27.5817	0.152297	0.581301	none
CTSC	Dipeptidyl peptidase 1;Dipeptidyl peptidase 1 exclusion domain chain;Dipeptidyl peptidase 1 heavy chain;Dipeptidyl peptidase 1 light chain	P53634	27.8618	27.1646	27.0301	26.6642	26.3376	26.8719	-0.950662	2.59583	none
SLC16A1	Monocarboxylate transporter 1	P53985	26.5372	26.4024	26.2427	27.1858	26.9607	27.1468	0.492547	2.18171	none
SUB1	Activated RNA polymerase II transcriptional coactivator p15	P53999	24.1264	24.0293	24.3494	24.8586	24.978	24.8864	0.634866	1.39548	none
RARS	Arginine--tRNA ligase, cytoplasmic	P54136	24.6911	24.2002	23.9317	25.7425	25.4381	25.3107	1.10126	3.14141	up
AK2	Adenylate kinase 2, mitochondrial;Adenylate kinase 2, mitochondrial;Adenylate kinase 2, mitochondrial, N-terminally processed	P54819	25.0275	25.0578	25.1638	26.1994	25.8405	26.0148	0.782564	2.05333	none
EIF5	Eukaryotic translation initiation factor 5	P55010				25.2106	24.6594	24.8967	2.58604	3.50338	up
CSE1L	Exportin-2	P55060	25.765	25.0181	24.8309	26.1844	25.7915	25.9098	0.601944	1.93699	none
VCP	Transitional endoplasmic reticulum ATPase	P55072	28.8027	28.6602	28.3072	29.8125	29.383	29.5665	0.672686	2.5357	none
NAP1L1	Nucleosome assembly protein 1-like 1	P55209	30.0239	29.6791	29.7256	29.1041	28.8662	28.9907	-1.16255	3.88471	down
LAMB2	Laminin subunit beta-2	P55268	26.4163	26.17	25.9421	25.7953	25.1556	25.5651	-0.83741	2.78839	none
NPEPPS	Puromycin-sensitive aminopeptidase	P55786	26.9897	26.2278	26.4105	26.1071	25.8781	25.9664	-0.747167	2.5199	none
EIF3B	Eukaryotic translation initiation factor 3 subunit B	P55884	24.4964	23.5092	23.9824	23.9299	23.9103	24.1935	-0.0637479	0.100918	none
MARS	Methionine--tRNA ligase, cytoplasmic	P56192	26.5769	26.3726	26.2436	26.663	26.3791	26.4297	-0.103615	0.419456	none
ITGA1	Integrin alpha-1	P56199				22.989	23.0926	23.1492	1.18174	0.81325	none
EIF6	Eukaryotic translation initiation factor 6	P56537	25.3159	25.2264	24.9986	26.4105	25.9262	26.0165	0.779883	2.57566	none
TMEM33	Transmembrane protein 33	P57088	27.263	26.8977	26.848	27.7918	27.7504	27.7791	0.528002	2.42049	none
EPPK1	Epiplakin	P58107	28.8344	28.4772	28.7202	24.3717	25.0453	25.2231	-4.01114	4.04936	down
MTPN	Myotrophin	P58546	25.6663	25.5232	25.2321	25.8797	26.2184	26.0347	0.406125	1.09639	none
TPI1	Triosephosphate isomerase	P60174	30.6312	30.3079	30.2471	30.7198	30.4128	30.7514	-0.161168	0.727862	none
MYL6	Myosin light polypeptide 6	P60660	26.3912	26.1341	26.0847	26.453	26.1369	26.1915	-0.1291	0.541027	none
ACTB	Actin, cytoplasmic 1;Actin, cytoplasmic 1, N-terminally processed	P60709	33.6342	33.1993	33.2233	34.4651	34.1583	34.4467	0.448286	2.08076	none
EIF4A1	Eukaryotic initiation factor 4A-I	P60842	29.3003	28.9483	29.0437	29.3926	29.292	29.3464	-0.0853246	0.307255	none
RPS20	40S ribosomal protein S20	P60866	26.6327	26.3453	26.2558	27.3382	26.7962	27.2032	0.489887	2.04086	none
PRPS1	Ribose-phosphate pyrophosphokinase 1;Ribose-phosphate pyrophosphokinase 3	P60891	25.364	24.8409	24.3848	25.1502	24.7487	24.9622	-0.031791	0.0665994	none
S100A10	Protein S100-A10	P60903	27.3296	26.8616	26.8112	28.2893	27.426	27.645	0.543923	1.4635	none
DSTN	Destrin	P60981	25.2396	24.3479		26.8202	26.7423	27.0833	3.26494	1.49868	up
RAB10	Ras-related protein Rab-10;Ras-related protein Rab-1B;Putative Ras-related protein Rab-1C;Ras-related protein Rab-1A;Ras-related protein Rab-8B;Ras-related protein Rab-8A;Ras-related protein Rab-15	P61026	22.9207	22.5874	23.0014	25.5429	25.2032	25.6099	2.53104	4.01826	up
UBE2N	Ubiquitin-conjugating enzyme E2 N;Putative ubiquitin-conjugating enzyme E2 N-like	P61088	24.9141	24.7177	24.8029	26.3194	25.9723	26.1368	1.18188	3.37266	up
ACTR3	Actin-related protein 3;Actin-related protein 3B	P61158		23.3931	23.2355	23.9286	23.0588	23.5201	0.248916	0.362924	none
ACTR2	Actin-related protein 2	P61160	25.6589	25.6752	25.4586	26.2677	25.9159	26.0462	0.31227	1.10891	none
RPS3A	40S ribosomal protein S3a	P61247	28.0003	27.8194	27.5011	27.365	27.2263	27.333	-0.715468	2.84049	none
RPL26	60S ribosomal protein L26;60S ribosomal protein L26-like 1	P61254	25.5238	24.7062	24.4621	24.814	24.5575	25.0462	-0.211157	0.456414	none
RPL15	Ribosomal protein L15;60S ribosomal protein L15	P61313	26.3088	25.9315	25.8904	27.7313	27.4012	27.5424	1.30084	4.19669	up
RPL27	60S ribosomal protein L27	P61353	25.8854	25.7229	25.8475	25.2358	25.0957	25.1767	-0.799654	2.46959	none
RHOA	Transforming protein RhoA;Rho-related GTP-binding protein RhoC	P61586				24.2595	23.6503		0.834891	0.333096	none
HSPE1	10 kDa heat shock protein, mitochondrial	P61604	26.9729	26.7163	26.6568	26.1983	26.2661	26.3651	-0.706631	2.48848	none
SEC61A1	Protein transport protein Sec61 subunit alpha isoform 1	P61619	25.6086	24.8573	24.7315	25.6061	25.3148	25.4372	0.247228	0.834465	none
B2M	Beta-2-microglobulin;Beta-2-microglobulin form pI 5.3	P61769	28.7308	27.9465	27.9779	28.9518	29.0896	29.0575	0.510885	1.54667	none
NPC2	Epididymal secretory protein E1	P61916	28.8966	28.4289	28.4002	27.8755	27.7571	27.8747	-1.02194	3.71131	down
HNRNPK	Heterogeneous nuclear ribonucleoprotein K	P61978	28.3683	27.9681	28.117	29.3501	29.0706	29.1283	0.727294	2.73615	none
YWHAG	14-3-3 protein gamma;14-3-3 protein gamma, N-terminally processed	P61981	28.3576	27.6912	27.651	28.6373	28.3624	28.6207	0.357119	1.49057	none
RPS7	40S ribosomal protein S7	P62081	27.1857	26.8332	26.7934	27.5877	27.446	27.5554	0.357123	1.90966	none
RPS8	40S ribosomal protein S8	P62241	28.5036	28.1367	28.0498	28.4824	28.3326	28.5357	-0.0685794	0.290044	none
RPS15A	40S ribosomal protein S15a	P62244	28.0465	27.7466	27.756	27.2599	26.929	27.2201	-0.960613	3.43987	none
RPS16	40S ribosomal protein S16	P62249	27.8494	27.6867	27.8644	28.5104	28.2943	28.6335	0.40071	1.20776	none
YWHAE	14-3-3 protein epsilon	P62258	28.5747	28.0243	27.8628	28.56	28.2476	28.3638	-0.0490812	0.166427	none
RPS14	40S ribosomal protein S14	P62263	26.99	26.5388	26.5401	27.0502	26.7636	27.0469	0.049013	0.189907	none
RPS23	40S ribosomal protein S23	P62266	27.3728	26.8045	26.7976	27.6141	27.3399	27.8167	0.360947	1.35648	none
RPS18	40S ribosomal protein S18	P62269	26.5327	26.1225	26.3392	25.9972	26.1173	25.9799	-0.484577	1.51612	none
RPS13	40S ribosomal protein S13	P62277	27.3681	26.8788	26.8078	26.2055	25.786	26.0902	-1.19128	3.90985	down
RPS11	40S ribosomal protein S11	P62280	27.9205	27.507	27.5094	28.032	27.6807	27.9131	-0.0307631	0.112867	none
SNRPD1	Small nuclear ribonucleoprotein Sm D1	P62314	26.1713	25.8425	25.5733	25.8699	25.4542	25.9248	-0.277966	1.14826	none
SNRPD2	Small nuclear ribonucleoprotein Sm D2	P62316	26.1731	25.6666	25.8199	25.4493	25.6592	25.1807	-0.6166	1.57224	none
SNRPD3	Small nuclear ribonucleoprotein Sm D3	P62318	27.3605	27.1594	27.1277	27.0931	26.9361	26.9679	-0.445773	1.95878	none
RPL7A	60S ribosomal protein L7a	P62424	25.6439	25.718	24.5604	27.4598	26.5299	27.4383	1.65081	2.26711	up
CNBP	Cellular nucleic acid-binding protein	P62633	30.1707	29.7098	29.3655	28.3466	28.1399	28.5804	-1.71633	3.81632	down
RPS4X	40S ribosomal protein S4, X isoform	P62701	28.7081	28.3093	28.4232	28.2307	27.9245	28.0321	-0.703052	2.79515	none
RPL23A	60S ribosomal protein L23a	P62750	24.7996	24.2612	24.1741	24.965	25.2559	25.9548	0.858027	1.50911	none
RPS6	40S ribosomal protein S6	P62753	27.6269	27.2807	27.2924	28.1837	27.6983	28.1498	0.353355	1.44567	none
HIST1H4A	Histone H4	P62805	28.3105	28.334	28.1045	29.0312	28.6584	28.8434	0.296506	1.06289	none
RAN	GTP-binding nuclear protein Ran	P62826	30.2003	30.1712	29.8479	30.3693	30.0109	30.4229	-0.182258	0.582134	none
RPL23	60S ribosomal protein L23	P62829	25.8963	26.6538	26.72	28.9112	28.8488	28.7563	2.16206	2.56017	up
RPS25	40S ribosomal protein S25	P62851	27.3492	27.1552	26.8847	27.2365	27.0384	27.2215	-0.194938	0.932036	none
RPS28	40S ribosomal protein S28	P62857	26.8623	26.7252	26.7036	26.8377	26.4551	26.8108	-0.272501	1.01914	none
GNB1	Guanine nucleotide-binding protein G(I)/G(S)/G(T) subunit beta-1;Guanine nucleotide-binding protein G(I)/G(S)/G(T) subunit beta-2;Guanine nucleotide-binding protein subunit beta-4	P62873	24.5473	24.1676	24.259	25.5394	25.1804	25.5678	0.984335	3.25663	none
RPL30	60S ribosomal protein L30	P62888	28.677	28.4762	28.4698	27.6071	27.2255	27.3924	-1.4032	3.92682	down
RPL10A	60S ribosomal protein L10a	P62906	29.8401	29.5623	29.6148	29.1465	28.8684	29.0503	-0.988003	3.42802	none
RPL32	60S ribosomal protein L32	P62910	25.0384	24.4112	24.1276	24.0741	24.0233	24.0588	-0.566564	1.89311	none
RPL11	60S ribosomal protein L11	P62913	27.1393	27.0928	26.7519	27.3893	26.9427	27.2829	-0.0174665	0.0410697	none
RPL8	60S ribosomal protein L8	P62917	25.2813	24.7824	24.8953	26.9676	26.9475	26.881	1.77201	4.21743	up
PPIA	Peptidyl-prolyl cis-trans isomerase A;Peptidyl-prolyl cis-trans isomerase A, N-terminally processed;Peptidyl-prolyl cis-trans isomerase	P62937	32.5227	32.1877	32.1716	32.9244	32.5016	32.9371	0.00170925	0.00482653	none
FKBP1A	Peptidyl-prolyl cis-trans isomerase FKBP1A;Peptidyl-prolyl cis-trans isomerase	P62942	26.1572	25.0071	25.0788	26.5613	26.179	26.2911	0.75943	1.67499	none
RPS27A	Ubiquitin-40S ribosomal protein S27a;Ubiquitin;40S ribosomal protein S27a;Polyubiquitin-C;Ubiquitin;Ubiquitin-60S ribosomal protein L40;Ubiquitin;60S ribosomal protein L40;Polyubiquitin-B;Ubiquitin	P62979	29.7455	29.3151	29.3973	28.9287	28.6908	28.7578	-1.02112	3.59414	down
RAC1	Ras-related C3 botulinum toxin substrate 1;Ras-related C3 botulinum toxin substrate 2;Ras-related C3 botulinum toxin substrate 3	P63000	26.3879	25.8466	25.9867	26.4848	25.721	26.3062	-0.0832186	0.182537	none
AP2B1	AP-2 complex subunit beta;AP-1 complex subunit beta-1	P63010		22.6384	22.9491	26.9858	26.7087	26.792	4.35592	3.21267	up
YWHAZ	14-3-3 protein zeta/delta	P63104	27.6315	26.7886	27.0737	27.4548	27.2248	27.2541	-0.0890992	0.2137	none
SNRPN	Small nuclear ribonucleoprotein-associated protein N;Small nuclear ribonucleoprotein-associated proteins B and B	P63162	26.5498	26.4961	26.3126	26.7128	26.1669	26.4178	-0.216127	0.711317	none
DYNLL1	Dynein light chain 1, cytoplasmic;Dynein light chain 2, cytoplasmic	P63167	23.1615	23.3244	23.6809	23.5972	23.3945	24.4882	0.38028	0.41186	none
RPL38	60S ribosomal protein L38	P63173	27.4575	26.6444	27.0301	28.6634	28.7208	28.6737	1.37543	3.09515	up
RPS21	40S ribosomal protein S21	P63220	24.9555	24.7867	24.5282	25.7509	25.4142	25.4064	0.633735	2.45028	none
EIF5A	Eukaryotic translation initiation factor 5A;Eukaryotic translation initiation factor 5A-1;Eukaryotic translation initiation factor 5A-2;Eukaryotic translation initiation factor 5A-1-like	P63241	29.1603	28.7537	28.7574	29.0857	29.395	29.2023	0.0125898	0.0243923	none
GNB2L1	Guanine nucleotide-binding protein subunit beta-2-like 1;Guanine nucleotide-binding protein subunit beta-2-like 1, N-terminally processed	P63244	30.9705	30.4648	30.3807	30.5553	30.2538	30.3842	-0.60126	2.71856	none
UBE2I	SUMO-conjugating enzyme UBC9	P63279	25.6356	25.4688	25.3435	24.0984	24.3144	24.6209	-1.26072	2.79515	down
PPP2CA	Serine/threonine-protein phosphatase 2A catalytic subunit alpha isoform;Serine/threonine-protein phosphatase 2A catalytic subunit beta isoform;Serine/threonine-protein phosphatase	P67775	25.6118	25.4654	25.1073	24.9284	24.6827	24.9259	-0.681361	2.64456	none
YBX1	Nuclease-sensitive element-binding protein 1	P67809	25.9249	25.6219	25.3678	25.3106	25.1272	25.38	-0.514302	2.35839	none
TPM4	Tropomyosin alpha-4 chain	P67936	25.9553	25.1766	25.0438	27.1136	26.1035	26.6703	1.0624	2.1815	up
EEF1A1	Elongation factor 1-alpha 1;Putative elongation factor 1-alpha-like 3;Elongation factor 1-alpha	P68104	33.9519	33.584	33.4228	33.2821	32.9687	33.1974	-1.03764	3.76982	down
ACTA1	Actin, alpha skeletal muscle;Actin, alpha cardiac muscle 1;Actin, gamma-enteric smooth muscle;Actin, aortic smooth muscle	P68133	30.1687	29.6519	30.0817	31.4189	31.2279	31.3968	0.979265	2.60718	none
TUBA1B	Tubulin alpha-1B chain	P68363	33.8057	33.5072	33.4704	33.4729	33.3211	33.4102	-0.732087	3.17989	none
TUBA4A	Tubulin alpha-4A chain	P68366	26.6418	26.6235	26.6051	25.5818	25.2312	25.3796	-1.40103	3.44161	down
TUBB4B	Tubulin beta-4B chain;Tubulin beta-4A chain	P68371	33.8974	33.5534	33.6303	33.823	33.6623	33.8634	-0.461409	2.08661	none
CSNK2A1	Casein kinase II subunit alpha;Casein kinase II subunit alpha 3	P68400	28.4867	28.1385	28.165	28.0425	27.4293	27.5057	-0.874104	2.61842	none
GTF2I	General transcription factor II-I	P78347	24.8332	24.3723	24.5595	27.1358	27.1213	26.6877	2.22775	3.90985	up
CCT2	T-complex protein 1 subunit beta	P78371	26.1421	25.6802	25.3733	27.0356	26.8964	27.6091	1.25143	2.64456	up
GSTO1	Glutathione S-transferase omega-1	P78417	25.9897	25.4896	25.7657	25.6562	25.5393	25.9242	-0.203647	0.559219	none
PRKDC	DNA-dependent protein kinase catalytic subunit	P78527	34.1242	33.8643	33.8603	32.4902	32.3085	32.4407	-2.06004	4.71278	down
BASP1	Brain acid soluble protein 1	P80723	26.6433	25.9071	25.8081	27.8176	27.6726	27.9741	1.47922	3.5657	up
SARNP	SAP domain-containing ribonucleoprotein	P82979	22.8716	22.3541	22.3671	23.3589	23.0707	23.7739	0.842755	2.30653	none
RPL24	60S ribosomal protein L24	P83731	27.1146	27.022	26.5556	27.6814	27.3613	27.655	0.433986	1.63029	none
ARF1	ADP-ribosylation factor 1;ADP-ribosylation factor 3	P84077				24.5243	25.0256	24.6738	4.05777	4.61575	up
ERH	Enhancer of rudimentary homolog	P84090	24.2555	23.7993	24.1174	26.5951	26.0721	26.4466	2.17747	4.10156	up
RPL19	Ribosomal protein L19;60S ribosomal protein L19	P84098	28.238	27.3359	27.4189	27.0135	27.0383	27.1384	-0.843163	2.26224	none
HSPG2	Basement membrane-specific heparan sulfate proteoglycan core protein;Endorepellin;LG3 peptide	P98160	30.0522	29.6306	29.6314	29.0764	28.7754	28.9823	-1.16476	3.98719	down
CYCS	Cytochrome c	P99999	26.4372	25.8243	26.0282	25.6705	25.1262	25.2551	-0.907527	2.73459	none
TFAM	Transcription factor A, mitochondrial	Q00059	22.6403		23.0822	24.7604	24.5947	24.9151	2.13957	2.68824	up
SLC25A3	Phosphate carrier protein, mitochondrial	Q00325	30.1369	29.8285	29.9157	30.1049	29.8914	30.0906	-0.300276	1.35007	none
CLTC	Clathrin heavy chain;Clathrin heavy chain 1	Q00610	28.2049	27.6587	27.1165	30.1762	30.0146	29.9956	2.08745	3.81632	up
FKBP3	Peptidyl-prolyl cis-trans isomerase FKBP3	Q00688	25.6454	25.9283	25.3941	27.0304	26.7713	26.6007	0.959003	2.16926	none
SORD	Sorbitol dehydrogenase	Q00796	23.7657	22.8181	22.9123	23.9594	23.7172	23.9507	0.655072	1.928	none
HNRNPU	Heterogeneous nuclear ribonucleoprotein U	Q00839	27.9771	27.7007	27.6544	29.1296	28.8285	29.1111	0.954337	3.47867	none
SET	Protein SET;Protein SETSIP	Q01105	26.4427	25.7393	25.8945	24.74	24.6614	24.8064	-1.43519	3.71485	down
SRSF2	Serine/arginine-rich splicing factor 2;Serine/arginine-rich splicing factor 8	Q01130	23.4371	23.3072	23.4727	24.2802	23.8477	24.1027	0.606368	1.81901	none
CAP1	Adenylyl cyclase-associated protein 1;Adenylyl cyclase-associated protein	Q01518	26.987	26.9623	26.962	27.8123	27.5208	27.8429	0.51501	1.64445	none
SLC7A5	Large neutral amino acids transporter small subunit 1	Q01650	28.0933	27.4417	27.2638	28.1735	28.2132	28.0385	0.275194	0.857134	none
EWSR1	RNA-binding protein EWS	Q01844	26.7627	26.2389	26.3948	26.2278	25.7771	25.8991	-0.683032	2.51601	none
PLCB3	1-phosphatidylinositol 4,5-bisphosphate phosphodiesterase beta-3	Q01970	26.7831	26.5351	26.3003	21.5573	22.2551	22.8287	-4.42289	3.92682	down
KIF23	Kinesin-like protein;Kinesin-like protein KIF23	Q02241	26.816	26.2923	26.1545	27.4339	27.3708	27.84	0.904163	2.55848	none
RPL18A	60S ribosomal protein L18a	Q02543	24.6433	23.3347	23.7249	25.7374	25.2128	25.5538	1.48785	2.58829	up
FKBP4	Peptidyl-prolyl cis-trans isomerase FKBP4;Peptidyl-prolyl cis-trans isomerase FKBP4, N-terminally processed	Q02790	24.1158	24.075	24.5008	25.4889	25.7666	25.722	1.30449	2.23752	up
PLOD1	Procollagen-lysine,2-oxoglutarate 5-dioxygenase 1	Q02809	26.7995	25.8693	25.892	24.9783	24.2958	24.4502	-1.75735	3.28829	down
NUCB1	Nucleobindin-1	Q02818	27.9182	27.3519	27.6393	28.3385	28.3434	28.3301	0.428743	1.46842	none
RPL6	60S ribosomal protein L6	Q02878	28.1534	27.9885	27.9917	27.0058	27.2995	26.8263	-1.25175	2.68655	down
TGFBR3	Transforming growth factor beta receptor type 3	Q03167		23.1778	22.1932	27.7459	27.1939	27.6665	4.85588	4.08594	up
LMNB2	Lamin-B2	Q03252	24.6266	24.0659	23.966	25.9554	25.5399	25.7029	1.38777	4.02533	up
NOTCH2	Neurogenic locus notch homolog protein 2;Notch 2 extracellular truncation;Notch 2 intracellular domain	Q04721				25.6583	25.4835	25.1874	3.51179	3.27419	up
GLO1	Lactoylglutathione lyase	Q04760	26.3369	26.106	25.8576	26.7356	26.4485	26.6098	0.305835	1.60862	none
SSBP1	Single-stranded DNA-binding protein, mitochondrial	Q04837			24.0461	25.7584	25.3714	25.9452	1.81475	2.95931	up
YWHAH	14-3-3 protein eta	Q04917	25.2884	25.1851	25.336	25.073	25.8765	25.3434	0.0160416	0.0163621	none
PTPN11	Tyrosine-protein phosphatase non-receptor type 11	Q06124					23.0076	22.8679	0.80102	0.709237	none
PSME1	Proteasome activator complex subunit 1	Q06323	27.1113	26.8666	26.8428	28.0674	27.7462	27.6588	0.641774	2.34835	none
APLP2	Amyloid-like protein 2	Q06481	26.8097	26.0129	26.2434	26.7318	26.3186	26.4648	-0.0464314	0.106431	none
PRDX1	Peroxiredoxin-1	Q06830	32.1532	31.8067	31.6899	32.1938	31.7618	31.9281	-0.384316	1.86115	none
RPL18	60S ribosomal protein L18	Q07020		24.3782	25.4312	27.3808	27.2653	27.5129	3.16271	1.6881	up
C1QBP	Complement component 1 Q subcomponent-binding protein, mitochondrial	Q07021	30.4959	29.9481	29.9875				-7.97492	4.71278	down
CKAP4	Cytoskeleton-associated protein 4	Q07065	22.1923		22.1137	26.5594	25.7045	26.0118	3.89337	4.61575	up
SRSF1	Serine/arginine-rich splicing factor 1	Q07955	25.1403	24.2319	24.5065	25.2742	24.9203	25.272	0.407809	1.20832	none
DHX9	ATP-dependent RNA helicase A	Q08211	29.7681	29.255	29.2287	29.6986	29.4989	29.7972	-0.0994408	0.381408	none
GOLGA2	Golgin subfamily A member 2	Q08379	20.9192	19.6747		23.2852	23.0972	23.3258	2.71083	2.89663	up
LGALS3BP	Galectin-3-binding protein	Q08380	27.3319	26.9666	27.1986	27.4685	27.2149	27.1023	-0.13798	0.370371	none
MFGE8	Lactadherin;Lactadherin short form;Medin	Q08431	23.3986	23.0508	22.8516	23.149	22.9803	23.2387	-0.0126734	0.0397519	none
SSRP1	FACT complex subunit SSRP1	Q08945	26.7628	26.7713	26.7876	25.2436	25.575	25.6528	-1.4653	2.78804	down
NSUN2	tRNA (cytosine(34)-C(5))-methyltransferase	Q08J23		23.2212	22.8026	23.8046	23.4643	23.9624	1.08614	1.06477	none
AHNAK	Neuroblast differentiation-associated protein AHNAK	Q09666	30.4093	30.1631	30.1442	29.7738	29.6309	29.7007	-0.904942	3.353	none
GALNT2	Polypeptide N-acetylgalactosaminyltransferase 2;Polypeptide N-acetylgalactosaminyltransferase 2 soluble form	Q10471	24.611	24.456	24.0846			22.7513	-2.97731	2.45379	down
ILF2	Interleukin enhancer-binding factor 2	Q12905	26.4412	26.2942	25.9216	25.556	25.6836	25.515	-0.805187	2.42305	none
ILF3	Interleukin enhancer-binding factor 3	Q12906	28.7962	28.1675	28.1456	27.5245	27.4768	27.6387	-1.0938	3.34463	down
TRAP1	Heat shock protein 75 kDa, mitochondrial	Q12931	20.6433			24.4389	24.7965	24.7598	3.76753	3.5607	up
ACACA	Acetyl-CoA carboxylase 1;Biotin carboxylase	Q13085	41.125	40.8836	40.8243	39.6667	39.4055	39.6803	-2.22719	4.71278	down
PRDX4	Peroxiredoxin-4	Q13162	29.2242	28.7607	28.8416	28.348	28.2826	28.2199	-0.961086	3.29223	none
CBX3	Chromobox protein homolog 3	Q13185	23.7717		24.0087	25.507	25.4353	24.7724	2.27271	1.25938	none
PSMD2	26S proteasome non-ATPase regulatory subunit 2	Q13200	24.4349	24.0251	23.6762	25.3219	24.4595	25.4204	0.918128	1.97744	none
SRSF5	Serine/arginine-rich splicing factor 5;Serine/arginine-rich splicing factor 6;Serine/arginine-rich splicing factor 4	Q13243	23.9113	23.7125	23.6175	24.6409	24.3774	24.3481	0.625366	2.44727	none
TRIM28	Transcription intermediary factor 1-beta	Q13263	24.4878	24.2522	24.1327	24.2587	24.1899	24.2978	-0.133386	0.530786	none
G3BP1	Ras GTPase-activating protein-binding protein 1	Q13283	24.4005	25.4247	25.2747	26.5277	26.1978	26.5253	1.22371	1.44945	up
PABPC4	Polyadenylate-binding protein;Polyadenylate-binding protein 4	Q13310				23.8793	23.4561	23.8241	2.15486	2.86904	up
PTPRS	Receptor-type tyrosine-protein phosphatase S;Protein-tyrosine-phosphatase	Q13332				27.6084	27.3705	27.697	6.39426	4.18135	up
EIF3I	Eukaryotic translation initiation factor 3 subunit I	Q13347				23.0162	22.8951	23.5036	1.01379	0.44486	none
UBE2V1	Ubiquitin-conjugating enzyme E2 variant 1;Ubiquitin-conjugating enzyme E2 variant 2	Q13404	23.2214	23.1784	23.2412	23.6099	23.6199	23.9465	0.459667	1.1629	none
TCOF1	Treacle protein	Q13428	24.1255	25.0454	24.9241	24.2261	23.268	23.469	-1.12814	1.29112	none
SLC39A6	Zinc transporter ZIP6	Q13433				25.2693	25.2821	25.335	3.24967	3.44976	up
SF3B2	Splicing factor 3B subunit 2	Q13435				24.3671	23.9446	24.565	1.87111	1.94074	up
ADAM9	Disintegrin and metalloproteinase domain-containing protein 9	Q13443	25.053	24.7019	24.5773	23.7378	23.9827	23.8295	-1.02161	2.79433	down
SQSTM1	Sequestosome-1	Q13501	26.5639	26.5332	25.9827	26.5707	26.36	26.3131	-0.139303	0.367751	none
TUBB3	Tubulin beta-3 chain	Q13509	27.7204	27.0862	26.954	28.196	27.879	28.1583	0.568117	2.23697	none
PIN1	Peptidyl-prolyl cis-trans isomerase NIMA-interacting 1	Q13526				25.6227	25.0223	24.7239	2.77314	2.48133	up
DCTN2	Dynactin subunit 2	Q13561	23.7265	22.6685	23.4695	26.2279	26.3351	25.0877	2.4867	2.55776	up
LAMB3	Laminin subunit beta-3	Q13751	25.0775	24.7797	24.3653	25.5844	25.3832	25.2333	0.529048	1.84374	none
NACA	Nascent polypeptide-associated complex subunit alpha;Nascent polypeptide-associated complex subunit alpha, muscle-specific form	Q13765	30.966	30.7626	30.7155	30.1761	30.0813	30.1339	-1.0765	3.58561	down
SPTAN1	Spectrin alpha chain, non-erythrocytic 1	Q13813				22.7087	22.6656	23.1725	1.58206	2.32199	up
DDX39B	Spliceosome RNA helicase DDX39B	Q13838	27.5174	27.2584	27.1997	28.051	27.9759	28.0004	0.427704	2.00925	none
IDI1	Isopentenyl-diphosphate Delta-isomerase 1	Q13907		23.2897	23.5066	23.4863	23.4471	23.416	0.743128	0.389398	none
HNRNPD	Heterogeneous nuclear ribonucleoprotein D0	Q14103	30.0222	29.6967	29.4666	28.9572	28.6885	28.9834	-1.1874	3.90079	down
DAG1	Dystroglycan;Alpha-dystroglycan;Beta-dystroglycan	Q14118	25.8735	25.5768	25.7671	25.8947	25.6458	25.4641	-0.23181	0.637797	none
DSG2	Desmoglein-2	Q14126			20.592	24.5163	23.9896	24.9917	2.83657	2.81254	up
EIF3A	Eukaryotic translation initiation factor 3 subunit A	Q14152		22.8846	22.8899	23.4616	22.7587	23.034	0.799646	0.498068	none
FHL2	Four and a half LIM domains protein 2	Q14192	28.1378	27.6241	27.533	27.1088	26.8609	27.0951	-0.986223	3.60627	none
DKFZp686E0752	Dynactin subunit 1	Q14203			20.4242	23.5623	22.1744	22.3511	2.09332	2.74184	up
DYNC1H1	Cytoplasmic dynein 1 heavy chain 1	Q14204	30.7941	30.5136	30.5252	29.5024	29.2161	29.5128	-1.56999	4.21106	down
MAP7	Ensconsin	Q14244				22.9818	22.6298	23.4311	1.68615	2.07597	up
TRIM25	E3 ubiquitin/ISG15 ligase TRIM25	Q14258				24.4314	24.3854	24.4823	3.40444	3.01011	up
FAT1	Protocadherin Fat 1;Protocadherin Fat 1, nuclear form	Q14517			23.3711	23.2663	22.5651	23.23	0.913224	0.604963	none
SEMA3A	Semaphorin-3A	Q14563	28.9863	28.173	28.4608	27.6628	27.9178	27.7582	-1.04173	2.44756	down
PUM1	Pumilio homolog 1	Q14671	24.1119	23.4145	23.6059	22.5822	22.9116	22.9075	-0.953463	2.2675	none
SMC1A	Structural maintenance of chromosomes protein 1A;Structural maintenance of chromosomes protein	Q14683	24.1805	24.4603		24.5059	23.9038	23.9398	0.307362	0.244502	none
LASP1	LIM and SH3 domain protein 1	Q14847	28.2453	27.7046	27.4316	27.6443	27.4075	27.4889	-0.536035	2.14235	none
KPNB1	Importin subunit beta-1	Q14974	28.8089	28.3616	28.3286	28.3259	28.1183	28.3494	-0.525946	2.5413	none
NOLC1	Nucleolar and coiled-body phosphoprotein 1	Q14978				25.5009	25.0695	25.2682	3.61569	5.27085	up
SEPT2	Septin-2	Q15019	25.2888	25.2555	25.0195	26.8686	26.7299	26.6425	1.38544	3.58023	up
EFTUD2	116 kDa U5 small nuclear ribonucleoprotein component	Q15029	25.9248	25.0707	24.4947	25.9193	26.1096	25.9517	0.673824	1.19956	none
KARS	Lysine--tRNA ligase	Q15046	24.5018	23.9852	23.722	24.1414	23.9597	24.0488	-0.101103	0.359912	none
PAFAH1B3	Platelet-activating factor acetylhydrolase IB subunit gamma	Q15102				25.2526	24.8261	25.2371	3.04467	2.29997	up
EBP	3-beta-hydroxysteroid-Delta(8),Delta(7)-isomerase	Q15125	24.7541	24.0746	24.0473	24.5539	24.4832	24.7853	0.215153	0.702145	none
PLEC	Plectin	Q15149	30.0266	29.7009	29.6782	30.7347	30.4243	30.5918	0.403307	2.09995	none
PPA1	Inorganic pyrophosphatase	Q15181	27.7418	27.6546	27.5603	27.8302	27.8294	27.745	-0.109833	0.316604	none
NONO	Non-POU domain-containing octamer-binding protein	Q15233	28.018	27.4096	27.2054	27.9674	27.4023	27.7027	-0.106956	0.294605	none
PCBP1	Poly(rC)-binding protein 1	Q15365	29.6623	29.197	29.1775	29.585	29.1164	29.2719	-0.357985	1.62961	none
PCBP2	Poly(rC)-binding protein 2	Q15366	28.7615	28.5213	28.2658	28.2904	27.8208	28.1518	-0.714855	2.79119	none
DHCR24	Delta(24)-sterol reductase	Q15392		23.4002	23.811				0.0331857	0.0126008	none
TRIP13	Pachytene checkpoint protein 2 homolog	Q15645	26.3363	26.1792	25.8456	25.6437	25.2816	25.6054	-0.775902	2.86904	none
TRIP6	Thyroid receptor-interacting protein 6	Q15654	26.176	25.5839	24.955	24.7754	25.1013	25.1696	-0.698364	1.32953	none
MAPRE1	Microtubule-associated protein RP/EB family member 1	Q15691				25.8199	25.8819	25.9068	4.32456	4.46713	up
ZYX	Zyxin	Q15942	26.6849	26.3947	26.2655	26.1044	25.7645	26.1172	-0.638567	2.7724	none
SEPT7	Septin-7	Q16181	27.5071	26.9816	27.0036	27.7829	27.4148	27.8194	0.264558	1.15554	none
CSRP2	Cysteine and glycine-rich protein 2	Q16527	24.1045	23.1956	23.2921	22.5353	22.8088	22.5404	-0.937604	2.10498	none
CDC37	Hsp90 co-chaperone Cdc37;Hsp90 co-chaperone Cdc37, N-terminally processed	Q16543			20.1941	23.9051	23.8719	23.6861	2.47931	2.15396	up
RBBP7	Histone-binding protein RBBP7	Q16576	26.4648	26.3742	26.528	27.5772	27.0107	27.1874	0.586916	1.58627	none
FSCN1	Fascin	Q16658	28.8515	28.3495	28.1734	28.4141	28.165	28.3232	-0.448156	2.16968	none
IFI16	Gamma-interferon-inducible protein 16	Q16666	24.3966	23.8597	23.6654	24.8538	24.2419	25.1117	0.66748	1.67673	none
DECR1	2,4-dienoyl-CoA reductase, mitochondrial	Q16698		22.7937	22.6412	24.1061	23.3581	23.614	1.67489	1.04604	none
HIST2H2BE	Histone H2B type 2-E;Histone H2B type 1-B;Histone H2B type 1-O;Histone H2B type 1-J;Histone H2B type 3-B	Q16778	31.4534	31.1863	31.0046	30.4407	29.9617	30.3187	-1.37837	3.94535	down
LAMA3	Laminin subunit alpha-3	Q16787	23.7545	23.6152	23.7834	21.6177		21.6893	-1.90795	2.88938	down
PCK2	Phosphoenolpyruvate carboxykinase [GTP], mitochondrial	Q16822	29.0478	27.9111	28.5824	22.8932		24.6349	-5.43757	3.29311	down
UPP1	Uridine phosphorylase 1	Q16831	26.3171	25.5582	25.6197	27.795	27.3472	27.6101	1.54289	3.80267	up
TXNRD1	Thioredoxin reductase 1, cytoplasmic	Q16881	24.8086	24.4368		25.6391	24.9677	25.6817	1.99373	0.903586	none
TMEM132A	Transmembrane protein 132A	Q24JP5				26.5331	26.3291	26.4894	4.52092	4.86064	up
TUBB8	Tubulin beta-8 chain	Q3ZCM7	30.1719	29.9406	29.8128	29.3186	29.1831	29.2948	-1.06042	3.78267	down
HLA-A		Q53Z42	27.9392	27.4924	28.0003	30.3839	29.9602	30.436	2.12766	3.58858	up
RPS26P11	Putative 40S ribosomal protein S26-like 1;40S ribosomal protein S26	Q5JNZ5				26.2589	25.9892	26.293	4.3976	3.50163	up
GNAS	Guanine nucleotide-binding protein G(s) subunit alpha isoforms XLas;Guanine nucleotide-binding protein G(s) subunit alpha isoforms short	Q5JWF2	25.4936	24.3896	24.4221	25.2491	25.189	25.3041	0.35083	0.746531	none
UBR4	E3 ubiquitin-protein ligase UBR4	Q5T4S7	30.9699	31.1585	30.5286	26.3967	26.5472	26.4916	-4.71265	4.79314	down
LYPLAL1	Lysophospholipase-like protein 1	Q5VWZ2	23.2985	22.3545	23.2721	25.8187	25.2082	25.5281	2.45353	3.28829	up
KIAA0368	Proteasome-associated protein ECM29 homolog	Q5VYK3	25.3668	24.8847	24.9043	24.4712	24.6127	24.3816	-0.679868	2.19205	none
RNF213	E3 ubiquitin-protein ligase RNF213	Q63HN8	29.278	29.0347	28.8649	27.4883	27.3586	27.3024	-1.95923	4.61575	down
ARL6IP4	ADP-ribosylation factor-like protein 6-interacting protein 4	Q66PJ3	25.6565	24.7945	25.0662	25.589	25.2292	25.4539	0.110319	0.277413	none
HIST2H2AA3	Histone H2A type 2-A;Histone H2A type 1;Histone H2A.J;Histone H2A type 2-C;Histone H2A type 1-J;Histone H2A type 1-H;Histone H2A type 1-C;Histone H2A type 1-A;Histone H2A type 1-D;Histone H2A type 2-B;Histone H2A;Histone H2AX;Histone H2A type 1-B/E;Histone H2A type 3	Q6FI13	30.115	30.0499	29.6297	28.7659	28.1907	28.6088	-1.74052	3.85549	down
TWF2	Twinfilin-2;Twinfilin-1	Q6IBS0				24.3309	24.099	23.9257	3.02624	2.36702	up
PRPF8	Pre-mRNA-processing-splicing factor 8	Q6P2Q9	24.3372	24.9211	25.0546	25.5167	25.4754	25.7383	0.67186	0.926773	none
CSPG4	Chondroitin sulfate proteoglycan 4	Q6UVK1		22.474		31.0398	30.8603	31.1179	8.93138	4.9227	up
CD109	CD109 antigen	Q6YHK3	24.6641	26.1018	24.5991	26.7068	26.8764	26.8703	1.52344	1.50378	up
H3F3B	Histone H3;Histone H3.2;Histone H3.1t;Histone H3.3;Histone H3.1;Histone H3.3C	Q71DI3	26.6402	25.8068	25.826	26.9808	26.8584	27.0457	0.669329	2.12466	none
LARP4	La-related protein 4	Q71RC2	24.7548	24.237	24.1372	24.6525	24.0495	24.3364	-0.125396	0.437328	none
SND1	Staphylococcal nuclease domain-containing protein 1	Q7KZF4	23.6671	22.3961	23.3184	27.3122	28.1143	26.7753	4.1306	3.31132	up
BZW1	Basic leucine zipper and W2 domain-containing protein 1	Q7L1Q6	24.7859	24.68	24.2755	25.6014	24.883	25.3524	0.57635	1.75867	none
CYFIP1	Cytoplasmic FMR1-interacting protein 1;Cytoplasmic FMR1-interacting protein 2	Q7L576	21.6663		21.4223	26.62	26.0391	26.2106	4.52891	4.71278	up
PHF5A	PHD finger-like domain-containing protein 5A	Q7RTV0	23.217	22.8633	22.6442	21.7762			-0.552745	0.71372	none
ZC3HAV1	Zinc finger CCCH-type antiviral protein 1	Q7Z2W4		24.4996	23.4565	24.5142	24.1822	24.5051	0.971838	0.594365	none
HUWE1	E3 ubiquitin-protein ligase HUWE1	Q7Z6Z7	25.7368	25.1482	25.17	23.9709	23.9651	24.5502	-1.3046	2.83094	down
GPR126	G-protein coupled receptor 126	Q86SQ4	25.3293	25.9373	25.8784	25.7427	25.1293	26.0945	-0.216986	0.223659	none
ACOT2	Acyl-coenzyme A thioesterase 1;Acyl-coenzyme A thioesterase 2, mitochondrial	Q86TX2	23.4749	23.5579	23.2839	24.3708	24.1185	24.4871	0.814853	2.35839	none
KTN1	Kinectin	Q86UP2	24.4915	24.0341	24.2343	28.0588	28.3138	28.8405	3.95967	4.34928	up
CAND1	Cullin-associated NEDD8-dissociated protein 1	Q86VP6	28.7779	28.6419	28.3758	27.7436	27.1465	27.6774	-1.35016	3.43987	down
AHNAK2	Protein AHNAK2	Q8IVF2	22.3805	21.8744	21.8596	22.9934	22.7311	22.7813	0.794652	3.21835	none
ST13	Putative protein FAM10A4;Hsc70-interacting protein;Putative protein FAM10A5	Q8IZP2	25.3923	25.5591	25.4106	26.4608	26.1539	26.2755	0.674295	1.8551	none
FGFRL1	Fibroblast growth factor receptor-like 1	Q8N441	28.1001	27.5556	27.5684	27.2733	26.9783	27.0293	-0.891888	3.31229	none
SLC43A3	Solute carrier family 43 member 3	Q8NBI5	27.0299	26.5512	26.3315	25.9589	25.2758	25.9241	-1.10094	2.86904	down
SERBP1	Plasminogen activator inhibitor 1 RNA-binding protein	Q8NC51	26.0099	25.7085	25.387	27.1746	27.4272	27.6475	1.51175	3.21444	up
PDCD6IP	Programmed cell death 6-interacting protein	Q8WUM4	26.6595	25.7693	25.8189	26.8904	26.5783	27.2736	0.63226	1.47076	none
UBLCP1	Ubiquitin-like domain-containing CTD phosphatase 1	Q8WVY7				23.3066	23.3193	23.7253	1.85096	3.12596	up
FAM3C	Protein FAM3C	Q92520	28.0731	27.4848	27.3724	27.3466	27.3714	27.6055	-0.452747	1.60346	none
HSPH1	Heat shock protein 105 kDa	Q92598	25.0185	24.992	25.2173	25.9152	25.4616	25.96	0.556759	1.30616	none
GCN1L1	Translational activator GCN1	Q92616	28.1177	27.696	27.5685	27.1717	26.8589	26.9974	-1.02791	3.85549	down
ANP32B	Acidic leucine-rich nuclear phosphoprotein 32 family member B	Q92688	24.8669	24.5499	24.5041	25.1581	24.8242	25.0008	0.236495	1.27324	none
HTRA1	Serine protease HTRA1	Q92743				26.6319	26.1684	26.3534	4.61309	3.94535	up
DDX17	Probable ATP-dependent RNA helicase DDX17	Q92841	26.4758	25.9729	26.0501	27.9243	27.5973	27.9693	1.44069	3.98832	up
KHSRP	Far upstream element-binding protein 2	Q92945	24.7412	24.7329	25.0479	26.8716	25.8022	26.2928	1.32867	2.15905	up
TNPO1	Transportin-1	Q92973	25.8756	25.1917	25.1106	25.5835	25.4582	25.8048	0.0714108	0.182537	none
ARHGEF2	Rho guanine nucleotide exchange factor 2	Q92974				25.047	24.512	24.8267	2.9314	3.34497	up
USP9X	Probable ubiquitin carboxyl-terminal hydrolase FAF-X	Q93008	26.3757	26.0132	25.8051	24.8759	24.42	24.3739	-1.64971	3.96609	down
RPL36A	60S ribosomal protein L36a-like;60S ribosomal protein L36a	Q969Q0	25.1623	24.8866	24.7311	25.6653	25.4811	25.6808	0.542823	2.57551	none
ERGIC1	Endoplasmic reticulum-Golgi intermediate compartment protein 1	Q969X5	24.5142	23.6014	23.732		23.5001	22.9516	-1.03665	1.41732	down
FUBP1	Far upstream element-binding protein 1	Q96AE4	27.3247	26.8895	26.9331	27.3359	27.0827	27.4597	0.0118801	0.033638	none
LRRC59	Leucine-rich repeat-containing protein 59	Q96AG4	26.0527	25.4757	25.471	26.0691	25.8148	26.1752	0.185663	0.760138	none
ISOC1	Isochorismatase domain-containing protein 1	Q96CN7	27.4809	27.1328	27.2019	29.3612	29.249	29.4615	1.79791	4.33459	up
AP2M1	AP-2 complex subunit mu	Q96CW1		24.8228	22.0123	27.7526	27.5236	27.5928	4.27529	2.52146	up
OTUB1	Ubiquitin thioesterase OTUB1	Q96FW1	24.0423	23.6675	23.589	25.4123	25.931	25.3446	1.68434	2.96549	up
USMG5	Up-regulated during skeletal muscle growth protein 5	Q96IX5	24.3664	23.9303	23.4749	24.2439	24.0224	24.1276	0.127683	0.373187	none
MCCC1	Methylcrotonoyl-CoA carboxylase subunit alpha, mitochondrial	Q96RQ3	37.7796	37.5275	37.4451	35.837	35.6182	35.8243	-2.51709	4.9227	down
FAM129B	Niban-like protein 1	Q96TA1	26.5772	25.8848	25.8026	26.6566	26.4289	26.5493	0.265824	1.06359	none
CNN2	Calponin;Calponin-2	Q99439		23.408	23.7762	25.4973	25.2495	25.5485	2.14768	2.05333	up
PFDN5	Prefoldin subunit 5	Q99471	23.0402	21.6853	22.3112	25.1883	25.0007	24.7845	2.58229	3.38355	up
PARK7	Protein deglycase DJ-1	Q99497	27.3223	27.0697	27.0457	28.1001	27.7676	28.1004	0.592681	2.46236	none
VAT1	Synaptic vesicle membrane protein VAT-1 homolog	Q99536	23.5946	23.8918	23.4357	23.7862	23.5587	23.3605	-0.130825	0.224889	none
HNRNPAB	Heterogeneous nuclear ribonucleoprotein A/B	Q99729	26.9833	26.9734	26.6074	27.753	27.5364	27.7635	0.593203	2.17663	none
ACO2	Aconitate hydratase, mitochondrial	Q99798	24.4063	24.5641	24.3606	25.1206	24.4545	24.8126	0.245375	0.551526	none
CCT7	T-complex protein 1 subunit eta	Q99832	26.8295	26.2538	26.542	27.4214	27.3093	27.4492	0.629137	2.18853	none
PRMT1	Protein arginine N-methyltransferase 1	Q99873	26.1723	25.7616	25.7634	26.6186	26.2057	26.841	0.47043	1.5821	none
SEMA3C	Semaphorin-3C	Q99985	29.7946	29.377	29.3542	30.5435	30.2137	30.437	0.52263	2.54565	none
TUBA1C	Tubulin alpha-1C chain	Q9BQE3	30.2027	29.9747	30.2509	29.1437	29.1835	29.0888	-1.35617	3.07922	down
CORO1B	Coronin;Coronin-1B	Q9BR76		20.4799		24.9329	24.3296	25.0707	3.24884	2.40929	up
SDF4	45 kDa calcium-binding protein	Q9BRK5	23.7274	22.9748	22.3719	26.1397	25.2149	26.4463	2.80874	3.16306	up
TUBB6	Tubulin beta-6 chain	Q9BUF5	25.6966	25.5371	25.6605	26.4967	26.1666	26.9795	0.737766	1.61927	none
HNRNPUL1	Heterogeneous nuclear ribonucleoprotein U-like protein 1	Q9BUJ2				25.1298	24.9142	25.0826	3.34692	3.98832	up
DUSP23	Dual specificity protein phosphatase 23	Q9BVJ7	25.4228	24.3734	24.6765	24.8021	24.4623	24.3768	-0.389276	0.897429	none
NAA15	N-alpha-acetyltransferase 15, NatA auxiliary subunit	Q9BXJ9	28.1388	27.8309	27.5779	26.956	26.6071	26.8965	-1.26895	4.01377	down
EIF2A	Eukaryotic translation initiation factor 2A;Eukaryotic translation initiation factor 2A, N-terminally processed	Q9BY44	21.7707		22.042	26.2531	25.7477	26.6072	4.28882	4.28359	up
LSG1	Large subunit GTPase 1 homolog	Q9H089				25.6588	25.4381	25.693	4.53932	4.3931	up
RACGAP1	Rac GTPase-activating protein 1	Q9H0H5	25.0638	24.5816	25.1673	25.6449	25.351	25.7876	0.517854	1.15253	none
NUCKS1	Nuclear ubiquitous casein and cyclin-dependent kinase substrate 1	Q9H1E3	22.6792	21.6174	21.8317	25.028	24.4194	25.0362	2.73456	3.9572	up
SLK	STE20-like serine/threonine-protein kinase	Q9H2G2	29.1985	28.1019	27.9412	24.4394	23.5889	24.7568	-4.34295	3.98832	down
BOLA2	BolA-like protein 2	Q9H3K6	26.065	25.7227	25.5278	26.1249	25.8764	25.9047	0.0278604	0.100731	none
CHMP4B	Charged multivesicular body protein 4b	Q9H444	29.1347	28.4765	28.3521	25.9128	25.2442	26.049	-3.15144	4.33459	down
TFB2M	Dimethyladenosine transferase 2, mitochondrial	Q9H5Q4				24.0931	23.8261	24.2019	1.96284	2.08661	up
MOB1B	MOB kinase activator 1A;MOB kinase activator 1B	Q9H8S9				23.8376	23.454	24.385	2.77568	2.04196	up
SLC25A22	Mitochondrial glutamate carrier 1	Q9H936	26.8482	26.7854	26.4959	27.0869	26.3982	26.4602	-0.268733	0.689109	none
CACYBP	Calcyclin-binding protein	Q9HB71				26.5085	26.2425	26.1072	4.4319	4.15632	up
MCCC2	Methylcrotonoyl-CoA carboxylase beta chain, mitochondrial	Q9HCC0	28.5817	28.1813	27.8967	27.0962	26.7939	27.087	-1.48055	4.11055	down
MID1IP1	Mid1-interacting protein 1	Q9NPA3	25.8645	25.8007	25.3477	25.7077	25.9167	26.1569	0.0905058	0.1691	none
MBNL1	Muscleblind-like protein 1	Q9NR56	26.9705	26.5065	26.4591	26.1118	25.8726	26.2554	-0.75803	2.88569	none
PDGFC	Platelet-derived growth factor C;Platelet-derived growth factor C, latent form;Platelet-derived growth factor C, receptor-binding form	Q9NRA1	25.1715	25.1913	25.2834	25.4683	25.375	25.1588	-0.0212779	0.033638	none
PHPT1	14 kDa phosphohistidine phosphatase	Q9NRX4				25.2106	25.039	25.214	3.19445	2.79515	up
FARSB	Phenylalanine--tRNA ligase beta subunit	Q9NSD9	23.0957			24.5934	22.9291	24.3473	1.49868	1.75665	up
IARS2	Isoleucine--tRNA ligase, mitochondrial	Q9NSE4	24.2659	24.2002	24.1037	26.5286	26.2009	25.5718	1.77661	2.83684	up
DECR2	Peroxisomal 2,4-dienoyl-CoA reductase	Q9NUI1	22.3774	21.8442	23.7399	27.7236	27.4566	27.5461	4.79002	3.22445	up
TECR	Very-long-chain enoyl-CoA reductase	Q9NZ01	26.468	25.8558	26.0594	26.3844	25.945	26.2151	-0.128741	0.430654	none
MAT2B	Methionine adenosyltransferase 2 subunit beta	Q9NZL9				25.8348	25.8203	25.5708	4.56168	4.24367	up
MYOF	Myoferlin	Q9NZM1	24.4782	24.3314	24.1895	24.5536	24.2974	24.8183	0.124325	0.339417	none
VAPA	Vesicle-associated membrane protein-associated protein A	Q9P0L0				25.6296	25.4632	25.1379	4.12024	3.96645	up
RCC2	Protein RCC2	Q9P258	24.9651	24.7682	23.6415	24.7756	24.821	24.936	0.275602	0.37386	none
PTGFRN	Prostaglandin F2 receptor negative regulator	Q9P2B2				24.2091	24.0868	24.1568	2.80178	3.15916	up
LARS	Leucine--tRNA ligase, cytoplasmic	Q9P2J5	25.9022	24.2763	24.2442	25.3528	24.0907	25.3032	-0.0111003	0.00777526	none
DHCR7	7-dehydrocholesterol reductase	Q9UBM7	24.8378	23.901	24.0402	23.6165	23.1653	23.5892	-0.873953	2.35734	none
VPS29	Vacuolar protein sorting-associated protein 29	Q9UBQ0	22.1531			24.2865	23.9934	24.0352	2.70413	3.8921	up
TES	Testin	Q9UGI8	26.8664	26.1666	26.1435	25.5673	25.4107	25.779	-0.981454	2.87165	none
SEPT9	Septin-9	Q9UHD8	24.9716	23.9453	24.4147	25.3004	25.214	25.8558	0.888355	1.70392	none
PFDN2	Prefoldin subunit 2	Q9UHV9	24.9549	24.7247	23.6994	26.3032	25.6791	26.0517	1.41409	2.36702	up
DBNL	Drebrin-like protein	Q9UJU6			22.2131	23.668	24.2728	23.8032	2.41249	2.35839	up
MRTO4	mRNA turnover protein 4 homolog	Q9UKD2	25.9472	25.4649	25.6545	23.3204	23.2814		-2.54725	4.50835	down
RALY	RNA-binding protein Raly	Q9UKM9	23.6889	23.8742	23.7765	23.4798	23.0269	23.8084	-0.39913	0.762877	none
PCOLCE2	Procollagen C-endopeptidase enhancer 2	Q9UKZ9	23.9328	23.4232	23.5463	22.2994		22.3593	-1.18183	2.37505	down
PSME2	Proteasome activator complex subunit 2	Q9UL46	26.4521	25.8226	25.788	27.5333	27.2724	27.4097	1.17421	3.75481	up
FAM184B	Protein FAM184B	Q9ULE4	29.2985	29.4519	29.3587				-6.83057	4.93087	down
SLC39A10	Zinc transporter ZIP10	Q9ULF5				27.6354	27.5272	27.9472	5.19486	4.10156	up
CORO1C	Coronin-1C;Coronin	Q9ULV4	23.8376	23.3355	23.3867	25.5703	24.4502	25.8516	1.67516	2.41832	up
PSMD13	26S proteasome non-ATPase regulatory subunit 13	Q9UNM6				24.1837	24.2074	23.7942	2.21747	2.20875	up
MACF1	Microtubule-actin cross-linking factor 1, isoforms 1/2/3/5	Q9UPN3	24.8748	25.1749	25.1181	26.743	26.5698	27.2251	1.61848	2.61614	up
THSD7A	Thrombospondin type-1 domain-containing protein 7A	Q9UPZ6	26.7082	25.5146	25.1831	24.0741	24.1529		-2.21748	2.24498	down
PA2G4	Proliferation-associated protein 2G4	Q9UQ80	25.9414	25.4753	25.5923	26.4101	26.2322	26.4652	0.523335	2.26224	none
SMC3	Structural maintenance of chromosomes protein 3	Q9UQE7	21.8131			23.7976	23.2859	24.2301	1.96956	3.01561	up
RUVBL2	RuvB-like 2	Q9Y230	22.8201			23.3355	22.9595	23.1147	0.982804	0.941713	none
EIF3L	Eukaryotic translation initiation factor 3 subunit L	Q9Y262	23.765	23.8846	22.7962	26.3688	26.4313	26.1939	2.72669	3.50255	up
PLAA	Phospholipase A-2-activating protein	Q9Y263	25.4779	24.752	24.9349	24.9148	24.7172	25.3923	-0.174844	0.357824	none
NUDC	Nuclear migration protein nudC	Q9Y266	26.0401	26.0869	26.2529	26.9713	26.8405	26.9106	0.580938	1.43207	none
NOP58	Nucleolar protein 58	Q9Y2X3	23.7821	23.3923	23.4633				-0.545314	2.46236	none
ACOT9	Acyl-coenzyme A thioesterase 9, mitochondrial	Q9Y305	24.802	25.1279	24.7744	25.2467	25.2448	25.0074	0.13668	0.22748	none
LUC7L2	Putative RNA-binding protein Luc7-like 2	Q9Y383	23.9238		23.599	27.5768	25.8162	25.8583	2.80988	2.5594	up
SBDS	Ribosome maturation protein SBDS	Q9Y3A5	24.6541	24.7584	24.7079	24.8981	24.7781	25.0573	0.0875724	0.169739	none
STRAP	Serine-threonine kinase receptor-associated protein	Q9Y3F4				26.4867	26.4261	26.5635	4.24807	5.27085	up
RTCB	tRNA-splicing ligase RtcB homolog	Q9Y3I0	24.1208	23.3941	24.2315	25.0916	24.5898	25.4079	1.01413	1.66128	up
TLN1	Talin-1	Q9Y490	25.96	25.2264	25.3819	26.9729	26.2231	26.9919	1.02613	2.36802	up
TLN2	Talin-2	Q9Y4G6	24.5938	24.0372	24.3267	25.478	25.5793	25.8549	1.1922	2.81254	up
IRS2	Insulin receptor substrate 2	Q9Y4H2		23.7553		23.8738	23.5801	24.0141	1.733	0.970663	none
LOXL2	Lysyl oxidase homolog 2	Q9Y4K0	24.49	23.4187	23.6213				-0.94248	2.29873	none
RNF114	E3 ubiquitin-protein ligase RNF114	Q9Y508	24.2954	24.0266	23.9006	23.4463	22.7581	23.2751	-0.972852	2.94774	none
PUS1	tRNA pseudouridine synthase;tRNA pseudouridine synthase A, mitochondrial	Q9Y606	22.8748	22.1776	22.6944				-0.0301441	0.0468022	none
COPG1	Coatomer subunit gamma-1	Q9Y678	26.5176	26.057	26.6136	24.5174	23.606	24.7143	-2.25795	3.00134	down
CLIC4	Chloride intracellular channel protein 4	Q9Y696	24.4722	24.0104	23.9692	24.9792	24.4549	24.6545	0.447281	2.02101	none
ROBO1	Roundabout homolog 1	Q9Y6N7	26.525	26.293	26.2857	27.3173	27.0666	27.9522	0.859222	1.82807	none
ACACB		S4R3S7	27.744	27.9118	27.6523	26.5684	25.6645	26.4147	-1.77486	3.01804	down

## Sheet: Supplementary Fig. 10b
Gene	Protein names	Representative ID	LFQ intensity noUV_1	LFQ intensity noUV_2	LFQ intensity noUV_3	LFQ intensity UV_1	LFQ intensity UV_2	LFQ intensity UV_3	logFC_UV-_UV+	p.adj.mod_UV-_UV+	change_UV-_UV+
ACACA		A0A087WYK6	29.4796	29.1392	28.3518	27.0953	27.5156	27.9655	-0.410482	0.553488	none
ACACA		A0A087WYS8	28.4282	28.2021	27.463	25.0589	25.2167	26.4662	-1.31862	1.52874	down
HLA-A		A0A0G2JPD3				26.9717	27.0289	27.1542	6.90127	6.37099	up
HLA-C		A0A1W2PRZ0	26.1488	25.5095	25.5632	25.2015	24.8238	25.3285	0.579354	1.46475	none
AGRN		A0A494C0G5	28.12	28.0363	28.2256	31.8578	31.9222	31.9319	4.73844	5.63593	up
HLA-B		D9J307				22.927	23.926	23.5293	2.71293	3.88824	up
PC		E9PRE7	26.6425	25.5471	27.0467	23.2636	23.2311	23.295	-1.91654	2.37924	down
DDX39A	ATP-dependent RNA helicase DDX39A;Spliceosome RNA helicase DDX39B	O00148	27.0901	27.0215	27.005	22.5904	22.7782	22.5955	-3.15056	5.03012	down
QSOX1	Sulfhydryl oxidase 1	O00391	27.4797	27.1157	27.4983	27.9298	27.9591	28.0326	1.69402	3.96495	up
IPO5	Importin-5	O00410	26.1366	26.0809	26.0602	18.3766		18.9914	-5.81459	5.04505	down
AGRN	Agrin;Agrin N-terminal 110 kDa subunit;Agrin C-terminal 110 kDa subunit;Agrin C-terminal 90 kDa fragment;Agrin C-terminal 22 kDa fragment	O00468				27.5203	27.5359	27.7443	7.61421	6.37099	up
PLOD2	Procollagen-lysine,2-oxoglutarate 5-dioxygenase 2	O00469	24.3381	23.5437	23.4796				-2.79037	3.63887	down
DDX3X	ATP-dependent RNA helicase DDX3X;ATP-dependent RNA helicase DDX3Y	O00571	23.6762	23.3699	23.6941	21.5811	22.0072	21.8926	-0.406764	1.31487	none
ACACB	Acetyl-CoA carboxylase 2;Biotin carboxylase	O00763	35.2263	34.9743	35.0053	33.1271	33.1459	33.1765	-1.17289	3.74171	down
TPP1	Tripeptidyl-peptidase 1	O14773	27.0449	26.2345	26.1424	25.7748	25.7624	26.3929	0.662956	1.29001	none
NRP1	Neuropilin-1	O14786	25.2408	24.6393	24.6078	24.1124	24.1476	24.2412	0.588599	2.0124	none
SCAMP3	Secretory carrier-associated membrane protein 3	O14828	25.2166	24.7533	24.5005	19.7437	22.0447	19.5668	-3.02407	2.17549	down
MGST3	Microsomal glutathione S-transferase 3	O14880	27.8327	27.5456	27.3691				-6.49845	4.97667	down
XPO1	Exportin-1	O14980	27.9125	27.6187	27.591	22.9006	22.558	21.3469	-4.21541	3.60374	down
PLXNB2	Plexin-B2	O15031	21.3817			25.6059	25.5563	25.5515	4.26691	2.91113	up
PFAS	Phosphoribosylformylglycinamidine synthase	O15067	26.8294	25.2071	26.0234	23.3171	23.4505	23.1787	-1.46523	2.03478	down
LAMA5	Laminin subunit alpha-5	O15230	25.6334	25.4029	24.9838	30.332	30.4608	30.5507	6.18084	5.73487	up
VGF	Neurosecretory protein VGF;Neuroendocrine regulatory peptide-1;Neuroendocrine regulatory peptide-2;Antimicrobial peptide VGF[554-577]	O15240	27.8064	27.8532	27.4465	27.909	27.8914	27.6303	1.18848	2.81488	up
SLC16A6	Monocarboxylate transporter 7	O15403	26.9846	27.0003	27.1693	26.6799	26.7709	26.651	0.77631	2.24025	none
SLC16A3	Monocarboxylate transporter 4	O15427	28.2348	27.9073	27.711	28.4917	28.7931	28.4627	1.68429	3.84095	up
PHGDH	D-3-phosphoglycerate dehydrogenase	O43175	27.196	26.7695	26.7155	25.7796	24.9309	24.7042	-0.585501	0.850274	none
XPOT	Exportin-T	O43592	25.0597	24.1214	24.3866				-3.24614	2.34171	down
ACTN4	Alpha-actinin-4	O43707	25.0181	24.6967	24.9132	26.2078	25.4317	24.4745	1.71161	1.8426	up
CALU	Calumenin	O43852	29.8461	29.0498	29.3693	25.371	25.6282	25.3483	-2.8769	4.4307	down
PCDH7	Protocadherin-7	O60245				22.4857	23.3818	22.7122	1.63911	2.18976	up
PLIN3	Perilipin-3	O60664	24.4845	24.5524	24.7278	24.2557	24.5469	24.9398	1.24139	2.53126	up
SLC19A2	Thiamine transporter 1	O60779				24.7036	24.7126	24.7474	4.46747	4.45721	up
EIF5B	Eukaryotic translation initiation factor 5B	O60841	26.0956	25.1892	25.5739	23.087	23.0008	23.2482	-1.25024	2.90353	down
CTSV	Cathepsin L2	O60911	31.7712	31.5825	31.6638	30.8268	31.0721	30.7251	0.0971263	0.285123	none
FLNB	Filamin-B	O75369	25.2983	23.8071	23.749	25.151	24.8782	25.5741	2.1526	2.48376	up
LRP6	Low-density lipoprotein receptor-related protein 6	O75581	22.7561	22.4532		22.9646	23.1502	23.2104	1.93793	4.39867	up
NUP155	Nuclear pore complex protein Nup155	O75694	24.245	24.2348	24.3209	21.4645	22.0432	21.8654	-1.14598	2.77434	down
ZMPSTE24	CAAX prenyl protease 1 homolog	O75844				26.6231	26.4763	26.3837	5.71077	4.19892	up
SLC22A5	Solute carrier family 22 member 5	O76082				29.3807	29.5713	29.4509	8.20539	6.37099	up
SLIT2	Slit homolog 2 protein;Slit homolog 2 protein N-product;Slit homolog 2 protein C-product	O94813	27.1353	24.9616	26.4397	26.1277	26.9498	26.5632	1.51769	1.44783	up
DKK1	Dickkopf-related protein 1	O94907	27.396	27.1236	27.388	29.271	29.5012	29.3797	3.13086	5.04773	up
CLSTN1	Calsyntenin-1;Soluble Alc-alpha;CTF1-alpha	O94985	28.4708	27.8706	28.3624	28.0569	27.4464	28.1761	0.722247	1.40301	none
PRSS23	Serine protease 23	O95084	25.7134	25.4829	24.7957	25.8133	27.2013	25.6667	2.07963	2.1982	up
ZRANB2	Zinc finger Ran-binding domain-containing protein 2	O95218	24.0935	23.6063		23.6606	23.5831	23.9908	1.92965	1.5436	up
MPZL1	Myelin protein zero-like protein 1	O95297				23.3213	23.8457	23.3568	2.11088	3.10628	up
PAPSS2	Bifunctional 3-phosphoadenosine 5-phosphosulfate synthase 2;Sulfate adenylyltransferase;Adenylyl-sulfate kinase	O95340	26.1674	26.3207	26.1413				-3.87534	3.74169	down
IPO7	Importin-7	O95373	26.6898	26.1473	25.9274	24.5734	23.9487	25.4144	-0.407229	0.448187	none
ETHE1	Persulfide dioxygenase ETHE1, mitochondrial	O95571	27.2138	26.3417	26.4304				-5.46152	4.39867	down
ACSL3	Long-chain-fatty-acid--CoA ligase 3	O95573	27.0726	27.0097	27.3109	21.6699	23.2237	23.117	-3.22823	3.19109	down
NTN1	Netrin-1	O95631	27.7452	27.3642	27.5564	24.0877	24.9272	24.3327	-1.93382	3.4692	down
FSTL3	Follistatin-related protein 3	O95633				25.3314	26.0357	25.6674	4.83931	4.67161	up
LDHA	L-lactate dehydrogenase A chain	P00338	29.763	29.4231	29.4635	26.3364	26.2361	26.1928	-2.22274	4.53366	down
EGFR	Epidermal growth factor receptor;Receptor protein-tyrosine kinase	P00533	22.7129	22.6523	23.4636	28.1142	28.3063	27.9721	6.3854	4.88886	up
PGK1	Phosphoglycerate kinase 1	P00558	26.5832	26.3652	26.9102	24.6132	22.0525	24.1852	-1.78301	1.25416	none
PLAU	Urokinase-type plasminogen activator;Urokinase-type plasminogen activator long chain A;Urokinase-type plasminogen activator short chain A;Urokinase-type plasminogen activator chain B	P00749	33.5596	33.2154	33.4198	33.665	33.8841	33.7954	1.15637	3.6005	up
ASS1	Argininosuccinate synthase	P00966	26.3385	26.3425	25.9546			19.8123	-5.10679	4.3764	down
SERPINA1	Alpha-1-antitrypsin;Short peptide from AAT	P01009	24.4616	23.8107	24.1034	24.0642	23.8986	24.2109	1.20507	3.17631	up
TIMP1	Metalloproteinase inhibitor 1	P01033	29.6508	29.6358	29.895	32.1142	32.0015	32.1254	3.26846	4.66185	up
CST3	Cystatin-C	P01034	27.1647	27.0341	27.3825	27.2258	27.5681	27.3226	1.2839	3.07857	up
LDLR	Low-density lipoprotein receptor	P01130	28.8401	28.7834	28.7593	28.4851	28.6	28.5704	0.790038	2.79659	none
TGFB1	Transforming growth factor beta-1;Latency-associated peptide	P01137	25.6029	25.4589	25.6665	24.7366	25.0632	24.7518	0.488629	1.53432	none
IGF2	Insulin-like growth factor II;Insulin-like growth factor II;Insulin-like growth factor II Ala-25 Del;Preptin	P01344	26.4399	25.7196	25.8884	26.9572	27.1706	26.952	2.15456	4.21073	up
LMNA	Prelamin-A/C;Lamin-A/C	P02545	28.0237	27.2375	27.4122	27.938	27.9272	27.6677	1.36782	3.09043	up
APOE	Apolipoprotein E	P02649	31.1733	30.9662	31.1191	29.9826	30.1583	30.0464	-0.0916852	0.3068	none
TFRC	Transferrin receptor protein 1;Transferrin receptor protein 1, serum form	P02786	27.9107	27.7169	27.753	25.1394	25.8021	25.3361	-1.22698	2.96445	down
ALDOA	Fructose-bisphosphate aldolase;Fructose-bisphosphate aldolase A	P04075	26.2547	25.8519	26.0012	24.6518	24.7612	24.8198	-0.0871432	0.311762	none
ANXA1	Annexin A1;Annexin	P04083	28.4722	27.963	27.8984	27.7004	27.9092	27.8134	0.765333	2.57888	none
GAPDH	Glyceraldehyde-3-phosphate dehydrogenase	P04406	31.8025	31.3587	31.5279	28.6161	28.6787	28.6454	-1.96017	4.45755	down
HLA-A	HLA class I histocompatibility antigen, A-3 alpha chain;Putative HLA class I histocompatibility antigen, alpha chain H	P04439				25.7606	26.2125	25.6964	5.06913	3.62764	up
HSPB1	Heat shock protein beta-1	P04792	27.0513	26.9059	26.857	26.6381	26.6352	26.7936	0.881122	3.00431	none
ATP1A1	Sodium/potassium-transporting ATPase subunit alpha-1	P05023	27.961	27.4865	27.4011	26.5159	26.2707	26.5809	-0.0427796	0.0884748	none
APP	Amyloid beta A4 protein;N-APP;Soluble APP-alpha;Soluble APP-beta;C99;Beta-amyloid protein 42;Beta-amyloid protein 40;C83;P3(42);P3(40);C80;Gamma-secretase C-terminal fragment 59;Gamma-secretase C-terminal fragment 57;Gamma-secretase C-terminal fragment 50;C31	P05067	31.1901	30.8731	30.836	30.2277	30.479	30.1648	0.25274	0.929165	none
SERPINE1	Plasminogen activator inhibitor 1	P05121	30.2827	29.9672	29.9495	27.5314	27.6063	27.3945	-1.53035	3.99623	down
SLC25A5	ADP/ATP translocase 2;ADP/ATP translocase 2, N-terminally processed	P05141	29.264	29.0729	29.0336	26.6122	26.795	26.5997	-1.38174	3.88824	down
ISG15	Ubiquitin-like protein ISG15	P05161		23.3982	24.6749	22.1299	22.6917		-1.11835	0.476303	none
PCCA	Propionyl-CoA carboxylase alpha chain, mitochondrial	P05165	38.422	38.2292	38.3309	36.8314	36.9184	36.9306	-0.872044	3.17002	none
PCCB	Propionyl-CoA carboxylase beta chain, mitochondrial	P05166	29.7002	29.8103	29.5264	25.0774	25.3417	25.909	-3.14393	4.1199	down
ITGB1	Integrin beta-1	P05556	25.0755	25.4272	24.4686	24.6298	24.9285	25.0345	1.10436	1.85476	up
KRT18	Keratin, type I cytoskeletal 18	P05783	23.4243	23.324	23.5141	24.3921	24.8264	25.303	2.69227	3.83256	up
COL5A2	Collagen alpha-2(V) chain	P05997	31.3691	31.2181	31.3197	27.305	27.5627	27.6194	-2.81228	4.97199	down
CDK1	Cyclin-dependent kinase 1;Cyclin-dependent kinase 2;Cyclin-dependent kinase 3	P06493	25.7788	24.803	24.9673	22.5537	22.3282	22.1259	-1.55894	2.83664	down
ENO1	Alpha-enolase	P06733	30.2241	30.0578	29.9379	28.0995	28.2338	28.0884	-0.923525	3.15762	none
GPI	Glucose-6-phosphate isomerase	P06744	26.8409	26.8341	27.0209				-5.1346	5.4207	down
NPM1	Nucleophosmin	P06748	27.4192	28.2379	28.1964	27.6346	27.2812	27.6083	0.64113	0.852454	none
TPM3		P06753	23.8278			25.9399	26.4966	26.899	5.69871	2.80171	up
ITGAV	Integrin alpha-V;Integrin alpha-V heavy chain;Integrin alpha-V light chain	P06756				22.4015	22.5573	22.7476	1.74649	2.13326	up
SERPINE2	Glia-derived nexin	P07093	24.7275	24.4005	23.4328				-2.24901	3.01301	down
LDHB	L-lactate dehydrogenase B chain;L-lactate dehydrogenase	P07195	28.811	27.8254	27.5063	19.9122	21.7591	19.9272	-6.25485	3.79856	down
PROS1	Vitamin K-dependent protein S	P07225	25.2883	24.3322	24.8594	26.055	26.0808	25.7097	2.32453	3.72221	up
CTSD	Cathepsin D;Cathepsin D light chain;Cathepsin D heavy chain	P07339	25.032		24.2699	25.6874	25.5095	25.4478	3.71664	1.4126	up
ANXA2	Annexin A2;Annexin;Putative annexin A2-like protein	P07355	29.9963	29.694	29.7659	29.0597	29.333	28.8357	0.248023	0.729491	none
TUBB	Tubulin beta chain	P07437	32.2717	32.1624	32.3787	30.1631	30.209	30.3333	-1.13896	3.23328	down
PSAP	Prosaposin;Saposin-A;Saposin-B-Val;Saposin-B;Saposin-C;Saposin-D	P07602	29.2759	28.7444	28.3064	29.2502	29.4078	29.2943	1.55321	3.05881	up
PFN1	Profilin-1	P07737	26.9838	28.3873	28.0724	26.8158	27.1469	27.1182	0.314569	0.257828	none
EPRS	Bifunctional glutamate/proline--tRNA ligase;Glutamate--tRNA ligase;Proline--tRNA ligase	P07814	26.3805	26.1943	26.4388	23.6926	22.9709	23.5926	-1.68722	2.92679	down
CTSB	Cathepsin B;Cathepsin B light chain;Cathepsin B heavy chain	P07858	27.4148	26.9261	27.0616	25.3777	25.4389	25.4198	-0.564419	2.2961	none
HSP90AA1	Heat shock protein HSP 90-alpha	P07900	27.6579	28.1395	27.6792	25.6743	25.9681	25.982	-0.820917	1.71579	none
HNRNPC	Heterogeneous nuclear ribonucleoproteins C1/C2;Heterogeneous nuclear ribonucleoprotein C-like 4;Heterogeneous nuclear ribonucleoprotein C-like 1;Heterogeneous nuclear ribonucleoprotein C-like 3;Heterogeneous nuclear ribonucleoprotein C-like 2	P07910	28.7918	29.049	28.6666	24.9015	25.3788	25.0055	-2.61775	4.02951	down
LAMB1	Laminin subunit beta-1	P07942	23.2357	22.8781	23.6422	27.3858	27.3079	27.6479	5.40249	4.97199	up
THBS1	Thrombospondin-1	P07996	31.6386	31.4504	31.4436	28.8746	29.1727	28.9039	-1.57803	4.0369	down
CD55	Complement decay-accelerating factor	P08174				23.5541	23.6872	23.4534	2.84253	2.96909	up
SLC3A2	4F2 cell-surface antigen heavy chain	P08195	29.6904	29.2136	29.6459	30.007	30.3793	30.3202	1.68744	3.73799	up
HSP90AB1	Heat shock protein HSP 90-beta	P08238	31.5511	31.0457	31.2873	28.978	28.9164	28.9543	-1.39003	3.73575	down
ASNS	Asparagine synthetase [glutamine-hydrolyzing]	P08243	24.7856	25.7771	25.2877			19.8935	-3.94031	3.56983	down
MET	Hepatocyte growth factor receptor	P08581	22.4695	23.6047	23.6308	29.2781	29.4866	29.3658	7.30183	4.43216	up
VIM	Vimentin	P08670	30.9083	30.5456	30.5115	31.4094	31.2555	31.2904	1.57302	3.96495	up
RPSA	40S ribosomal protein SA	P08865	24.7954	23.8941	23.8501				-2.3268	2.40667	down
MMP10	Stromelysin-2	P09238	24.6965	24.477	23.9379	23.5167	23.6592	23.9451	0.612693	1.45567	none
LGALS1	Galectin-1	P09382	26.8201	26.6055	26.5226	25.0736	25.4486	25.3306	-0.190581	0.679483	none
HMGB1	High mobility group protein B1;Putative high mobility group protein B1-like 1	P09429	26.2222	25.8421	26.0048	24.5397	25.3492	25.1893	0.201	0.414921	none
DLD	Dihydrolipoyl dehydrogenase;Dihydrolipoyl dehydrogenase, mitochondrial	P09622	24.7771	24.0116	24.8185			18.9669	-2.98411	2.26147	down
HNRNPA1	Heterogeneous nuclear ribonucleoprotein A1;Heterogeneous nuclear ribonucleoprotein A1, N-terminally processed;Heterogeneous nuclear ribonucleoprotein A1-like 2	P09651	26.2809	27.1081	26.3343	25.5213	25.2332	25.0256	-0.135769	0.135549	none
HSPA1B	Heat shock 70 kDa protein 1B;Heat shock 70 kDa protein 1A	P0DMV9	27.7423	27.5439	27.5838	24.4613	24.5114	24.708	-1.8949	4.3764	down
PTPRF	Receptor-type tyrosine-protein phosphatase F	P10586				27.8414	27.9769	28.1335	7.92738	4.17778	up
TXN	Thioredoxin	P10599	30.2434	29.7991	29.5683	28.6364	28.2307	28.0566	-0.553671	1.19685	none
TFPI	Tissue factor pathway inhibitor	P10646	31.1334	30.7323	30.6686	30.6209	30.9322	31.008	0.926305	2.84294	none
HSPD1	60 kDa heat shock protein, mitochondrial	P10809	27.2592	26.4342	27.1094	25.0076	25.7979	25.302	-0.401516	0.729491	none
CLU	Clusterin;Clusterin beta chain;Clusterin alpha chain;Clusterin	P10909	30.2938	29.9496	29.9607	29.5694	29.3609	29.3756	0.341885	1.22248	none
HSPA5	78 kDa glucose-regulated protein	P11021	27.0748	26.9265	27.1804	26.8927	26.9889	26.58	0.882928	2.2961	none
LAMC1	Laminin subunit gamma-1	P11047	27.2934	26.8555	26.8643	28.8537	29.1664	28.6776	2.96377	4.64749	up
HSPA8	Heat shock cognate 71 kDa protein	P11142	29.3659	28.8958	28.9545	28.0251	28.2179	28.0657	0.0666786	0.206449	none
PDHB	Pyruvate dehydrogenase E1 component subunit beta, mitochondrial	P11177	25.0814	24.6834	24.0949				-3.48049	3.7596	down
PC	Pyruvate carboxylase, mitochondrial	P11498	41.1323	40.9191	41.1286	39.6881	39.7683	39.7998	-0.893112	3.03181	none
MTHFD1	C-1-tetrahydrofolate synthase, cytoplasmic;Methylenetetrahydrofolate dehydrogenase;Methenyltetrahydrofolate cyclohydrolase;Formyltetrahydrofolate synthetase;C-1-tetrahydrofolate synthase, cytoplasmic, N-terminally processed	P11586	29.0956	28.6583	28.8935	20.2809	22.7177	21.1253	-6.28946	3.79403	down
IGF2R	Cation-independent mannose-6-phosphate receptor	P11717	22.6373	21.0787	22.5652	26.2393	26.2305	26.3972	5.46064	4.19238	up
PCNA	Proliferating cell nuclear antigen	P12004	26.6644	26.8182	27.0021		19.3089		-5.52577	3.53564	down
COL6A1	Collagen alpha-1(VI) chain	P12109	24.7581	24.4087	25.1421	27.0619	27.9436	27.5466	3.9132	4.17301	up
COL6A2	Collagen alpha-2(VI) chain	P12110	25.816	24.7442	25.2968	24.0802	24.0899	24.1193	0.0504833	0.0778581	none
SLC25A6	ADP/ATP translocase 3;ADP/ATP translocase 3, N-terminally processed;ADP/ATP translocase 1	P12236	31.449	31.0926	31.3194	28.0149	28.1419	27.9062	-2.28616	4.53366	down
XRCC5	X-ray repair cross-complementing protein 5	P13010	25.0579	24.124	24.6001	24.6663	24.7244	23.7961	1.05052	1.61366	up
SCG2	Secretogranin-2;Secretoneurin;Manserin	P13521	33.3685	33.1705	32.9647	32.856	32.9404	32.8527	0.517978	2.00729	none
EEF2	Elongation factor 2	P13639	30.9569	30.5868	30.5651	28.4251	28.2735	28.4288	-1.3411	3.6709	down
CD59	CD59 glycoprotein	P13987	21.1225	23.9836	23.6325	26.8638	27.3123	26.9356	5.35846	2.68629	up
MIF	Macrophage migration inhibitory factor	P14174	28.3978	28.0853	28.5599	26.8521	26.5418	26.875	-0.500287	1.26243	none
HGF	Hepatocyte growth factor;Hepatocyte growth factor alpha chain;Hepatocyte growth factor beta chain	P14210	33.7872	33.5252	33.4815	34.225	34.2553	34.3772	1.44267	3.99219	up
FDPS	Farnesyl pyrophosphate synthase	P14324	24.1853	23.9992	24.1684				-4.02498	2.68638	down
PKM	Pyruvate kinase PKM;Pyruvate kinase	P14618	30.8824	30.4389	30.6393	28.3082	28.0528	28.3255	-1.4335	3.57309	down
SNRPB	Small nuclear ribonucleoprotein-associated proteins B and B;Small nuclear ribonucleoprotein-associated protein N	P14678	27.4676	27.3108	27.4105	25.762	25.771	25.6949	-0.510914	1.93368	none
LIF	Leukemia inhibitory factor	P15018	26.4721	26.249	25.9949	26.674	26.7744	26.9388	1.7027	3.96495	up
PVR	Poliovirus receptor	P15151	25.0772	23.766	24.3255	25.1306	25.3777	24.9657	2.00274	3.03595	up
EZR	Ezrin	P15311			22.6852	22.0737	22.3927	22.1635	1.07116	1.91363	up
DSP	Desmoplakin	P15924	29.0296	28.6655	28.7802	28.1694	26.8238	26.7694	-0.507496	0.526612	none
CD44	CD44 antigen	P16070	28.8726	28.2445	28.2397	29.2634	29.6604	29.4929	2.03589	4.02951	up
ATP2A2	Sarcoplasmic/endoplasmic reticulum calcium ATPase 2	P16615	28.4708	27.8088	27.5134	24.1208	25.0811	24.9011	-2.07444	3.01301	down
HMGA1	High mobility group protein HMG-I/HMG-Y	P17096			22.1598	24.6916	26.4181	24.4589	4.21449	3.13014	up
ITGA2	Integrin alpha-2	P17301	23.846	23.5517	23.3846	23.8072	23.852	23.7811	1.51242	3.91261	up
CAPN2	Calpain-2 catalytic subunit	P17655	28.2155	27.875	27.9466				-6.30696	4.13327	down
CTPS1	CTP synthase 1;CTP synthase	P17812	28.2153	27.6715	27.697	26.9795	26.7927	26.9268	0.137553	0.384024	none
GM2A	Ganglioside GM2 activator;Ganglioside GM2 activator isoform short	P17900	26.9064	26.5531	27.171	28.675	29.0223	29.2006	3.16122	4.27012	up
TCP1	T-complex protein 1 subunit alpha	P17987	27.1996	27.1409	27.2454	20.1443			-6.55424	3.68812	down
ITGB5	Integrin beta-5;Integrin beta	P18084				24.8931	25.4159	25.1264	4.01346	4.18824	up
RPL17	60S ribosomal protein L17	P18621	26.5931	25.5635	25.8922				-4.42646	4.02199	down
PGAM1	Phosphoglycerate mutase 1;Phosphoglycerate mutase 2;Probable phosphoglycerate mutase 4	P18669	27.0293	26.7958	26.8102	24.7662	24.6894	24.6709	-0.986257	3.20083	none
CDH2	Cadherin-2	P19022	28.7311	28.0973	28.5698	29.7869	30.0139	30.0213	2.4781	4.39853	up
NCL	Nucleolin	P19338	26.8671	26.4184	26.8674	24.8853	25.2317	25.5667	-0.315164	0.729491	none
ATP2B1	Plasma membrane calcium-transporting ATPase 1;Calcium-transporting ATPase;Plasma membrane calcium-transporting ATPase 3;Plasma membrane calcium-transporting ATPase 2	P20020	26.4959	26.021	26.0712	24.3612	24.4869	23.8936	-0.736585	1.81329	none
CSRP1	Cysteine and glycine-rich protein 1	P21291	29.8111	29.4633	29.4297	27.5531	27.5009	27.4102	-1.04092	3.26383	down
FLNA	Filamin-A	P21333	28.3043	27.9852	28.1309	27.3363	27.6892	27.4896	0.441527	1.74145	none
MDK	Midkine	P21741	26.5482	26.0616	26.1399	27.3316	27.6768	27.9098	2.51249	4.37938	up
SDHB	Succinate dehydrogenase [ubiquinone] iron-sulfur subunit, mitochondrial	P21912	26.5782	25.397	25.7634	24.2625	24.3178	25.0934	-0.143123	0.16523	none
GART	Trifunctional purine biosynthetic protein adenosine-3;Phosphoribosylamine--glycine ligase;Phosphoribosylformylglycinamidine cyclo-ligase;Phosphoribosylglycinamide formyltransferase	P22102	27.0832	26.7758	26.7846	25.4069	25.2773	25.8613	-0.203343	0.492777	none
UBA1	Ubiquitin-like modifier-activating enzyme 1	P22314	28.0122	27.743	28.0101	26.0612	26.4255	26.4361	-0.499797	1.69229	none
NME1	Nucleoside diphosphate kinase;Nucleoside diphosphate kinase B;Nucleoside diphosphate kinase A;Putative nucleoside diphosphate kinase	P22392	25.9156	24.695	25.1477	24.1428	24.889	23.7879	0.255063	0.280043	none
HNRNPA2B1	Heterogeneous nuclear ribonucleoproteins A2/B1	P22626	27.7552	27.9938	27.8227	27.346	27.4578	27.5519	0.681568	1.85721	none
UQCRC2	Cytochrome b-c1 complex subunit 2, mitochondrial	P22695	28.3899	27.8801	28.2214	23.3028	23.2217	24.4456	-3.32858	3.61845	down
SFPQ	Splicing factor, proline- and glutamine-rich	P23246	25.992	25.0151	25.297	23.8968	24.5879	24.0012	-0.0387632	0.0492994	none
RPS3	40S ribosomal protein S3	P23396	28.6786	27.5752	28.7278	25.9482	19.9854	22.0775	-4.46311	1.4701	down
GCSH	Glycine cleavage system H protein, mitochondrial	P23434	22.1479			26.2079	26.2326	27.6627	5.60883	4.02951	up
JAK1	Tyrosine-protein kinase JAK1	P23458	24.0247	24.021	24.1778	22.4377		22.1373	-0.929212	0.988082	none
AHCY	Adenosylhomocysteinase	P23526	24.9487	23.5798	23.6091		22.4751	22.3615	-1.14917	0.715908	none
CFL1	Cofilin-1	P23528	29.5149	29.2485	29.154	28.7218	28.5678	28.4558	0.293247	0.97537	none
RRM1	Ribonucleoside-diphosphate reductase large subunit	P23921	24.8716	24.1748	24.5885	21.6627	21.9583	21.8649	-1.39649	3.52206	down
ACAT1	Acetyl-CoA acetyltransferase, mitochondrial	P24752	29.3788	29.0836	29.565	25.5391	26.0677	25.5219	-2.54078	3.96495	down
TNC	Tenascin	P24821	29.6443	29.1254	29.1401	26.8001	27.1053	27.1227	-1.23518	3.42484	down
MPST	3-mercaptopyruvate sulfurtransferase;Sulfurtransferase	P25325	24.1047	23.6684	23.8292		19.9028		-2.29641	3.23328	down
RPS12	40S ribosomal protein S12	P25398	29.4018	29.0526	29.2327	25.9328	26.1605	26.434	-1.96984	4.1199	down
ATP5A1	ATP synthase subunit alpha, mitochondrial	P25705	30.325	26.3688	29.9166	23.8794	22.9258	23.1314	-4.39859	1.99069	down
ITGA3	Integrin alpha-3;Integrin alpha-3 heavy chain;Integrin alpha-3 light chain	P26006	24.5593	24.7886	24.8915	24.6883	24.3573	24.3686	0.971596	1.96268	none
MSN	Moesin	P26038	25.9272	26.0078	25.9673	25.2426	25.1928	25.4342	0.515623	1.53315	none
VARS	Valine--tRNA ligase	P26640	24.3772	24.2316	24.615				-2.60614	3.51862	down
EEF1G	Elongation factor 1-gamma	P26641	28.914	28.2541	28.4924	23.8495	23.5036	23.7029	-3.70292	4.85006	down
YWHAQ	14-3-3 protein theta	P27348	25.954	25.5525	25.8628	22.6292	23.1845	22.983	-1.59871	3.62764	down
RPL10	60S ribosomal protein L10;60S ribosomal protein L10-like	P27635	28.6472	28.2721	28.3662	21.2714	22.665	20.869	-5.60368	4.0089	down
CAD	CAD protein;Glutamine-dependent carbamoyl-phosphate synthase;Aspartate carbamoyltransferase;Dihydroorotase	P27708	28.8316	28.524	28.6245	19.8503	20.215		-7.09667	5.4207	down
MAP4	Microtubule-associated protein;Microtubule-associated protein 4	P27816	22.1213		22.3429	22.0286	22.2473	22.035	1.13519	2.21713	up
CANX	Calnexin	P27824	26.5805	26.1827	26.2409				-4.46604	5.74385	down
PSMB4	Proteasome subunit beta type-4	P28070	27.6135	26.6959	27.6586	26.5861	26.8434	26.2931	0.372381	0.580748	none
POLD1	DNA polymerase;DNA polymerase delta catalytic subunit	P28340	25.8905	26.0815	25.6979			20.3629	-3.93715	4.53316	down
GRN	Granulins;Acrogranin;Paragranulin;Granulin-1;Granulin-2;Granulin-3;Granulin-4;Granulin-5;Granulin-6;Granulin-7	P28799				24.0192	23.5055	24.0852	2.6066	4.04839	up
CTGF	Connective tissue growth factor	P29279	23.0184	23.3675	23.3272	23.4935	25.6821	24.8442	2.7184	2.35736	up
EPHA2	Ephrin type-A receptor 2;Receptor protein-tyrosine kinase;Ephrin type-B receptor 1;Ephrin type-A receptor 4;Ephrin type-B receptor 4;Ephrin type-A receptor 7;Ephrin type-B receptor 3;Ephrin type-A receptor 6;Ephrin type-B receptor 2	P29317				24.4512	23.7919	24.6896	3.18002	3.62632	up
EEF1D	Elongation factor 1-delta	P29692	23.8088	23.6111		24.2445	24.676	24.2403	2.34222	2.97346	up
PRDX6	Peroxiredoxin-6	P30041	29.471	29.4128	29.6778	23.2852	23.3067	23.7028	-4.94026	5.22875	down
PRDX3	Thioredoxin-dependent peroxide reductase, mitochondrial	P30048	25.5535	25.2811	25.3985	25.0037	25.1843	24.9675	0.853648	2.96445	none
PDIA3	Protein disulfide-isomerase A3	P30101	25.2616	25.3287	25.2526	24.2318	25.2424	24.7574	0.688598	1.31465	none
PPP2R1A	Serine/threonine-protein phosphatase 2A 65 kDa regulatory subunit A alpha isoform	P30153	24.5475	24.3947	24.3669	18.6202	19.0294	19.0987	-4.11938	5.35495	down
AXL	Tyrosine-protein kinase receptor UFO;Receptor protein-tyrosine kinase	P30530	23.9259			25.869	26.1215	26.4444	5.398	2.77792	up
MAT2A	S-adenosylmethionine synthase isoform type-2	P31153	26.2253	25.7689	25.8895	24.4401	23.7383	24.6569	-0.463848	0.819947	none
CPS1	Carbamoyl-phosphate synthase [ammonia], mitochondrial	P31327	31.8508	31.4411	31.7071	26.5385	27.6378	26.6994	-3.71001	4.06139	down
SDC4	Syndecan-4	P31431	26.0625	25.4671	25.9731	27.1388	27.4003	27.4879	2.64949	4.41492	up
HNRNPH1	Heterogeneous nuclear ribonucleoprotein H;Heterogeneous nuclear ribonucleoprotein H, N-terminally processed;Heterogeneous nuclear ribonucleoprotein H2	P31943	26.673	26.0995	26.2879	26.0513	26.1922	25.6894	0.786672	2.09394	none
STIP1	Stress-induced-phosphoprotein 1	P31948			23.0783	23.8967	24.6501	24.1588	2.88102	3.6391	up
S100A11	Protein S100-A11;Protein S100-A11, N-terminally processed	P31949	24.2662	23.9076	24.2686	24.4511	24.6107	24.826	1.73955	3.88054	up
L1CAM	Neural cell adhesion molecule L1	P32004				28.171	28.3883	28.2995	7.88408	4.11039	up
PRDX2	Peroxiredoxin-2	P32119	28.3583	28.1819	27.8731	27.224	26.7053	26.6786	-0.175635	0.3068	none
KIF5B	Kinesin-1 heavy chain;Kinesin-like protein;Kinesin heavy chain isoform 5C;Kinesin heavy chain isoform 5A	P33176	22.7714	22.7618	23.2074				-0.909135	1.98984	none
ABCC1	Multidrug resistance-associated protein 1	P33527				26.6753	26.8077	26.6536	5.67891	5.08316	up
MAN1A1	Mannosyl-oligosaccharide 1,2-alpha-mannosidase IA	P33908	26.1774	25.7041	26.1532	25.234	25.7861		-0.838982	0.24607	none
SHMT2	Serine hydroxymethyltransferase, mitochondrial;Serine hydroxymethyltransferase	P34897	25.8691	25.5411	25.9785	23.9116	23.812	23.9393	-0.675098	2.00621	none
GPC1	Glypican-1;Secreted glypican-1	P35052	23.459		23.5761	27.6777	27.8485	28.7651	6.76832	3.23328	up
FBN1	Fibrillin-1	P35555		22.1664		25.4815	25.5331	25.8046	4.82653	5.3507	up
MYH9	Myosin-9	P35579	30.9529	30.7711	30.7225	28.6188	28.8513	28.7498	-1.10151	3.58627	down
BSG	Basigin	P35613	28.228	27.7638	28.1235	28.2878	28.7712	28.5934	1.56406	3.62632	up
RPL4	60S ribosomal protein L4	P36578	28.1915	28.0589	28.205		23.3856	20.3974	-5.67762	2.8335	down
TAGLN2	Transgelin-2	P37802	26.4494	26.2476	26.1902	25.2798	25.3439	25.3706	0.218241	0.903487	none
HSPA9	Stress-70 protein, mitochondrial	P38646	26.4505	25.7467	25.9224	24.6387	23.9761	24.2147	-0.547963	1.11926	none
RPL3	60S ribosomal protein L3	P39023	26.8045	26.5514	26.2309		21.2593	19.1827	-5.72542	3.08366	down
COL18A1	Collagen alpha-1(XVIII) chain;Endostatin	P39060	28.5817	28.0219	28.222	28.126	28.3036	28.4488	1.0697	3.19109	up
MDH2	Malate dehydrogenase;Malate dehydrogenase, mitochondrial	P40926	25.479	25.1919	25.1513	22.955	23.1206	23.0835	-0.951883	3.35126	none
RFC3	Replication factor C subunit 3	P40938	24.2978	24.0098	24.2125	19.9945	20.1587	20.1552	-2.6946	4.97544	down
HADHA	Trifunctional enzyme subunit alpha, mitochondrial;Long-chain enoyl-CoA hydratase;Long chain 3-hydroxyacyl-CoA dehydrogenase	P40939	25.0625	24.2046	24.4556	21.9465	22.2655	22.8479	-0.915151	1.79406	none
EIF2S3	Eukaryotic translation initiation factor 2 subunit 3;Putative eukaryotic translation initiation factor 2 subunit 3-like protein	P41091	26.8195	26.1515	26.3609	23.4442	23.8291	23.4653	-1.64098	3.65122	down
GARS	Glycine--tRNA ligase	P41250	24.7479		24.4718	20.3931	20.2886		-1.69607	0.924695	none
SLC19A1	Folate transporter 1	P41440	20.0266	19.6432	19.8586	27.0872	27.236	27.0231	8.57739	6.37099	up
RPS27	40S ribosomal protein S27	P42677	28.7524	28.2523	28.704	25.7168	26.0173	25.8417	-1.60268	3.71242	down
LRPPRC	Leucine-rich PPR motif-containing protein, mitochondrial	P42704	27.7386	27.5906	27.8749	20.2308	20.3696	20.4583	-6.10563	5.89373	down
ACAA2	3-ketoacyl-CoA thiolase, mitochondrial	P42765	27.4447	27.2194	27.6759		21.2814		-5.58416	4.42825	down
MCAM	Cell surface glycoprotein MUC18	P43121				26.46	26.1837	26.5489	6.22607	3.75925	up
VDAC2	Voltage-dependent anion-selective channel protein 2	P45880	25.6173	25.1035	25.4906	24.8902	24.8191	24.6807	0.612004	1.92247	none
RPL27A	60S ribosomal protein L27a	P46776	26.7934	26.3777	26.3731	20.9267			-5.49861	3.11897	down
RPL21	60S ribosomal protein L21	P46778	25.1535	24.9281	25.1618				-4.21921	2.96445	down
RPL28	60S ribosomal protein L28	P46779	26.8859	26.681	26.9564				-5.47361	5.03012	down
RPS5	40S ribosomal protein S5;40S ribosomal protein S5, N-terminally processed	P46782	28.2157	27.8452	27.9177	21.974	21.4959	22.0965	-4.90815	5.08446	down
IQGAP1	Ras GTPase-activating-like protein IQGAP1	P46940					22.7796	21.8346	0.355557	0.10015	none
STT3A	Dolichyl-diphosphooligosaccharide--protein glycosyltransferase subunit STT3A	P46977	23.8416	23.5515					-1.83661	1.47944	down
TFPI2	Tissue factor pathway inhibitor 2	P48307	25.7781	25.9145	25.9199	23.439	24.1962	24.7571	-0.512272	0.715908	none
CCT5	T-complex protein 1 subunit epsilon	P48643	26.471	26.8804	26.3325	21.2412	22.3724	21.4239	-3.60947	3.68255	down
FASN	Fatty acid synthase;[Acyl-carrier-protein] S-acetyltransferase;[Acyl-carrier-protein] S-malonyltransferase;3-oxoacyl-[acyl-carrier-protein] synthase;3-oxoacyl-[acyl-carrier-protein] reductase;3-hydroxyacyl-[acyl-carrier-protein] dehydratase;Enoyl-[acyl-carrier-protein] reductase;Oleoyl-[acyl-carrier-protein] hydrolase	P49327	31.8795	31.7636	31.8749	26.3784	26.4566	26.2787	-4.45872	5.63593	down
CCT3	T-complex protein 1 subunit gamma	P49368	28.7108	29.0011	28.6144	21.6353	24.6577	24.5103	-4.0073	2.35961	down
TUFM	Elongation factor Tu, mitochondrial	P49411	30.5779	30.1776	30.1619	26.2146	26.8675	26.4697	-2.74317	4.39867	down
VEGFC	Vascular endothelial growth factor C	P49767	29.1353	28.6455	28.6297	25.7314	26.0601	25.4015	-1.96788	3.60097	down
RANBP2	E3 SUMO-protein ligase RanBP2	P49792	28.1481	27.8829	28.1878	22.5597	18.9991	21.2812	-5.8758	2.87144	down
IDH3A	Isocitrate dehydrogenase [NAD] subunit alpha, mitochondrial	P50213	24.9197	24.6838	25.0458				-3.95695	3.3367	down
CRIP1	Cysteine-rich protein 1	P50238	28.4536	28.2635	28.3242	26.8103	27.1506	27.0165	-0.269593	1.04524	none
GDI2	Rab GDP dissociation inhibitor beta;Rab GDP dissociation inhibitor alpha	P50395	25.2807	25.1214	25.1934				-4.08852	2.78717	down
CPT1A	Carnitine O-palmitoyltransferase 1, liver isoform	P50416	23.9066	23.7615	23.2114	21.2714	21.6162	21.37	-0.851778	2.03375	none
SERPINH1	Serpin H1	P50454	23.8649		24.4271				-2.0479	1.43176	down
HLCS	Biotin--protein ligase;Biotin--[methylmalonyl-CoA-carboxytransferase] ligase;Biotin--[propionyl-CoA-carboxylase [ATP-hydrolyzing]] ligase;Biotin--[methylcrotonoyl-CoA-carboxylase] ligase;Biotin--[acetyl-CoA-carboxylase] ligase	P50747	28.9741	28.6053	28.2956	26.5188	26.8466	26.6211	-0.877183	2.43708	none
CCT8	T-complex protein 1 subunit theta	P50990	26.0167	25.3224	25.3531	20.6038	20.9212		-3.32074	4.51978	down
CCT4	T-complex protein 1 subunit delta	P50991	27.2966	26.6748	26.94	24.1998	23.737	23.5379	-1.94297	3.27806	down
GALK1	Galactokinase	P51570	26.7071	25.9142	26.5273		23.81	24.462	-2.30556	1.04524	none
SSR4	Translocon-associated protein subunit delta	P51571	28.7892	28.4998	28.19	25.1299	24.8992	24.7027	-2.44764	4.0089	down
LUM	Lumican	P51884	27.2539	25.8433	26.8484	26.0555	27.1616	26.811	1.16347	1.46891	up
HNRNPF	Heterogeneous nuclear ribonucleoprotein F;Heterogeneous nuclear ribonucleoprotein F, N-terminally processed	P52597	25.9292	25.2896	25.7479	25.3211	25.2722	25.2968	0.840438	2.51186	none
MSH6	DNA mismatch repair protein Msh6	P52701	26.9058	26.0016	26.1879				-5.03119	4.97236	down
HK2	Hexokinase;Hexokinase-2	P52789		22.6801	23.4255	22.3484	22.341	22.0919	0.900018	0.958612	none
STC1	Stanniocalcin-1	P52823	30.2242	29.3243	29.4646	30.5678	30.3402	30.7072	1.82263	3.27451	up
CRIP2	Cysteine-rich protein 2	P52943	27.219	26.6819	26.8628	25.0838	25.8718	25.5	-0.274487	0.628581	none
SLC25A1	Tricarboxylate transport protein, mitochondrial	P53007	25.2205	24.9532	24.959	20.9045			-2.88093	3.8418	down
COPB1	Coatomer subunit beta	P53618	28.4905	28.298	28.3247				-7.63298	4.97199	down
COPA	Coatomer subunit alpha;Xenin;Proxenin	P53621	26.8675	26.7758	26.7028			19.5155	-5.69574	4.97667	down
CTSC	Dipeptidyl peptidase 1;Dipeptidyl peptidase 1 exclusion domain chain;Dipeptidyl peptidase 1 heavy chain;Dipeptidyl peptidase 1 light chain	P53634	28.4569	28.2711	28.2982	27.4041	27.5319	27.6232	0.249015	1.02954	none
SLC16A1	Monocarboxylate transporter 1	P53985	26.5288	26.3756	25.9351	26.8797	27.0483	26.7184	1.744	3.54502	up
AK2	Adenylate kinase 2, mitochondrial;Adenylate kinase 2, mitochondrial;Adenylate kinase 2, mitochondrial, N-terminally processed	P54819	26.6555	25.7058	26.6891	27.5572	27.8102	27.4818	2.38554	3.43278	up
LAMB2	Laminin subunit beta-2	P55268				27.5042	27.6625	27.7577	6.75656	5.63593	up
NPEPPS	Puromycin-sensitive aminopeptidase	P55786	27.0108	26.6807	27.1687	20.8856	23.3502	23.0257	-3.28897	2.45357	down
MARS	Methionine--tRNA ligase, cytoplasmic	P56192	25.6002	26.218	26.0912	19.0945		19.0858	-5.25082	4.31839	down
TMEM33	Transmembrane protein 33	P57088	25.4834	25.0115	25.398				-4.97045	4.50276	down
EPPK1	Epiplakin	P58107	30.3702	29.8112	29.6764	27.1533	27.2501	26.9954	-1.78207	3.71346	down
TPI1	Triosephosphate isomerase	P60174	27.2246	26.5836	26.9312	26.2315	26.2709	26.123	0.437296	1.46915	none
EIF4A1	Eukaryotic initiation factor 4A-I;Eukaryotic initiation factor 4A-II;Eukaryotic initiation factor 4A-II, N-terminally processed	P60842	28.8499	28.3675	28.5288	25.9166	26.3386	26.2146	-1.32521	3.60097	down
RPS20	40S ribosomal protein S20	P60866	26.775	26.1692	26.243	24.9232	24.4151	24.886	-0.459795	1.09423	none
S100A10	Protein S100-A10	P60903	26.7836	26.8463	26.5789	23.9787	24.3865	23.9894	-1.41486	3.19109	down
DSTN	Destrin	P60981		24.5295	24.9189	25.0941	24.7609	25.4885	2.94731	1.16764	none
RPS3A	40S ribosomal protein S3a	P61247	26.1623	25.4512	25.8553	21.492		20.187	-4.07791	3.1887	down
RPL15	60S ribosomal protein L15;Ribosomal protein L15	P61313	27.1217	26.9537	27.0043				-6.05104	5.89373	down
NPC2	Epididymal secretory protein E1	P61916	27.031	27.0998	26.7965	26.6209	26.517	26.4115	0.674367	1.90865	none
HNRNPK	Heterogeneous nuclear ribonucleoprotein K	P61978	25.7268	24.8551	25.1238	24.6325	24.7731	24.4789	0.619921	1.64133	none
YWHAG	14-3-3 protein gamma;14-3-3 protein gamma, N-terminally processed	P61981	26.6328	25.8584	25.6175	25.2273	24.3916	24.9214	0.0108559	0.0107312	none
RPS8	40S ribosomal protein S8	P62241	27.8388	27.4028	27.6407				-6.20825	4.45721	down
RPS15A	40S ribosomal protein S15a	P62244	26.5288	25.9855	26.0954	20.7018			-4.35153	4.21477	down
RPS16	40S ribosomal protein S16	P62249	27.8342	26.6874	27.5975	22.5203	22.7036	22.408	-3.60379	4.09557	down
YWHAE	14-3-3 protein epsilon	P62258	25.1398	25.1185	24.5419	24.9146	24.7295	24.984	1.17328	2.55849	up
RPS14	40S ribosomal protein S14	P62263	26.3154	26.1339	25.8761	20.4099			-4.09518	5.04505	down
RPS11	40S ribosomal protein S11	P62280	25.7457	27.6728	26.2252	24.8653	25.9271	22.8773	-0.793816	0.335909	none
CNBP	Cellular nucleic acid-binding protein	P62633	28.8715	28.6409	29.0055	27.7665	27.7762	27.8748	0.0172511	0.0355361	none
RPS4X	40S ribosomal protein S4, X isoform	P62701	28.1982	27.8423	27.9568				-6.36971	5.07055	down
RPS6	40S ribosomal protein S6	P62753	25.6535	25.8374	25.7076	21.1173	21.5935	21.3884	-3.06368	4.41492	down
RAN	GTP-binding nuclear protein Ran	P62826	28.4168	28.2045	28.2544	25.5287	25.8995	25.5621	-1.5074	3.78996	down
RPL23	60S ribosomal protein L23	P62829	26.0704	26.0096	25.8126	21.4081	21.6038		-3.71437	3.07857	down
RPS25	40S ribosomal protein S25	P62851	25.2878	24.9981	24.7872				-3.93652	5.4207	down
RPS28	40S ribosomal protein S28	P62857	27.9714	27.5757	27.7625	24.5457	25.5102	25.1377	-1.55448	2.93421	down
RPL10A	60S ribosomal protein L10a	P62906	24.6363	24.4954	25.0275				-3.07215	3.60097	down
RPL11	60S ribosomal protein L11	P62913	27.8536	26.4603	26.8567			24.7322	-3.89081	1.62568	down
PPIA	Peptidyl-prolyl cis-trans isomerase A;Peptidyl-prolyl cis-trans isomerase A, N-terminally processed;Peptidyl-prolyl cis-trans isomerase	P62937	31.9495	31.6538	31.8534	30.6411	30.4634	30.7437	-0.304634	1.03069	none
RPS27A	Ubiquitin-40S ribosomal protein S27a;Ubiquitin;40S ribosomal protein S27a;Polyubiquitin-C;Ubiquitin;Polyubiquitin-B;Ubiquitin	P62979	28.7497	28.9713	28.7984	26.9103	27.0546	26.6747	-0.884573	2.151	none
RPL38	60S ribosomal protein L38	P63173	27.1001	27.2813	27.1649	25.3504	26.1656	24.923	-0.547193	0.742951	none
RPS21	40S ribosomal protein S21	P63220	26.3763	25.6763	25.9337	24.7468	25.3388	24.5274	0.0763659	0.109373	none
EIF5A	Eukaryotic translation initiation factor 5A;Eukaryotic translation initiation factor 5A-1;Eukaryotic translation initiation factor 5A-2;Eukaryotic translation initiation factor 5A-1-like	P63241	27.11	27.1948	27.0483	26.5052	26.6007	26.5769	0.572444	1.87154	none
GNB2L1	Guanine nucleotide-binding protein subunit beta-2-like 1;Guanine nucleotide-binding protein subunit beta-2-like 1, N-terminally processed	P63244	30.3134	29.9427	30.0186	27.1561	26.9031	27.1384	-1.98908	4.199	down
ACTG1	Actin, cytoplasmic 2;Actin, cytoplasmic 2, N-terminally processed	P63261	33.6592	33.466	33.6377	32.4934	32.8297	32.7471	-0.100246	0.299767	none
YBX1	Nuclease-sensitive element-binding protein 1;Y-box-binding protein 3	P67809	26.148	25.349	26.2003		23.8474		-3.03699	1.58221	down
ACTA1	Actin, alpha skeletal muscle;Actin, alpha cardiac muscle 1;Actin, gamma-enteric smooth muscle;Actin, aortic smooth muscle	P68133	29.6241	28.1355	29.026	30.568	30.1146	30.1349	2.3239	2.86408	up
TUBA1B	Tubulin alpha-1B chain	P68363	33.998	33.7538	34.016	31.2839	31.3155	31.5081	-1.73013	4.0261	down
TUBA4A	Tubulin alpha-4A chain	P68366	26.222	25.7342	26.2652				-5.43788	5.63593	down
TUBB4B	Tubulin beta-4B chain;Tubulin beta-4A chain	P68371	34.1614	33.8674	34.1482	31.6206	31.5704	31.5129	-1.67716	4.0261	down
CCT2	T-complex protein 1 subunit beta	P78371	25.0826	23.8908	24.4251		23.4285	23.6661	-1.05553	0.363374	none
PRKDC	DNA-dependent protein kinase catalytic subunit	P78527	34.826	34.6641	34.5446	28.4421	28.5983	28.5301	-5.27666	6.06092	down
ADAM17	Disintegrin and metalloproteinase domain-containing protein 17	P78536	23.7899		23.357	23.8847	23.6199	23.288	1.94356	1.88693	up
ARF1	ADP-ribosylation factor 1;ADP-ribosylation factor 3	P84077			25.6926				-1.6449	0.51926	none
RPL19	Ribosomal protein L19;60S ribosomal protein L19	P84098	25.8448	25.2505	25.9631		19.7541		-4.13935	4.18824	down
SRSF3	Serine/arginine-rich splicing factor 3	P84103				24.3246	24.5743	24.4351	3.43978	3.37071	up
HSPG2	Basement membrane-specific heparan sulfate proteoglycan core protein;Endorepellin;LG3 peptide	P98160	25.4687	24.2941	23.9154	26.8741	27.1659	27.069	3.65774	3.75195	up
CYCS	Cytochrome c	P99999	26.1358	25.9459	26.1651			21.6178	-4.20718	3.54502	down
SLC25A3	Phosphate carrier protein, mitochondrial	Q00325	30.3302	29.9999	30.2365	27.1033	27.496	27.5571	-1.7771	3.96681	down
CLTC	Clathrin heavy chain;Clathrin heavy chain 1	Q00610	24.927	23.6904	24.9085	22.3307	22.5927	23.2207	-0.496384	0.600287	none
HNRNPU	Heterogeneous nuclear ribonucleoprotein U	Q00839	26.5028	25.8633	25.2553	24.0064		24.3842	-1.59084	0.723083	none
SPTBN1	Spectrin beta chain, non-erythrocytic 1	Q01082		21.3537	20.8938	25.6723	25.3346	25.7039	5.03286	3.48525	up
SRSF2	Serine/arginine-rich splicing factor 2	Q01130				26.6898	26.5972	26.4794	6.08532	5.89373	up
SLC7A5	Large neutral amino acids transporter small subunit 1	Q01650	27.6674	27.4188	27.7221	26.5245	27.5108	27.2028	0.579357	1.13419	none
PFKP	ATP-dependent 6-phosphofructokinase, platelet type	Q01813	24.7418	23.6391					-1.74322	1.39213	down
EWSR1	RNA-binding protein EWS	Q01844	26.1306	25.816	26.7439		20.8428		-4.60246	4.0369	down
KIF23	Kinesin-like protein KIF23;Kinesin-like protein	Q02241		23.9707	23.377	24.7125	25.4467	25.0556	3.08802	2.66193	up
RPL18A	60S ribosomal protein L18a	Q02543	25.1815	24.9188	25.6031				-3.5977	3.26523	down
FKBP4	Peptidyl-prolyl cis-trans isomerase FKBP4;Peptidyl-prolyl cis-trans isomerase FKBP4, N-terminally processed	Q02790	25.2976	24.9174	24.6874	24.2027	24.5663	24.4005	0.664149	2.10623	none
PLOD1	Procollagen-lysine,2-oxoglutarate 5-dioxygenase 1	Q02809	27.4792	27.2602	26.7634	22.2868	23.1768	22.7577	-3.19936	4.0261	down
NUCB1	Nucleobindin-1	Q02818	28.2745	27.9237	28.4783	27.5948	27.8073	27.4696	0.469385	1.19795	none
PLAUR	Urokinase plasminogen activator surface receptor	Q03405				27.3136	27.3834	27.511	6.75533	6.37099	up
NOTCH2	Neurogenic locus notch homolog protein 2;Notch 2 extracellular truncation;Notch 2 intracellular domain	Q04721				24.3688	24.3119	24.2803	4.18012	2.9301	up
APLP2	Amyloid-like protein 2	Q06481	26.6404	26.8926	26.8791	25.8303	26.3456	25.9106	0.376584	0.784911	none
PRDX1	Peroxiredoxin-1	Q06830	32.6132	32.1333	32.2608	31.738	31.5319	31.8341	0.221101	0.669003	none
RPL18	60S ribosomal protein L18	Q07020	25.181	24.4627	24.4591				-3.0556	4.68955	down
LRP1	Prolow-density lipoprotein receptor-related protein 1;Low-density lipoprotein receptor-related protein 1 85 kDa subunit;Low-density lipoprotein receptor-related protein 1 515 kDa subunit;Low-density lipoprotein receptor-related protein 1 intracellular domain	Q07954	24.2405	23.572	24.2722	21.2699	21.2924		-2.01111	1.726	down
LGALS3BP	Galectin-3-binding protein	Q08380	31.3904	30.9698	31.297	29.4398	29.4513	29.6893	-0.749781	2.41928	none
NSUN2	tRNA (cytosine(34)-C(5))-methyltransferase	Q08J23	24.1175	22.3786	23.7668	19.1139	19.4266	19.4329	-2.68319	2.90183	down
AHNAK	Neuroblast differentiation-associated protein AHNAK	Q09666	32.1812	31.7937	31.9541	30.1921	30.3386	30.3228	-0.789376	2.97017	none
GALNT2	Polypeptide N-acetylgalactosaminyltransferase 2;Polypeptide N-acetylgalactosaminyltransferase 2 soluble form	Q10471	24.9724	25.6557	26.1633	23.9441	23.733	23.3088	-0.688759	0.729491	none
FSTL1	Follistatin-related protein 1	Q12841				25.6439	25.6682	26.0597	5.15882	4.39867	up
ACACA	Acetyl-CoA carboxylase 1;Biotin carboxylase	Q13085	41.3514	41.105	41.2334	39.7745	39.8735	39.7999	-1.00557	3.4287	down
PRDX4	Peroxiredoxin-4	Q13162	28.8877	28.4839	28.6844	25.8647	25.7057	25.4129	-1.91436	3.77308	down
SRSF6	Serine/arginine-rich splicing factor 6	Q13247	23.5996	23.1605	23.3764	24.4468	24.2682	24.0737	2.17043	4.10858	up
SLC39A6	Zinc transporter ZIP6	Q13433				23.4253	24.2701	23.6567	3.45586	4.36984	up
ADAM9	Disintegrin and metalloproteinase domain-containing protein 9	Q13443	26.844	26.7041	26.772	25.1993	26.2649	25.1866	-0.0591744	0.0631544	none
SQSTM1	Sequestosome-1	Q13501	24.3585	23.8338	23.9868	23.8996	23.6837	24.0939	1.11148	3.03329	up
TUBB3	Tubulin beta-3 chain	Q13509	27.2293	27.2884	26.7791				-6.28483	4.47746	down
LAMB3	Laminin subunit beta-3	Q13751	23.7919	23.4854	23.9861	23.2419	23.1	23.0258	0.675221	1.72499	none
SPTAN1	Spectrin alpha chain, non-erythrocytic 1	Q13813				27.2537	27.4653	27.217	6.72482	6.18095	up
HNRNPD	Heterogeneous nuclear ribonucleoprotein D0	Q14103	26.3517	25.7863	26.3989	24.6413	24.2832	24.7202	-0.42498	0.938138	none
DAG1	Dystroglycan;Alpha-dystroglycan;Beta-dystroglycan	Q14118	26.6495	26.3488	26.165	28.3482	28.2837	28.5002	3.08945	4.97199	up
DSG2	Desmoglein-2	Q14126	23.0935	23.3802	23.2025	23.5193	24.3298	24.4691	2.17842	3.11611	up
FHL2	Four and a half LIM domains protein 2	Q14192	27.835	27.2876	27.1085	24.28	25.287	24.4759	-1.5602	2.54783	down
DYNC1H1	Cytoplasmic dynein 1 heavy chain 1	Q14204	32.2457	31.9891	32.0546	23.4121	23.9316	23.8937	-7.27872	6.14084	down
SEMA3A	Semaphorin-3A	Q14563	28.2305	28.0047	28.1125	26.685	26.7369	26.4845	-0.38054	1.38106	none
PUM1	Pumilio homolog 1	Q14671	25.9223	24.2512	26.0708	22.9667	22.7507	22.5531	-1.38794	1.41345	down
GANAB	Neutral alpha-glucosidase AB	Q14697	25.7424	25.6	25.3985	21.3992			-4.04255	2.79659	down
LASP1	LIM and SH3 domain protein 1	Q14847	26.918	26.6679	26.8567	25.2803	25.1212	25.2569	-0.422985	1.5212	none
KPNB1	Importin subunit beta-1	Q14974	27.6283	26.5959	24.6194	18.355	18.4126	19.9913	-6.01061	3.04307	down
EBP	3-beta-hydroxysteroid-Delta(8),Delta(7)-isomerase	Q15125	24.1565	24.9187	24.978		23.8882		-1.23908	0.729491	none
PLEC	Plectin	Q15149	30.2652	29.9392	30.1162	30.8345	30.9078	30.9128	1.71413	4.35206	up
PPA1	Inorganic pyrophosphatase	Q15181	27.201	26.9595	26.8961	26.452	26.5019	26.3807	0.5599	2.21713	none
PTGES3	Prostaglandin E synthase 3	Q15185	24.3427	23.6362	24.7341	22.7101	22.7724	23.3768	0.0148453	0.0136968	none
NONO	Non-POU domain-containing octamer-binding protein	Q15233	24.1053	24.2235	23.9193	22.4536	23.1918	22.6207	-0.0182633	0.0239867	none
PCBP1	Poly(rC)-binding protein 1	Q15365	30.2076	29.5795	29.88	28.9539	28.8433	28.9046	0.00460103	0.010451	none
PCBP2	Poly(rC)-binding protein 2	Q15366	28.8113	28.1684	28.5481	27.0986	26.3103	26.689	-0.723013	1.38276	none
TRIP13	Pachytene checkpoint protein 2 homolog	Q15645	26.8474	26.49	26.4368	20.5177			-4.8592	2.96615	down
ATP6AP1	V-type proton ATPase subunit S1	Q15904	24.5852	24.351	24.965	26.3935	26.4246	26.8247	3.1089	4.1199	up
ZYX	Zyxin	Q15942	26.4346	26.2425	26.1322	23.4614	23.9141	23.9625	-1.26589	3.30359	down
CSRP2	Cysteine and glycine-rich protein 2	Q16527	24.9072	24.6613	25.1873	24.1704	22.9025	22.9558	-0.305922	0.285741	none
FSCN1	Fascin	Q16658	27.3177	26.5816	26.9699	25.3405	24.946	25.8053	-0.428584	0.773651	none
MAN2A1	Alpha-mannosidase 2	Q16706	24.4525	23.9231	24.2329	23.6594	24.0164	24.2672	1.05133	2.78717	up
PCK2	Phosphoenolpyruvate carboxykinase [GTP], mitochondrial	Q16822	29.4742	29.234	29.5966				-7.33566	4.04839	down
UPP1	Uridine phosphorylase 1	Q16831	24.607	24.1759	24.5875	23.535	23.4671	23.3058	0.259199	0.728426	none
TUBB8	Tubulin beta-8 chain	Q3ZCM7	30.5109	30.2474	30.1835	28.0446	28.5293	27.7997	-1.18687	2.66193	down
HLA-A		Q53Z42	29.134	28.4424	28.6664	29.3433	29.456	29.1919	1.59414	3.64868	up
GNAS	Guanine nucleotide-binding protein G(s) subunit alpha isoforms XLas;Guanine nucleotide-binding protein G(s) subunit alpha isoforms short;Guanine nucleotide-binding protein G(i) subunit alpha-1;Guanine nucleotide-binding protein G(olf) subunit alpha;Guanine nucleotide-binding protein G(i) subunit alpha-2;Guanine nucleotide-binding protein G(t) subunit alpha-3;Guanine nucleotide-binding protein G(t…	Q5JWF2	23.9614	24.0129	24.0131	21.2604	21.5019	21.1952	-1.32761	3.13274	down
UBR4	E3 ubiquitin-protein ligase UBR4	Q5T4S7	30.1252	32.1946	32.0395	26.153	25.7299	28.2682	-3.71683	1.96261	down
EEF1A1P5	Putative elongation factor 1-alpha-like 3;Elongation factor 1-alpha 1;Elongation factor 1-alpha;Elongation factor 1-alpha 2	Q5VTE0	34.0816	33.7719	34.0108	32.0503	32.2896	32.2199	-0.967588	3.17465	none
KIAA0368	Proteasome-associated protein ECM29 homolog	Q5VYK3	25.3743	25.9755	23.6934	20.9774	21.2475	21.0623	-2.5901	2.0696	down
MBLL	Muscleblind-like protein 2	Q5VZF2	25.4441	24.2731	25.0412			22.7525	-2.23496	1.39282	down
RNF213	E3 ubiquitin-protein ligase RNF213	Q63HN8	30.0254	29.2942	29.4843	22.2378	22.8222	21.997	-6.07686	5.05025	down
ARL6IP4	ADP-ribosylation factor-like protein 6-interacting protein 4	Q66PJ3	26.0727	25.9081	25.9057	25.7683	26.2073	26.078	1.22929	3.41838	up
STEAP4	Metalloreductase STEAP4	Q687X5				27.1497	27.5011	27.3629	5.81895	5.76833	up
CSPG4	Chondroitin sulfate proteoglycan 4	Q6UVK1	22.1267	21.1184	21.2096	29.0477	29.1678	29.1462	8.84311	5.93655	up
CD109	CD109 antigen	Q6YHK3	26.3208	25.6166	26.2575	26.6382	26.8077	26.4741	1.72787	3.38757	up
H3F3B	Histone H3;Histone H3.2;Histone H3.1t;Histone H3.3;Histone H3.1;Histone H3.3C	Q71DI3	25.4788	24.9996	24.9477	23.834	24.0761	23.4005	-0.119371	0.210756	none
LARP4	La-related protein 4	Q71RC2	23.5443	23.0637	24.1373	20.4098	19.7112	19.005	-2.47334	2.41928	down
BZW1	Basic leucine zipper and W2 domain-containing protein 1	Q7L1Q6	24.2942	24.1402	24.0623		21.2167	20.7935	-2.50072	2.10862	down
PHF5A	PHD finger-like domain-containing protein 5A	Q7RTV0	23.5078	23.8796	25.0681	21.3824	20.1048		-2.61594	1.66562	down
HUWE1	E3 ubiquitin-protein ligase HUWE1	Q7Z6Z7	27.4527	27.2642	27.2957	22.1726	23.0397	22.9532	-3.39104	4.36705	down
GPR126	G-protein coupled receptor 126	Q86SQ4	26.1327	26.1011	26.3662	27.058	27.2608	27.213	2.11441	4.0261	up
OAF	Out at first protein homolog	Q86UD1	32.1064	31.4763	31.3181	27.1644	27.0381	27.2875	-3.47736	4.59408	down
CAND1	Cullin-associated NEDD8-dissociated protein 1	Q86VP6	29.1706	28.6822	28.5987	20.1117	21.6785	21.5129	-6.48795	4.44988	down
ST13	Putative protein FAM10A4;Hsc70-interacting protein;Putative protein FAM10A5	Q8IZP2	25.6595	24.8995	24.8154	24.8195	24.5007	24.5364	0.724327	1.66242	none
LTBP4	Latent-transforming growth factor beta-binding protein 4	Q8N2S1	26.4191	25.7306	25.5784	26.5754	27.224	26.5915	2.04014	3.35165	up
FGFRL1	Fibroblast growth factor receptor-like 1	Q8N441	22.937	22.7678	22.7058	25.0687	24.6736	25.1381	3.44104	4.66185	up
SREK1IP1	Protein SREK1IP1	Q8N9Q2				22.4075	22.867	23.0021	1.59299	3.6005	up
SLC43A3	Solute carrier family 43 member 3	Q8NBI5	26.8727	27.0309	27.1865	25.2632	25.7946	25.3713	-0.393397	0.834673	none
SERBP1	Plasminogen activator inhibitor 1 RNA-binding protein	Q8NC51	25.2864	25.1505	24.5503	24.51	24.1145	24.402	0.588983	1.22304	none
RPLP0	60S acidic ribosomal protein P0-like;60S acidic ribosomal protein P0	Q8NHW5	24.1615	23.686	25.8728	20.8535	21.0583	21.3368	-2.15005	1.72972	down
SLC35B2	Adenosine 3-phospho 5-phosphosulfate transporter 1	Q8TB61	23.2193	23.6843	23.2866		20.8514		-1.42951	2.55309	down
PDCD6IP	Programmed cell death 6-interacting protein	Q8WUM4	24.9096	24.773	24.2888	22.8422	22.3794	23.4471	-0.476769	0.714735	none
FAM3C	Protein FAM3C	Q92520	29.8698	29.8978	29.837	29.906	29.9739	29.9477	1.04205	3.15504	up
GCN1L1	Translational activator GCN1	Q92616	28.4947	28.2264	28.2656	22.5471	22.7107	23.486	-4.22053	4.53316	down
NUP205	Nuclear pore complex protein Nup205	Q92621	25.7049	25.4569	25.4564				-4.45418	5.72759	down
KHSRP	Far upstream element-binding protein 2	Q92945	24.4871	23.8662	24.1882	23.6058	23.8385	23.761	0.833971	2.80171	none
USP9X	Probable ubiquitin carboxyl-terminal hydrolase FAF-X	Q93008	26.9121	26.968	26.6621		20.0575	19.979	-4.84658	3.15504	down
IGSF8	Immunoglobulin superfamily member 8	Q969P0	22.6387		23.2486	23.9574	24.1671	23.6077	2.86265	2.53251	up
ERGIC1	Endoplasmic reticulum-Golgi intermediate compartment protein 1	Q969X5	24.5923	24.4149	24.7382		19.8632		-2.59219	1.93324	down
FUBP1	Far upstream element-binding protein 1	Q96AE4				23.0483	23.0031	23.2225	2.80452	4.41492	up
CCDC126	Coiled-coil domain-containing protein 126;Alpha-1,6-mannosylglycoprotein 6-beta-N-acetylglucosaminyltransferase A	Q96EE4				21.0059	21.9602	21.2606	0.912649	1.57508	none
SLC47A1	Multidrug and toxin extrusion protein 1	Q96FL8				24.9457	25.2916	24.9027	3.79739	5.16679	up
ZC3HAV1L	Zinc finger CCCH-type antiviral protein 1-like	Q96H79	25.4653	25.6578	25.7645	23.6158	23.0466	23.1406	-1.10673	2.01224	down
MCCC1	Methylcrotonoyl-CoA carboxylase subunit alpha, mitochondrial	Q96RQ3	38.1934	37.9052	37.9735	36.5445	36.5689	36.5946	-0.876563	3.17002	none
CNN2	Calponin;Calponin-2	Q99439				23.6983	22.9471	24.0978	2.70143	3.19109	up
SLC29A1	Equilibrative nucleoside transporter 1	Q99808			22.4626	25.3233	25.6027	25.2927	4.52561	3.8162	up
CCT7	T-complex protein 1 subunit eta	Q99832	24.9404	24.1043	24.2263		22.0308		-2.25393	2.0264	down
SEMA3C	Semaphorin-3C	Q99985	28.1836	27.9148	27.8751	26.5238	26.9205	26.6252	-0.199424	0.68441	none
TUBA1C	Tubulin alpha-1C chain	Q9BQE3	29.6399	28.4302	29.7458	28.5175	27.245	27.2399	-0.565147	0.474801	none
SDF4	45 kDa calcium-binding protein	Q9BRK5	26.4285	26.7562	26.5003	21.6822			-4.81944	2.96445	down
TUBB6	Tubulin beta-6 chain	Q9BUF5	26.4126	26.1442	26.4327	24.1073	24.4571		-2.23299	0.875838	none
DUSP23	Dual specificity protein phosphatase 23	Q9BVJ7	26.2388	25.4396	25.4508		21.6784		-4.10456	2.90353	down
ADAM19	Disintegrin and metalloproteinase domain-containing protein 19	Q9H013				23.2143	23.2439	23.1931	2.91764	3.61208	up
NUCKS1	Nuclear ubiquitous casein and cyclin-dependent kinase substrate 1	Q9H1E3	25.6236	24.9073	25.8588	23.5419	23.9914	24.5124	-0.208573	0.252804	none
BOLA2	BolA-like protein 2	Q9H3K6	26.2839	26.0344	26.4699	26.6169	26.9456	26.8804	1.69623	3.62632	up
XPO5	Exportin-5	Q9HAV4	25.4824	25.3052	25.2583	21.5631	21.3598		-3.00371	3.07857	down
MCCC2	Methylcrotonoyl-CoA carboxylase beta chain, mitochondrial	Q9HCC0	28.4356	28.1136	28.1571	26.5813	26.5351	26.5326	-0.586716	2.36177	none
MID1IP1	Mid1-interacting protein 1	Q9NPA3	26.7108	26.401	26.766	26.5933	26.1702	26.236	0.8542	2.0696	none
LTBP3	Latent-transforming growth factor beta-binding protein 3	Q9NS15				23.8278	24.2273	24.1024	3.71532	4.33001	up
TECR	Very-long-chain enoyl-CoA reductase	Q9NZ01	26.1674	24.9761	26.1353	22.9134	24.6621	22.8241	-1.05014	0.875838	none
CRIM1	Cysteine-rich motor neuron 1 protein;Processed cysteine-rich motor neuron 1 protein	Q9NZV1				24.0912	24.6948	24.2269	3.30215	4.59408	up
RCC2	Protein RCC2	Q9P258	24.8667	24.2074	23.7382	23.8066	24.6515	23.2782	0.911959	1.09626	none
PTGFRN	Prostaglandin F2 receptor negative regulator	Q9P2B2				24.4007	24.4636	24.7299	4.04702	3.56662	up
DHCR7	7-dehydrocholesterol reductase	Q9UBM7	25.125	24.6365	25.1873		21.4772		-3.98204	2.34171	down
SLC25A10	Mitochondrial dicarboxylate carrier	Q9UBX3	25.0219	24.3521	24.3728				-2.60158	3.23913	down
TES	Testin	Q9UGI8	26.7193	26.2769	26.5047	22.5827	21.7425		-3.74326	2.65513	down
CHORDC1	Cysteine and histidine-rich domain-containing protein 1	Q9UHD1	25.657	25.162	25.3624		19.8911		-4.0242	2.15545	down
RALY	RNA-binding protein Raly	Q9UKM9	24.6177	24.4483	24.6849	24.0571	23.6163	24.5957	0.767367	1.3929	none
FAM184B	Protein FAM184B	Q9ULE4	28.8439	28.5153	29.0558	27.7418	28.0032	27.8153	0.0985048	0.205835	none
SLC39A10	Zinc transporter ZIP10	Q9ULF5	27.3541	27.2754	27.125	27.3829	27.5823	27.5881	1.36652	3.73575	up
PROCR	Endothelial protein C receptor	Q9UNN8				26.3855	26.7739	27.0801	5.44169	4.3524	up
THSD7A	Thrombospondin type-1 domain-containing protein 7A	Q9UPZ6	25.7516	25.2988	25.7504	23.1997	23.4549	23.707	-0.895995	2.41928	none
PLAA	Phospholipase A-2-activating protein	Q9Y263	25.2731	25.411	25.4129	20.1856	20.5909	20.6504	-3.55393	4.65707	down
ACOT9	Acyl-coenzyme A thioesterase 9, mitochondrial	Q9Y305	25.383	24.5352					-2.32767	1.53386	down
LUC7L2	Putative RNA-binding protein Luc7-like 2	Q9Y383	24.6995	24.2724	23.7833				-2.38441	1.5793	down
NOC2L	Nucleolar complex protein 2 homolog	Q9Y3T9	23.7781	23.45	23.8095				-1.51624	1.42229	down
LOXL2	Lysyl oxidase homolog 2	Q9Y4K0	22.749			22.3556	22.2626	21.8969	0.715247	0.872051	none
COPG1	Coatomer subunit gamma-1	Q9Y678	27.8946	27.5122	27.3568				-6.29621	4.33001	down
ROBO1	Roundabout homolog 1	Q9Y6N7				21.8153	22.3381	22.1748	1.71729	3.07604	up
ACACB		S4R3S7	28.5262	27.3193	28.2103	27.1264	26.9493	26.8219	0.0388828	0.0422984	none
