# Supplementary material for: Deciphering intercellular signaling complexes by interaction-guided chemical proteomics
Source: Nat Commun. 2023 Jul 12;14:4138. doi: 10.1038/s41467-023-39881-9 (PMC10338493; doi:10.1038/s41467-023-39881-9)
Supplement: Supplementary file 3 — Source Data [file 41467_2023_39881_MOESM3_ESM.zip › Source Data Supplementary Fig. 11.xlsx]

## Sheet: Supplementary Fig. 11
Probe 1					Probe 2					Probe 3
Gene Ontology cell component	Number of genes	p-value, -log10			Gene Ontology cell component	Number of genes	p-value, -log10			Gene Ontology cell component	Number of genes	p-value, -log10
extracellular exosome	106	44.13			extracellular exosome	66	30.3986			extracellular exosome	80	40.8682
focal adhesion	45	30.32			focal adhesion	32	24.4963			focal adhesion	36	27.9379
cytosol	132	25.44			cell surface	36	23.5993			cell surface	41	27.5036
membrane	71	14.08			extracellular region	50	17.2514			integral component of plasma membrane	39	12.566
cytoplasm	110	12.74			plasma membrane	71	13.837			plasma membrane	70	10.4499
cell surface	32	11.94			extracellular space	43	13.4989			membrane	47	10.2479
cytosolic large ribosomal subunit	12	10.54			endoplasmic reticulum lumen	18	11.4293			extracellular space	40	9.92441
cytosolic ribosome	12	9.32			basolateral plasma membrane	14	8.73773			extracellular region	42	9.8817
cell leading edge	8	5.77			basement membrane	10	8.31073			basolateral plasma membrane	14	8.19532
secretory granule lumen	10	5.45			apical plasma membrane	16	8.17615			receptor complex	13	7.66039
