# Supplementary material for: Deciphering intercellular signaling complexes by interaction-guided chemical proteomics
Source: Nat Commun. 2023 Jul 12;14:4138. doi: 10.1038/s41467-023-39881-9 (PMC10338493; doi:10.1038/s41467-023-39881-9)
Supplement: Supplementary file 3 — Source Data [file 41467_2023_39881_MOESM3_ESM.zip › Source Data Supplementary Fig. 12.xlsx]

## Sheet: Supplementary Fig. 12a
Gene	Protein names	Representative ID	LFQ intensity noCM_1	LFQ intensity noCM_2	LFQ intensity noCM_3	LFQ intensity MiaCM_1	LFQ intensity MiaCM_2	LFQ intensity MiaCM_3	logFC_noCM_MiaCM	p.adj.mod_noCM_MiaCM	change_noCM_MiaCM
TPM3		A0A087WWU8		15.8391	13.8163	17.5412	19.0339	19.2029	3.93862	2.05249	up
HLA-A		A0A140T955	15.6086	17.012	16.117	18.1347	18.6229	18.4771	1.3557	1.43366	up
ESYT2	Extended synaptotagmin-2	A0FGR8	17.8642	18.8869	18.8426	18.6146	19.5059	19.6829	-0.0648576	0.069483	none
ILVBL	Acetolactate synthase-like protein	A1L0T0	17.0635	18.8662	18.792	18.2967	19.2449	19.1023	-0.171482	0.150852	none
CAPZB		B1AK87	17.606	18.4656	17.9758	18.2276	19.0584	18.9248	-0.0791027	0.0696307	none
MYO9A	Unconventional myosin-IXa	B2RTY4		13.7139	14.4512	14.2145	13.6144	14.311	-0.318383	0.175753	none
ATP5J2-PTCD1		C9JJT5	16.977	17.5094	18.7073	16.634	16.183	18.0235	-1.59459	0.972414	none
LMO7		E9PMS6	18.2563	19.5735	19.4908	19.4341	20.1797	20.0391	-0.0269189	0.0249306	none
PKM	Pyruvate kinase	H3BTN5	15.3431	16.0789	16.5823	15.8315	16.8703	15.9009	-0.614938	0.588039	none
MYO1C	Unconventional myosin-Ic	O00159	15.4973	16.2288	15.8746	16.4077	17.9029	16.6367	0.308746	0.210738	none
CLIC1	Chloride intracellular channel protein 1	O00299	14.1143	15.6837	15.1138	17.2171	17.707	18.8143	2.1297	2.12623	up
QSOX1	Sulfhydryl oxidase 1	O00391	14.5376	16.5564	17.2939	20.6913	21.7315	21.8993	4.4945	3.21254	up
IPO5	Importin-5	O00410		13.0121		15.2246	16.4442	17.2756	3.12113	2.85871	up
NDUFA4	Cytochrome c oxidase subunit NDUFA4	O00483	17.3777	18.5085	18.5465	17.5994	18.5053	18.1467	-0.868141	1.21412	none
SDCBP	Syntenin-1	O00560		12.6589	13.9906	18.2058	18.6417	18.5937	4.29534	2.66315	up
DDX3X	ATP-dependent RNA helicase DDX3X;ATP-dependent RNA helicase DDX3Y	O00571	15.28	17.3528	16.4665	16.9632	19.0322	18.5481	1.00455	0.851007	none
ACACB	Acetyl-CoA carboxylase 2;Biotin carboxylase	O00763	16.2934	18.024	17.9625	17.1139	18.0149	18.6842	-0.300974	0.258879	none
SCD	Acyl-CoA desaturase	O00767	15.192	17.4463	17.0999	16.413	17.5536	17.5101	-0.240984	0.18818	none
HSPB6	Heat shock protein beta-6	O14558	16.0892	17.0142	18.1931	17.3766	18.5554	18.2356	0.144944	0.0910715	none
ADAM10	Disintegrin and metalloproteinase domain-containing protein 10	O14672		14.6155	13.125	18.5604	18.4371	17.7372	3.99324	2.4455	up
PTGES	Prostaglandin E synthase	O14684	16.4416	17.1985	17.103	16.7465	17.1425		-1.69294	0.663184	none
ACOT8	Acyl-coenzyme A thioesterase 8	O14734	16.2994	16.7628	15.6941	15.8437	15.9394	18.0135	-0.449125	0.187291	none
CDIPT	CDP-diacylglycerol--inositol 3-phosphatidyltransferase	O14735	14.9614	16.9011	15.6352	16.154	16.6359	17.6557	0.169081	0.0910715	none
TPP1	Tripeptidyl-peptidase 1	O14773	17.3852	18.7088	18.101	20.067	20.8415	21.0889	1.80039	2.36534	up
PSMA7	Proteasome subunit alpha type-7;Proteasome subunit alpha type-7-like	O14818	16.8848	18.7029	17.303	16.0192	18.3155	19.4484	-0.498171	0.203354	none
MGST3	Microsomal glutathione S-transferase 3	O14880	16.3733	17.0167	17.5154	17.7006	18.3253	18.9522	0.553039	0.645371	none
UQCRQ	Cytochrome b-c1 complex subunit 8	O14949	20.2255	21.5305	21.4824	20.8044	21.4323	21.3711	-0.675789	0.889737	none
XPO1	Exportin-1	O14980	15.3897	16.5694	16.364	15.8826	17.4453	17.2783	-0.0473563	0.0398066	none
AGPAT2	1-acyl-sn-glycerol-3-phosphate acyltransferase beta	O15120	15.7264	17.6406	16.9914	15.9931	17.5028	15.8823	-1.14584	0.830798	none
ARPC1B	Actin-related protein 2/3 complex subunit 1B	O15143	13.3621	14.5201	16.2452	15.8838	17.7994	17.2264	1.43988	0.925225	none
RER1	Protein RER1	O15258	17.801	19.0784	18.6886	18.5391	19.729	18.9621	-0.250259	0.235378	none
SURF4	Surfeit locus protein 4	O15260	16.9349	18.7619	17.7655	17.6025	18.5578	19.2106	-0.169793	0.114561	none
SPTLC1	Serine palmitoyltransferase 1	O15269	15.4311	16.9805	16.724	16.2476	17.2644	16.8463	-0.408292	0.512824	none
SLC16A3	Monocarboxylate transporter 4	O15427	19.7522	20.778	20.3538	20.2977	20.9983	20.3049	-0.558999	0.588039	none
P4HA2	Prolyl 4-hydroxylase subunit alpha-2	O15460	12.4459		15.2431	16.5118	17.3652	16.3378	2.54657	1.20403	none
CAPN5	Calpain-5	O15484	14.3927	14.3864	15.2193	14.3805	15.6546	15.8028	-0.193403	0.136598	none
PHGDH	D-3-phosphoglycerate dehydrogenase	O43175	17.3988	17.9008	18.234	18.3617	19.274	16.8776	-0.483022	0.193914	none
TGFB1I1	Transforming growth factor beta-1-induced transcript 1 protein	O43294	18.8534	20.575	20.0307	19.6671	20.5032	20.2282	-0.491443	0.552898	none
TPD52L2	Tumor protein D54	O43399	17.1126	16.7658	17.8994	17.3662	17.9294	18.3368	-0.179952	0.106828	none
COCH	Cochlin	O43405		10.2528		20.7242	21.0638	20.7665	8.36914	3.24224	up
B4GAT1	Beta-1,4-glucuronyltransferase 1	O43505				16.9379	18.8663	17.5231	4.29483	2.71339	up
TIMM44	Mitochondrial import inner membrane translocase subunit TIM44	O43615	15.6454	16.8697	17.7702	17.0662	17.6537	16.9786	-0.349473	0.234023	none
ACTN4	Alpha-actinin-4	O43707		13.4974	10.9152	17.9463	18.8435	19.0036	5.38216	2.38939	up
SLC25A20	Mitochondrial carnitine/acylcarnitine carrier protein	O43772	19.2166	20.2602	20.2698	19.5482	20.3348	19.2166	-1.01943	0.922136	none
MYO1B	Unconventional myosin-Ib	O43795	18.6668	19.7547	19.4823	19.6525	20.0534	20.1047	-0.165891	0.163152	none
IDH3B	Isocitrate dehydrogenase [NAD] subunit, mitochondrial;Isocitrate dehydrogenase [NAD] subunit beta, mitochondrial	O43837	17.6631	18.6517	18.4543	17.9123	18.7912	18.4212	-0.685644	0.925225	none
NDUFS5	NADH dehydrogenase [ubiquinone] iron-sulfur protein 5	O43920	15.8206	16.5538	16.9895	15.3185	17.2374	16.0665	-1.05608	0.991822	none
OPA1	Dynamin-like 120 kDa protein, mitochondrial;Dynamin-like 120 kDa protein, form S1	O60313	15.6265	16.7668	15.6325	16.3222	16.9759	16.9566	-0.0646251	0.0380185	none
TBC1D4	TBC1 domain family member 4	O60343	16.7176	18.1205	18.0449	17.3632	18.5393	18.3046	-0.367828	0.502527	none
FADS1	Fatty acid desaturase 1	O60427	15.4932	18.5284	17.8732	16.7002	18.3295	16.0054	-1.11841	0.512824	none
MAN1A2	Mannosyl-oligosaccharide 1,2-alpha-mannosidase IB;alpha-1,2-Mannosidase	O60476	14.3046	15.2761	14.9913	14.3463	15.1751	15.2985	-0.731665	0.983484	none
ACSL4	Long-chain-fatty-acid--CoA ligase 4	O60488	19.2005	20.1552	20.153	19.5039	20.0493	19.3351	-1.00976	1.0342	none
SYNCRIP	Heterogeneous nuclear ribonucleoprotein Q	O60506	13.5712	14.0072	15.7888	16.5981	16.4079	18.1291	1.77229	0.99914	none
PLOD3	Procollagen-lysine,2-oxoglutarate 5-dioxygenase 3	O60568	16.1463	16.6682	16.7404	15.6609	16.8555	16.4086	-1.01566	1.27255	none
DIAPH1	Protein diaphanous homolog 1	O60610	17.0054	18.9613	18.3039	18.6801	19.426	19.6206	0.34183	0.32637	none
PLIN3	Perilipin-3	O60664	13.8358	15.5075	17.052	17.7233	19.3637	19.6685	2.6341	1.67721	up
UGDH	UDP-glucose 6-dehydrogenase	O60701	21.6106	22.7112	22.7847	22.1262	22.8282	22.2956	-0.746209	0.889737	none
CTNND1	Catenin delta-1	O60716	19.825	20.7454	20.5772	20.3322	20.9134	20.4258	-0.623321	0.734323	none
DPM1	Dolichol-phosphate mannosyltransferase subunit 1	O60762	18.0133	20.1514	19.1761	19.3933	20.1345	19.2314	-0.339098	0.209934	none
CUTA	Protein CutA	O60888		11.5467		16.42	18.0612	19.0804	4.21888	1.91505	up
CPNE3	Copine-3	O75131		14.7721	10.9888	13.7142	15.0529	18.9791	2.50857	0.619589	none
ADAMTS4	A disintegrin and metalloproteinase with thrombospondin motifs 4	O75173				18.0655	18.3567	18.6829	4.60094	2.57942	up
GGCT	Gamma-glutamylcyclotransferase	O75223	17.0033	19.2305	18.7389	16.284	17.2409	19.8009	-1.35605	0.618546	none
ALOX12B	Arachidonate 12-lipoxygenase, 12R-type	O75342	15.1904	18.285	13.1016	15.9646	16.0345	18.5978	0.537941	0.0952433	none
FLNB	Filamin-B	O75369	14.2406	18.4392	17.1424	19.092	20.5675	20.0285	2.45629	1.15862	none
SEC22B	Vesicle-trafficking protein SEC22b	O75396	17.8323	18.7369	19.5527	17.733	19.451	18.3763	-0.992852	0.883587	none
GIGYF1	PERQ amino acid-rich with GYF domain-containing protein 1	O75420	15.3672	17.019	16.5482	16.2053	17.2277	16.5024	-0.483638	0.507404	none
GCAT	2-amino-3-ketobutyrate coenzyme A ligase, mitochondrial	O75600	15.9106	18.7059	18.4094	18.249	18.7742	18.6368	0.0517393	0.0249306	none
SLC25A12	Calcium-binding mitochondrial carrier protein Aralar1	O75746	15.321	15.7644	15.8767	15.9848	17.0401	16.2806	-0.0270387	0.0177322	none
ZMPSTE24	CAAX prenyl protease 1 homolog	O75844	16.1567	16.5203	16.5509	15.8367	17.1328	16.7819	-0.627949	0.719345	none
IDH1	Isocitrate dehydrogenase [NADP] cytoplasmic	O75874	14.6849	16.0414	15.7442	15.3202	16.2268	16.8972	-0.155111	0.13897	none
FLOT1	Flotillin-1	O75955			12.1025	13.0305	15.1402	13.2743	0.0305157	0.0103264	none
ATP5L	ATP synthase subunit g, mitochondrial	O75964	17.1129	18.5592	19.1322	17.8748	19.2033	19.2366	-0.305689	0.257573	none
CLPX	ATP-dependent Clp protease ATP-binding subunit clpX-like, mitochondrial	O76031	16.7711	18.0768	17.6961	16.9784	17.9408	17.5504	-0.83413	1.09698	none
GFPT2	Glutamine--fructose-6-phosphate aminotransferase [isomerizing] 2	O94808	19.2962	20.0344	19.8151	19.8787	20.0929	19.7613	-0.603708	0.606233	none
ABLIM3	Actin-binding LIM protein 3	O94929	16.4417	17.2536	17.1425	16.9265	17.6088	18.5747	-0.0452575	0.0326441	none
SEC31A	Protein transport protein Sec31A	O94979	14.4211	16.1043	14.96	15.3944	17.5171	17.7483	0.918841	0.677449	none
CLSTN1	Calsyntenin-1;Soluble Alc-alpha;CTF1-alpha	O94985		10.2635		20.7214	21.7732	20.6478	8.7851	3.4236	up
YIF1A	Protein YIF1A	O95070	16.9712	17.8193	17.2635	16.9012	18.084	17.3655	-0.704458	0.737866	none
NDUFB4	NADH dehydrogenase [ubiquinone] 1 beta subcomplex subunit 4	O95168	18.1933	19.973	20.3258	19.2641	20.2403	20.5552	-0.285809	0.217198	none
NDUFA10	NADH dehydrogenase [ubiquinone] 1 alpha subcomplex subunit 10, mitochondrial	O95299	17.2108	18.6056	18.5501	18.0539	18.7827	17.9601	-0.669096	0.664103	none
PAPSS2	Bifunctional 3-phosphoadenosine 5-phosphosulfate synthase 2;Sulfate adenylyltransferase;Adenylyl-sulfate kinase	O95340	20.7244	22.0249	22.094	21.6335	22.6197	22.2588	-0.239631	0.251234	none
PGM3	Phosphoacetylglucosamine mutase	O95394	16.1345	17.0483	16.7921	15.1993	17.2526	17.4546	-0.823202	0.746864	none
TNFRSF6B	Tumor necrosis factor receptor superfamily member 6B	O95407				20.0969	20.7534	21.3682	7.52571	3.96879	up
SLC2A10	Solute carrier family 2, facilitated glucose transporter member 10	O95528	13.6503	15.2226	15.5632	14.7312	15.696		-0.569197	0.514224	none
MPC2	Mitochondrial pyruvate carrier 2	O95563	17.7588	18.5985	19.2135	18.3087	18.6594	17.8687	-1.05593	0.883587	none
ACSL3	Long-chain-fatty-acid--CoA ligase 3	O95573	22.1754	23.5489	23.1758	22.8378	23.3333	23.1886	-0.638794	0.761595	none
ASMTL	N-acetylserotonin O-methyltransferase-like protein	O95671	17.8463	19.0399	18.5909	18.1254	19.1109	18.6676	-0.661623	0.84795	none
BAG3	BAG family molecular chaperone regulator 3	O95817	15.5176	16.3785	16.6568	16.9054	17.7863	17.7222	0.477306	0.694108	none
FADS2	Fatty acid desaturase 2	O95864	18.2283	19.7713	18.9016	18.5022	19.2693	19.7332	-0.600638	0.645118	none
ABHD16A	Abhydrolase domain-containing protein 16A	O95870	19.2103	20.741	20.4243	19.4551	20.6284	20.1224	-0.858761	1.0356	none
NDUFB10	NADH dehydrogenase [ubiquinone] 1 beta subcomplex subunit 10	O96000	15.0213	15.3858	16.0819	15.1998	15.055	16.7425	-0.641034	0.417676	none
PEX11B	Peroxisomal membrane protein 11B	O96011	20.6052	21.979	21.7918	21.3533	22.2368	21.3671	-0.605081	0.614872	none
LDHA	L-lactate dehydrogenase A chain	P00338	19.5345	20.2205	19.9432	19.4887	20.2111	19.6938	-0.897709	1.02774	none
ALDH1A1	Retinal dehydrogenase 1	P00352		15.3251		17.7964	18.9659	19.2582	3.85284	2.71205	up
GLUD1	Glutamate dehydrogenase 1, mitochondrial;Glutamate dehydrogenase 2, mitochondrial	P00367	15.3095	16.8732	17.2758	15.6344	16.3895	15.2503	-1.55351	1.21128	none
HPRT1	Hypoxanthine-guanine phosphoribosyltransferase	P00492	13.9767	14.0406	13.2835	14.6324	15.4832	17.8348	1.42311	0.644136	none
EGFR	Epidermal growth factor receptor;Receptor protein-tyrosine kinase	P00533				16.5828	16.6558	15.2549	2.69495	1.47427	up
PGK1	Phosphoglycerate kinase 1	P00558	18.3079	17.4669	18.2843	18.5815	20.7397	21.0408	1.32423	0.774457	none
PLAU	Urokinase-type plasminogen activator;Urokinase-type plasminogen activator long chain A;Urokinase-type plasminogen activator short chain A;Urokinase-type plasminogen activator chain B	P00749	11.7554		13.8485	23.9234	24.2604	24.0644	10.2923	4.62175	up
PLAT	Tissue-type plasminogen activator;Tissue-type plasminogen activator chain A;Tissue-type plasminogen activator chain B	P00750	16.3154	17.3879	17.1151	16.9576	17.6188	16.6145	-0.688686	0.600228	none
SERPINA3	Alpha-1-antichymotrypsin;Alpha-1-antichymotrypsin His-Pro-less	P01011		16.3752	15.493	21.6425	22.9141	22.5001	6.80393	3.05647	up
TIMP1	Metalloproteinase inhibitor 1	P01033	16.0436	17.1569	17.0718	21.9991	22.8735	21.9041	4.69735	3.70711	up
CST3	Cystatin-C	P01034				18.5763	19.4113	20.1378	5.49168	3.47685	up
CSTA	Cystatin-A;Cystatin-A, N-terminally processed	P01040	16.933	18.6759	19.6265	16.4437	16.1255	20.9114	-1.39379	0.356581	none
LDLR	Low-density lipoprotein receptor	P01130		12.2899	15.1739	18.7402	19.3159	18.8779	4.70652	2.3314	up
TGFB1	Transforming growth factor beta-1;Latency-associated peptide	P01137	14.4173	15.9493	15.7758	17.1502	18.9107	17.2184	1.56251	1.21924	none
LMNA	Prelamin-A/C;Lamin-A/C	P02545	18.205	19.0939	17.2591	19.4567	20.5775	20.4345	1.1817	0.751602	none
FN1	Fibronectin;Anastellin;Ugl-Y1;Ugl-Y2;Ugl-Y3	P02751	18.057	20.5478	19.0941	19.5269	22.7586	21.1674	1.11935	0.549064	none
TFRC	Transferrin receptor protein 1;Transferrin receptor protein 1, serum form	P02786	14.4724	16.5548	15.6066	18.7026	19.444	18.8834	2.64774	2.45621	up
MT-ATP8	ATP synthase protein 8	P03928	18.7959	19.4939	19.1523	17.8295	18.8332	20.0122	-1.04718	0.883587	none
CAT	Catalase	P04040	19.1993	20.4709	19.1263	18.1009	19.9721	21.6727	-0.466616	0.173324	none
GBA	Glucosylceramidase	P04062	12.5937	14.7862	12.83	16.0632	17.2095	18.1359	2.91998	1.90092	up
ALDOA	Fructose-bisphosphate aldolase;Fructose-bisphosphate aldolase A	P04075	17.1123	17.8727	17.5324	19.2506	20.5482	20.2418	1.71114	2.22726	up
ANXA1	Annexin A1;Annexin	P04083	18.9838	19.6634	18.9767	20.6132	21.69	21.477	1.26276	1.42303	up
NR3C1	Glucocorticoid receptor	P04150	15.3508	14.5021	14.944	14.4059	15.3609	14.8723	-0.851556	0.53524	none
PRNP	Major prion protein	P04156				19.1439	20.3231	19.1996	5.3079	3.66728	up
KRT6B	Keratin, type II cytoskeletal 6B	P04259	15.6003	21.089	18.1174	16.7001	20.1451	18.0448	-0.804105	0.180824	none
GAPDH	Glyceraldehyde-3-phosphate dehydrogenase	P04406	19.9233	21.3028	21.1186	20.1484	21.3946	22.9451	-0.075443	0.0336462	none
HLA-A	HLA class I histocompatibility antigen, A-3 alpha chain	P04439	15.2016	15.2039	15.9078	14.681	16.4104	15.9796	-0.550722	0.490265	none
HSPB1	Heat shock protein beta-1	P04792	20.2325	22.0487	21.3214	21.0393	22.0469	22.9729	0.025172	0.0142318	none
RPN1	Dolichyl-diphosphooligosaccharide--protein glycosyltransferase subunit 1	P04843	17.7102	18.4362	18.4929	18.1995	19.0888	19.5588	-0.0627572	0.0573384	none
RPN2	Dolichyl-diphosphooligosaccharide--protein glycosyltransferase subunit 2	P04844	18.4057	19.8613	19.6381	19.2045	19.7943	19.4921	-0.611674	0.723287	none
ATP1A1	Sodium/potassium-transporting ATPase subunit alpha-1	P05023	15.6688	17.8035	18.0806	18.7082	19.6463	18.6789	1.00424	0.754646	none
APP	Amyloid beta A4 protein;N-APP;Soluble APP-alpha;Soluble APP-beta;C99;Beta-amyloid protein 42;Beta-amyloid protein 40;C83;P3(42);P3(40);C80;Gamma-secretase C-terminal fragment 59;Gamma-secretase C-terminal fragment 57;Gamma-secretase C-terminal fragment 50;C31	P05067		13.1066	14.6142	24.1192	25.0635	24.5556	10.2089	4.43298	up
ARG1	Arginase-1	P05089	19.1213	21.1272	19.2774	18.6522	20.2843	22.0908	-0.287836	0.0894835	none
SERPINE1	Plasminogen activator inhibitor 1	P05121	19.3289	19.7592	19.7605	23.9893	24.5309	24.077	3.7946	3.50569	up
SLC25A5	ADP/ATP translocase 2;ADP/ATP translocase 2, N-terminally processed	P05141	20.6069	22.5608	22.4884	21.7214	22.7846	22.2018	-0.451748	0.366632	none
PCCA	Propionyl-CoA carboxylase alpha chain, mitochondrial	P05165	24.3631	25.4411	25.4426	24.7414	25.1213	25.0842	-0.883907	1.10854	none
PCCB	Propionyl-CoA carboxylase beta chain, mitochondrial	P05166	18.6104	19.8781	19.5627	19.1156	19.6769	20.121	-0.514013	0.664806	none
ITGB1	Integrin beta-1	P05556	15.0202		13.7742	19.2045	19.989	20.2475	5.21356	2.22867	up
COL5A2	Collagen alpha-2(V) chain	P05997				18.5908	19.7397	20.2718	5.29176	3.70711	up
GLA	Alpha-galactosidase A	P06280				16.0388	17.1852	17.5025	3.41406	3.00927	up
GSN	Gelsolin	P06396	16.8798	17.4253	16.7553	20.1376	19.9441	20.6776	2.43553	2.0471	up
CDK1	Cyclin-dependent kinase 1	P06493	15.2287	16.4679	15.848	15.4551	16.2405	16.5467	-0.578728	0.7156	none
S100A9	Protein S100-A9	P06702	16.0257	20.9943	20.1941	17.4473	17.3009	17.0093	-2.6714	0.906566	none
S100A6	Protein S100;Protein S100-A6	P06703			16.1256	18.0015	19.3065	16.512	3.98221	1.1097	none
ENO1	Alpha-enolase;Enolase	P06733	22.046	23.1489	23.0194	22.6765	23.3224	22.7907	-0.599844	0.7156	none
NPM1	Nucleophosmin	P06748	15.7775	16.2774	15.9166	16.9911	17.5296	18.9401	1.03131	0.775849	none
SERPINE2	Glia-derived nexin	P07093		12.0738	12.9511	20.5282	21.0188	20.7526	7.37289	3.70711	up
LDHB	L-lactate dehydrogenase B chain;L-lactate dehydrogenase	P07195	16.3522	17.5235	17.7289	16.8452	18.0022	17.8107	-0.458557	0.659996	none
P4HB	Protein disulfide-isomerase	P07237	15.6927	15.9608	15.3572	17.6484	18.5346	18.7341	1.8391	1.67721	up
CTSD	Cathepsin D;Cathepsin D light chain;Cathepsin D heavy chain	P07339	16.1363	19.7678	20.1799	21.8466	23.0631	23.2295	3.19268	1.48932	up
ANXA2	Annexin A2;Annexin;Putative annexin A2-like protein	P07355	21.8328	23.342	22.7774	22.8446	23.8726	24.3817	0.262084	0.219454	none
CAPN1	Calpain-1 catalytic subunit	P07384	14.1307	16.3521	13.9634	15.903	17.482	18.4384	1.65352	0.834281	none
TUBB	Tubulin beta chain	P07437	21.0579	22.7473	21.9546	22.2551	23.3647	23.2161	0.233286	0.201517	none
PSAP	Prosaposin;Saposin-A;Saposin-B-Val;Saposin-B;Saposin-C;Saposin-D	P07602				20.8074	21.9133	22.524	9.43918	3.68959	up
HEXB	Beta-hexosaminidase subunit beta;Beta-hexosaminidase subunit beta chain B;Beta-hexosaminidase subunit beta chain A	P07686		14.7161	14.5535	18.9188	20.292	19.8836	5.05933	3.51218	up
PFN1	Profilin-1	P07737	15.4502	16.6423	18.2377	20.6961	21.9942	21.6073	3.84423	2.65089	up
CTSB	Cathepsin B;Cathepsin B light chain;Cathepsin B heavy chain	P07858	17.5992	19.0147	19.1427	18.4274	19.2802	19.2063	-0.422655	0.546912	none
HSP90AA1	Heat shock protein HSP 90-alpha	P07900	16.9144	16.3683	17.3909	19.0691	20.4678	20.4057	2.30061	1.90469	up
COL1A2	Collagen alpha-2(I) chain	P08123	8.03617	7.24232	9.53421	19.11	22.1071	21.8241	11.944	3.70711	up
ANXA6	Annexin A6;Annexin	P08133		13.6919	13.451	16.3941	18.1591	18.6078	4.12366	2.9473	up
SLC3A2	4F2 cell-surface antigen heavy chain	P08195	17.208	18.3887	18.0467	19.8034	20.6705	20.5611	1.66197	2.4373	up
HSP90AB1	Heat shock protein HSP 90-beta	P08238	19.6923	20.6879	20.4744	20.9116	21.9893	21.2022	0.287297	0.285483	none
CYC1	Cytochrome c1, heme protein, mitochondrial	P08574	16.617	16.9892	17.0834	16.0652	17.1075	18.7279	-0.391621	0.209934	none
VIM	Vimentin	P08670	18.5489	18.9358	19.5953	21.9445	23.3725	22.8186	2.89466	3.00927	up
RPSA	40S ribosomal protein SA	P08865		15.566	15.3749	15.8784	17.5489	16.589	1.54059	0.791304	none
ACAA1	3-ketoacyl-CoA thiolase, peroxisomal	P09110	16.3455	18.0512	17.4434	17.4397	18.5855	18.6185	0.125289	0.111155	none
LGALS1	Galectin-1	P09382	19.1068	20.4434	20.1207	20.9431	21.6793	21.028	0.52521	0.575496	none
HMGB1	High mobility group protein B1;Putative high mobility group protein B1-like 1	P09429	14.165	13.9562	14.9021	16.0933	17.9284	17.6221	2.07302	1.74682	up
CNP	2,3-cyclic-nucleotide 3-phosphodiesterase	P09543	16.7	17.7821	17.8936	17.8651	18.92	17.2238	-0.268319	0.143466	none
CSF1	Macrophage colony-stimulating factor 1;Processed macrophage colony-stimulating factor 1	P09603		12.6382		16.023	17.2272	18.7411	3.48957	2.17615	up
CISD3	CDGSH iron-sulfur domain-containing protein 3, mitochondrial	P0C7P0	14.5024	15.0425	15.5444	15.3374	15.7359	16.3698	-0.0279821	0.0195697	none
		P0CW20	20.5313	21.6548	21.6196	20.904	21.7319	21.4557	-0.700564	0.977491	none
HSPA1B	Heat shock 70 kDa protein 1B;Heat shock 70 kDa protein 1A	P0DMV9		16.2012		14.8751	16.8759	17.6046	1.49099	0.588023	none
TROVE2	60 kDa SS-A/Ro ribonucleoprotein	P10155	16.7874	18.2062	16.9419	17.5486	18.4209	19.3056	0.312825	0.196435	none
ARAF	Serine/threonine-protein kinase A-Raf	P10398	17.064	17.5014	17.8234	17.2512	17.9269	18.1253	-0.497653	0.627074	none
TXN	Thioredoxin	P10599	19.4183	20.7756	20.0682	19.3101	20.2806	21.3046	-0.582407	0.495603	none
CTSA	Carboxypeptidase;Lysosomal protective protein;Lysosomal protective protein 32 kDa chain;Lysosomal protective protein 20 kDa chain	P10619	13.9091	15.5458	14.5519	17.415	18.1838	18.3233	2.49197	2.62829	up
TFPI	Tissue factor pathway inhibitor	P10646				18.1113	18.4754	18.954	4.69619	3.70711	up
HSPD1	60 kDa heat shock protein, mitochondrial	P10809	17.6018	18.7419	19.4393	19.097	20.3696	19.7874	0.350507	0.323728	none
CLU	Clusterin;Clusterin beta chain;Clusterin alpha chain;Clusterin	P10909	14.4889	14.9037	17.9734	18.3899	19.9738	20.2144	2.92492	1.3222	up
HSPA5	78 kDa glucose-regulated protein	P11021	19.0422	20.2906	19.8081	20.6847	21.5334	21.3176	0.667316	0.891045	none
LAMC1	Laminin subunit gamma-1	P11047			8.07698	17.2874	18.6461	17.3396	5.79098	1.43366	up
HSPA8	Heat shock cognate 71 kDa protein	P11142	19.7574	19.3094	18.5522	20.9342	22.2231	21.3273	1.51178	0.922136	none
SLC2A1	Solute carrier family 2, facilitated glucose transporter member 1	P11166		13.6963	15.5823	15.6779	16.7949	16.9825	1.81339	1.10698	none
PYGB	Glycogen phosphorylase, brain form	P11216	15.813	16.5624	16.6399	17.0068	18.5464	18.8888	1.00823	1.1097	none
ACADM	Medium-chain specific acyl-CoA dehydrogenase, mitochondrial	P11310	17.5984	18.1477	18.2871	17.6824	18.4571	17.3012	-1.00337	0.843909	none
G6PD	Glucose-6-phosphate 1-dehydrogenase	P11413	16.7806	17.6608	16.8427	17.4972	18.6006	18.339	0.250616	0.206125	none
PC	Pyruvate carboxylase, mitochondrial	P11498	25.9015	26.9033	26.9823	26.1032	26.7363	26.7157	-0.853881	1.14474	none
MTHFD1	C-1-tetrahydrofolate synthase, cytoplasmic;Methylenetetrahydrofolate dehydrogenase;Methenyltetrahydrofolate cyclohydrolase;Formyltetrahydrofolate synthetase;C-1-tetrahydrofolate synthase, cytoplasmic, N-terminally processed	P11586	20.1912	21.5353	21.2769	20.7824	21.2556	21.0056	-0.786778	0.925225	none
IGF2R	Cation-independent mannose-6-phosphate receptor	P11717				15.8668	17.3535	16.5789	3.14593	2.70725	up
HARS	Histidine--tRNA ligase, cytoplasmic	P12081	15.4844	16.8021	15.4782	14.9144	16.8342	18.432	0.00923012	0.00373201	none
COL6A1	Collagen alpha-1(VI) chain	P12109	12.3037	15.4628	18.1122	20.5636	20.7135	21.0224	4.62555	1.56718	up
COL6A2	Collagen alpha-2(VI) chain	P12110		12.601		17.1212	18.1816	16.9584	3.86699	2.85871	up
SLC25A4	ADP/ATP translocase 1	P12235	18.8493	20.2082	19.6899	19.7348	20.2816	19.7648	-0.459258	0.464973	none
SLC25A6	ADP/ATP translocase 3;ADP/ATP translocase 3, N-terminally processed	P12236	23.6076	24.9708	24.6973	24.188	24.8477	24.776	-0.607443	0.756449	none
ACTN1	Alpha-actinin-1	P12814		10.7556		15.3553	17.5564	16.5437	3.61816	1.70835	up
XRCC6	X-ray repair cross-complementing protein 6	P12956				13.6176	15.3393	14.5627	0.472199	0.543743	none
XRCC5	X-ray repair cross-complementing protein 5	P13010				15.0038	17.2905	16.736	2.10417	1.8855	up
RNH1	Ribonuclease inhibitor	P13489	14.3961	15.4233	16.1427	17.4204	18.8702	18.1684	2.01881	2.23509	up
EEF2	Elongation factor 2	P13639	19.7754	20.8403	20.3002	20.7565	22.2118	22.2825	0.656287	0.754646	none
PLS3	Plastin-3	P13797	9.84013	13.2088	12.5745	15.5898	18.3021	17.6367	4.46835	2.45621	up
MIF	Macrophage migration inhibitory factor	P14174	16.5551	16.9624	18.0807	15.8806	18.0536	17.6455	-0.80806	0.649361	none
PKM	Pyruvate kinase PKM;Pyruvate kinase	P14618	22.6869	23.9658	23.6223	23.5602	24.2216	24.0983	-0.252761	0.274642	none
HSP90B1	Endoplasmin	P14625	14.2111	11.4608		16.9517	19.6838	18.55	4.72198	1.71297	up
JUP	Junction plakoglobin	P14923	21.9916	23.9773	21.2147	20.4397	21.6153	25.5013	-0.645565	0.131975	none
PVR	Poliovirus receptor	P15151				18.2744	19.2216	19.0547	5.50104	2.70725	up
RAC2	Ras-related C3 botulinum toxin substrate 2	P15153	15.6042	17.8936	17.4052	16.7871	18.3813	18.4165	0.0786961	0.0462577	none
PGAM2	Phosphoglycerate mutase 2;Phosphoglycerate mutase 1	P15259	14.2653	14.9817	14.2586	16.745	17.28	15.8031	1.29377	0.774457	none
NQO1	NAD(P)H dehydrogenase [quinone] 1	P15559		14.6878	18.0931	16.0156	18.1735	18.5433	1.75587	0.503715	none
GNS	N-acetylglucosamine-6-sulfatase	P15586	15.827	16.9995	15.485	19.1151	19.4355	18.9744	2.26644	1.61726	up
RPS2	40S ribosomal protein S2	P15880	12.9694	17.3864	18.8247	17.2948	19.0759	17.9422	0.856525	0.209934	none
DSP	Desmoplakin	P15924	23.801	25.3361	22.7358	21.8737	22.4821	26.6313	-1.05827	0.241961	none
TIMP2	Metalloproteinase inhibitor 2	P16035				17.4879	18.2379	17.83	3.95427	3.70711	up
CD44	CD44 antigen	P16070	14.6554	11.9727	10.7587	22.8845	23.6196	21.4907	9.43678	2.45621	up
CBR1	Carbonyl reductase [NADPH] 1;Carbonyl reductase [NADPH] 3	P16152		13.9892		14.3569	15.9796	16.6355	1.60588	1.21929	none
ATP2A2	Sarcoplasmic/endoplasmic reticulum calcium ATPase 2	P16615	17.4296	18.4121	18.8684	18.0797	18.912	18.28	-0.621768	0.694108	none
ZKSCAN1	Zinc finger protein with KRAB and SCAN domains 1	P17029	14.941	16.6257	16.4313	15.5089	16.6762	16.5513	-0.571509	0.757438	none
HMGA1	High mobility group protein HMG-I/HMG-Y	P17096	15.6806	16.1696	16.4247	18.7298	19.6475	19.8577	2.51922	3.00307	up
CTPS1	CTP synthase;CTP synthase 1	P17812	16.8605	17.7766	17.7454	17.6812	18.3215	17.6828	-0.374525	0.362037	none
PFKL	ATP-dependent 6-phosphofructokinase, liver type	P17858	15.6869	17.1154	16.2335	16.4854	17.5348	17.7661	0.109049	0.0848034	none
LGALS3	Galectin-3;Galectin	P17931	16.0489	17.1371	17.4309	19.7623	20.3565	20.1928	2.42317	2.98088	up
TCP1	T-complex protein 1 subunit alpha	P17987	16.5889	17.9866	17.7855	18.4298	19.5869	18.144	0.454684	0.32637	none
PTPN1	Tyrosine-protein phosphatase non-receptor type 1;Tyrosine-protein phosphatase non-receptor type	P18031	15.3126	16.022	16.2652	15.9466	17.2023	16.9965	0.040445	0.0380185	none
ARF4	ADP-ribosylation factor 4	P18085	19.4812	20.8191	20.7859	20.8013	21.5593	21.3837	0.0858237	0.0796867	none
VCL	Vinculin	P18206	17.6058	17.9719	18.2247	18.7966	20.235	19.6538	0.832032	0.961436	none
RPL17	60S ribosomal protein L17	P18621	12.4908	17.5081	17.6738	18.0272	18.0387	19.6472	1.82574	0.565836	none
NCL	Nucleolin	P19338	15.3976	15.9831	15.1522	16.5478	17.3446	16.8815	0.609385	0.490265	none
SRM	Spermidine synthase	P19623	14.8972	17.0736	15.8363	17.735	18.2365	18.1635	1.29156	1.11497	none
ANXA7	Annexin A7	P20073	12.9999	16.9328	15.1398	16.2451	17.2157	16.9062	0.927992	0.457369	none
MX1	Interferon-induced GTP-binding protein Mx1;Interferon-induced GTP-binding protein Mx1, N-terminally processed	P20591	12.9797	14.6153	15.4794	16.0226	15.5955	17.652	1.23821	0.71257	none
PSMB1	Proteasome subunit beta type-1	P20618	15.7454	18.1493	16.5369	17.2202	17.4975	19.1832	0.344467	0.151534	none
HIST1H2AD	Histone H2A type 1-D;Histone H2A type 3;Histone H2A.J;Histone H2A type 1-C;Histone H2A type 1-B/E;Histone H2A type 1;Histone H2A type 1-J;Histone H2A type 1-H;Histone H2A type 2-A;Histone H2A type 2-C;Histone H2AX;Histone H2A;Histone H2A type 1-A	P20671	20.4864	19.8739	19.288	19.0122	19.0826	20.2376	-1.21666	0.709479	none
CSRP1	Cysteine and glycine-rich protein 1	P21291	22.6937	23.7439	23.6342	22.9767	24.3339	23.7849	-0.443482	0.560261	none
FLNA	Filamin-A	P21333	19.9614	20.9271	20.687	21.2274	22.486	21.7785	0.512967	0.641558	none
MAOA	Amine oxidase [flavin-containing] A	P21397	18.1323	19.8566	19.3923	18.8624	19.7757	19.6459	-0.505693	0.606427	none
NT5E	5-nucleotidase	P21589				20.6756	21.1104	21.1974	7.15148	4.19982	up
VDAC1	Voltage-dependent anion-selective channel protein 1	P21796	17.2585	17.8753	18.2516	17.892	18.3969	17.9284	-0.529682	0.552898	none
SDHB	Succinate dehydrogenase [ubiquinone] iron-sulfur subunit, mitochondrial	P21912	17.5623	18.1572	18.3932	18.0525	17.8332	15.9057	-1.58989	0.732809	none
CD9	Tetraspanin;CD9 antigen	P21926				18.1962	18.8109	18.1829	5.39998	3.45987	up
PCMT1	Protein-L-isoaspartate O-methyltransferase;Protein-L-isoaspartate(D-aspartate) O-methyltransferase	P22061	18.7332	19.8982	19.5723	19.3152	20.3536	20.0495	-0.29474	0.372277	none
GART	Trifunctional purine biosynthetic protein adenosine-3;Phosphoribosylamine--glycine ligase;Phosphoribosylformylglycinamidine cyclo-ligase;Phosphoribosylglycinamide formyltransferase	P22102	15.9844	16.9041	16.614	15.6985	17.4589	16.8553	-0.634864	0.72327	none
PAICS	Multifunctional protein ADE2;Phosphoribosylaminoimidazole-succinocarboxamide synthase;Phosphoribosylaminoimidazole carboxylase	P22234	14.7832	16.831	16.3437	16.1122	17.9643	17.3016	0.323488	0.252493	none
UBA1	Ubiquitin-like modifier-activating enzyme 1	P22314	12.6761	14.7083	15.6514	17.5792	18.7171	20.2693	3.68929	2.14888	up
NME1-NME2	Nucleoside diphosphate kinase;Nucleoside diphosphate kinase B;Nucleoside diphosphate kinase A	P22392	14.7333	16.1866	15.1961	16.5995	17.4956	16.3274	0.6198	0.446576	none
FDXR	NADPH:adrenodoxin oxidoreductase, mitochondrial	P22570	15.1881	16.2793	16.1389	16.028	16.7219	16.4004	-0.299739	0.338496	none
HNRNPA2B1	Heterogeneous nuclear ribonucleoproteins A2/B1	P22626	15.9073	16.3364	14.8178	14.8275	17.1235	16.9833	-0.165539	0.0649928	none
UQCRC2	Cytochrome b-c1 complex subunit 2, mitochondrial	P22695	21.9951	23.3542	23.3438	22.5904	23.0394	23.4085	-0.677688	0.796514	none
TGM1	Protein-glutamine gamma-glutamyltransferase K	P22735	17.0034	20.259	16.8405	17.1654	18.6241	22.8239	0.712362	0.127303	none
FECH	Ferrochelatase, mitochondrial	P22830	18.4633	19.4334	19.5021	18.8366	19.4149	18.6271	-0.979442	0.972414	none
PPIB	Peptidyl-prolyl cis-trans isomerase B	P23284	18.1959	19.5304	22.0163	19.2543	20.9713	20.3788	-0.526004	0.188033	none
WARS	Tryptophan--tRNA ligase, cytoplasmic;T1-TrpRS;T2-TrpRS	P23381	15.6108	17.4085	16.5089	17.4242	18.3301	19.1688	0.989926	0.905186	none
RPS3	40S ribosomal protein S3	P23396	19.733	20.8593	20.862	20.5906	21.3393	20.7673	-0.385572	0.432302	none
JAK1	Tyrosine-protein kinase JAK1	P23458	17.1102	18.8618	18.2508	18.2615	18.9592	18.7323	-0.234249	0.209934	none
PTPRZ1	Receptor-type tyrosine-protein phosphatase zeta	P23471				16.5806	17.7892	16.4317	4.23865	2.56282	up
AHCY	Adenosylhomocysteinase	P23526	14.869	15.1723	16.4071	16.0619	18.115	18.938	1.42228	0.883587	none
CFL1	Cofilin-1	P23528	19.5509	19.4356	20.1901	19.9675	20.7604	19.5619	-0.423552	0.256382	none
ATP2B4	Plasma membrane calcium-transporting ATPase 4	P23634	15.8944	17.6432	17.3358	16.9324	17.6542	18.0282	-0.233922	0.226173	none
KDELR1	ER lumen protein-retaining receptor 1;ER lumen protein-retaining receptor;ER lumen protein-retaining receptor 2	P24390	16.1203	17.3145	16.1805	16.3847	17.1507	15.6926	-0.941377	0.582566	none
ATP5F1	ATP synthase F(0) complex subunit B1, mitochondrial	P24539	14.3025	17.2393	16.8155	16.5436	17.6384	16.5706	-0.0345122	0.0142318	none
IGFBP6	Insulin-like growth factor-binding protein 6	P24592				19.0216	20.319	20.7008	6.11164	4.19982	up
ACAT1	Acetyl-CoA acetyltransferase, mitochondrial	P24752	20.3918	21.8017	21.5119	20.9032	21.6676	21.4404	-0.696096	0.891184	none
AZGP1	Zinc-alpha-2-glycoprotein	P25311	17.7979	19.9382	21.5271	16.1409	18.1421	19.6473	-2.59042	1.02774	none
RPS12	40S ribosomal protein S12	P25398	17.2655	18.2694	18.75	17.842	18.5527	19.1387	-0.389734	0.431539	none
FAS	Tumor necrosis factor receptor superfamily member 6	P25445		13.0051	13.8922	14.5132	14.8872	15.1844	0.7887	0.7156	none
ATP5A1	ATP synthase subunit alpha, mitochondrial	P25705	22.103	22.978	23.1127	22.8533	23.2788	22.3922	-0.682935	0.62434	none
PSMA1	Proteasome subunit alpha type-1;Proteasome subunit alpha type	P25786	16.6389	18.0001	17.3119	17.0592	17.9465	18.9617	-0.131032	0.0848034	none
ITGA3	Integrin alpha-3;Integrin alpha-3 heavy chain;Integrin alpha-3 light chain	P26006				19.8384	20.525	20.4234	6.40356	4.03075	up
PTX3	Pentraxin-related protein PTX3	P26022		13.8342	10.5472	21.5776	22.242	23.2219	9.1155	3.00927	up
MSN	Moesin	P26038	17.8743	17.101	16.244	17.8033	19.2	18.9958	0.814924	0.394013	none
DDX6	Probable ATP-dependent RNA helicase DDX6	P26196		14.8589	13.8781	14.129	15.7092	16.7124	0.921787	0.647291	none
RPL13	60S ribosomal protein L13	P26373	17.0349	17.3958	18.6765	17.9733	19.0173	16.8532	-0.56691	0.24206	none
S100A4	Protein S100-A4	P26447		9.8387		18.2183	18.2177	13.2328	4.21459	0.868711	none
PTBP1	Polypyrimidine tract-binding protein 1	P26599			13.7295	15.9393	17.6985	16.2645	2.79605	2.16619	up
VARS	Valine--tRNA ligase	P26640		14.2202		14.3763	16.969	13.8151	1.2406	0.509967	none
EEF1G	Elongation factor 1-gamma	P26641	17.0746	18.4012	18.4952	18.6216	19.6855	19.4447	0.453124	0.629193	none
YWHAQ	14-3-3 protein theta	P27348	16.0786	16.5012	15.7069	16.9558	18.2835	17.4779	0.678237	0.52181	none
MAPK3	Mitogen-activated protein kinase 3;Mitogen-activated protein kinase	P27361	14.2138	14.12	14.6191	16.4461	18.1541	18.204	2.48571	2.17615	up
RPL10	60S ribosomal protein L10	P27635	17.3285	18.2429	19.3686	18.7323	19.73	19.8385	0.313696	0.244665	none
CD82	CD82 antigen;Tetraspanin	P27701				17.0079	17.6876	18.6296	4.30769	2.15462	up
CAD	CAD protein;Glutamine-dependent carbamoyl-phosphate synthase;Aspartate carbamoyltransferase;Dihydroorotase	P27708		14.173	14.4707	14.8812	16.3322	16.5744	0.977421	1.02774	none
MAP4	Microtubule-associated protein;Microtubule-associated protein 4	P27816	18.4975	19.3388	19.9671	18.7995	21.258	20.0703	-0.0215782	0.0110854	none
PSMB4	Proteasome subunit beta type-4	P28070	13.139	16.3715	13.9709	17.0591	18.8845	20.0991	3.37422	1.56718	up
PSMB6	Proteasome subunit beta type-6;Proteasome subunit beta type	P28072	15.176	17.202	14.8489	16.9323	18.1942	18.2723	1.25158	0.732809	none
PSMB5	Proteasome subunit beta type-5	P28074	16.3209	18.3381	17.9921	16.5102	18.2623	19.0683	-0.411665	0.247665	none
SSFA2	Sperm-specific antigen 2	P28290	15.6749	17.1996	16.5701	16.297	17.0733	16.48	-0.6804	0.7156	none
LOX	Protein-lysine 6-oxidase	P28300	17.5878	19.6567	19.3352	19.1065	19.9538	20.1894	0.0795735	0.0560465	none
MAPK1	Mitogen-activated protein kinase 1	P28482	16.9369	17.5122	17.7395	19.393	20.4254	19.7553	1.66076	2.05472	up
TKT	Transketolase	P29401	15.401	17.0539	16.4626	16.3132	18.0078	19.3379	0.776968	0.479838	none
EEF1D	Elongation factor 1-delta	P29692		14.1897	10.948	17.6365	17.9432	17.5817	4.5222	1.99766	up
PRDX6	Peroxiredoxin-6	P30041	16.9163	18.6296	18.4313	18.4132	19.0375	19.0707	0.0358654	0.0293093	none
PRDX5	Peroxiredoxin-5, mitochondrial	P30044	15.0065	16.1682	15.5021	16.138	16.9742	16.957	0.320414	0.340878	none
RPL12	60S ribosomal protein L12	P30050	16.2347	18.9158	19.0968	18.697	19.8937	20.0069	0.629511	0.391473	none
PEBP1	Phosphatidylethanolamine-binding protein 1;Hippocampal cholinergic neurostimulating peptide	P30086		15.6924	16.5551	17.3753	18.5982	19.0771	2.91998	1.08264	none
PDIA3	Protein disulfide-isomerase A3	P30101	19.1021	20.3595	19.8281	20.2385	21.3089	20.8744	0.246521	0.253231	none
AXL	Tyrosine-protein kinase receptor UFO;Receptor protein-tyrosine kinase	P30530				19.0383	19.7667	19.9873	6.42602	3.45491	up
LRPAP1	Alpha-2-macroglobulin receptor-associated protein	P30533		12.7429		15.251	15.3177	15.3002	1.94801	1.78495	up
TSPO	Translocator protein	P30536	19.1439	19.9468	20.2414	19.3509	20.1469	20.1484	-0.693916	1.00557	none
ADSL	Adenylosuccinate lyase	P30566	14.5626	16.1726	17.0602	16.2181	17.1793	17.4786	0.205427	0.135896	none
CASP14	Caspase-14;Caspase-14 subunit p17, mature form;Caspase-14 subunit p10, mature form;Caspase-14 subunit p20, intermediate form;Caspase-14 subunit p8, intermediate form	P31944	18.9062	20.559	20.3422	18.1985	19.8452	22.3231	-0.604942	0.205823	none
STIP1	Stress-induced-phosphoprotein 1	P31948				16.5075	18.6008	19.0329	3.92367	1.90469	up
S100A11	Protein S100-A11;Protein S100-A11, N-terminally processed	P31949		16.7881	17.8957	17.7068	18.9444	17.37	1.49954	0.432302	none
PRDX2	Peroxiredoxin-2	P32119	16.8153	18.9395	16.603	17.6716	18.5594	20.6604	0.714396	0.253231	none
GK	Glycerol kinase;Putative glycerol kinase 3	P32189	14.4318	14.6961	14.382	14.7629	14.9652	14.5961	-0.540768	0.360954	none
PYCR1	Pyrroline-5-carboxylate reductase 1, mitochondrial;Pyrroline-5-carboxylate reductase	P32322	15.6723	17.2649	17.4855	17.1534	17.7722	17.3215	-0.211444	0.16754	none
RPL9	60S ribosomal protein L9	P32969	14.0376	15.3166	16.0501	16.3456	17.7379	17.3193	1.18156	1.30739	up
ACSL1	Long-chain-fatty-acid--CoA ligase 1	P33121	21.5615	22.7158	22.5612	21.8514	22.5485	21.7675	-1.01875	1.07596	none
KIF5B	Kinesin-1 heavy chain	P33176		15.445	15.9778	15.863	17.8712	17.113	1.37275	0.86073	none
ABCC1	Multidrug resistance-associated protein 1	P33527	15.3259	16.6211	16.2942	15.9985	16.5355	16.8354	-0.437878	0.565564	none
ABCD1	ATP-binding cassette sub-family D member 1	P33897		12.1108	12.6648	14.9345	15.5333	14.9123	1.951	1.48849	up
SHMT2	Serine hydroxymethyltransferase, mitochondrial;Serine hydroxymethyltransferase	P34897	16.6938	17.7189	17.7268	17.6481	17.8353	17.4232	-0.557013	0.528377	none
SERPINB6	Serpin B6	P35237	12.4193	15.0525	14.4019	15.8618	15.9642	16.6829	1.37899	1.07691	none
RPL22	60S ribosomal protein L22	P35268	14.0877	11.6955	18.7495	17.1007	18.0953	16.2734	1.493	0.251234	none
MYH9	Myosin-9	P35579	18.3227	18.7035	17.1064	19.3244	22.0242	20.9919	1.95854	0.986733	none
BSG	Basigin	P35613	14.6913		12.5882	19.5376	20.1795	17.8797	4.63836	1.6886	up
GLRX	Glutaredoxin-1	P35754	19.0894	19.5631	20.44	20.0065	20.4367	20.2805	-0.256514	0.209934	none
ATP5C1	ATP synthase subunit gamma, mitochondrial	P36542	18.0982	19.2511	19.0497	19.2422	19.5297	18.5936	-0.486866	0.350001	none
RPL4	60S ribosomal protein L4	P36578	17.7596	17.468	19.9102	19.1622	20.0629	19.892	0.525344	0.247782	none
SERPINF1	Pigment epithelium-derived factor	P36955	11.6995	10.8911		19.3837	20.4005	19.8881	7.24855	3.47431	up
TAGLN2	Transgelin-2	P37802	15.0218	16.0996	16.6709	17.7384	18.91	18.5414	1.6537	2.16052	up
ETFB	Electron transfer flavoprotein subunit beta	P38117	16.4831	17.7671	17.697	17.3695	18.2325	16.2246	-0.857976	0.489054	none
GGCX	Vitamin K-dependent gamma-carboxylase	P38435	12.2677	17.4859	16.0192	14.1644	16.0551	16.8276	-0.421279	0.103262	none
HSPA9	Stress-70 protein, mitochondrial	P38646	17.74	18.8025	18.4937	18.6455	19.5282	18.288	-0.331325	0.226084	none
RPS19	40S ribosomal protein S19	P39019	18.1802	19.1047	20.0583	19.0794	20.4261	19.5045	-0.249792	0.171232	none
RPL3	60S ribosomal protein L3	P39023	14.9964	16.1753	18.6631	17.7526	19.3084	17.979	0.91087	0.376457	none
CCT6A	T-complex protein 1 subunit zeta	P40227	15.5277	16.8777	16.7265	16.8104	17.8334	17.9217	0.333388	0.47281	none
NNMT	Nicotinamide N-methyltransferase	P40261	16.8487	18.6243	18.9395	18.346	19.4774	19.119	0.029517	0.0195697	none
RPL13a	60S ribosomal protein L13a;Putative 60S ribosomal protein L13a protein RPL13AP3	P40429	13.8555	13.8429	16.7748	16.1716	16.3972	14.4331	0.0122412	0.00373201	none
STAT3	Signal transducer and activator of transcription 3;Signal transducer and activator of transcription	P40763	14.2714	14.4626	15.3087	15.1818	16.8046	16.0875	0.535097	0.479838	none
MDH2	Malate dehydrogenase, mitochondrial;Malate dehydrogenase	P40926	14.4775	15.714	16.0572	17.0478	19.348	20.1146	2.61815	1.78495	up
RFC3	Replication factor C subunit 3	P40938	15.7415	17.1613	16.979	16.3206	17.2019	16.6998	-0.702056	0.868711	none
HADHA	Trifunctional enzyme subunit alpha, mitochondrial;Long-chain enoyl-CoA hydratase;Long chain 3-hydroxyacyl-CoA dehydrogenase	P40939	15.5205	17.7612	17.5439	17.551	18.4657	17.8376	0.187268	0.119897	none
GARS	Glycine--tRNA ligase	P41250	15.9761	17.9164	17.1153	17.7348	18.5964	19.0113	0.633716	0.664103	none
STAT1	Signal transducer and activator of transcription 1-alpha/beta;Signal transducer and activator of transcription	P42224	17.9319	19.1717	18.6286	18.5427	20.0282	20.2767	0.241704	0.210221	none
MTOR	Serine/threonine-protein kinase mTOR	P42345	17.264	18.3978	18.3251	17.6824	18.1586	18.3442	-0.741817	1.00113	none
HAL	Histidine ammonia-lyase	P42357	15.5723	18.3838	14.9417	14.8501	17.3726	21.8587	0.943118	0.151534	none
RPS27	40S ribosomal protein S27	P42677	19.6153	21.2382	20.9248	20.595	21.6492	21.3805	-0.184766	0.173324	none
ACAA2	3-ketoacyl-CoA thiolase, mitochondrial	P42765	19.1513	20.1342	19.9236	19.7231	19.8977	19.5643	-0.810817	0.820987	none
RPL35	60S ribosomal protein L35	P42766	18.0045	18.066	19.3156	18.6044	20.0638	18.642	-0.159149	0.0780508	none
PRCP	Lysosomal Pro-X carboxypeptidase	P42785	14.5482	13.0028	12.6678	19.3652	20.4913	19.3808	5.55775	2.37949	up
ECE1	Endothelin-converting enzyme 1	P42892				16.5968	17.4265	17.3712	3.50456	3.21801	up
NAMPT	Nicotinamide phosphoribosyltransferase	P43490	19.7576	20.4303	20.2503	19.7787	20.4683	20.1378	-0.812878	1.02774	none
MAP2K3	Dual specificity mitogen-activated protein kinase kinase 3	P46734	14.5192	16.0632	16.5023	16.2503	17.3491	16.1358	0.0597579	0.0334447	none
RPL27A	60S ribosomal protein L27a	P46776	18.3518	18.386	20.5004	19.1252	19.7869	20.2443	-0.161399	0.0717409	none
RPL5	60S ribosomal protein L5	P46777	15.8844	16.5198	19.3391	18.341	19.269	18.0751	0.492613	0.166517	none
RPL21	60S ribosomal protein L21	P46778	16.7009	17.7547	19.1842	18.7327	19.1827	19.2711	0.367835	0.223381	none
RPL28	60S ribosomal protein L28	P46779	15.9829	16.784	18.3807	17.6063	18.573	17.5823	0.0544068	0.0249306	none
RPS9	40S ribosomal protein S9	P46781	16.2042	17.276	18.6196	18.2932	19.2779	18.2911	0.437552	0.253231	none
RPS5	40S ribosomal protein S5;40S ribosomal protein S5, N-terminally processed	P46782	20.3946	21.6642	21.5819	21.2152	22.1475	21.8219	-0.281704	0.337002	none
RPS10	40S ribosomal protein S10;Putative 40S ribosomal protein S10-like	P46783	16.2488	17.3368	18.1202	17.9406	18.8539	20.3668	1.0137	0.712006	none
UTRN	Utrophin	P46939	14.2243	14.9959	13.7906	14.0283	15.53	15.3872	-0.159912	0.0848034	none
IQGAP1	Ras GTPase-activating-like protein IQGAP1	P46940		12.6946	13.3773	17.5596	18.8066	17.4552	4.2929	3.00927	up
STT3A	Dolichyl-diphosphooligosaccharide--protein glycosyltransferase subunit STT3A	P46977	17.5432	19.5475	19.3099	18.3682	19.2738	19.1903	-0.668617	0.712006	none
ALDH1A3	Aldehyde dehydrogenase family 1 member A3	P47895	19.0748	20.0495	20.0129	19.3484	20.0723	19.7757	-0.780794	1.07259	none
RPL29	60S ribosomal protein L29	P47914	20.4361	18.8004	19.2933	19.4277	17.697	18.1131	-1.88493	0.7156	none
ATP5O	ATP synthase subunit O, mitochondrial	P48047	19.9238	20.9752	21.1932	20.9739	21.8438	21.1486	-0.1741	0.151534	none
LIMS1	LIM and senescent cell antigen-like-containing domain protein 1	P48059	18.2439	19.589	19.5068	18.7917	19.5675	19.2962	-0.700874	0.922925	none
GCLM	Glutamate--cysteine ligase regulatory subunit	P48507	15.6704	17.3193	16.9779	16.0549	17.6317	18.1706	-0.178853	0.127303	none
CCT5	T-complex protein 1 subunit epsilon	P48643	13.8401	15.3557	16.756	16.696	17.6702	17.1424	1.02549	0.719345	none
HSPA13	Heat shock 70 kDa protein 13	P48723	12.1248			18.9327	19.9678	20.0898	5.87063	4.43298	up
IDH2	Isocitrate dehydrogenase [NADP], mitochondrial	P48735	21.2834	22.3012	22.2541	21.8755	22.4542	22.5296	-0.451718	0.645118	none
PXN	Paxillin	P49023	17.012	18.5475	18.2445	17.4997	18.5436	18.6127	-0.524321	0.7156	none
RPL34	60S ribosomal protein L34	P49207	17.0493	17.0034	18.3929	17.9432	18.458	18.4015	-0.0181686	0.0103264	none
FASN	Fatty acid synthase;[Acyl-carrier-protein] S-acetyltransferase;[Acyl-carrier-protein] S-malonyltransferase;3-oxoacyl-[acyl-carrier-protein] synthase;3-oxoacyl-[acyl-carrier-protein] reductase;3-hydroxyacyl-[acyl-carrier-protein] dehydratase;Enoyl-[acyl-carrier-protein] reductase;Oleoyl-[acyl-carrier-protein] hydrolase	P49327		15.1166	12.8811	15.2472	17.7209	17.3636	2.97208	1.3374	up
CCT3	T-complex protein 1 subunit gamma	P49368	20.7432	21.9769	21.8653	21.341	22.0084	21.2873	-0.781306	0.828723	none
TUFM	Elongation factor Tu, mitochondrial	P49411	21.3871	22.6829	22.4405	21.9206	22.6686	21.9584	-0.78321	0.84795	none
ACADVL	Very long-chain specific acyl-CoA dehydrogenase, mitochondrial	P49748	15.394	17.8843	17.8718	17.3188	18.1174	19.0439	0.289005	0.15957	none
TMED10	Transmembrane emp24 domain-containing protein 10	P49755	14.8481	16.6422	16.8128	16.4269	16.299	16.2089	-0.617173	0.476091	none
RANBP2	E3 SUMO-protein ligase RanBP2	P49792	16.5383	18.1079	17.9491	17.0988	18.2223	18.2692	-0.47882	0.642114	none
GSK3B	Glycogen synthase kinase-3 beta	P49841	15.2371	16.399	16.6668	16.0083	16.3114	16.6629	-0.590479	0.71257	none
GDI2	Rab GDP dissociation inhibitor beta	P50395	11.5817	15.509	13.9553	14.0102	17.5273	18.7173	2.24849	0.737486	none
SERPINH1	Serpin H1	P50454	22.8031	24.2501	23.8817	23.3464	24.0465	24.2487	-0.552441	0.67451	none
PDLIM4	PDZ and LIM domain protein 4	P50479	14.7717	15.8866	15.8133	16.4639	16.7729	15.0257	-0.226432	0.0866289	none
DNM2	Dynamin-2	P50570	16.1751	16.9635	17.1657	16.7237	17.2631	17.1592	-0.529638	0.672215	none
HLCS	Biotin--protein ligase;Biotin--[methylmalonyl-CoA-carboxytransferase] ligase;Biotin--[propionyl-CoA-carboxylase [ATP-hydrolyzing]] ligase;Biotin--[methylcrotonoyl-CoA-carboxylase] ligase;Biotin--[acetyl-CoA-carboxylase] ligase	P50747	16.7721	16.5235	16.8613	15.3489	17.4853	16.4248	-1.09396	0.800715	none
RPL14	60S ribosomal protein L14	P50914	17.4456	17.9249	19.6248	19.2482	19.8203	19.6369	0.428765	0.254746	none
CCT8	T-complex protein 1 subunit theta	P50990	14.7257	15.7082	15.7081	17.4374	18.9986	18.3571	2.07599	2.58152	up
CCT4	T-complex protein 1 subunit delta	P50991	17.3932	18.3089	18.6645	18.3195	19.2269	19.3608	0.0430549	0.0395552	none
RAB13	Ras-related protein Rab-13	P51153	18.9092	19.9813	19.8914	19.7289	20.3156	20.1413	-0.333378	0.41802	none
IDH3G	Isocitrate dehydrogenase [NAD] subunit, mitochondrial;Isocitrate dehydrogenase [NAD] subunit gamma, mitochondrial	P51553	17.0458	18.2752	18.1448	17.4753	17.9547	17.8644	-0.86762	1.10698	none
GALK1	Galactokinase	P51570	16.2286	18.2581	17.7526	16.3497	18.4283	17.8403	-0.685119	0.595066	none
IRAK1	Interleukin-1 receptor-associated kinase 1	P51617	16.7513	17.8792	17.6853	17.1756	17.3319	17.3301	-0.971403	1.05594	none
HNRNPM	Heterogeneous nuclear ribonucleoprotein M	P52272	17.9773	18.1854	18.4107	17.8462	18.452	18.1381	-0.845222	0.891184	none
ARHGDIA	Rho GDP-dissociation inhibitor 1	P52565		13.9325	14.3846	17.0707	17.1036	18.1926	2.73759	2.45621	up
AGFG1	Arf-GAP domain and FG repeat-containing protein 1	P52594	17.9405	18.7462	19.1884	18.2989	18.9677	18.3171	-0.904072	0.954385	none
HNRNPF	Heterogeneous nuclear ribonucleoprotein F;Heterogeneous nuclear ribonucleoprotein F, N-terminally processed	P52597	16.7361	15.7662	14.1417	16.2612	15.9417	17.5822	0.265613	0.069483	none
CAPZA1	F-actin-capping protein subunit alpha-1	P52907	12.7838	15.8525	15.5673	16.658	18.0468	17.9222	1.97617	1.40472	up
CRIP2	Cysteine-rich protein 2	P52943	21.0779	22.2723	21.6192	21.4239	22.5094	21.694	-0.572728	0.598126	none
SLC25A1	Tricarboxylate transport protein, mitochondrial	P53007	20.8548	22.4201	21.8912	21.8834	22.7849	22.2453	-0.21363	0.18654	none
METAP1	Methionine aminopeptidase 1	P53582	15.6551	16.7758	15.5342	15.5782	16.7894	16.7808	-0.409829	0.306786	none
SUCLG1	Succinyl-CoA ligase [ADP/GDP-forming] subunit alpha, mitochondrial	P53597	19.2774	20.6725	20.268	19.804	20.5649	20.4141	-0.612567	0.800715	none
COPA	Coatomer subunit alpha;Xenin;Proxenin	P53621		13.848	15.0861	15.2906	18.2747	17.4691	2.41376	1.43366	up
CTSC	Dipeptidyl peptidase 1;Dipeptidyl peptidase 1 exclusion domain chain;Dipeptidyl peptidase 1 heavy chain;Dipeptidyl peptidase 1 light chain	P53634	17.2046	16.99	17.7125	19.3537	20.1748	20.0765	1.77194	1.78228	up
SLC16A1	Monocarboxylate transporter 1	P53985	18.2158	18.5861	18.85	18.3762	19.1407	18.6192	-0.638324	0.7156	none
RARS	Arginine--tRNA ligase, cytoplasmic	P54136		13.5203	11.6638	14.5847	14.363	16.1923	1.21334	0.422432	none
USP14	Ubiquitin carboxyl-terminal hydrolase;Ubiquitin carboxyl-terminal hydrolase 14	P54578				14.5088	15.9419	17.2425	2.30696	1.56718	up
ALDH18A1	Delta-1-pyrroline-5-carboxylate synthase;Glutamate 5-kinase;Gamma-glutamyl phosphate reductase	P54886	13.828	16.4707	16.5373	15.9065	17.9747	18.1004	0.892254	0.566828	none
PLTP	Phospholipid transfer protein	P55058				19.7086	20.6409	20.625	7.4108	4.19982	up
VCP	Transitional endoplasmic reticulum ATPase	P55072		13.1946	9.49358	16.5201	18.2432	17.9276	4.9638	1.60558	up
HADHB	Trifunctional enzyme subunit beta, mitochondrial;3-ketoacyl-CoA thiolase	P55084	18.1755	19.3935	19.5099	19.3527	19.9799	20.0674	-0.0308082	0.0290726	none
ATP5J2	ATP synthase subunit f, mitochondrial	P56134	18.6419	21.1175	20.2374	19.8158	20.6419	21.4596	-0.166224	0.0848034	none
MARS	Methionine--tRNA ligase, cytoplasmic	P56192	13.4023	15.036	15.34	15.3506	16.8099	16.8033	0.908323	1.04961	none
EIF6	Eukaryotic translation initiation factor 6	P56537	14.4506	15.9585	13.6373	16.0333	18.0414	19.3543	2.33417	1.0002	none
TMEM33	Transmembrane protein 33	P57088	20.957	22.4046	21.9369	21.828	22.1488	21.9795	-0.57836	0.625647	none
SEC61G	Protein transport protein Sec61 subunit gamma	P60059	13.8391	16.6903	15.83	16.2917	16.7165	17.4206	0.528019	0.343051	none
TPI1	Triosephosphate isomerase	P60174	17.9455	18.3696	18.2512	18.5406	19.5169	20.0558	0.389554	0.387778	none
SEC61B	Protein transport protein Sec61 subunit beta	P60468	19.8911	21.1512	20.694	19.7833	21.0718	20.2264	-1.01578	1.12893	none
MYL6	Myosin light polypeptide 6	P60660		14.794	13.4947	17.3341	19.094	17.9224	3.99645	2.46794	up
ACTB	Actin, cytoplasmic 1;Actin, cytoplasmic 1, N-terminally processed	P60709	25.4997	26.5358	26.1776	26.0365	26.6919	26.3227	-0.497454	0.634399	none
EIF4A1	Eukaryotic initiation factor 4A-I	P60842	17.5217	19.3149	18.8701	19.2204	20.2515	20.4963	0.614895	0.7156	none
RPS20	40S ribosomal protein S20	P60866	20.2572	20.6982	20.4183	20.3867	20.9668	20.5873	-0.602118	0.649361	none
PRPS1	Ribose-phosphate pyrophosphokinase 1;Ribose-phosphate pyrophosphokinase 2	P60891	15.3326	17.7679	17.4058	17.3566	18.3367	16.9074	-0.128936	0.0582504	none
DSTN	Destrin	P60981	18.4673	19.1472	19.5299	19.0278	18.5941	18.3274	-1.20742	0.891184	none
SRP54	Signal recognition particle 54 kDa protein	P61011	18.586	19.5687	19.3952	18.9491	19.7642	19.5427	-0.565249	0.800746	none
RAB10	Ras-related protein Rab-10	P61026	13.9784	15.031	14.7904	14.8332	15.9535	17.0213	0.526768	0.459429	none
ACTR2	Actin-related protein 2	P61160	16.855	17.3263	17.105	16.8795	18.4808	17.4358	-0.29666	0.219551	none
ABCE1	ATP-binding cassette sub-family E member 1	P61221	20.8795	22.1665	21.9142	21.7706	22.39	21.6444	-0.515975	0.512824	none
RAP1B	Ras-related protein Rap-1b;Ras-related protein Rap-1A	P61224	15.1253	16.3584	16.5767	16.4401	16.9899	16.8555	-0.0755691	0.0678753	none
RPS3A	40S ribosomal protein S3a	P61247	16.6365	17.9061	20.8382	19.172	19.7188	20.8832	0.645783	0.203256	none
RPL26	60S ribosomal protein L26	P61254	17.1452	17.1509	20.2533	19.6429	19.6982	20.7926	1.05314	0.424867	none
RPL15	60S ribosomal protein L15;Ribosomal protein L15	P61313	15.9948	16.235	18.1671	16.7677	18.1981	17.6318	-0.0758318	0.0343464	none
RPL27	60S ribosomal protein L27	P61353	15.348	15.4211	19.0161	17.7513	19.1556	19.5982	1.42833	0.543743	none
RPL37A	60S ribosomal protein L37a	P61513	15.15	16.6962	18.1785	17.6189	18.7562	18.6561	0.848194	0.568057	none
RHOA	Transforming protein RhoA	P61586	15.213	15.8081	16.5361	16.3073	16.6693	17.4624	0.14966	0.108406	none
SEC61A1	Protein transport protein Sec61 subunit alpha isoform 1	P61619	20.4976	21.7102	21.358	20.7878	21.6344	21.5277	-0.666583	0.931971	none
B2M	Beta-2-microglobulin;Beta-2-microglobulin form pI 5.3	P61769		13.8871	15.5939	17.1178	18.1732	16.9656	2.96768	1.3877	up
HNRNPK	Heterogeneous nuclear ribonucleoprotein K	P61978	13.7137	13.6998		16.7566	17.6498	18.7539	3.27708	2.36201	up
RRAS2	Ras-related protein R-Ras2	P62070		13.7	14.0579	14.4803	14.7374		0.184786	0.114561	none
RPS7	40S ribosomal protein S7	P62081	13.4033	15.0589	16.0586	15.0627	16.475	17.6825	0.746667	0.440022	none
PPP1CB	Serine/threonine-protein phosphatase PP1-beta catalytic subunit;Serine/threonine-protein phosphatase	P62140	14.7604	15.85	15.7613	16.4442	17.6745	16.7733	0.69334	0.774457	none
RPS8	40S ribosomal protein S8	P62241	17.3564	17.8781	20.1383	19.7056	19.5318	18.7332	0.0478116	0.0142318	none
RPS15A	40S ribosomal protein S15a	P62244	15.9357	16.6911	17.9408	17.2763	18.2817	17.7897	0.113656	0.0717409	none
RPS16	40S ribosomal protein S16	P62249	19.7511	20.7784	21.7591	21.2555	21.9237	22.2991	0.263995	0.195571	none
YWHAE	14-3-3 protein epsilon	P62258	9.40369		14.1202	17.4863	18.2181	14.8681	3.95661	1.14584	none
RPS14	40S ribosomal protein S14	P62263	18.1505	19.2132	20.921	19.7748	20.7238	20.0061	-0.0713935	0.0314225	none
RPS23	40S ribosomal protein S23	P62266	17.5349	17.6176	19.2937	18.9347	19.6719	18.9837	0.24299	0.127108	none
RPS18	40S ribosomal protein S18	P62269	19.4249	21.0815	22.0168	21.261	22.1169	22.0143	0.149622	0.0816172	none
RPS29	40S ribosomal protein S29	P62273	18.778	20.2835	20.1947	19.3097	20.6002	20.2745	-0.493225	0.614245	none
RPS13	40S ribosomal protein S13	P62277	15.3309	17.0922	19.3213	18.4837	19.2777	19.1303	0.888482	0.387045	none
RPS11	40S ribosomal protein S11	P62280	17.641	18.4355	20.15	19.5935	20.3261	20.0487	0.437698	0.251329	none
ARF6	ADP-ribosylation factor 6	P62330	17.3578	18.4748	17.4229	17.6637	18.3574	18.207	-0.478402	0.426085	none
RPL7A	60S ribosomal protein L7a	P62424	18.4586	17.7924	20.1286	19.5887	20.1499	20.6275	0.534498	0.251329	none
CNBP	Cellular nucleic acid-binding protein	P62633	17.2503	18.4792	18.2753	16.9913	18.8087	18.081	-0.845379	0.961436	none
RPS4X	40S ribosomal protein S4, X isoform;40S ribosomal protein S4, Y isoform 1;40S ribosomal protein S4, Y isoform 2	P62701	16.3507	17.5245	19.324	18.9786	20.1644	20.4521	1.32002	0.830798	none
RPL23A	60S ribosomal protein L23a	P62750	19.8759	19.7953	20.4301	20.7096	20.6722	20.7194	-0.126344	0.0764016	none
RPS6	40S ribosomal protein S6	P62753	16.8423	18.2294	18.1043	18.0686	19.4739	18.6142	0.185318	0.161192	none
HIST1H4A	Histone H4	P62805	19.5034	18.782	19.0949	18.4644	20.2504	18.207	-0.938408	0.485686	none
RAN	GTP-binding nuclear protein Ran	P62826	18.2326	19.0548	19.5164	19.1656	19.4907	20.002	-0.18459	0.16754	none
RPL23	60S ribosomal protein L23	P62829	18.5351	20.1296	20.3105	19.9468	21.0762	21.3883	0.342709	0.321941	none
RPS24	40S ribosomal protein S24	P62847	17.9522	17.5966	19.5296	19.1835	19.746	20.0242	0.493851	0.278072	none
RPS25	40S ribosomal protein S25	P62851	19.3197	19.459	21.3913	21.1229	21.8235	22.0252	0.804062	0.546912	none
RPS26	40S ribosomal protein S26;Putative 40S ribosomal protein S26-like 1	P62854	14.1996	15.5205	17.1738	16.3267	17.7179	18.5305	1.07597	0.645118	none
RPS28	40S ribosomal protein S28	P62857	16.9769	19.3362	19.4595	19.5061	19.8998	20.1327	0.436156	0.282467	none
FAU	40S ribosomal protein S30	P62861	20.0483	19.77	19.171	18.3497	19.0844	20.2328	-1.21971	0.774457	none
RPL31	60S ribosomal protein L31	P62899	17.0472	18.7549	19.8915	19.464	19.9977	20.3368	0.55214	0.350001	none
RPL32	60S ribosomal protein L32	P62910	16.7487	16.5871	16.982	17.0759	17.5935	17.6502	-0.132016	0.0848034	none
RPL11	60S ribosomal protein L11	P62913	17.3674	18.5516	19.0944	18.6005	19.7446	19.3659	0.0916731	0.0756197	none
RPL8	60S ribosomal protein L8	P62917	15.9383	16.705	19.0525	18.3526	19.2834	19.6876	1.06236	0.574776	none
PPIA	Peptidyl-prolyl cis-trans isomerase A;Peptidyl-prolyl cis-trans isomerase A, N-terminally processed;Peptidyl-prolyl cis-trans isomerase	P62937	19.5134	20.8232	20.9374	20.8324	21.451	21.0883	-0.103064	0.0848034	none
RPS27A	Ubiquitin-40S ribosomal protein S27a;Ubiquitin;40S ribosomal protein S27a;Polyubiquitin-C;Ubiquitin;Ubiquitin-60S ribosomal protein L40;Ubiquitin;60S ribosomal protein L40;Polyubiquitin-B;Ubiquitin	P62979	20	21.1294	21.5232	20.8536	22.0991	22.2312	0.0491123	0.0380185	none
RAC1	Ras-related C3 botulinum toxin substrate 1	P63000		17.1249	16.5912	16.9618	19.0448	15.0706	0.938786	0.18818	none
YWHAZ	14-3-3 protein zeta/delta	P63104	15.6358	17.6949	15.4906	17.3061	19.1085	19.2857	1.49176	0.86073	none
PPP2R2A	Serine/threonine-protein phosphatase 2A 55 kDa regulatory subunit B alpha isoform;Serine/threonine-protein phosphatase 2A 55 kDa regulatory subunit B delta isoform	P63151		10.2826	14.2077	16.0945	16.4915	15.4479	2.93792	0.967838	none
RPL38	60S ribosomal protein L38	P63173	18.3279	19.6741	19.7546	20.1268	20.9616	20.013	0.308162	0.244648	none
EIF5A	Eukaryotic translation initiation factor 5A;Eukaryotic translation initiation factor 5A-1;Eukaryotic translation initiation factor 5A-2;Eukaryotic translation initiation factor 5A-1-like	P63241	15.6987	17.7816	17.3501	17.9392	19.7845	19.3087	1.25576	1.17061	none
GNB2L1	Guanine nucleotide-binding protein subunit beta-2-like 1;Guanine nucleotide-binding protein subunit beta-2-like 1, N-terminally processed	P63244	20.3102	21.5369	21.5043	20.5411	21.1247	21.0906	-0.996991	1.38437	none
TPM4	Tropomyosin alpha-4 chain	P67936	16.8836	16.7893	16.1728	18.8924	20.4709	20.882	2.68392	1.89448	up
ACTC1	Actin, alpha cardiac muscle 1;Actin, alpha skeletal muscle	P68032	22.4473	23.2795	22.9887	22.6538	23.3275	23.1573	-0.644665	0.894126	none
UBE2L3	Ubiquitin-conjugating enzyme E2 L3	P68036	15.0378	16.1666	16.2566	15.6281	16.82	14.2109	-1.0902	0.529197	none
EEF1A1	Elongation factor 1-alpha 1;Putative elongation factor 1-alpha-like 3;Elongation factor 1-alpha	P68104	25.4959	26.798	26.7851	26.0188	26.5723	27.2347	-0.528859	0.538684	none
TUBA1B	Tubulin alpha-1B chain	P68363	17.5671	19.7214	18.3304	18.3357	19.3486	20.8381	0.166782	0.0717409	none
TUBB4B	Tubulin beta-4B chain	P68371	22.442	23.9051	23.7467	23.4268	24.4674	23.8839	-0.229229	0.204718	none
EIF4G2	Eukaryotic translation initiation factor 4 gamma 2	P78344	18.2415	19.1272	19.266	19.0147	19.614	18.8027	-0.539978	0.520834	none
CCT2	T-complex protein 1 subunit beta	P78371	14.945	16.0965	15.9222	17.5802	18.1043	18.7804	1.6908	2.17615	up
GSTO1	Glutathione S-transferase omega-1	P78417	16.3841	18.3217	18.0966	16.8933	18.2494	18.151	-0.649828	0.7156	none
PRKDC	DNA-dependent protein kinase catalytic subunit	P78527	17.9313	19.4333	19.2243	18.5684	19.7801	19.6991	-0.318106	0.383946	none
DCD	Dermcidin;Survival-promoting peptide;DCD-1	P81605	20.0481	21.5241	24.2379	18.4639	18.7196	21.468	-3.19648	1.04384	none
RPL24	60S ribosomal protein L24	P83731	16.3813	17.6489	19.5578	19.3699	20.022	20.0002	1.11714	0.664806	none
ARF1	ADP-ribosylation factor 1;ADP-ribosylation factor 3	P84077	15.8033	18.0716	18.1213	17.5924	18.3639	18.8546	0.118478	0.0717409	none
ARF5	ADP-ribosylation factor 5	P84085	14.8835	16.0477	16.304	16.5033	17.4547	16.2028	0.156294	0.0903583	none
RHOG	Rho-related GTP-binding protein RhoG	P84095	17.9911	18.736	18.6908	18.7136	19.4279	19.029	-0.21744	0.217328	none
RPL19	Ribosomal protein L19;60S ribosomal protein L19	P84098	16.7641	16.645	18.6596	17.8369	18.9427	19.0294	0.44438	0.244665	none
SLC25A3	Phosphate carrier protein, mitochondrial	Q00325	22.69	24.2878	23.7179	23.4897	24.2213	24.3209	-0.343283	0.348548	none
HDLBP	Vigilin	Q00341	9.81104	12.5382		15.2243	17.3556	16.9534	3.75249	2.23103	up
CDK17	Cyclin-dependent kinase 17	Q00537	16.8012	18.6065	18.4475	18.0174	18.8222	18.0043	-0.486892	0.419427	none
CLTC	Clathrin heavy chain;Clathrin heavy chain 1	Q00610	9.35401	13.9921	13.8216	16.7653	19.0073	18.0767	4.70866	1.91505	up
HNRNPU	Heterogeneous nuclear ribonucleoprotein U	Q00839	15.6103	16.048	17.3439	16.3933	17.9647	17.5054	0.145558	0.0866289	none
FABP5	Fatty acid-binding protein, epidermal	Q01469	17.9352	20.2542	18.2173	16.4868	17.9356	17.8673	-2.17783	1.47431	down
CAP1	Adenylyl cyclase-associated protein 1;Adenylyl cyclase-associated protein	Q01518		10.8702	15.0655	17.8908	19.3599	19.2082	5.25331	1.91547	up
SLC7A5	Large neutral amino acids transporter small subunit 1	Q01650	15.8753	16.6919	16.2947	17.5845	18.4693	18.8039	1.19627	1.51746	up
PFKP	ATP-dependent 6-phosphofructokinase, platelet type	Q01813	17.392	18.7391	18.1537	18.4439	19.2999	18.8671	-0.0304631	0.0249306	none
TAGLN	Transgelin	Q01995	17.1492	18.3986	19.2819	18.2827	19.9675	17.7599	-0.421142	0.187178	none
DSG1	Desmoglein-1	Q02413	21.9822	23.7714	22.1522	21.1023	22.0383	25.6419	-0.483004	0.114561	none
PLOD1	Procollagen-lysine,2-oxoglutarate 5-dioxygenase 1	Q02809	14.1686	15.0147	15.7466	17.2697	18.5913	18.9905	2.4985	2.62416	up
NUCB1	Nucleobindin-1	Q02818	12.1293		10.1097	20.8498	21.9922	21.637	9.08901	3.34368	up
RPL6	60S ribosomal protein L6	Q02878	20.1101	18.8676	20.4662	19.9067	20.4016	19.258	-0.747431	0.348547	none
SLC25A11	Mitochondrial 2-oxoglutarate/malate carrier protein	Q02978	18.6178	20.1071	19.9369	19.481	20.531	20.5162	-0.180225	0.18818	none
TAP1	Antigen peptide transporter 1	Q03518	16.8515	17.6992	17.7132	16.9724	17.651	17.272	-0.931184	1.16144	none
TAP2	Antigen peptide transporter 2	Q03519	17.1978	18.485	18.3993	18.0094	18.6428	18.733	-0.373951	0.508746	none
GBE1	1,4-alpha-glucan-branching enzyme	Q04446	13.1636	14.1493	14.0748	15.2123	17.4498	16.4307	1.75731	1.7157	up
CALD1	Caldesmon	Q05682	19.4943	20.4863	20.3806	20.0944	21.4328	19.8787	-0.450946	0.323012	none
GFPT1	Glutamine--fructose-6-phosphate aminotransferase [isomerizing] 1	Q06210	16.1348	16.7023	15.7666	16.7326	17.5247	16.1728	-0.196768	0.0848034	none
APLP2	Amyloid-like protein 2	Q06481	10.0827	11.3149		21.348	22.2081	22.3944	9.89223	4.59301	up
PRDX1	Peroxiredoxin-1	Q06830	21.2415	22.3887	21.9773	22.0826	23.103	23.2509	0.155203	0.160168	none
RPL18	60S ribosomal protein L18	Q07020	15.5048	18.1156	19.0323	18.9574	19.0441	19.4737	0.776824	0.388112	none
CKAP4	Cytoskeleton-associated protein 4	Q07065	14.449	14.0592	17.9359	18.4952	19.4249	18.8213	2.61639	0.97368	none
KLC1	Kinesin light chain 1	Q07866	13.1004	13.992	14.4812	14.8362	15.8183	16.3968	1.01011	1.21202	none
LRP1	Prolow-density lipoprotein receptor-related protein 1;Low-density lipoprotein receptor-related protein 1 85 kDa subunit;Low-density lipoprotein receptor-related protein 1 515 kDa subunit;Low-density lipoprotein receptor-related protein 1 intracellular domain	Q07954				17.4153	18.3132	18.842	5.00546	3.85771	up
PCDH1	Protocadherin-1	Q08174				15.5922	18.5616	16.5866	3.1171	1.97835	up
TGM3	Protein-glutamine gamma-glutamyltransferase E;Protein-glutamine gamma-glutamyltransferase E 50 kDa catalytic chain;Protein-glutamine gamma-glutamyltransferase E 27 kDa non-catalytic chain	Q08188	18.8434	20.7936	18.9908	17.5859	19.6664	22.0858	-0.548121	0.151534	none
LGALS3BP	Galectin-3-binding protein	Q08380			13.1899	16.2601	16.8254	17.6135	3.10972	3.19853	up
MFGE8	Lactadherin;Lactadherin short form;Medin	Q08431	18.5344	19.7858	19.5589	19.588	20.4461	20.2136	-0.0122844	0.0110854	none
DSC1	Desmocollin-1	Q08554	20.3981	21.8088	20.6877	19.2806	19.4108	23.8501	-0.899736	0.219697	none
SLFN5	Schlafen family member 5	Q08AF3	15.54	16.2957	15.5051	16.7243	17.6309	16.0098	0.198446	0.0848034	none
EP300	Histone acetyltransferase p300	Q09472	14.1275	17.2323	16.2896	15.834	17.8725	17.0034	0.193773	0.0848034	none
AHNAK	Neuroblast differentiation-associated protein AHNAK	Q09666	19.6212	20.9469	20.5922	20.6169	21.5447	21.738	0.117192	0.114561	none
FSTL1	Follistatin-related protein 1	Q12841				16.6261	17.9709	17.7051	3.44761	2.65784	up
ACACA	Acetyl-CoA carboxylase 1;Biotin carboxylase	Q13085	26.9973	28.2165	28.2625	27.5004	28.1182	27.9721	-0.736699	0.85299	none
PRDX4	Peroxiredoxin-4	Q13162		13.5177	12.2886	16.2549	17.7713	17.0238	3.87839	3.00927	up
PSMD2	26S proteasome non-ATPase regulatory subunit 2	Q13200				15.8063	17.6753	17.3022	3.34751	2.65089	up
ILK	Integrin-linked protein kinase	Q13418	17.9023	19.2561	18.9936	18.3044	19.3018	19.2176	-0.580582	0.830798	none
NNT	NAD(P) transhydrogenase, mitochondrial	Q13423	19.0003	19.8557	19.9848	19.3018	19.7298	19.1689	-1.01688	1.06504	none
MYO9B	Unconventional myosin-IXb	Q13459	16.3234	18.2954	18.0658	17.3639	18.5406	18.3954	-0.276116	0.250175	none
PICALM	Phosphatidylinositol-binding clathrin assembly protein	Q13492	12.8161	14.5885	14.4797	13.8563	15.2806	14.9908	-0.0768071	0.0696307	none
SQSTM1	Sequestosome-1	Q13501	15.6265	17.0336	16.6978	16.7425	18.387	18.3144	0.55487	0.664806	none
TUBB3	Tubulin beta-3 chain	Q13509	17.1406	18.6247	18.2502	17.7661	19.1914	19.464	-0.00126556	0.00138517	none
RAB32	Ras-related protein Rab-32	Q13637	16.1972	17.8815	17.1572	17.2461	17.7837	17.8921	-0.250894	0.226173	none
FHL1	Four and a half LIM domains protein 1	Q13642	19.8975	21.0243	20.7588	20.1879	21.052	20.1112	-0.909496	0.922136	none
RIN1	Ras and Rab interactor 1	Q13671	17.4771	18.8746	18.6567	17.8922	18.5357	17.8489	-1.05542	1.08809	none
PKP1	Plakophilin-1	Q13835	19.3169	21.6174	18.7412	18.7283	19.7628	22.4782	-0.354801	0.0848034	none
BLMH	Bleomycin hydrolase	Q13867	16.672	20.6517	16.846	17.531	17.368	22.5193	0.279179	0.0398066	none
TUBB2A	Tubulin beta-2A chain;Tubulin beta-2B chain	Q13885	17.5953	19.7839	19.3423	19.3858	19.8626	19.2659	-0.218808	0.131975	none
HNRNPD	Heterogeneous nuclear ribonucleoprotein D0	Q14103	13.8643		13.7542	17.198	18.2111	17.692	3.19808	2.4455	up
DAG1	Dystroglycan;Alpha-dystroglycan;Beta-dystroglycan	Q14118		11.6773	10.8151	20.252	21.4374	21.2395	8.51416	3.4236	up
DSG2	Desmoglein-2	Q14126	21.914	22.138	23.8269	22.4462	22.8454	19.7519	-1.74964	0.614872	none
FHL2	Four and a half LIM domains protein 2	Q14192	21.4717	22.8032	22.4334	21.5226	22.6121	22.3523	-0.86544	1.14584	none
DCTN1	Dynactin subunit 1	Q14203	14.3755	15.9166	15.9723	15.6134	16.9707	16.3828	0.0820592	0.0717409	none
DYNC1H1	Cytoplasmic dynein 1 heavy chain 1	Q14204	12.8434	18.3183	18.0434	17.4465	19.3574	18.8658	1.30196	0.358866	none
CTTN	Src substrate cortactin	Q14247	17.2908	18.3359	18.1609	17.5651	18.9041	18.9342	-0.262813	0.317864	none
FLNC	Filamin-C	Q14315	22.2107	23.332	23.1293	22.6423	23.5322	22.7607	-0.702711	0.791304	none
FKBP8	Peptidyl-prolyl cis-trans isomerase FKBP8	Q14318	15.5208	16.697	16.5308	16.2091	16.8905	17.5733	-0.168782	0.160499	none
PRPSAP1	Phosphoribosyl pyrophosphate synthase-associated protein 1	Q14558		15.0398	15.1087	14.8161	16.3645	14.0391	-0.174213	0.068966	none
SEMA3A	Semaphorin-3A	Q14563				16.669	17.5771	17.9151	3.53338	3.70711	up
DSC3	Desmocollin-3	Q14574	16.4216	19.5349	17.982	16.7341	16.9693	21.9942	-0.219575	0.0380185	none
PUM1	Pumilio homolog 1	Q14671	16.1669	18.3446	18.09	17.592	18.1897	18.9149	-0.118458	0.0743075	none
GANAB	Neutral alpha-glucosidase AB	Q14697	11.7517	13.326	14.9148	15.9973	17.1623	16.5468	2.4056	1.67112	up
MFSD10	Major facilitator superfamily domain-containing protein 10	Q14728	17.5558	18.6397	18.56	17.9744	18.6225	18.8895	-0.561186	0.800715	none
LBR	Lamin-B receptor	Q14739	15.3304	15.2844	15.678	16.0167	16.3481	18.1763	0.617192	0.344806	none
LTBP1	Latent-transforming growth factor beta-binding protein 1	Q14766	17.9575	18.7878	18.6118	18.0261	18.8807	17.4703	-1.13302	0.874549	none
LASP1	LIM and SH3 domain protein 1	Q14847	20.6471	21.709	21.7144	20.9906	22.109	21.6064	-0.582226	0.782453	none
KPNB1	Importin subunit beta-1	Q14974	12.1334	14.9356	15.1463	17.0051	18.6819	17.837	2.93664	2.05249	up
POSTN	Periostin	Q15063	13.6659	16.4674	15.493	17.0011	18.2862	17.9137	1.69993	1.39489	up
OXA1L	Mitochondrial inner membrane protein OXA1L	Q15070	19.6895	20.8931	20.815	20.1552	20.6742	20.7493	-0.739629	0.99914	none
PDIA6	Protein disulfide-isomerase A6	Q15084	16.9919	18.1389	17.446	18.5869	19.027	19.2246	0.616543	0.70014	none
PLEC	Plectin	Q15149	21.9016	23.1307	22.8043	22.2395	23.3378	22.7033	-0.642281	0.7765	none
PPA1	Inorganic pyrophosphatase	Q15181	15.7123	17.1817	17.091	16.2227	17.9624	17.3866	-0.282311	0.275163	none
PCBP1	Poly(rC)-binding protein 1	Q15365	18.0863	19.1753	18.8895	18.9457	20.0465	19.5417	-0.00698822	0.006997	none
PCBP2	Poly(rC)-binding protein 2	Q15366	19.3103	20.2098	20.2611	20.1338	20.9329	20.2817	-0.276887	0.274642	none
UBE3C	Ubiquitin-protein ligase E3C	Q15386	19.8196	21.28	21.0843	20.5799	21.4145	21.3272	-0.420351	0.542645	none
DHCR24	Delta(24)-sterol reductase	Q15392	16.9993	17.6455	17.9076	16.3938	18.3632	16.7782	-1.14352	0.922136	none
CNN3	Calponin-3;Calponin	Q15417	17.4803	17.8828	16.9562	17.5181	18.1995	17.1962	-0.601224	0.358221	none
CDSN	Corneodesmosin	Q15517	19.62	20.8144	20.4557	16.1864	18.5573	21.5004	-2.33011	0.776897	none
TGFBI	Transforming growth factor-beta-induced protein ig-h3	Q15582	20.9219	22.0275	21.7701	22.3475	23.0282	22.9141	0.398471	0.552898	none
TRAM1	Translocating chain-associated membrane protein 1	Q15629	16.5739	18.3687	17.7326	17.2959	18.5947	18.3233	-0.297147	0.28903	none
TRIP6	Thyroid receptor-interacting protein 6	Q15654	17.9313	19.043	18.6449	18.0451	18.7954	17.5049	-1.233	0.969807	none
PTPN14	Tyrosine-protein phosphatase non-receptor type 14	Q15678	17.4171	18.7719	18.7098	17.8816	19.0028	19.0642	-0.455839	0.644136	none
NSDHL	Sterol-4-alpha-carboxylate 3-dehydrogenase, decarboxylating	Q15738	17.1811	18.8492	18.599	18.4745	18.8469	19.2173	-0.174734	0.151534	none
SLC1A5	Neutral amino acid transporter B(0);Amino acid transporter	Q15758	11.0278	15.4438	15.872	17.3808	18.0424	17.9135	2.80842	1.07691	none
ATP6AP1	V-type proton ATPase subunit S1	Q15904				15.1884	16.2427	16.8561	2.54911	2.12623	up
ZYX	Zyxin	Q15942	19.0957	20.4993	20.3234	19.6545	20.9244	20.2827	-0.486965	0.580552	none
CSRP2	Cysteine and glycine-rich protein 2	Q16527	16.9305	17.8733	18.33	17.5908	19.041	15.0026	-1.31985	0.412348	none
MAPK14	Mitogen-activated protein kinase 14	Q16539				14.6599	15.8179	12.9393	1.2139	0.476091	none
CDC37	Hsp90 co-chaperone Cdc37;Hsp90 co-chaperone Cdc37, N-terminally processed	Q16543	13.3233	14.0907	14.0422	15.5865	17.1127	16.1304	1.64511	1.78228	up
ECM1	Extracellular matrix protein 1	Q16610	15.9943	18.0496	15.1838	19.6884	20.766	21.1212	3.31888	1.70835	up
FSCN1	Fascin	Q16658	17.0257	18.0587	18.532	17.6285	18.566	18.1554	-0.565008	0.707979	none
CYP1B1	Cytochrome P450 1B1	Q16678	16.2047	17.8585	17.1982	17.4775	18.4206	18.4612	0.222679	0.219697	none
DECR1	2,4-dienoyl-CoA reductase, mitochondrial	Q16698	16.7195	17.884	17.873	17.5174	18.1623	17.5597	-0.557587	0.614872	none
MAN2A1	Alpha-mannosidase 2	Q16706	11.5153	13.676	9.8151	15.0493	17.3103	16.7156	3.8843	1.41353	up
PCK2	Phosphoenolpyruvate carboxykinase [GTP], mitochondrial	Q16822	21.006	22.4655	22.1737	21.5875	22.148	22.7398	-0.51756	0.582566	none
LEPRE1	Prolyl 3-hydroxylase 1	Q32P28				15.7388	17.1081	16.8995	2.98412	3.50834	up
HNRNPA1	Heterogeneous nuclear ribonucleoprotein A1-like 2;Heterogeneous nuclear ribonucleoprotein A1;Heterogeneous nuclear ribonucleoprotein A1, N-terminally processed	Q32P51		13.6523	12.2819	15.0686	16.9737	14.7546	1.74586	0.812174	none
NDUFAF6	NADH dehydrogenase (ubiquinone) complex I, assembly factor 6	Q330K2	15.0647	17.0685	16.2999	16.3897	17.3077	17.3643	0.0590468	0.0414756	none
HSDL1	Inactive hydroxysteroid dehydrogenase-like protein 1	Q3SXM5	17.0406	18.1237	17.7973	17.3752	18.193	17.8925	-0.640348	0.84795	none
ALDH1L2	Mitochondrial 10-formyltetrahydrofolate dehydrogenase	Q3SY69	19.3355	20.6625	20.6515	19.9613	20.7222	19.6451	-0.912629	0.805148	none
HSD17B12	Very-long-chain 3-oxoacyl-CoA reductase	Q53GQ0	21.9871	23.1606	22.7857	22.5363	23.1759	23.1353	-0.484801	0.653227	none
AGK	Acylglycerol kinase, mitochondrial	Q53H12	19.3996	20.8744	20.5572	20.2915	21.2329	21.081	-0.208548	0.219697	none
OCIAD2	OCIA domain-containing protein 2	Q56VL3	16.0197	17.0729	16.4816	15.2854	16.4799	16.4067	-1.27455	1.67721	down
TMEM41B	Transmembrane protein 41B	Q5BJD5	14.6475	15.6895	15.6369	14.2896	16.3337	12.3453	-1.82597	0.649361	none
ESCO1	N-acetyltransferase ESCO1	Q5FWF5	15.63	17.0326	17.4172	17.4228	17.4356	16.9357	-0.250915	0.151534	none
EARS2	Probable glutamate--tRNA ligase, mitochondrial	Q5JPH6	16.9669	18.4722	18.0607	17.6482	18.3575	17.7023	-0.743079	0.774457	none
PCID2	PCI domain-containing protein 2	Q5JVF3	17.6069	19.0887	18.9261	18.4544	18.8244	17.6842	-1.03477	0.761595	none
GNAS	Guanine nucleotide-binding protein G(s) subunit alpha isoforms XLas;Guanine nucleotide-binding protein G(s) subunit alpha isoforms short	Q5JWF2	16.4221	17.8332	17.5063	17.8841	18.2559	17.4126	-0.21857	0.13897	none
TIMM23B	Putative mitochondrial import inner membrane translocase subunit Tim23B;Mitochondrial import inner membrane translocase subunit Tim23	Q5SRD1	15.5476	17.6302	16.7315	17.0043	17.3075	17.9764	-0.0240373	0.0142318	none
CEP170	Centrosomal protein of 170 kDa	Q5SW79	16.7992	18.0684	17.7377	17.5077	18.526	17.3793	-0.541657	0.478477	none
RARS2	Probable arginine--tRNA ligase, mitochondrial	Q5T160	18.7381	19.5396	19.5298	19.2522	19.6376	18.7549	-0.858636	0.74974	none
KPRP	Keratinocyte proline-rich protein	Q5T749	19.0344	21.3548	18.565	18.6455	19.9119	22.2875	-0.156926	0.0380185	none
LYPLAL1	Lysophospholipase-like protein 1	Q5VWZ2	16.9944	17.9453	17.9265	17.0236	18.1729	17.1019	-0.997823	1.00225	none
ECM29	Proteasome-associated protein ECM29 homolog	Q5VYK3	19.0913	20.7217	20.4679	19.9337	20.7392	20.677	-0.447247	0.542262	none
DENND4C	DENN domain-containing protein 4C	Q5VZ89	14.2174	15.2603	15.1905	14.6834	15.5568	15.1428	-0.579288	0.74979	none
MBLL	Muscleblind-like protein 2	Q5VZF2	16.9262	18.4798	18.7046	17.0473	17.6576	17.9805	-1.28912	1.56422	down
RNF213	E3 ubiquitin-protein ligase RNF213	Q63HN8	16.2902	14.043	16.0826	14.1128	15.8273	14.8122	-1.343	0.552898	none
KANK2	KN motif and ankyrin repeat domain-containing protein 2	Q63ZY3	19.635	21.0576	20.7083	20.3429	21.1509	20.7667	-0.514013	0.636322	none
STEAP3	Metalloreductase STEAP3	Q658P3	14.9803	15.696	15.9022	15.5428	15.552	15.1202	-0.939811	0.774457	none
GLT8D1	Glycosyltransferase 8 domain-containing protein 1	Q68CQ7	19.5454	20.7375	20.0858	19.7978	20.3145	20.0629	-0.863724	0.967838	none
DHRS7B	Dehydrogenase/reductase SDR family member 7B	Q6IAN0	16.5698	18.8526	18.9587	18.1942	19.4254	19.2888	0.0252779	0.0142318	none
SLC25A24	Calcium-binding mitochondrial carrier protein SCaMC-1	Q6NUK1	22.2077	23.218	23.3134	22.611	23.1994	22.6094	-0.898652	1.01146	none
RETSAT	All-trans-retinol 13,14-reductase	Q6NUM9	16.0393	16.9882	17.2794	16.1668	17.2221	15.2188	-1.38413	0.84795	none
TMEM214	Transmembrane protein 214	Q6NUQ4	12.9014	15.0715	14.6982	15.233	16.7593	16.8833	1.2458	1.28855	none
PTRF	Polymerase I and transcript release factor	Q6NZI2	17.0342	18.1829	17.7643	17.8074	18.8479	18.5878	-0.0506181	0.0455531	none
MRPL14	39S ribosomal protein L14, mitochondrial	Q6P1L8	17.8218	18.9313	18.8095	17.9126	19.987	18.6653	-0.467182	0.376457	none
CRTC3	CREB-regulated transcription coactivator 3	Q6UUV7	16.0192	17.5497	16.1229	17.308	18.1787	17.9763	0.450129	0.338496	none
LCLAT1	Lysocardiolipin acyltransferase 1	Q6UWP7	15.4953	17.0108	17.3667	16.2176	16.1333	17.205	-0.925647	0.787616	none
SBSN	Suprabasin	Q6UWP8	15.7989	18.309	17.8452	15.7736	14.7528	22.3565	-0.496149	0.0677801	none
APOOL	MICOS complex subunit MIC27	Q6UXV4	18.0232	19.3025	19.1772	19.1006	19.9553	19.5929	-0.0895865	0.0848034	none
HACD2	Very-long-chain (3R)-3-hydroxyacyl-CoA dehydratase 2	Q6Y1H2	16.3499	17.4123	17.207	16.4026	17.0593	17.4074	-0.841873	1.16383	none
GIGYF2	PERQ amino acid-rich with GYF domain-containing protein 2	Q6Y7W6	18.638	19.7234	19.4514	19.1681	19.875	19.5293	-0.548686	0.7156	none
CD109	CD109 antigen	Q6YHK3				19.8337	20.6759	20.4394	6.59231	3.36436	up
HSDL2	Hydroxysteroid dehydrogenase-like protein 2	Q6YN16	18.5935	19.7099	19.8095	18.8339	19.8095	18.6109	-1.0926	0.983484	none
NCCRP1	F-box only protein 50	Q6ZVX7	17.6681	19.9552	17.4903	17.5632	18.1468	21.3196	-0.155541	0.0367822	none
TMTC3	Transmembrane and TPR repeat-containing protein 3	Q6ZXV5	18.4149	19.6252	19.0236	19.0595	19.6063	19.6682	-0.378055	0.432302	none
IKBIP	Inhibitor of nuclear factor kappa-B kinase-interacting protein	Q70UQ0		15.4431	16.112	15.4013	17.0836	15.7434	0.44705	0.203354	none
TUBA1A	Tubulin alpha-1A chain;Tubulin alpha-8 chain;Tubulin alpha-3E chain	Q71U36	23.2339	24.7887	24.3546	24.1701	25.0815	25.0314	-0.150832	0.130925	none
RPS27L	40S ribosomal protein S27;40S ribosomal protein S27-like	Q71UM5	17.5124	19.1995	19.2646	18.7697	20.245	20.591	0.405235	0.350001	none
CCDC80	Coiled-coil domain-containing protein 80	Q76M96			16.4461	17.1141	17.8925	17.811	2.53375	1.02774	none
SND1	Staphylococcal nuclease domain-containing protein 1	Q7KZF4	11.7067	13.4002	13.0167	17.1768	18.0425	17.3324	3.98541	3.50834	up
RRAGA	Ras-related GTP-binding protein A;Ras-related GTP-binding protein B	Q7L523	13.639	15.5432	15.7494	14.8181	16.2915	16.6015	0.104905	0.0717409	none
ZC3HAV1	Zinc finger CCCH-type antiviral protein 1	Q7Z2W4	15.4226	14.8925	15.5229	14.6729	16.806	16.6985	-0.013215	0.006997	none
UBE3B	Ubiquitin-protein ligase E3B	Q7Z3V4	14.974	16.7375	15.5869	15.898	16.837	16.9231	-0.0269275	0.0174654	none
CTU1	Cytoplasmic tRNA 2-thiolation protein 1	Q7Z7A3	15.2451	16.5868	16.8373	16.2443	16.5552	16.1865	-0.71563	0.71257	none
PHLDB2	Pleckstrin homology-like domain family B member 2	Q86SQ0	19.5713	19.8504	19.2369	19.3092	20.9408	20.1044	-0.220401	0.13897	none
GPR126	G-protein coupled receptor 126	Q86SQ4				19.8964	20.7018	19.9393	5.87788	4.03075	up
TBC1D1	TBC1 domain family member 1	Q86TI0		12.8306			13.238		0.443687	0.150852	none
OAF	Out at first protein homolog	Q86UD1				15.2205	16.5883	15.5949	2.38835	2.43432	up
AGPAT6	Glycerol-3-phosphate acyltransferase 4	Q86UL3	13.7048	16.255	14.686	14.7989	16.1107	17.2233	0.345393	0.164498	none
NLRX1	NLR family member X1	Q86UT6	13.8758	14.7748	14.4885		15.6633	15.2252	-0.200687	0.18818	none
PHLDB1	Pleckstrin homology-like domain family B member 1	Q86UU1	18.032	19.3524	19.2087	18.8028	19.6467	19.5992	-0.319343	0.426187	none
LUZP1	Leucine zipper protein 1	Q86V48	15.0726	16.5225	16.7811	15.7946	17.2668	16.7879	-0.325082	0.349593	none
CAND1	Cullin-associated NEDD8-dissociated protein 1	Q86VP6	18.898	21.2432	20.3634	20.5222	21.6536	21.7787	0.345908	0.243449	none
ANKLE2	Ankyrin repeat and LEM domain-containing protein 2	Q86XL3	14.7915	17.3971	16.268	16.4147	17.1347	17.7946	0.141699	0.0771376	none
TRAPPC5	Trafficking protein particle complex subunit 5	Q8IUR0	14.4188	15.9313	15.3456	15.2697	16.0832	15.6357	-0.387978	0.407927	none
SERPINA12	Serpin A12	Q8IW75	15.3574	17.2603	17.8294	13.9516	13.9952	19.2773	-1.8857	0.472514	none
DNAJC10	DnaJ homolog subfamily C member 10	Q8IXB1	14.1843	15.2821	16.0116	15.6268	17.1171	16.252	0.354409	0.301698	none
RHOT1	Mitochondrial Rho GTPase 1;Mitochondrial Rho GTPase	Q8IXI2	15.0119	16.4844	15.8243	16.0383	16.2078	16.5647	-0.320051	0.275163	none
PNPLA6	Neuropathy target esterase	Q8IY17	15.1888	17.432	16.9956	16.435	16.9515	18.0908	-0.198974	0.114775	none
RAVER1		Q8IY67	16.8864	17.8654	17.8611	17.4011	18.5528	17.9725	-0.368607	0.468854	none
CCAR2	Cell cycle and apoptosis regulator protein 2	Q8N163	13.982	16.2444	16.1685	16.3925	16.1516	16.0427	-0.103135	0.0478623	none
LRRC47	Leucine-rich repeat-containing protein 47	Q8N1G4	13.4712	14.8568	15.9214	16.1921	17.9753	13.1149	0.173583	0.0333912	none
ABHD12	Monoacylglycerol lipase ABHD12	Q8N2K0	15.6383	16.3856	15.8095	16.2926	17.6832	17.8294	0.523178	0.529248	none
MINK1	Misshapen-like kinase 1	Q8N4C8	13.0249	15.0106	14.7331	14.1053	15.3205	15.0435	-0.259609	0.252493	none
GOLM1	Golgi membrane protein 1	Q8NBJ4		10.4088	9.99873	21.1258	22.0856	21.3479	10.141	3.70711	up
HSD17B11	Estradiol 17-beta-dehydrogenase 11	Q8NBQ5	19.1439	20.067	19.8483	19.512	20.2943	20.6664	-0.324323	0.417235	none
ATAD1	ATPase family AAA domain-containing protein 1	Q8NBU5	15.8134	16.3823	15.8769	15.8005	16.2189	16.9811	-0.494664	0.424867	none
SERBP1	Plasminogen activator inhibitor 1 RNA-binding protein	Q8NC51		16.8616	17.624	16.9273	19.4704	18.4127	1.94512	0.576832	none
TNRC6A	Trinucleotide repeat-containing gene 6A protein	Q8NDV7	12.0079	15.3358	15.6001	14.1644	14.8058		-0.544373	0.247665	none
LPCAT1	Lysophosphatidylcholine acyltransferase 1	Q8NF37	15.9812	18.0407	17.9554	17.4437	18.2428	18.0556	-0.231153	0.181545	none
RPLP0	60S acidic ribosomal protein P0-like;60S acidic ribosomal protein P0	Q8NHW5	14.0618	15.618	14.3799	16.3919	16.9877	17.6351	1.50663	1.35869	up
ADCK3	Atypical kinase ADCK3, mitochondrial	Q8NI60	16.0751	17.4104	17.2229	16.8287	17.6707	17.2989	-0.449547	0.582566	none
CXorf38	Uncharacterized protein CXorf38	Q8TB03	14.6673	16.796	16.249	15.8471	16.8229	16.3009	-0.403658	0.358866	none
SLC35B2	Adenosine 3-phospho 5-phosphosulfate transporter 1	Q8TB61	18.5489	19.8363	19.456	19.2391	20.1441	19.4409	-0.475958	0.526709	none
SFXN5	Sideroflexin-5	Q8TD22	12.51	15.9681	14.6657	14.8712	15.8044	16.3424	0.456784	0.223296	none
NEK7	Serine/threonine-protein kinase Nek7	Q8TDX7	20.089	21.4272	21.1181	20.73	21.6518	21.6949	-0.315102	0.39945	none
GPX8	Probable glutathione peroxidase 8;Glutathione peroxidase	Q8TED1	18.9114	19.9644	20.2867	19.9275	20.1899	20.3486	-0.369186	0.398643	none
HDAC7	Histone deacetylase;Histone deacetylase 7	Q8WUI4	14.8658	16.0103	16.445	15.6224	16.8148	16.6491	-0.226783	0.251234	none
PTPMT1	Phosphatidylglycerophosphatase and protein-tyrosine phosphatase 1	Q8WUK0	16.4115	17.2667	17.6158	17.0592	17.6687	18.5598	-0.141519	0.11251	none
PDCD6IP	Programmed cell death 6-interacting protein	Q8WUM4	14.007	16.7478	16.4388	19.403	20.2341	19.7098	3.22458	2.45514	up
POF1B	Protein POF1B	Q8WVV4	18.6483	20.7692	17.3134	16.894	18.3871	21.4874	-0.768502	0.16754	none
FAM3C	Protein FAM3C	Q92520			12.014	17.4158	18.8536	19.2773	5.62577	3.70711	up
GCN1L1	Translational activator GCN1	Q92616	22.8923	24.1972	23.8406	23.318	24.0245	23.7524	-0.733466	0.922136	none
PXDN	Peroxidasin homolog	Q92626	18.2729	19.6763	19.1418	19.3577	19.9741	19.2526	-0.308512	0.247782	none
ALG3	Dol-P-Man:Man(5)GlcNAc(2)-PP-Dol alpha-1,3-mannosyltransferase	Q92685	15.0394	16.9967	16.074	15.8938	16.8663	17.2726	-0.174117	0.131975	none
HTRA1	Serine protease HTRA1	Q92743		13.0064	13.2989	17.3747	17.9136	17.5284	3.91352	3.47685	up
GGH	Gamma-glutamyl hydrolase	Q92820		16.3569	15.5515	17.0691	18.4733	19.4771	2.99461	1.13939	none
GLG1	Golgi apparatus protein 1	Q92896		14.1713	11.3854	20.029	20.369	20.3784	6.79672	3.00691	up
UPF1	Regulator of nonsense transcripts 1	Q92900	16.1176	16.8132	16.9589	16.5804	17.4967	16.9599	-0.426074	0.502527	none
GCDH	Glutaryl-CoA dehydrogenase, mitochondrial	Q92947	17.1191	18.4852	18.6499	17.5476	18.1192	17.9372	-1.02962	1.25794	none
TNPO1	Transportin-1	Q92973	12.7346	14.9342	14.1489	15.4118	16.7213	16.6374	1.49474	1.67112	up
LPP	Lipoma-preferred partner	Q93052	15.7241	17.3276	16.8103	16.7422	17.5153	16.9231	-0.376543	0.35854	none
PRKCDBP	Protein kinase C delta-binding protein	Q969G5	16.6147	17.5755	17.8679	17.0783	18.1623	17.087	-0.721412	0.710203	none
IGSF8	Immunoglobulin superfamily member 8	Q969P0		12.4737		16.3727	16.5377	15.4351	3.15926	2.12623	up
RPL36AL	60S ribosomal protein L36a-like;60S ribosomal protein L36a	Q969Q0	16.5578	16.3964	16.9355	16.954	17.0657	17.8361	-0.144993	0.0843527	none
NCLN	Nicalin	Q969V3	18.6163	20.0152	19.6942	19.0229	19.7719	20.0145	-0.641275	0.862405	none
ERGIC1	Endoplasmic reticulum-Golgi intermediate compartment protein 1	Q969X5	16.3138	17.7247	17.6026	17.179	18.2926	17.9228	-0.226619	0.253231	none
FUBP1	Far upstream element-binding protein 1	Q96AE4				16.6187	17.8216	17.9324	3.24285	2.4455	up
LRRC59	Leucine-rich repeat-containing protein 59	Q96AG4	14.3703	15.8863	17.3961	15.3485	18.2462	17.8111	0.435701	0.174107	none
SLC22A18	Solute carrier family 22 member 18	Q96BI1	14.6941	16.6533	16.3021	15.5314	16.7994	16.645	-0.377339	0.408203	none
NMD3	60S ribosomal export protein NMD3	Q96D46	14.3655	15.4674	15.6923	14.9246	16.0924	14.04	-0.979706	0.588023	none
S100A16	Protein S100-A16	Q96FQ6	14.7491	16.1865	16.341	15.7309	16.6867	18.397	0.368604	0.199525	none
FAHD2A	Fumarylacetoacetate hydrolase domain-containing protein 2A;Fumarylacetoacetate hydrolase domain-containing protein 2B	Q96GK7	14.2319	17.4874	17.0914	17.0489	16.9821	18.2024	0.306768	0.123763	none
ZC3HAV1L	Zinc finger CCCH-type antiviral protein 1-like	Q96H79	17.4805	18.5469	18.6527	17.8645	18.4989	18.1065	-0.878743	1.08264	none
PDLIM5	PDZ and LIM domain protein 5	Q96HC4	18.3034	19.6162	19.4427	19.0184	20.0924	19.8497	-0.269971	0.339996	none
SUCLG2	Succinyl-CoA ligase [GDP-forming] subunit beta, mitochondrial	Q96I99	14.7758	16.4603	15.9983	16.3417	16.2911	13.8142	-1.09537	0.40651	none
GMPPA	Mannose-1-phosphate guanyltransferase alpha	Q96IJ6	17.665	18.8434	18.4808	18.0849	18.7811	19.7535	-0.257356	0.210221	none
ABHD14B	Alpha/beta hydrolase domain-containing protein 14B	Q96IU4	14.6071	15.637	15.0617	15.2109	15.0306	16.0985	-0.469599	0.348275	none
USMG5	Up-regulated during skeletal muscle growth protein 5	Q96IX5	18.177	19.9875	19.8053	19.24	19.9737	19.6068	-0.52685	0.546476	none
CHAMP1	Chromosome alignment-maintaining phosphoprotein 1	Q96JM3	15.1885	16.2653	16.3398	15.8621	16.5722	16.3611	-0.481174	0.649361	none
PDLIM2	PDZ and LIM domain protein 2	Q96JY6	17.8962	19.4525	18.639	18.3034	19.6916	18.2145	-0.732935	0.552898	none
ZFYVE19	Abscission/NoCut checkpoint regulator	Q96K21	14.9485	15.8618	15.7933	14.9422	15.989	16.0149	-0.697317	1.02352	none
SLC35E1	Solute carrier family 35 member E1	Q96K37	17.1641	18.1092	17.4683	17.5127	18.3337	17.2202	-0.698199	0.559118	none
FBXL18	F-box/LRR-repeat protein 18	Q96ME1		14.1327	13.4828	12.7414	14.3928	14.1549	-0.537133	0.604182	none
MBOAT7	Lysophospholipid acyltransferase 7	Q96N66	19.8598	21.1834	21.0264	20.4002	21.2027	20.6235	-0.748569	0.879683	none
SERPINB12	Serpin B12	Q96P63	18.8578	21.4346	19.3384	18.5563	19.295	23.1291	-0.341558	0.073312	none
RBM14	RNA-binding protein 14	Q96PK6	15.4855	16.6654	16.8194	15.3405	17.2738	16.4014	-0.796195	0.850677	none
SLC38A2	Sodium-coupled neutral amino acid transporter 2	Q96QD8				17.6841	18.7032	18.6031	4.91778	2.90356	up
MED15	Mediator of RNA polymerase II transcription subunit 15	Q96RN5	15.8005	17.245	16.7788	16.3091	16.527		-1.7877	0.774457	none
MCCC1	Methylcrotonoyl-CoA carboxylase subunit alpha, mitochondrial	Q96RQ3	23.9771	25.2704	25.1587	24.6593	24.9577	24.9837	-0.721891	0.830798	none
ERBB2IP	Protein LAP2	Q96RT1	18.6163	19.8543	19.572	19.3936	20.3187	20.3356	-0.131634	0.143466	none
GPX7	Glutathione peroxidase 7	Q96SL4	16.4313	17.4568	17.78	16.9038	17.6896	15.8414	-1.22899	0.754646	none
CNN2	Calponin;Calponin-2	Q99439	18.5089	19.9616	19.4554	18.607	19.8574	19.3683	-0.833638	1.02774	none
PARK7	Protein deglycase DJ-1	Q99497		15.9177	16.3499	16.5504	17.0855		0.406317	0.114561	none
VAT1	Synaptic vesicle membrane protein VAT-1 homolog	Q99536	20.0898	21.2556	20.834	20.5455	21.3074	20.484	-0.745958	0.761595	none
LGMN	Legumain	Q99538		14.4448		14.6645	15.1253	18.7628	1.08041	0.362037	none
EIF3C	Eukaryotic translation initiation factor 3 subunit C;Eukaryotic translation initiation factor 3 subunit C-like protein	Q99613		13.5485	14.863	13.8698	17.5062	14.3298	0.999139	0.343051	none
CCT7	T-complex protein 1 subunit eta	Q99832	16.86	17.9691	18.2597	18.1306	18.9781	18.2581	-0.05125	0.0380185	none
HIST1H2BN	Histone H2B;Histone H2B type 1-L;Histone H2B type 1-M;Histone H2B type 1-N;Histone H2B type 1-H;Histone H2B type 2-F;Histone H2B type 1-C/E/F/G/I;Histone H2B type 1-D;Histone H2B type F-S;Histone H2B type 1-K;Histone H2B type 1-A	Q99880	17.4631	15.8767	18.074	17.7253	19.671	18.631	0.751799	0.312023	none
SEMA3C	Semaphorin-3C	Q99985				17.4733	18.581	17.9419	4.1899	3.32567	up
ZFYVE21	Zinc finger FYVE domain-containing protein 21	Q9BQ24	13.8258	15.3989	14.2283	14.4695	15.3251	16.9331	0.281157	0.135896	none
PELO	Protein pelota homolog	Q9BRX2	15.046	16.3975	16.0895	16.1149	16.4215	14.9379	-0.843308	0.508746	none
NTPCR	Cancer-related nucleoside-triphosphatase	Q9BSD7	19.3443	20.58	20.1269	19.7434	20.4138	20.4511	-0.613255	0.820987	none
C19orf52	Uncharacterized protein C19orf52	Q9BSF4	13.3696	16.8256	15.3617	15.3296	15.9913	17.4586	0.24472	0.0866289	none
DCTN5	Dynactin subunit 5	Q9BTE1	15.7998	16.3488	15.7745	15.5594	16.2202	16.2406	-0.772866	0.754646	none
TUBB6	Tubulin beta-6 chain	Q9BUF5	21.9261	23.9384	23.6055	23.3217	24.1806	24.1568	-0.065726	0.0397845	none
DERL1	Derlin-1	Q9BUN8	15.9031	18.727	18.8436	17.7523	18.883	17.4915	-0.612847	0.285483	none
SFXN3	Sideroflexin-3	Q9BWM7	20.8173	22.0054	21.7062	21.2269	22.0214	21.7311	-0.644205	0.869991	none
ANGPTL4	Angiopoietin-related protein 4	Q9BY76	9.82593	11.7246	14.585	16.4558	17.0161	16.4018	3.7305	1.52189	up
RAB34	Ras-related protein Rab-34	Q9BZG1	18.2695	18.4825	18.6653	18.3339	18.8365	14.6005	-2.03009	0.574776	none
SLIRP	SRA stem-loop-interacting RNA-binding protein, mitochondrial	Q9GZT3	14.4846	15.7114	16.6513	16.1659	17.0048	17.0848	0.316389	0.258879	none
SRR	Serine racemase	Q9GZT4	17.4322	18.7173	18.6933	17.7799	18.6777	19.1596	-0.547102	0.7156	none
TMEM126A	Transmembrane protein 126A	Q9H061	18.4528	19.7103	19.5076	18.9328	19.8475	19.5361	-0.588009	0.812174	none
SIK2	Serine/threonine-protein kinase SIK2	Q9H0K1	15.0678	16.8689	16.4083	15.4931	17.0408	16.7817	-0.491674	0.565182	none
OSBPL5	Oxysterol-binding protein-related protein 5	Q9H0X9	15.5591	16.9083	16.6178	15.9523	16.9557	15.7626	-0.955451	0.84795	none
SLC25A51	Solute carrier family 25 member 51	Q9H1U9	16.087	17.5728	17.3404	16.622	17.8371	17.4488	-0.509493	0.686876	none
EHD4	EH domain-containing protein 4	Q9H223	17.2047	18.6669	18.1095	17.9071	18.5536	18.2877	-0.553482	0.649361	none
PARL	Presenilins-associated rhomboid-like protein, mitochondrial;P-beta	Q9H300	16.2086	18.1708	17.9886	17.0575	17.8888	17.7785	-0.698775	0.761595	none
TXNIP	Thioredoxin-interacting protein	Q9H3M7	17.0524	17.3397	17.5785	17.5588	17.3439	17.4122	-0.691788	0.565182	none
UNC45A	Protein unc-45 homolog A	Q9H3U1	15.1168	16.7598	16.6108	15.8371	16.971	16.9057	-0.407716	0.540971	none
EHD1	EH domain-containing protein 1	Q9H4M9	17.2159	17.185	17.2409	17.7953	18.0649	17.6612	-0.173776	0.0953113	none
ALG2	Alpha-1,3/1,6-mannosyltransferase ALG2	Q9H553	16.3231	17.3515	16.8658	16.458	17.0605	17.8657	-0.523971	0.552898	none
TFB2M	Dimethyladenosine transferase 2, mitochondrial	Q9H5Q4	15.9377	18.2343	17.823	18.0184	18.8693	18.7669	0.401335	0.339996	none
PEAK1	Pseudopodium-enriched atypical kinase 1	Q9H792	15.5889	18.0309	17.5845	16.3388	17.7594	17.603	-0.654241	0.565836	none
PTGES2	Prostaglandin E synthase 2;Prostaglandin E synthase 2 truncated form	Q9H7Z7	15.1703	16.5091	16.0915		16.0653	16.6001	-1.36483	0.86073	none
SRD5A3	Polyprenol reductase	Q9H8P0	16.7199	17.7925	17.3118	17.3648	17.7317	17.7515	-0.466882	0.518987	none
SLC25A22	Mitochondrial glutamate carrier 1	Q9H936	20.3359	21.3322	21.4453	20.7313	21.7215	20.0592	-1.00101	0.72327	none
SFXN1	Sideroflexin-1	Q9H9B4	20.4866	21.3763	21.3908	20.8846	21.4008	21.2486	-0.702083	0.938165	none
VPS37B	Vacuolar protein sorting-associated protein 37B	Q9H9H4				12.8364	14.6152	16.0005	-0.128852	0.0501322	none
PLEKHA5	Pleckstrin homology domain-containing family A member 5	Q9HAU0	17.6315	18.8168	18.5136	17.839	19.1298	18.8668	-0.511423	0.7156	none
TNS1	Tensin-1	Q9HBL0	16.6641	17.973	17.9424	16.8768	18.5118	17.8022	-0.604464	0.719345	none
SLC38A10	Putative sodium-coupled neutral amino acid transporter 10	Q9HBR0	15.0452	15.5763	15.7204	15.7001	16.5761	16.4602	-0.0107121	0.0099724	none
SLC25A19	Mitochondrial thiamine pyrophosphate carrier	Q9HC21	16.9557	17.8198	17.7059	17.4863	17.9574	17.5897	-0.624173	0.709479	none
NEK6	Serine/threonine-protein kinase Nek6	Q9HC98	17.3719	16.752	17.5549	17.3546	17.9357	17.1044	-0.559503	0.326797	none
MCCC2	Methylcrotonoyl-CoA carboxylase beta chain, mitochondrial	Q9HCC0	17.5607	18.7722	18.9426	18.0895	18.9426	18.7721	-0.631348	0.879683	none
PREB	Prolactin regulatory element-binding protein	Q9HCU5	14.6346	15.8189	16.0748	15.1705	16.5548	17.1011	-0.045674	0.0340073	none
ATP13A1	Manganese-transporting ATPase 13A1	Q9HD20	16.3538	17.782	17.2157	16.4559	17.7442	17.3172	-0.753997	0.937742	none
TIMMDC1	Complex I assembly factor TIMMDC1, mitochondrial	Q9NPL8	16.3618	17.3542	17.1279	16.4622	17.3569	17.2356	-0.737643	1.05119	none
RTN4	Reticulon;Reticulon-4	Q9NQC3	14.6066	16.3897	16.7607	16.134	17.1426	17.7643	0.27565	0.209934	none
PDLIM7	PDZ and LIM domain protein 7	Q9NR12	20.1935	21.2179	21.0421	20.7435	21.5498	20.9382	-0.537225	0.649361	none
MBNL1	Muscleblind-like protein 1	Q9NR56	20.06	21.4948	21.364	21.028	21.7626	20.3984	-0.714218	0.529311	none
PDGFC	Platelet-derived growth factor C;Platelet-derived growth factor C, latent form;Platelet-derived growth factor C, receptor-binding form	Q9NRA1				15.6561	16.5492	16.9218	3.08829	3.4236	up
EIF4ENIF1	Eukaryotic translation initiation factor 4E transporter	Q9NRA8	15.032	17.4702	16.9279	15.6364	17.3296	12.1596	-2.27502	0.585685	none
HEBP1	Heme-binding protein 1	Q9NRV9	11.8907	12.8265	12.0856	13.7824	16.1939	15.0056	1.91484	1.46113	up
AGPAT4	1-acyl-sn-glycerol-3-phosphate acyltransferase delta	Q9NRZ5	15.4202	16.8726	17.408	16.5343	17.1185	15.7491	-0.924866	0.614245	none
AGPAT3	1-acyl-sn-glycerol-3-phosphate acyltransferase gamma	Q9NRZ7	16.8675	17.6705	17.7394	16.6347	17.5428	16.1839	-1.44987	1.16383	none
IARS2	Isoleucine--tRNA ligase, mitochondrial	Q9NSE4	17.9858	19.5885	19.24	18.965	19.0385	18.831	-0.805357	0.751488	none
SACM1L	Phosphatidylinositide phosphatase SAC1	Q9NTJ5		16.3302	15.3928	15.3094	15.9172	16.5065	0.446753	0.163152	none
DECR2	Peroxisomal 2,4-dienoyl-CoA reductase	Q9NUI1	18.7183	19.7855	19.6039	19.5648	19.9606	19.5593	-0.477996	0.515982	none
AGPAT5	1-acyl-sn-glycerol-3-phosphate acyltransferase epsilon	Q9NUQ2	15.5973	16.7001	16.3304	16.0061	16.2346	15.7171	-1.03995	0.925434	none
SPATS2L	SPATS2-like protein	Q9NUQ6				13.6044	17.0108	15.2929	2.35104	1.27255	none
ABCF3	ATP-binding cassette sub-family F member 3	Q9NUQ8	17.4467	18.7398	18.5113	17.8723	18.7364	18.8267	-0.559995	0.812174	none
SEPT11	Septin-11	Q9NVA2	12.3768	14.8697	17.2167	16.5415	18.4477	17.7121	1.90703	0.751488	none
PARVA	Alpha-parvin	Q9NVD7	15.1848	17.0585	16.759	16.0847	17.6815	16.5765	-0.371849	0.288954	none
DNAJC11	DnaJ homolog subfamily C member 11	Q9NVH1	15.9695	17.6364	17.2546	17.5558	18.3603	16.8842	-0.172307	0.0848034	none
ARL8B	ADP-ribosylation factor-like protein 8B	Q9NVJ2	16.4609	18.2961	18.0891	17.7194	18.6681	18.6634	-0.0784388	0.0677801	none
RBM22	Pre-mRNA-splicing factor RBM22	Q9NW64	15.7433	14.7109	16.2809	16.9182	16.5172	14.8044	-0.310208	0.0848034	none
SMPD4	Sphingomyelin phosphodiesterase 4	Q9NXE4	16.1234	18.1025	17.6722	16.9249	18.0335	18.4772	-0.300388	0.253231	none
B3GNT2	N-acetyllactosaminide beta-1,3-N-acetylglucosaminyltransferase 2	Q9NY97				15.1247	15.992	16.7128	2.27492	2.65089	up
FKBP11	Peptidyl-prolyl cis-trans isomerase;Peptidyl-prolyl cis-trans isomerase FKBP11	Q9NYL4	16.3269	18.6866	19.774	18.2437	19.2445	19.4834	-0.0952966	0.0380185	none
TECR	Very-long-chain enoyl-CoA reductase	Q9NZ01	20.798	21.5679	21.5578	21.2769	21.966	21.1175	-0.648958	0.669563	none
MTCH1	Mitochondrial carrier homolog 1	Q9NZJ7	18.559	19.3549	19.7788	18.9633	19.8573	19.572	-0.568184	0.761595	none
EHD2	EH domain-containing protein 2	Q9NZN4	19.2028	20.5787	20.361	19.8416	20.8405	21.3147	-0.179539	0.16754	none
CALML5	Calmodulin-like protein 5	Q9NZT1	19.4627	16.0666	18.5328	16.4546	15.5867	19.6923	-1.54186	0.344468	none
LMCD1	LIM and cysteine-rich domains protein 1	Q9NZU5	20.6737	22.2281	21.8068	21.1694	22.1304	21.8176	-0.660604	0.796514	none
HACD3	Very-long-chain (3R)-3-hydroxyacyl-CoA dehydratase 3	Q9P035	13.0788	14.9232	14.9137	13.4411	15.6601	16.8032	0.181327	0.0747084	none
ORMDL1	ORM1-like protein 1;ORM1-like protein 2	Q9P0S3	16.6311	17.9966	17.7483	16.8529	17.9	17.927	-0.707471	1.02774	none
SH3BP4	SH3 domain-binding protein 4	Q9P0V3	15.1901	17.2438	17.0973	16.2593	17.1259	17.2393	-0.456526	0.470896	none
RRBP1	Ribosome-binding protein 1	Q9P2E9	19.7403	18.2961	20.0309	20.5261	21.2949	20.9489	0.786296	0.417676	none
LARS	Leucine--tRNA ligase, cytoplasmic	Q9P2J5	15.6583	15.3014	16.094	16.5066	16.7585	16.6402	0.145796	0.0771376	none
ANKFY1	Rabankyrin-5	Q9P2R3	15.9327	16.9023	16.9803	15.9493	16.6198	17.0431	-0.877881	1.22059	none
SUCLA2	Succinyl-CoA ligase [ADP-forming] subunit beta, mitochondrial	Q9P2R7	16.4463	17.7931	17.5802	17.0139	17.0079	15.7045	-1.51917	0.922136	none
DHCR7	7-dehydrocholesterol reductase	Q9UBM7	19.5514	20.7286	20.3657	19.681	20.5467	20.1124	-0.901001	1.16383	none
DNAJB11	DnaJ homolog subfamily B member 11	Q9UBS4	15.4228	16.289	15.509	17.056	17.84	17.6369	0.965187	0.967838	none
STK39	STE20/SPS1-related proline-alanine-rich protein kinase	Q9UEW8	16.3537	17.1723	17.2507	17.4779	18.0544	16.9807	-0.233144	0.146443	none
PISD	Phosphatidylserine decarboxylase proenzyme;Phosphatidylserine decarboxylase alpha chain;Phosphatidylserine decarboxylase beta chain	Q9UG56	16.9309	18.2114	17.7733	17.3181	18.581	18.1709	-0.421082	0.544938	none
ABCF2	ATP-binding cassette sub-family F member 2	Q9UG63	16.2469	16.9842	16.14	16.5749	17.4081	17.2799	-0.171956	0.11914	none
TES	Testin	Q9UGI8	19.2814	20.5948	20.4027	19.5263	20.5398	20.2672	-0.782344	1.08592	none
ARMCX3	Armadillo repeat-containing X-linked protein 3	Q9UH62	16.5966	18.3936	17.8977	17.6252	19.0977	18.0851	-0.171992	0.119897	none
LIMA1	LIM domain and actin-binding protein 1	Q9UHB6	18.2436	19.6158	19.2948	19.0298	20.1084	19.8874	-0.178709	0.195571	none
SEPT9	Septin-9	Q9UHD8	15.6207	17.2548	17.3286	17.2427	18.7311	18.1836	0.504116	0.569478	none
EIF2B4	Translation initiation factor eIF-2B subunit delta	Q9UI10	16.1415	17.4179	17.315	16.5244	17.3584	16.1063	-1.11186	0.922136	none
GNPTG	N-acetylglucosamine-1-phosphotransferase subunit gamma	Q9UJJ9	13.3536		10.5425	15.9027	17.3244	16.9748	3.71212	1.40472	up
SLC25A13	Calcium-binding mitochondrial carrier protein Aralar2	Q9UJS0	17.5474	19.1041	18.9149	18.1439	19.0897	18.9928	-0.588286	0.776148	none
DCTN4	Dynactin subunit 4	Q9UJW0	16.5754	17.5941	17.2776	16.3555	17.3036	17.7839	-0.806085	1.02774	none
HSPB8	Heat shock protein beta-8	Q9UJY1	15.4946	17.0256	16.9593	14.9766	14.5874	15.5265	-2.2859	2.02034	down
C14orf1	Probable ergosterol biosynthetic protein 28	Q9UKR5	16.8413	17.7856	17.7477	17.1418	18.0435	16.3362	-1.09707	0.748432	none
SLC39A10	Zinc transporter ZIP10	Q9ULF5				18.9119	19.5453	18.9863	5.50445	2.39349	up
TMCO1	Transmembrane and coiled-coil domain-containing protein 1	Q9UM00	14.2961	15.5796	15.3002	15.1098	16.2067	15.7639	-0.181849	0.191351	none
DDX19A	ATP-dependent RNA helicase DDX19B	Q9UMR2	17.4307	19.1453	18.9266	18.1715	19.1565	19.0304	-0.524516	0.647291	none
VPS4A	Vacuolar protein sorting-associated protein 4A	Q9UN37	18.2079	19.9481	18.8133	18.9412	19.5071	20.188	-0.246528	0.171232	none
PCDHGC3	Protocadherin gamma-C3	Q9UN70		13.3433	19.0001	16.2199	19.641	17.6989	2.01879	0.421301	none
SNX6	Sorting nexin-6;Sorting nexin-6, N-terminally processed	Q9UNH7	16.5291	16.6848	17.5443	16.802	17.7146	17.771	-0.293287	0.253693	none
DUSP12	Dual specificity protein phosphatase 12	Q9UNI6	15.5643	16.0674	14.8243	15.0276	16.4458	17.3063	-0.0195434	0.00898923	none
PROCR	Endothelial protein C receptor	Q9UNN8				17.0932	18.1503	19.4083	4.34414	2.87255	up
MINPP1	Multiple inositol polyphosphate phosphatase 1	Q9UNW1				15.5825	16.7585	16.8291	2.74408	3.33616	up
TRIM33	E3 ubiquitin-protein ligase TRIM33	Q9UPN9	17.8074	19.2451	19.2311	18.2857	19.0015	18.7229	-0.900731	1.11627	none
TNRC6B	Trinucleotide repeat-containing gene 6B protein	Q9UPQ9	16.3082	18.0075	17.8016	16.796	17.7887	18.3593	-0.535701	0.59206	none
TBC1D2B	TBC1 domain family member 2B	Q9UPU7	17.0964	18.324	18.1916	17.5083	18.547	18.4168	-0.519982	0.774457	none
PA2G4	Proliferation-associated protein 2G4	Q9UQ80	13.0816		13.5354	15.4879	17.3691	14.7209	1.86029	0.891184	none
GNE	Bifunctional UDP-N-acetylglucosamine 2-epimerase/N-acetylmannosamine kinase;UDP-N-acetylglucosamine 2-epimerase (hydrolyzing);N-acetylmannosamine kinase	Q9Y223	13.997	15.607	15.3557	14.7394	15.7109	15.1518	-0.608591	0.721899	none
PLAA	Phospholipase A-2-activating protein	Q9Y263	14.4081	15.9495	15.8823	15.3935	16.7627	16.5641	0.00993578	0.0099724	none
NUDC	Nuclear migration protein nudC	Q9Y266	17.5398	17.829	17.8221	18.8184	20.1456	19.0904	0.824843	0.754646	none
VDAC3	Voltage-dependent anion-selective channel protein 3	Q9Y277	11.7085	16.2712	16.1711	15.3366	16.2588	15.8351	0.236599	0.067557	none
FARSA	Phenylalanine--tRNA ligase alpha subunit	Q9Y285	17.5658	18.6438	18.2324	18.3422	18.566	19.4141	-0.176184	0.13897	none
AKAP2	A-kinase anchor protein 2	Q9Y2D5	15.5131	13.3297	15.7742	15.1202	16.6533	17.8822	0.896681	0.288954	none
WDR37	WD repeat-containing protein 37	Q9Y2I8	14.3587	15.8338	15.4048	14.9141	15.461	15.3036	-0.793622	0.936998	none
SIK3	Serine/threonine-protein kinase SIK3	Q9Y2K2	16.8263	18.7651	18.2911	17.369	18.6895	18.4206	-0.612756	0.67703	none
GSTK1	Glutathione S-transferase kappa 1	Q9Y2Q3	18.1435	19.3994	18.8708	18.2494	19.4096	18.6756	-0.829764	0.936998	none
ACOT9	Acyl-coenzyme A thioesterase 9, mitochondrial	Q9Y305	19.6836	20.7961	20.7788	20.3663	20.9171	20.3984	-0.660065	0.751488	none
LUC7L2	Putative RNA-binding protein Luc7-like 2	Q9Y383	16.5849	17.5881	18.0241	17.9309	19.5656	15.675	-0.493838	0.130925	none
SBDS	Ribosome maturation protein SBDS	Q9Y3A5	13.9972	14.1934	13.8249	14.6895	15.8693	15.5546	0.560765	0.468854	none
RTCB	tRNA-splicing ligase RtcB homolog	Q9Y3I0	15.6247	17.46	17.7671	17.5271	18.2747	16.8006	-0.241665	0.114561	none
RPL36	60S ribosomal protein L36	Q9Y3U8	14.7456	17.596	18.4842	17.6572	18.8735	19.7722	0.998606	0.477404	none
SAMHD1	Deoxynucleoside triphosphate triphosphohydrolase SAMHD1	Q9Y3Z3	18.3893	19.0869	18.8084	18.6957	19.2293	18.6125	-0.717149	0.7156	none
TLN1	Talin-1	Q9Y490	17.2609	15.9778	14.365	18.4824	20.1309	20.4898	3.06803	1.11236	none
LOXL2	Lysyl oxidase homolog 2	Q9Y4K0	8.77271		9.75582	21.107	22.158	22.0405	10.6591	3.85771	up
HYOU1	Hypoxia up-regulated protein 1	Q9Y4L1	13.6638	15.322	14.508	17.4698	19.8785	18.5108	3.31224	2.47978	up
AFG3L2	AFG3-like protein 2	Q9Y4W6	17.575	18.8053	18.634	18.3623	19.2121	19.1437	-0.237192	0.295224	none
RNF114	E3 ubiquitin-protein ligase RNF114	Q9Y508	16.7787	17.9427	17.8639	16.9297	18.2358	18.0005	-0.612906	0.891184	none
PRRC2C	Protein PRRC2C	Q9Y520	15.801	17.4411	16.8542	16.9668	17.0935	16.7947	-0.56585	0.490105	none
SRPRB	Signal recognition particle receptor subunit beta	Q9Y5M8	17.3949	18.5038	18.4614	18.0765	19.2644	19.3091	-0.0393797	0.0380185	none
GMPPB	Mannose-1-phosphate guanyltransferase beta	Q9Y5P6	16.2996	17.7368	17.8084	16.6324	17.9068	17.3135	-0.810471	0.99914	none
FADS3	Fatty acid desaturase 3	Q9Y5Q0	16.3199	17.8553	17.3318	16.4533	17.5356	18.0049	-0.646087	0.756744	none
MAGED1	Melanoma-associated antigen D1	Q9Y5V3	16.1111	16.6629	16.7382	16.2582	16.9567	17.1134	-0.53389	0.684474	none
SNX8	Sorting nexin-8	Q9Y5X2	16.6064	18.139	17.8364	17.1829	17.6723	18.0286	-0.71147	0.883587	none
NCOR2	Nuclear receptor corepressor 2	Q9Y618	16.8427	18.2972	17.9365	17.3014	18.0756	17.3195	-0.939609	0.967838	none
SLC25A15	Mitochondrial ornithine transporter 1	Q9Y619	18.3913	19.5	19.2361	18.4999	19.2595	19.3627	-0.803396	1.16616	none
ALG5	Dolichyl-phosphate beta-glucosyltransferase	Q9Y673	16.7755	17.882	18.1383	16.8008	17.4686	16.495	-1.49233	1.3877	down
COPG1	Coatomer subunit gamma-1	Q9Y678	15.5702	16.4601	16.3655	17.4184	18.9445	18.4842	1.34615	1.83667	up
CLIC4	Chloride intracellular channel protein 4	Q9Y696		14.3946	14.7705	15.5235	16.6462	14.9396	0.721159	0.485686	none
NFS1	Cysteine desulfurase, mitochondrial	Q9Y697	14.7189	15.1108	15.0615	14.9996	14.4404	13.9653	-1.31482	0.7765	none
EMILIN1	EMILIN-1	Q9Y6C2		14.0494	14.9025	17.5943	18.5213	17.4247	3.32167	2.36988	up
MTCH2	Mitochondrial carrier homolog 2	Q9Y6C9	18.7913	19.7444	19.3308	19.1729	19.6745	19.9004	-0.504856	0.645118	none
CEPT1	Choline/ethanolaminephosphotransferase 1;Cholinephosphotransferase 1	Q9Y6K0	16.4741	18.5515	17.6777	17.5671	18.3583	18.2159	-0.335041	0.28011	none
SQRDL	Sulfide:quinone oxidoreductase, mitochondrial	Q9Y6N5	22.2963	23.5752	23.2959	22.988	23.6302	23.1568	-0.588855	0.692469	none
NCOA3	Nuclear receptor coactivator 3	Q9Y6Q9	16.3099	18.677	18.5116	18.0909	18.733	18.3298	-0.270675	0.168892	none

## Sheet: Supplementary Fig. 12b
Gene	Protein names	Representative ID	LFQ intensity noCM_1	LFQ intensity noCM_2	LFQ intensity noCM_3	LFQ intensity CM_1	LFQ intensity CM_2	LFQ intensity CM_3	logFC_noCM_CM	p.adj.mod_noCM_CM	change_noCM_CM
TPM3		A0A087WWU8		15.0445	13.3595	16.4603	19.0729	18.672	3.29444	1.33325	up
ESYT2	Extended synaptotagmin-2	A0FGR8	18.5232	19.288	19.2792	19.3231	20.186	20.3129	-0.569559	0.632804	none
TMEM223	Transmembrane protein 223	A0PJW6	16.2317	17.3725	16.9365	17.0298	17.66	17.7741	-0.88951	1.08887	none
ILVBL	Acetolactate synthase-like protein	A1L0T0	14.9995	18.7358	18.6465	19.4144	19.2118	19.6725	0.434788	0.138871	none
VWA8	von Willebrand factor A domain-containing protein 8	A3KMH1	14.2645	16.3709	16.1663	17.8382	17.0229	17.0317	0.135486	0.0696293	none
PGP	Phosphoglycolate phosphatase	A6NDG6	15.392	15.3633	15.8416	17.5498	16.8893	17.212	0.144706	0.0927703	none
METTL15	Probable methyltransferase-like protein 15	A6NJ78	13.365		14.2627	14.7155	14.865	15.0059	0.294863	0.0875586	none
CAPZB		B1AK87	17.4181	18.3372	17.9207	19.0889	19.5258	19.6605	0.0353549	0.0314265	none
POSTN		B1ALD9	14.4779	17.3984	14.1388	17.8908	18.5047	18.519	1.42229	0.618826	none
MYO9A	Unconventional myosin-IXa	B2RTY4	12.6112	13.8545	15.2475	13.5664	16.5069	15.3671	-0.352845	0.112514	none
ATP5J2-PTCD1		C9JJT5	17.1987	17.6047	18.6066	18.1557	17.5431	18.2452	-1.33733	1.24668	none
ITGA2		E7ESP4	20.9234			20.4908	20.0666	19.8244	3.86192	0.505551	none
CALD1		E9PGZ1	14.3913		15.2604	16.9498	16.9016	17.1058	1.84017	0.562794	none
AGPS	Alkyldihydroxyacetonephosphate synthase, peroxisomal	O00116	15.8477	17.2644	16.8342	17.6706	17.3487	17.8251	-0.569442	0.634011	none
ACOT7	Cytosolic acyl coenzyme A thioester hydrolase	O00154		14.8538	15.4873	17.1968	16.6711	16.737	1.22454	0.594724	none
MYO1C	Unconventional myosin-Ic	O00159		16.7117	16.0041	18.6332	18.0927	18.5112	2.24286	0.656755	none
PSMD11	26S proteasome non-ATPase regulatory subunit 11	O00231				15.2996	15.9874	15.8512	1.31677	1.03625	none
CLIC1	Chloride intracellular channel protein 1	O00299	13.1121	15.6837	14.6678	18.5654	19.8844	19.6099	3.31595	2.30741	up
QSOX1	Sulfhydryl oxidase 1	O00391	14.236	16.5832	17.2925	21.7966	23.0801	22.7235	4.98862	2.72775	up
IPO5	Importin-5	O00410	10.6817	14.0237	12.3858	18.1985	17.8689	18.0021	4.06644	2.40258	up
AGRN	Agrin;Agrin N-terminal 110 kDa subunit;Agrin C-terminal 110 kDa subunit;Agrin C-terminal 90 kDa fragment;Agrin C-terminal 22 kDa fragment	O00468				17.5748	19.1256	18.6622	5.05573	3.03693	up
PLOD2	Procollagen-lysine,2-oxoglutarate 5-dioxygenase 2	O00469	16.7681	18.4154	18.0634	19.7483	20.2786	20.1591	0.810792	0.878694	none
NDUFA4	Cytochrome c oxidase subunit NDUFA4	O00483	17.1401	18.6053	18.9402	18.8691	19.0482	19.3806	-0.637175	0.618826	none
SDCBP	Syntenin-1	O00560	10.9722	12.6589		16.7984	17.3571	17.6155	3.30499	2.64377	up
DDX3X	ATP-dependent RNA helicase DDX3X	O00571	13.547	17.2682	16.7614	18.3193	19.5324	19.175	1.59434	0.740806	none
TRIM38	E3 ubiquitin-protein ligase TRIM38	O00635	14.689	16.0217	15.852	16.491	17.0135	17.2694	-0.149824	0.131205	none
MAN2B1	Lysosomal alpha-mannosidase;Lysosomal alpha-mannosidase A peptide;Lysosomal alpha-mannosidase B peptide;Lysosomal alpha-mannosidase C peptide;Lysosomal alpha-mannosidase D peptide;Lysosomal alpha-mannosidase E peptide	O00754		11.968		15.6823	14.7269	14.6968	1.62868	1.44947	up
ACACB	Acetyl-CoA carboxylase 2;Biotin carboxylase	O00763	16.5126	18.7897	18.3897	18.9297	18.4431	18.7616	-0.708422	0.519659	none
SCD	Acyl-CoA desaturase	O00767	14.5842	17.7469	16.2738	16.7894	16.5608	16.7515	-1.06651	0.624428	none
HSPB6	Heat shock protein beta-6	O14558	16.2563	17.0986	18.3436	18.5998	18.7211	18.8088	-0.0435231	0.02732	none
TOR1B	Torsin-1B	O14657				16.7207	17.6332	17.5825	4.19256	2.60935	up
ADAM10	Disintegrin and metalloproteinase domain-containing protein 10	O14672		14.6862	13.1957	17.9432	19.1453	18.7568	3.67709	2.51166	up
EI24	Etoposide-induced protein 2.4 homolog	O14681	16.8017	18.2015	17.3931	18.3257	18.7719	18.8981	-0.313752	0.286775	none
PTGES	Prostaglandin E synthase	O14684	16.2092	17.0025	16.9917	16.307	17.3008	17.6122	-1.19388	1.24379	none
ACOT8	Acyl-coenzyme A thioesterase 8	O14734	16.5658	16.5789	16.3844	17.5586	17.2462	17.6135	-0.560293	0.531779	none
CDIPT	CDP-diacylglycerol--inositol 3-phosphatidyltransferase	O14735	15.5662	16.6962	15.5299	17.4045	17.5218	17.5921	0.0382909	0.02732	none
TPP1	Tripeptidyl-peptidase 1	O14773	16.0201	18.4221	17.8039	20.5712	20.8811	20.8694	1.85257	1.55114	up
NRP1	Neuropilin-1	O14786				19.0046	18.5898	18.4476	4.80652	3.50056	up
PSMA7	Proteasome subunit alpha type-7;Proteasome subunit alpha type-7-like	O14818	17.1042	18.0526	17.5506	19.7527	18.456	18.7448	-0.0932677	0.0495227	none
SCAMP3	Secretory carrier-associated membrane protein 3	O14828	16.3131	17.5852	17.3907	18.1352	18.2816	18.2093	-0.412736	0.51444	none
MGST3	Microsomal glutathione S-transferase 3	O14880	16.5604	16.746	17.31	17.9904	19.2191	19.3728	0.479855	0.363604	none
UQCRQ	Cytochrome b-c1 complex subunit 8	O14949	20.3616	21.4991	21.4119	21.2925	21.7025	21.6439	-0.992434	1.26986	none
XPO1	Exportin-1	O14980	15.0189	16.487	16.7669	18.5425	19.2091	18.5681	1.14701	1.16985	none
SEC16A	Protein transport protein Sec16A	O15027	12.5576	15.723	15.2983	17.5044	17.7514	17.9142	1.62016	0.974606	none
KIAA0391	Mitochondrial ribonuclease P protein 3	O15091		15.5938	14.844	16.4194	15.8939	16.2895	0.640709	0.219985	none
AGPAT2	1-acyl-sn-glycerol-3-phosphate acyltransferase beta	O15120	17.2977	17.6246	17.3614	18.4483	18.0223	16.4852	-1.29782	0.772103	none
ARPC1B	Actin-related protein 2/3 complex subunit 1B	O15143	13.3319	14.6291	16.2975	17.3802	17.5265	17.4506	1.13225	0.721035	none
ARPC3	Actin-related protein 2/3 complex subunit 3	O15145		14.903	15.4825	17.0027	18.0348	17.9861	1.69412	1.23232	none
TRIM24	Transcription intermediary factor 1-alpha	O15164	16.2071	17.4901	17.4318	17.34	17.8379	18.1647	-0.790962	0.91266	none
GNPAT	Dihydroxyacetone phosphate acyltransferase	O15228	15.0077	15.7026	16.1271	17.2378	17.5207	17.9901	0.429222	0.48565	none
LAMA5	Laminin subunit alpha-5	O15230		9.75551		18.4951	19.2818	19.0886	5.91957	2.40258	up
RER1	Protein RER1	O15258	18.6888	19.5647	19.2842	20.056	20.4583	20.3304	-0.37436	0.481784	none
SURF4	Surfeit locus protein 4	O15260	17.3251	18.8039	17.767	19.2231	18.8668	19.5176	-0.265344	0.184758	none
SLC16A3	Monocarboxylate transporter 4	O15427	19.7639	20.9591	20.6274	21.1842	21.6085	21.5563	-0.455269	0.538843	none
P4HA2	Prolyl 4-hydroxylase subunit alpha-2	O15460	12.6463	14.0318	15.2431	16.8165	18.2638	18.4074	2.28895	1.48439	up
CAPN5	Calpain-5	O15484	14.5755	15.2892	15.5571	16.8527	16.0088	16.4067	-0.277914	0.218207	none
FLRT2	Leucine-rich repeat transmembrane protein FLRT2	O43155				17.9888	19.2588	18.6518	4.96308	3.55079	up
PHGDH	D-3-phosphoglycerate dehydrogenase	O43175	16.9787	18.1134	18.0465	18.8197	19.1213	19.4649	-0.0840976	0.071712	none
B4GALT5	Beta-1,4-galactosyltransferase 5	O43286		14.1978		17.813	18.7678	18.0149	4.60185	2.08408	up
TGFB1I1	Transforming growth factor beta-1-induced transcript 1 protein	O43294	18.664	20.3539	19.987	20.8608	20.6473	20.823	-0.367396	0.313659	none
TPD52L2	Tumor protein D54	O43399	16.368	17.902	18.0699	18.5426	19.1478	19.184	-0.00597946	0.00426575	none
AKR7A2	Aflatoxin B1 aldehyde reductase member 2;Aflatoxin B1 aldehyde reductase member 4	O43488	10.7007			15.9234	16.3197	16.4974	2.48802	2.03536	up
B4GAT1	Beta-1,4-glucuronyltransferase 1	O43505				18.2007	19.5873	18.8147	5.11708	2.91668	up
XPOT	Exportin-T	O43592	13.1497	15.7864	14.4659	14.7254	17.9922	17.3243	0.639819	0.198933	none
TIMM44	Mitochondrial import inner membrane translocase subunit TIM44	O43615	15.7731	17.2749	17.8328	18.1718	17.371	17.9516	-0.665785	0.506549	none
ASNA1	ATPase ASNA1	O43681				15.1478	14.5993	14.8467	1.11742	0.839618	none
ACTN4	Alpha-actinin-4	O43707		15.3442	12.7978	19.8206	21.2564	20.5026	5.7087	2.53326	up
KDELR3	ER lumen protein-retaining receptor 3	O43731		17.3834	14.5844	16.3965	17.7099	17.6991	0.893615	0.252043	none
SLC25A20	Mitochondrial carnitine/acylcarnitine carrier protein	O43772	19.0979	20.109	20.3718	20.3578	20.5787	20.8496	-0.734246	0.881974	none
NARS	Asparagine--tRNA ligase, cytoplasmic	O43776	14.0856		14.5754	17.0554	17.2972	18.0038	2.28405	1.09175	none
MYO1B	Unconventional myosin-Ib	O43795	18.6829	19.9276	19.5924	20.7836	20.8974	21.166	0.0771187	0.0644297	none
NUDT21	Cleavage and polyadenylation specificity factor subunit 5	O43809		9.82122	11.5352	15.6513	14.1392	14.3748	1.91251	0.715796	none
SCO2	Protein SCO2 homolog, mitochondrial	O43819			15.1755	16.0596	15.8063	16.4092	1.6253	0.608664	none
IDH3B	Isocitrate dehydrogenase [NAD] subunit, mitochondrial;Isocitrate dehydrogenase [NAD] subunit beta, mitochondrial	O43837	17.5793	18.6827	18.4547	18.9114	18.8639	19.0939	-0.78534	1.0467	none
CALU	Calumenin	O43852		14.1051	13.7893	17.0121	18.5757	17.9854	2.86325	2.38175	up
NDUFS5	NADH dehydrogenase [ubiquinone] iron-sulfur protein 5	O43920	16.4656	17.1216	17.3156	17.3092	17.1908	17.5161	-1.15828	1.6593	down
PRPSAP2	Phosphoribosyl pyrophosphate synthase-associated protein 2	O60256		14.6711	14.3641	15.6606	15.3446	15.5358	0.144757	0.0803682	none
SUSD5	Sushi domain-containing protein 5	O60279				14.3456	18.042	17.3736	4.35997	1.44945	up
TBC1D4	TBC1 domain family member 4	O60343	17.1578	18.3659	18.2601	18.9297	18.8417	18.9502	-0.529666	0.66428	none
FADS1	Fatty acid desaturase 1	O60427	15.021	18.8322	17.9684	17.8448	17.998	19.1074	-0.501982	0.167331	none
DFNA5	Non-syndromic hearing impairment protein 5	O60443		11.579		13.7508	16.1867	16.4004	2.25471	0.998422	none
ACSL4	Long-chain-fatty-acid--CoA ligase 4	O60488	19.3991	20.4338	20.347	20.601	20.8093	20.8848	-0.760229	1.01787	none
B4GALT4	Beta-1,4-galactosyltransferase 4;N-acetyllactosamine synthase;Lactotriaosylceramide beta-1,4-galactosyltransferase	O60513		14.7776	15.2534	16.1196	16.8333	16.4247	0.807001	0.460118	none
PLOD3	Procollagen-lysine,2-oxoglutarate 5-dioxygenase 3	O60568				14.3464	14.8132	14.9441	0.909515	1.04495	none
DIAPH1	Protein diaphanous homolog 1	O60610	17.7976	19.2276	18.9063	20.0009	19.9829	20.2714	-0.0489469	0.041211	none
PLIN3	Perilipin-3	O60664	15.1816	16.8752	17.6435	19.7178	20.4801	20.3727	2.10438	1.69731	up
UGDH	UDP-glucose 6-dehydrogenase	O60701	21.4819	22.6003	22.7248	22.8653	22.9754	23.0701	-0.720825	0.839618	none
CTNND1	Catenin delta-1	O60716	20.086	21.0724	20.8235	21.6068	21.5609	21.6554	-0.502407	0.654707	none
DPM1	Dolichol-phosphate mannosyltransferase subunit 1	O60762	17.9273	19.8563	19.3848	20.157	20.5967	20.6175	-0.0862286	0.0540373	none
USO1	General vesicular transport factor p115	O60763				16.6611	17.0701	17.3736	3.62506	3.27505	up
WDR1	WD repeat-containing protein 1	O75083	13.4227	15.2184	15.5647	17.4347	15.8459	16.5467	0.297646	0.135342	none
ROCK2	Rho-associated protein kinase 2	O75116		10.2547		15.9422	16.0601	16.3648	3.29926	1.87051	up
CPNE3	Copine-3	O75131		15.2751	13.7474	17.9839	16.3362	16.6625	1.95763	0.817553	none
ANKRD17	Ankyrin repeat domain-containing protein 17	O75179	16.3973	17.8654	17.5706	18.145	17.8519	18.5352	-0.62417	0.654707	none
DNAJB6	DnaJ homolog subfamily B member 6	O75190	16.0079	16.1175	15.7912	15.8851	16.1869	16.2288	-1.41515	1.54494	down
GGCT	Gamma-glutamylcyclotransferase	O75223	16.4704	18.828	18.0251	20.7369	18.0083	16.9273	-0.750594	0.19128	none
VPS4B	Vacuolar protein sorting-associated protein 4B	O75351		15.1159	15.1479	15.6888	15.9061	15.9668	0.168074	0.0654349	none
MPDU1	Mannose-P-dolichol utilization defect 1 protein	O75352	16.6796	17.4851	17.5418	17.8232	17.9002	17.9359	-0.871605	1.29323	none
FLNB	Filamin-B	O75369	15.2611	18.994	17.3846	20.1609	21.1922	20.9585	2.0395	0.975265	none
SEC22B	Vesicle-trafficking protein SEC22b	O75396	17.8163	18.4723	19.2523	19.7502	19.0585	19.4093	-0.604043	0.54667	none
GIGYF1	PERQ amino acid-rich with GYF domain-containing protein 1	O75420	15.722	17.2045	16.8035	17.5034	17.7156	18.0034	-0.371204	0.398958	none
CLN5	Ceroid-lipofuscinosis neuronal protein 5	O75503				17.4028	18.9806	18.3035	4.21017	2.53073	up
GCAT	2-amino-3-ketobutyrate coenzyme A ligase, mitochondrial	O75600	16.2356	18.5886	18.208	19.1056	18.8261	18.7617	-0.304341	0.170386	none
SLC25A12	Calcium-binding mitochondrial carrier protein Aralar1	O75746	14.9619	16.1391	16.1357	16.9596	16.9197	18.0077	0.00517391	0.00365019	none
ZMPSTE24	CAAX prenyl protease 1 homolog	O75844	16.3866	17.0138	17.3078	18.147	18.3479	18.44	-0.111372	0.110159	none
IDH1	Isocitrate dehydrogenase [NADP] cytoplasmic	O75874	15.1115	16.5092	16.1501	17.8564	16.5685	17.212	-0.26004	0.153944	none
ALDH1L1	Cytosolic 10-formyltetrahydrofolate dehydrogenase	O75891	11.7255	15.6662	15.1615	16.8709	17.5017	17.6806	1.5745	0.723453	none
FLOT1	Flotillin-1	O75955			13.8346	15.3715	15.1384	14.6829	0.752737	0.565833	none
TRIO	Triple functional domain protein	O75962		16.0655	16.3418	14.804	17.3568	16.6484	-0.121446	0.0293355	none
ATP5L	ATP synthase subunit g, mitochondrial	O75964	17.1044	18.7181	19.307	19.4411	19.4962	19.6917	-0.339206	0.226	none
CLPX	ATP-dependent Clp protease ATP-binding subunit clpX-like, mitochondrial	O76031	17.171	18.3304	18.2575	18.7764	18.9026	18.9333	-0.557648	0.741421	none
STC2	Stanniocalcin-2	O76061				20.6392	22.3763	22.0341	7.8751	3.755	up
SRP72	Signal recognition particle subunit SRP72	O76094	14.8248	13.447	16.6704	16.2268	17.226	16.7545	0.206686	0.0604109	none
GFPT2	Glutamine--fructose-6-phosphate aminotransferase [isomerizing] 2	O94808	19.6138	20.3604	20.0967	21.5388	21.1767	21.2005	-0.175435	0.158493	none
UFL1	E3 UFM1-protein ligase 1	O94874	14.1189	14.8346	14.4585	15.2754	15.4177	16.2104	-0.40447	0.379245	none
ENDOD1	Endonuclease domain-containing 1 protein	O94919	13.734	13.3935	14.2558	15.5545	16.694	16.5197	0.897667	0.712952	none
ABLIM3	Actin-binding LIM protein 3	O94929	17.1294	18.2337	17.861	18.846	18.721	18.7891	-0.465683	0.582215	none
SEC31A	Protein transport protein Sec31A	O94979	15.106	16.6957	15.7459	17.4061	18.1773	17.9259	0.446428	0.398958	none
CLSTN1	Calsyntenin-1;Soluble Alc-alpha;CTF1-alpha	O94985		14.7108		21.4405	23.2744	22.6454	8.18037	3.04261	up
YIF1A	Protein YIF1A	O95070	16.9142	18.1457	17.8046	18.4822	18.4959	18.8807	-0.514852	0.634011	none
MFN2	Mitofusin-2	O95140		15.4853	15.7479	16.4504	16.5698	16.5652	0.732595	0.229387	none
NDUFB4	NADH dehydrogenase [ubiquinone] 1 beta subcomplex subunit 4	O95168	18.4297	20.0186	20.338	20.0454	19.8727	20.6305	-0.896008	0.75389	none
LUC7L3	Luc7-like protein 3	O95232	12.9474	11.7542	13.789	15.6923	16.4921	16.4598	1.8138	1.0324	none
MPZL1	Myelin protein zero-like protein 1	O95297			12.7996	16.5246	17.0067	16.9501	3.05848	3.27502	up
NDUFA10	NADH dehydrogenase [ubiquinone] 1 alpha subcomplex subunit 10, mitochondrial	O95299	17.1538	18.5622	18.5089	18.7273	19.1305	19.1997	-0.563786	0.644393	none
PAPSS2	Bifunctional 3-phosphoadenosine 5-phosphosulfate synthase 2;Sulfate adenylyltransferase;Adenylyl-sulfate kinase	O95340	20.7474	22.0663	22.1674	22.8388	22.7596	22.9021	-0.259117	0.213221	none
LYPLA2	Acyl-protein thioesterase 2	O95372		12.8771	12.6737	14.709	14.8801	15.1176	0.90941	1.31713	none
IPO7	Importin-7	O95373		13.0576	13.9222	15.9022	16.9276	17.0181	1.87228	1.81422	up
PGM3	Phosphoacetylglucosamine mutase	O95394	16.5609	17.232	17.4825	17.8595	18.4982	18.3441	-0.377205	0.459532	none
AHSA1	Activator of 90 kDa heat shock protein ATPase homolog 1	O95433		15.8554	14.2439	16.7296	17.1359	16.5603	1.09867	0.567261	none
SLC2A10	Solute carrier family 2, facilitated glucose transporter member 10	O95528	13.463	15.1553	15.595	15.8668	16.1415	16.3814	-0.185748	0.125431	none
MPC2	Mitochondrial pyruvate carrier 2	O95563	18.0282	19.0122	18.9093	19.3603	19.1575	19.4721	-0.813988	1.07577	none
ETHE1	Persulfide dioxygenase ETHE1, mitochondrial	O95571		8.8595		14.0589	15.6803	15.9591	2.59041	0.821933	none
ACSL3	Long-chain-fatty-acid--CoA ligase 3	O95573	22.3076	23.5174	23.173	23.7544	23.8972	24.1157	-0.47973	0.528315	none
ASMTL	N-acetylserotonin O-methyltransferase-like protein	O95671	18.1626	19.7471	19.3652	19.6999	19.9548	20.0982	-0.662727	0.721035	none
BAG3	BAG family molecular chaperone regulator 3	O95817	16.2823	17.2751	17.4134	18.0731	18.5469	18.7094	-0.0678558	0.0599223	none
MAP4K4	Mitogen-activated protein kinase kinase kinase kinase 4	O95819	15.3127	15.9757	16.9125	17.1079	16.9918	17.3431	-0.46401	0.438279	none
FADS2	Fatty acid desaturase 2	O95864	18.0371	20.0442	19.0555	19.8284	19.672	20.199	-0.636538	0.51444	none
ABHD16A	Abhydrolase domain-containing protein 16A	O95870	19.4044	20.8358	20.4976	21.1956	21.1375	21.1797	-0.538248	0.590679	none
EFEMP2	EGF-containing fibulin-like extracellular matrix protein 2	O95967				15.4132	15.9412	15.5493	1.9271	2.39181	up
PEX11B	Peroxisomal membrane protein 11B	O96011	20.585	21.8875	21.7565	21.8301	22.6475	22.612	-0.483379	0.457355	none
LDHA	L-lactate dehydrogenase A chain	P00338	18.2659	20.0232	19.7129	20.9004	21.0733	21.1287	0.222578	0.166525	none
GLUD1	Glutamate dehydrogenase 1, mitochondrial;Glutamate dehydrogenase 2, mitochondrial	P00367	15.6434	18.1113	17.7826	16.9955	17.6997	18.4732	-0.995078	0.62781	none
MT-CO2	Cytochrome c oxidase subunit 2	P00403		16.2853	15.3544	16.59	17.2758	16.1858	0.471261	0.151803	none
HPRT1	Hypoxanthine-guanine phosphoribosyltransferase	P00492		13.3382	14.1687	16.9654	15.0913	16.3026	1.32766	0.788732	none
EGFR	Epidermal growth factor receptor;Receptor protein-tyrosine kinase	P00533			8.7269	19.0365	18.0404	18.0049	5.98905	2.10991	up
PGK1	Phosphoglycerate kinase 1	P00558	19.2491	18.37	18.9357	21.441	21.3795	21.0282	0.976119	0.773912	none
PLAU	Urokinase-type plasminogen activator;Urokinase-type plasminogen activator long chain A;Urokinase-type plasminogen activator short chain A;Urokinase-type plasminogen activator chain B	P00749	11.7554		13.8485	24.3244	24.4432	24.6718	10.4588	3.80435	up
PLAT	Tissue-type plasminogen activator;Tissue-type plasminogen activator chain A;Tissue-type plasminogen activator chain B	P00750	17.1326	18.0243	17.7868	18.7322	18.7404	18.9555	-0.346308	0.441321	none
SERPINA3	Alpha-1-antichymotrypsin;Alpha-1-antichymotrypsin His-Pro-less	P01011	12.9964	16.1636	15.493	18.1727	19.2414	19.0866	2.38947	1.4556	up
TIMP1	Metalloproteinase inhibitor 1	P01033	15.9526	17.0658	16.9807	19.0956	21.7252	21.3661	2.5647	1.4579	up
CSTA	Cystatin-A;Cystatin-A, N-terminally processed	P01040	19.4601	20.231	20.491	19.8902	17.058	17.5815	-3.37985	1.59921	down
LDLR	Low-density lipoprotein receptor	P01130		12.2899		19.7778	20.6325	20.5875	7.49139	3.55079	up
TGFB1	Transforming growth factor beta-1;Latency-associated peptide	P01137	14.5575	16.4412	16.1326	18.4608	19.1206	18.7083	1.51244	1.57206	up
HLA-C	Putative HLA class I histocompatibility antigen, alpha chain H	P01893	16.263	17.3809	16.6802	19.5034	20.1533	19.8302	1.54731	1.8709	up
LMNA	Prelamin-A/C;Lamin-A/C	P02545	18.4204	19.3479	17.8679	20.7442	21.2887	20.9172	0.967256	0.7683	none
APOE	Apolipoprotein E	P02649		13.3591		16.0209	18.1346	18.3227	3.27303	2.01133	up
FN1	Fibronectin;Anastellin;Ugl-Y1;Ugl-Y2;Ugl-Y3	P02751	17.3724	20.6152	19.0568	22.8847	21.8281	21.9886	1.73725	0.878527	none
TFRC	Transferrin receptor protein 1;Transferrin receptor protein 1, serum form	P02786	13.6805	16.4253	15.3293	20.2326	20.0197	19.5644	3.25179	2.25555	up
MT-ATP8	ATP synthase protein 8	P03928	18.3584	19.5942	18.8945	19.9304	20.0406	19.7128	-0.540834	0.591844	none
CAT	Catalase	P04040	18.8159	20.0629	18.801	22.6907	17.8233	18.5934	-1.01377	0.213221	none
GBA	Glucosylceramidase	P04062	13.5189	15.2966	14.3286	19.6453	19.5234	19.3261	3.57427	3.04323	up
FUCA1	Tissue alpha-L-fucosidase	P04066				17.0616	17.5942	16.8905	4.11563	1.97085	up
ALDOA	Fructose-bisphosphate aldolase;Fructose-bisphosphate aldolase A	P04075	17.9025	18.3555	18.045	21.0358	21.8787	21.5808	1.92769	2.24504	up
CSTB	Cystatin-B	P04080		14.5355	13.6946	16.2983	15.8335	15.8108	1.11011	0.723453	none
ANXA1	Annexin A1;Annexin	P04083	18.9356	19.5629	18.8621	20.7286	21.045	21.307	0.443303	0.448792	none
NR3C1	Glucocorticoid receptor	P04150	16.3089	15.3155	16.0777	16.7105	15.7751	16.9041	-0.969459	0.594724	none
PRNP	Major prion protein	P04156				17.6601	19.0274	18.1092	4.45181	2.96519	up
THY1	Thy-1 membrane glycoprotein	P04216				16.1986	15.0173	14.6792	2.13318	1.12928	none
KRT6B	Keratin, type II cytoskeletal 6B	P04259	15.3128	20.9044	17.836	17.7043	15.4928	15.2998	-3.43014	0.916082	none
GAPDH	Glyceraldehyde-3-phosphate dehydrogenase	P04406	19.9931	21.4706	20.7468	23.4583	21.3976	21.4177	-0.097192	0.0365493	none
HLA-C	HLA class I histocompatibility antigen, A-3 alpha chain	P04439	15.0429	14.6808	14.3418	17.1723	16.8953	17.3535	0.911951	0.692231	none
CAPNS1	Calpain small subunit 1	P04632			11.4252	17.3833	17.6062	17.628	4.51094	3.65849	up
HSPB1	Heat shock protein beta-1	P04792	20.4428	22.1676	21.5507	22.2617	22.028	22.2826	-0.638932	0.583798	none
RPN1	Dolichyl-diphosphooligosaccharide--protein glycosyltransferase subunit 1	P04843	17.0049	18.653	18.257	19.1262	18.9776	19.2447	-0.365093	0.339799	none
RPN2	Dolichyl-diphosphooligosaccharide--protein glycosyltransferase subunit 2	P04844	18.941	19.9373	19.7749	19.4498	20.0653	20.2687	-1.10023	1.3737	down
GNAI2	Guanine nucleotide-binding protein G(i) subunit alpha-2;Guanine nucleotide-binding protein G(i) subunit alpha-1;Guanine nucleotide-binding protein G(o) subunit alpha	P04899	13.0831	14.7455	14.1241	17.5107	16.6219	17.395	1.62201	1.5261	up
ATP1A1	Sodium/potassium-transporting ATPase subunit alpha-1	P05023	16.4258	18.279	18.469	19.3871	19.6148	19.803	0.364849	0.261761	none
APP	Amyloid beta A4 protein;N-APP;Soluble APP-alpha;Soluble APP-beta;C99;Beta-amyloid protein 42;Beta-amyloid protein 40;C83;P3(42);P3(40);C80;Gamma-secretase C-terminal fragment 59;Gamma-secretase C-terminal fragment 57;Gamma-secretase C-terminal fragment 50;C31	P05067	14.3474	10.613	15.0816	24.6377	25.6393	25.5587	10.4767	2.7943	up
ARG1	Arginase-1	P05089	19.196	21.308	19.4532	23.0059	17.4584	17.9762	-1.99902	0.418098	none
APOD	Apolipoprotein D	P05090		16.5698	21.3322	17.5558	17.474	17.4457	-0.721079	0.0900673	none
SERPINE1	Plasminogen activator inhibitor 1	P05121	19.5938	19.9671	19.7823	25.3908	25.9585	25.88	4.55382	3.755	up
SLC25A5	ADP/ATP translocase 2;ADP/ATP translocase 2, N-terminally processed	P05141	20.6386	22.5872	22.5843	22.9227	23.1419	23.4408	-0.199968	0.110797	none
ISG15	Ubiquitin-like protein ISG15	P05161	15.0197	15.3053	16.3392	16.714	17.8658	17.6571	0.315235	0.211605	none
PCCA	Propionyl-CoA carboxylase alpha chain, mitochondrial	P05165	24.3967	25.4861	25.4724	25.1635	25.3561	25.7672	-1.05456	1.12957	none
PCCB	Propionyl-CoA carboxylase beta chain, mitochondrial	P05166	18.7424	19.9785	19.7993	19.7953	20.0303	20.326	-0.93571	1.15816	none
EIF2S1	Eukaryotic translation initiation factor 2 subunit 1	P05198	12.2162	14.7372		17.776	15.1013	16.6563	2.02957	0.726555	none
ICAM1	Intercellular adhesion molecule 1	P05362				18.2674	19.1937	18.8783	5.92526	3.27502	up
RPLP2	60S acidic ribosomal protein P2	P05387		10.9391	10.1838	18.5007	18.699	18.875	5.85031	2.33985	up
RPLP0	60S acidic ribosomal protein P0;60S acidic ribosomal protein P0-like	P05388	12.4623	16.2519	15.629	18.1902	18.6408	18.5815	2.11658	1.04975	none
ITGB1	Integrin beta-1	P05556	13.8356		13.7742	22.1181	21.0541	21.5457	7.04411	2.73431	up
KRT18	Keratin, type I cytoskeletal 18	P05783		19.2507	14.068	18.9371	20.8409	20.3414	2.97813	0.728145	none
COL5A2	Collagen alpha-2(V) chain	P05997	15.2854	18.0485		21.0261	21.698	21.1725	4.26698	1.38806	up
GLA	Alpha-galactosidase A	P06280				17.4253	19.1274	18.9135	5.03729	3.27502	up
GSN	Gelsolin	P06396	17.826	18.5964	16.4038	20.9423	21.5184	20.8283	2.01308	1.13982	none
ATP5B	ATP synthase subunit beta, mitochondrial;ATP synthase subunit beta	P06576	13.4621	16.4191	15.0827	19.1308	16.2259	16.641	0.769912	0.229387	none
S100A9	Protein S100-A9	P06702	17.6149	21.1085	20.4242	20.5344	17.7083	18.1663	-2.43318	0.839618	none
S100A6	Protein S100;Protein S100-A6	P06703			16.1256	18.3847	20.3866	20.0692	4.7014	1.56695	up
ENO1	Alpha-enolase;Enolase	P06733	21.9823	23.1685	23.0527	24.0466	23.9647	24.0864	-0.108075	0.0859444	none
NPM1	Nucleophosmin	P06748	15.2167	15.7167	15.3559	20.375	19.2921	18.0902	2.29487	1.31474	up
ITGAV	Integrin alpha-V;Integrin alpha-V heavy chain;Integrin alpha-V light chain	P06756				20.0449	18.4647	19.0149	5.5064	3.03693	up
SERPINE2	Glia-derived nexin	P07093		12.0738	13.0188	20.3805	21.0513	21.2567	7.13962	3.80435	up
LDHB	L-lactate dehydrogenase B chain;L-lactate dehydrogenase	P07195	17.035	18.0899	18.3412	19.5292	19.979	19.9305	0.490725	0.598503	none
PROS1	Vitamin K-dependent protein S	P07225				16.44	18.3865	18.3572	3.57081	1.66674	up
P4HB	Protein disulfide-isomerase	P07237	16.2949	17.1374	16.6839	19.7099	20.6598	20.5066	2.08699	2.31896	up
CTSD	Cathepsin D;Cathepsin D light chain;Cathepsin D heavy chain	P07339	16.4391	20.1435	19.9389	22.0951	23.1302	22.3895	2.20618	0.951787	none
ANXA2	Annexin A2;Annexin;Putative annexin A2-like protein	P07355	21.9684	23.4676	22.9124	24.4951	24.3139	24.6025	0.285528	0.225305	none
CAPN1	Calpain-1 catalytic subunit	P07384	13.9676	16.563	13.4355	20.0061	18.0819	17.0643	2.17269	0.723453	none
TUBB	Tubulin beta chain	P07437	21.0661	22.569	21.6545	23.3366	23.6181	23.7486	0.38488	0.32879	none
PSAP	Prosaposin;Saposin-A;Saposin-B-Val;Saposin-B;Saposin-C;Saposin-D	P07602				22.508	23.7338	23.4065	10.2207	3.80435	up
HEXB	Beta-hexosaminidase subunit beta;Beta-hexosaminidase subunit beta chain B;Beta-hexosaminidase subunit beta chain A	P07686		14.6763	13.6478	19.8516	19.64	19.0424	4.44282	2.97577	up
PFN1	Profilin-1	P07737	15.76	16.2484	18.4445	22.2916	22.7418	22.8238	4.31666	2.50985	up
EPRS	Bifunctional glutamate/proline--tRNA ligase;Glutamate--tRNA ligase;Proline--tRNA ligase	P07814		13.0336	11.9822	16.3762	17.3733	17.3826	3.2316	2.72775	up
CTSB	Cathepsin B;Cathepsin B light chain;Cathepsin B heavy chain	P07858	17.5528	18.9789	18.8559	19.3011	19.8968	19.8954	-0.26147	0.231197	none
HSP90AA1	Heat shock protein HSP 90-alpha	P07900	15.9236	16.9479	17.2073	20.1127	21.0634	20.9967	2.53026	2.63899	up
HNRNPC	Heterogeneous nuclear ribonucleoproteins C1/C2	P07910				20.4377	17.6496	18.6678	6.16889	2.60935	up
LAMB1	Laminin subunit beta-1	P07942	16.1327		16.9643	19.3448	19.2405	19.9204	3.13635	0.757538	none
ANXA6	Annexin A6;Annexin	P08133		14.3731	14.6934	18.2714	19.2129	19.2301	3.71156	2.38175	up
SLC3A2	4F2 cell-surface antigen heavy chain	P08195	17.6226	18.7992	18.6251	21.6855	21.0043	21.2943	1.49952	1.67351	up
PFKM	ATP-dependent 6-phosphofructokinase, muscle type	P08237	15.3208	16.4871	15.8701	16.8401	17.595	17.2466	-0.209155	0.179524	none
HSP90AB1	Heat shock protein HSP 90-beta	P08238	19.9238	20.6162	20.6152	21.9383	22.5015	22.3579	0.437977	0.578432	none
SRPR	Signal recognition particle receptor subunit alpha	P08240		14.6851	16.0163	16.9417	16.7994	17.5474	1.83575	0.546682	none
MMP2	72 kDa type IV collagenase;PEX	P08253				21.2754	21.6594	21.3711	7.86891	3.48098	up
PDHA1	Pyruvate dehydrogenase E1 component subunit alpha, somatic form, mitochondrial	P08559	15.6516	16.4027	15.5548	17.2749	16.8857	16.8566	-0.405427	0.329216	none
CYC1	Cytochrome c1, heme protein, mitochondrial	P08574	16.8158	17.6765	18.0369	18.6637	18.5054	18.5129	-0.464722	0.557826	none
ITGA5	Integrin alpha-5;Integrin alpha-5 heavy chain;Integrin alpha-5 light chain	P08648	12.5757			21.1043	19.3839	19.8771	6.424	3.03693	up
VIM	Vimentin	P08670	19.2803	19.4811	19.9511	22.3756	23.3679	23.1702	1.96048	2.15952	up
RPS17	40S ribosomal protein S17	P08708		14.054	14.9817	16.2394	16.3534	16.3466	1.11095	0.695936	none
ANXA5	Annexin A5;Annexin	P08758	13.8875	15.547	15.5804	18.1416	18.3547	18.2536	1.69301	1.98101	up
RPSA	40S ribosomal protein SA	P08865		15.6979	15.2273	17.7493	17.808	18.0981	1.55837	1.4042	up
CD63	Tetraspanin;CD63 antigen	P08962				18.9353	19.2403	18.9276	4.84174	3.76821	up
FGF2	Fibroblast growth factor 2	P09038		13.0213	14.5728	17.6789	16.0003	16.8392	2.34264	1.12957	none
ACAA1	3-ketoacyl-CoA thiolase, peroxisomal	P09110	15.9923	18.4092	17.6096	19.0428	18.9167	18.9604	0.111005	0.0599223	none
GSTP1	Glutathione S-transferase P	P09211	14.9527	17.2453	15.9726	17.9867	18.3972	17.4398	0.337079	0.180456	none
LGALS1	Galectin-1	P09382	19.5508	20.676	20.4441	22.2953	22.444	22.5931	0.773967	0.991978	none
HMGB1	High mobility group protein B1;Putative high mobility group protein B1-like 1	P09429		13.9459	15.6968	19.0176	19.0049	19.1584	3.56868	2.03118	up
ANXA4	Annexin;Annexin A4	P09525		10.5345		15.7063	11.8127	12.9474	0.454149	0.0970121	none
CNP	2,3-cyclic-nucleotide 3-phosphodiesterase	P09543	17.1503	18.115	18.0829	18.6875	19.2396	19.4215	-0.170681	0.159892	none
PDGFRB	Platelet-derived growth factor receptor beta	P09619	10.7503	10.3531		18.9057	17.3924	17.9533	5.47167	2.8728	up
HNRNPA1	Heterogeneous nuclear ribonucleoprotein A1;Heterogeneous nuclear ribonucleoprotein A1, N-terminally processed;Heterogeneous nuclear ribonucleoprotein A1-like 2	P09651	11.5072	13.6523	13.936	19.9583	18.5522	17.5837	4.08509	2.06465	up
COX6C	Cytochrome c oxidase subunit 6C	P09669	15.3761	16.8253	17.3111	17.9939	17.9213	18.309	0.0333167	0.0242403	none
PARP1	Poly [ADP-ribose] polymerase 1	P09874				16.7702	15.445	16.6177	2.9651	2.25555	up
UCHL1	Ubiquitin carboxyl-terminal hydrolase;Ubiquitin carboxyl-terminal hydrolase isozyme L1	P09936	14.4544	14.9281	14.7847	15.6246	16.3692	16.6991	-0.0495619	0.0373046	none
FURIN	Furin	P09958			10.0987	15.302	16.7138	16.2493	3.26686	1.65719	up
CISD3	CDGSH iron-sulfur domain-containing protein 3, mitochondrial	P0C7P0	14.3333	15.4831	15.51	16.289	16.3783	16.6637	-0.227594	0.248167	none
		P0CW20	20.5676	21.7228	21.6868	22.395	22.2879	22.501	-0.36849	0.394415	none
HSPA1B	Heat shock 70 kDa protein 1B;Heat shock 70 kDa protein 1A	P0DMV9	13.2325	15.9877	13.5162	19.9606	19.9713	18.8034	3.78326	1.96881	up
GLI2	Zinc finger protein GLI2	P10070	14.6986	15.6745	16.1443	16.714	16.9163	17.1527	-0.131722	0.115444	none
TROVE2	60 kDa SS-A/Ro ribonucleoprotein	P10155	17.0355	18.8195	18.0915	19.5155	18.8057	19.2208	-0.310869	0.210361	none
GAA	Lysosomal alpha-glucosidase;76 kDa lysosomal alpha-glucosidase;70 kDa lysosomal alpha-glucosidase	P10253		9.6055	9.33179	18.1342	17.1825	16.8522	5.73549	2.33653	up
ARAF	Serine/threonine-protein kinase A-Raf	P10398	17.7385	18.5425	18.7142	19.2196	19.2412	19.5525	-0.490036	0.653295	none
TXN	Thioredoxin	P10599	19.2029	20.7213	20.0825	21.9731	20.5277	20.3065	-0.537854	0.279086	none
CTSA	Carboxypeptidase;Lysosomal protective protein;Lysosomal protective protein 32 kDa chain;Lysosomal protective protein 20 kDa chain	P10619	14.2516	15.5613	14.3332	19.8602	20.5643	20.107	3.93743	3.0656	up
TFPI	Tissue factor pathway inhibitor	P10646				20.155	20.3681	20.6117	6.82557	3.76485	up
HSPD1	60 kDa heat shock protein, mitochondrial	P10809	17.7698	19.0226	19.6042	20.4147	20.6297	20.7643	0.318121	0.253782	none
CLU	Clusterin;Clusterin beta chain;Clusterin alpha chain;Clusterin	P10909	13.1758	13.444	19.387	23.952	25.5988	25.3785	8.14922	1.96292	up
HSPA5	78 kDa glucose-regulated protein	P11021	19.52	20.4294	20.054	21.678	22.2145	22.2025	0.5811	0.740364	none
LAMC1	Laminin subunit gamma-1	P11047	18.1445		17.929	18.7841	19.7936	19.3832	1.66498	0.315198	none
HSPA8	Heat shock cognate 71 kDa protein	P11142	18.9251	19.1333	18.6587	21.8476	22.4932	22.282	1.85143	2.02699	up
SLC2A1	Solute carrier family 2, facilitated glucose transporter member 1	P11166		13.65	15.536	16.5515	16.1487	16.6307	1.21319	0.584538	none
UMPS	Uridine 5-monophosphate synthase;Orotate phosphoribosyltransferase;Orotidine 5-phosphate decarboxylase	P11172	15.2696	18.5931	17.8366	18.8203	18.8972	19.3295	0.247381	0.0927512	none
PDHB	Pyruvate dehydrogenase E1 component subunit beta, mitochondrial	P11177	13.7624	16.1105	14.0425	17.8025	17.3787	17.3124	1.29765	0.806183	none
PYGB	Glycogen phosphorylase, brain form	P11216	15.315	16.1269	16.1811	17.8095	18.2283	17.9924	0.600143	0.846158	none
ACADM	Medium-chain specific acyl-CoA dehydrogenase, mitochondrial	P11310	17.6758	18.2999	18.3558	18.2408	18.4859	18.6321	-1.16235	1.76134	down
G6PD	Glucose-6-phosphate 1-dehydrogenase	P11413	17.03	18.258	17.0526	19.4419	19.5496	19.3626	0.501292	0.434518	none
PC	Pyruvate carboxylase, mitochondrial	P11498	25.9197	26.9239	26.9395	26.7081	26.9028	27.236	-0.978982	1.04666	none
MTHFD1	C-1-tetrahydrofolate synthase, cytoplasmic;Methylenetetrahydrofolate dehydrogenase;Methenyltetrahydrofolate cyclohydrolase;Formyltetrahydrofolate synthetase;C-1-tetrahydrofolate synthase, cytoplasmic, N-terminally processed	P11586	20.4895	21.755	21.553	21.5277	21.9214	21.9974	-0.894153	1.04883	none
IGF2R	Cation-independent mannose-6-phosphate receptor	P11717		11.5491		17.4814	18.8179	18.3831	4.87728	3.27502	up
PABPC1	Polyadenylate-binding protein;Polyadenylate-binding protein 1	P11940		12.1236	12.6457	17.0327	18.6571	17.2595	4.07359	2.88545	up
PCNA	Proliferating cell nuclear antigen	P12004	16.6475	16.2276	16.9735	17.4784	18.5485	18.6779	0.106669	0.0585528	none
HARS	Histidine--tRNA ligase, cytoplasmic	P12081	15.4111	16.4305	15.3345	17.1596	16.519	16.5348	-0.535586	0.400504	none
COL6A1	Collagen alpha-1(VI) chain	P12109	13.373	15.6955	14.8019	21.8156	23.7062	23.1789	6.76803	3.3382	up
COL6A2	Collagen alpha-2(VI) chain	P12110		12.4638		16.4742	18.373	17.5136	4.01927	2.64153	up
COL6A3	Collagen alpha-3(VI) chain	P12111		11.1846	12.5129	16.3799	17.6361	17.5516	3.53431	1.99998	up
SLC25A4	ADP/ATP translocase 1	P12235	18.8444	20.2762	19.7309	20.169	20.6715	20.8727	-0.519197	0.53388	none
SLC25A6	ADP/ATP translocase 3;ADP/ATP translocase 3, N-terminally processed	P12236	23.8428	24.9867	24.7932	24.7251	25.0484	25.3997	-0.857567	0.909141	none
IMPDH2	Inosine-5-monophosphate dehydrogenase 2	P12268				17.11	17.3155	17.2465	4.17419	3.48098	up
ACTN1	Alpha-actinin-1	P12814		10.7556		18.1697	18.2447	18.2361	4.88888	2.70481	up
XRCC6	X-ray repair cross-complementing protein 6	P12956		15.8741	15.3665	17.3211	18.1331	18.1919	1.91132	0.874657	none
RNH1	Ribonuclease inhibitor	P13489	15.2956	16.0845	16.9341	18.2913	19.47	19.2434	1.37156	1.24992	none
SCG2	Secretogranin-2;Secretoneurin;Manserin	P13521		10.0747		16.9814	18.9035	17.8532	4.58144	1.81341	up
VCAN	Versican core protein	P13611	11.71	11.2644	15.3682	17.9937	16.8462	16.7838	2.8419	0.946609	none
EEF2	Elongation factor 2	P13639	19.8224	20.8388	20.2229	21.7801	22.1891	22.1634	0.302901	0.316015	none
PDIA4	Protein disulfide-isomerase A4	P13667		11.1142		14.6185	15.9783	14.9998	2.07619	1.56759	up
TPT1	Translationally-controlled tumor protein;TPT1-like protein	P13693				15.3551	16.4784	16.2576	2.41633	1.66984	up
PLS3	Plastin-3	P13797	9.84013	12.0651	11.8632	17.7139	18.6828	17.2479	5.02274	3.10597	up
ETFA	Electron transfer flavoprotein subunit alpha, mitochondrial	P13804				17.903	16.1121	15.043	2.89826	1.24102	none
MIF	Macrophage migration inhibitory factor	P14174	16.9569	17.9056	18.0475	18.9636	18.6352	18.4312	-0.474078	0.51444	none
CD99	CD99 antigen	P14209				18.4091	16.8387	17.263	4.23796	2.73965	up
NID1	Nidogen-1	P14543	12.7251			19.4276	20.7302	20.6439	6.176	3.43182	up
PKM	Pyruvate kinase PKM;Pyruvate kinase	P14618	22.7957	24.0175	23.6681	24.9333	24.6333	24.6491	-0.146265	0.112431	none
HSP90B1	Endoplasmin	P14625	13.0797	10.9635	12.2842	18.5196	20.5404	20.74	6.30256	2.45239	up
DARS	Aspartate--tRNA ligase, cytoplasmic	P14868	12.3115		13.6924	18.1779	16.4592	15.7382	2.61424	1.1489	none
JUP	Junction plakoglobin	P14923	22.036	24.0901	21.3866	23.5811	20.2611	20.6734	-2.43608	0.780497	none
ANPEP	Aminopeptidase N	P15144	13.5	14.4263	12.6108	23.2911	23.0269	23.0331	8.10535	3.65849	up
PVR	Poliovirus receptor	P15151				18.7583	19.5986	19.2106	5.49785	2.91037	up
RAC2	Ras-related C3 botulinum toxin substrate 2	P15153	13.1368	15.709	16.5887	18.2894	18.2992	18.737	1.73442	0.955864	none
EZR	Ezrin	P15311	16.6482	16.9889	16.9978	15.8011	18.1237	16.8583	-1.48045	0.934645	none
NQO1	NAD(P)H dehydrogenase [quinone] 1	P15559		15.9649	18.3465	17.7709	17.6831	17.7081	0.509328	0.113173	none
GNS	N-acetylglucosamine-6-sulfatase	P15586	15.827	13.1579	13.7554	19.7171	20.1362	19.9084	4.17962	1.76917	up
RPS2	40S ribosomal protein S2	P15880	12.072	17.0885	19.441	20.0173	19.3787	19.1561	1.73575	0.354151	none
DSP	Desmoplakin	P15924	23.7895	25.2821	22.761	24.8553	21.8964	22.4532	-2.27498	0.813932	none
CD44	CD44 antigen	P16070	14.3541	12.5242		22.4666	22.4967	22.6326	7.64764	3.27502	up
CBR1	Carbonyl reductase [NADPH] 1	P16152		15.696		17.5788	16.5139	17.094	1.58457	0.794872	none
GLB1	Beta-galactosidase	P16278		13.2253	13.1887	17.2516	18.846	18.2322	3.44796	2.68957	up
ATP2A2	Sarcoplasmic/endoplasmic reticulum calcium ATPase 2	P16615	17.5101	18.6196	18.8183	19.6711	19.6685	19.9963	-0.0328633	0.0289497	none
ZKSCAN1	Zinc finger protein with KRAB and SCAN domains 1	P17029	14.8684	16.5214	16.5143	15.22	16.1606	16.6076	-1.53365	1.36508	down
CAPN2	Calpain-2 catalytic subunit	P17655		10.435		17.0429	17.7344	17.413	4.38046	2.33985	up
CTPS1	CTP synthase 1;CTP synthase	P17812	17.8986	19.3071	19.0509	19.6075	20.2126	20.2807	-0.207667	0.171276	none
ENG	Endoglin	P17813				19.5251	17.6833	18.0295	5.44972	2.95732	up
PFKL	ATP-dependent 6-phosphofructokinase, liver type	P17858	16.2354	17.4657	16.7706	18.1233	18.2056	18.2841	-0.143948	0.124349	none
GM2A	Ganglioside GM2 activator;Ganglioside GM2 activator isoform short	P17900			16.716	17.5258	18.5906	17.7371	3.27546	0.857957	none
LGALS3	Galectin-3;Galectin	P17931	15.0384	16.9877	17.3283	19.5611	19.7238	19.6913	1.67972	1.47886	up
TCP1	T-complex protein 1 subunit alpha	P17987	16.4317	17.9901	17.7583	19.37	20.082	19.9746	0.907836	0.969827	none
PTPN1	Tyrosine-protein phosphatase non-receptor type 1;Tyrosine-protein phosphatase non-receptor type	P18031	16.4501	17.5387	17.6547	18.6789	18.952	18.9542	0.131085	0.125431	none
IGFBP2	Insulin-like growth factor-binding protein 2	P18065				17.3283	19.1793	18.4379	4.91114	3.08721	up
ARF4	ADP-ribosylation factor 4	P18085	19.7977	20.8521	20.6604	21.8729	22.0547	22.1778	0.150498	0.143351	none
RPL7	60S ribosomal protein L7	P18124		9.6639	17.0769	14.2239	16.2307	12.7909	0.117909	0.014398	none
VCL	Vinculin	P18206	16.4082	17.9475	18.3469	19.6548	20.4543	19.8894	0.923651	0.834381	none
RPL17	60S ribosomal protein L17	P18621	17.8585	17.0657	18.9231	19.5231	19.2124	19.086	-0.168143	0.075516	none
PGAM1	Phosphoglycerate mutase 1;Phosphoglycerate mutase 2	P18669	14.2657	15.0286	14.3748	16.8856	18.1341	17.561	1.42143	1.34002	up
CDH2	Cadherin-2	P19022				16.0033	15.3886	14.8367	2.4428	1.74654	up
NCL	Nucleolin	P19338	16.5288	15.9826	15.5757	18.8683	18.9289	18.5779	1.25423	0.902071	none
SRM	Spermidine synthase	P19623		17.7241	16.2331	18.7956	18.7892	18.5086	1.89261	0.529562	none
SLC9A1	Sodium/hydrogen exchanger 1	P19634		16.2462	16.2482	17.6837	16.7311	16.7425	0.960348	0.224945	none
ATP2B1	Plasma membrane calcium-transporting ATPase 1;Calcium-transporting ATPase	P20020		15.0177	14.1892	15.7472	15.2649	15.4582	0.219064	0.0900673	none
ANXA7	Annexin A7	P20073	13.4803	16.9645	15.136	17.2477	16.0966	15.571	-0.474661	0.155926	none
MX1	Interferon-induced GTP-binding protein Mx1;Interferon-induced GTP-binding protein Mx1, N-terminally processed	P20591	15.9788	14.6068	14.0655	17.4298	18.7542	18.765	1.92186	0.898303	none
PSMB1	Proteasome subunit beta type-1	P20618	16.8927	18.011	17.2149	19.3269	16.9867	16.8858	-1.16723	0.522318	none
HIST1H2AD	Histone H2A type 1-D;Histone H2A type 3;Histone H2A.J;Histone H2A type 1-C;Histone H2A type 1-B/E;Histone H2A type 1;Histone H2A type 1-J;Histone H2A type 1-H;Histone H2A type 2-A;Histone H2A type 2-C;Histone H2AX;Histone H2A;Histone H2A type 1-A	P20671	19.9518	19.5578	19.0764	20.4269	19.5799	19.5737	-1.13206	0.799123	none
COL5A1	Collagen alpha-1(V) chain	P20908		11.0913		18.7031	18.6657	18.97	5.09285	2.40307	up
CSRP1	Cysteine and glycine-rich protein 1	P21291	22.6503	23.6968	23.6078	24.2092	23.9674	24.1963	-0.591671	0.681608	none
FLNA	Filamin-A	P21333	20.1104	21.1227	20.753	22.1159	22.7547	22.6352	0.40072	0.455389	none
MAOA	Amine oxidase [flavin-containing] A	P21397	17.9197	19.3612	19.0732	19.8169	19.7886	19.7866	-0.480323	0.53388	none
TNFAIP3	Tumor necrosis factor alpha-induced protein 3;A20p50;A20p37	P21580	14.9235	17.2754	16.5736	16.8347	17.1804	17.4108	-0.66898	0.528557	none
NT5E	5-nucleotidase	P21589				19.838	19.809	19.9109	5.56458	3.27502	up
VDAC1	Voltage-dependent anion-selective channel protein 1	P21796	17.8266	18.1469	18.267	17.6031	18.5768	18.4291	-1.38101	1.62147	down
SDHB	Succinate dehydrogenase [ubiquinone] iron-sulfur subunit, mitochondrial	P21912	17.6323	18.4918	18.3894	18.4349	18.7827	18.8576	-0.983154	1.45464	none
CD9	Tetraspanin;CD9 antigen	P21926				16.8659	16.9767	17.2169	2.60515	2.73147	up
PCMT1	Protein-L-isoaspartate O-methyltransferase;Protein-L-isoaspartate(D-aspartate) O-methyltransferase	P22061	18.9931	19.9898	19.8871	20.0277	20.7694	20.9489	-0.511043	0.559412	none
GART	Trifunctional purine biosynthetic protein adenosine-3;Phosphoribosylamine--glycine ligase;Phosphoribosylformylglycinamidine cyclo-ligase;Phosphoribosylglycinamide formyltransferase	P22102	16.343	18.2523	17.1281	18.5934	18.5275	18.5059	-0.22193	0.144688	none
PAICS	Multifunctional protein ADE2;Phosphoribosylaminoimidazole-succinocarboxamide synthase;Phosphoribosylaminoimidazole carboxylase	P22234	15.1827	17.4027	16.6021	18.4539	18.1397	18.1554	0.313204	0.200775	none
SCP2	Non-specific lipid-transfer protein	P22307	11.7191	10.4603	13.9299	15.5431	17.1707	17.1482	3.00442	1.18176	none
UBA1	Ubiquitin-like modifier-activating enzyme 1	P22314	12.3442	13.4647	10.3618	17.6593	19.639	19.3613	5.28013	2.06465	up
NME1-NME2	Nucleoside diphosphate kinase;Nucleoside diphosphate kinase B;Putative nucleoside diphosphate kinase	P22392	15.4855	16.8951	15.4416	18.1939	19.4851	19.5397	1.61202	1.1498	none
FDXR	NADPH:adrenodoxin oxidoreductase, mitochondrial	P22570	15.9429	17.0178	17.1786	18.6887	18.0154	18.5244	0.169999	0.131331	none
HNRNPA2B1	Heterogeneous nuclear ribonucleoproteins A2/B1	P22626	15.0557	16.0295	15.3636	18.4291	17.8988	17.5591	0.938926	0.859335	none
IGFBP4	Insulin-like growth factor-binding protein 4	P22692				17.9827	18.9676	18.9408	5.0513	3.03693	up
UQCRC2	Cytochrome b-c1 complex subunit 2, mitochondrial	P22695	21.9853	23.2577	23.1246	23.6956	23.4512	23.9371	-0.503745	0.498318	none
FECH	Ferrochelatase, mitochondrial	P22830	18.6222	19.7508	19.6777	20.1812	20.2567	20.6439	-0.466891	0.557826	none
ITGA6	Integrin alpha-6;Integrin alpha-6 heavy chain;Integrin alpha-6 light chain;Processed integrin alpha-6	P23229				17.427	14.2063	16.0884	2.84027	1.07472	none
PPIB	Peptidyl-prolyl cis-trans isomerase B	P23284	17.1251	19.5509	22.1123	22.0966	20.9248	20.6629	0.131966	0.0302728	none
WARS	Tryptophan--tRNA ligase, cytoplasmic;T1-TrpRS;T2-TrpRS	P23381	16.5079	17.8693	17.1168	18.7396	18.708	18.9063	0.103974	0.0811789	none
RPS3	40S ribosomal protein S3	P23396	19.7247	20.8153	20.7202	21.068	21.1746	21.3745	-0.671855	0.864761	none
JAK1	Tyrosine-protein kinase JAK1	P23458	17.6463	19.144	18.6142	19.3412	19.7239	19.9142	-0.303921	0.280877	none
AHCY	Adenosylhomocysteinase	P23526	15.5411	15.0695	15.5244	17.4343	17.1715	17.1647	0.342451	0.235907	none
CFL1	Cofilin-1	P23528	19.6657	19.7139	20.0787	20.9911	21.5366	21.6042	0.106373	0.0875586	none
ATP2B4	Plasma membrane calcium-transporting ATPase 4	P23634	15.0046	17.646	17.4966	18.8747	18.7508	18.5897	0.481746	0.261761	none
DGKA	Diacylglycerol kinase alpha;Diacylglycerol kinase	P23743	15.762	17.4517	17.2781	18.1377	17.6343	18.1723	-0.383817	0.318701	none
DTYMK	Thymidylate kinase	P23919	15.777	16.2946	16.8944	17.4036	17.9712	18.0197	-0.0551432	0.045569	none
ATP5F1	ATP synthase F(0) complex subunit B1, mitochondrial	P24539	12.5127	16.7305	16.7283	16.4724	17.8968	17.8619	0.501743	0.135342	none
ACAT1	Acetyl-CoA acetyltransferase, mitochondrial	P24752	20.4319	21.8498	21.5872	21.9444	21.948	22.2851	-0.672926	0.723453	none
TNC	Tenascin	P24821	14.1427	14.679	15.0462	22.3806	22.2232	22.0977	6.10706	3.80435	up
AZGP1	Zinc-alpha-2-glycoprotein	P25311	17.8899	19.9854	21.4813	21.3381	15.1926	17.1946	-3.40296	0.727105	none
RPS12	40S ribosomal protein S12	P25398	17.1874	18.3733	18.6698	19.5484	18.9212	19.2339	-0.348652	0.293325	none
FAS	Tumor necrosis factor receptor superfamily member 6	P25445				16.3362	16.0338	16.0309	2.01544	1.46329	up
ATP5A1	ATP synthase subunit alpha, mitochondrial	P25705	22.0878	22.9789	23.0932	23.4054	23.6687	23.873	-0.477952	0.572826	none
PSMA1	Proteasome subunit alpha type-1;Proteasome subunit alpha type	P25786	17.0152	18.6357	17.7099	19.3934	17.8979	18.0832	-0.847033	0.522318	none
ITGA3	Integrin alpha-3;Integrin alpha-3 heavy chain;Integrin alpha-3 light chain	P26006				20.6523	20.2713	20.3978	7.70646	3.755	up
PTX3	Pentraxin-related protein PTX3	P26022		14.1335		17.7299	17.0672	16.993	2.74632	1.92232	up
MSN	Moesin	P26038	18.1217	17.4013	16.7316	20.1609	19.7814	19.7703	1.00702	0.618826	none
U2AF2	Splicing factor U2AF 65 kDa subunit	P26368				17.2307	12.6572	12.7466	-0.395615	0.0706625	none
RPL13	60S ribosomal protein L13	P26373	16.2973	17.0523	18.5224	18.5686	18.6799	19.0063	-0.0580898	0.0312664	none
MGAT1	Alpha-1,3-mannosyl-glycoprotein 2-beta-N-acetylglucosaminyltransferase	P26572		15	14.9878	16.4639	17.416	17.0878	1.67604	0.74307	none
PTBP1	Polypyrimidine tract-binding protein 1	P26599			14.5885	17.4974	18.3067	18.0323	3.72588	1.95666	up
TARS	Threonine--tRNA ligase, cytoplasmic	P26639		15.337		15.8156	15.3665	15.923	0.552676	0.206249	none
VARS	Valine--tRNA ligase	P26640		14.489	11.7855	17.487	17.597	17.4122	3.352	1.81721	up
EEF1G	Elongation factor 1-gamma	P26641	17.5351	18.6059	18.743	19.0939	20.1971	20.201	0.0429028	0.0299102	none
STOM	Erythrocyte band 7 integral membrane protein	P27105	15.4217	15.7468	16.6486	16.7264	17.2311	16.964	-0.509487	0.522318	none
YWHAQ	14-3-3 protein theta	P27348	16.3432	16.8862	15.9166	18.953	19.3813	18.6183	1.0889	0.91266	none
MAPK3	Mitogen-activated protein kinase 3;Mitogen-activated protein kinase	P27361		12.3625	13.586	15.5277	16.4773	16.5591	2.13198	1.80128	up
DPP4	Dipeptidyl peptidase 4;Dipeptidyl peptidase 4 membrane form;Dipeptidyl peptidase 4 soluble form	P27487		9.19106	12.4218	19.5954	17.6409	17.8691	5.59265	1.86808	up
RPL10	60S ribosomal protein L10;60S ribosomal protein L10-like	P27635	17.64	18.713	19.6402	20.0539	19.9396	20.1215	-0.119482	0.0731134	none
CD82	Tetraspanin;CD82 antigen	P27701				17.7123	15.9751	16.2298	2.87558	1.96795	up
CAD	CAD protein;Glutamine-dependent carbamoyl-phosphate synthase;Aspartate carbamoyltransferase;Dihydroorotase	P27708		14.6833	14.178	16.6756	17.8911	17.2244	2.29451	1.26445	none
MAP4	Microtubule-associated protein;Microtubule-associated protein 4	P27816	18.3549	19.0821	19.8713	20.1284	20.337	20.4705	-0.271462	0.233412	none
PSMB4	Proteasome subunit beta type-4	P28070	12.508	16.7196	11.7949	19.6367	17.9618	17.683	3.1807	0.878527	none
PSMB6	Proteasome subunit beta type-6;Proteasome subunit beta type	P28072	15.5585	17.4388	15.2288	19.2845	18.4661	18.4137	1.11729	0.618826	none
PSMB5	Proteasome subunit beta type-5	P28074	16.5982	18.5733	17.9041	19.8191	17.8732	17.899	-0.68703	0.306579	none
SSFA2	Sperm-specific antigen 2	P28290	14.9673	17.3857	16.7056	16.8266	17.8986	18.0187	-0.319231	0.169216	none
LOX	Protein-lysine 6-oxidase	P28300	18.0051	19.7482	19.3864	20.3628	20.3629	20.3699	-0.168882	0.123457	none
MAPK1	Mitogen-activated protein kinase 1	P28482	16.759	17.402	17.4761	18.8361	19.5443	19.3948	0.539914	0.69468	none
HSD11B1	Corticosteroid 11-beta-dehydrogenase isozyme 1	P28845		12.2444	12.3031	15.2426	15.0336	15.4295	1.23109	0.941688	none
CTGF	Connective tissue growth factor	P29279			9.67733	19.1849	20.5448	20.5222	7.51713	3.03693	up
TKT	Transketolase	P29401	15.9394	17.6405	15.1982	19.8913	19.6755	20.2325	2.16598	1.26009	none
PML	Protein PML	P29590	13.777	13.8428	14.2281	15.8096	15.4075	15.9247	0.193332	0.143309	none
EEF1D	Elongation factor 1-delta	P29692		11.9179	10.948	18.0981	17.3262	17.8652	4.73019	3.03693	up
OAS2	2-5-oligoadenylate synthase 2	P29728		14.3208	13.6563	16.0509	17.0701	17.4216	2.07209	1.44155	up
MARCKS	Myristoylated alanine-rich C-kinase substrate	P29966			12.4183	15.0782	16.5038	16.2533	2.40796	1.50311	up
PRDX6	Peroxiredoxin-6	P30041	16.5417	18.8525	18.6477	20.2553	19.7962	19.6627	0.37887	0.209983	none
BLVRB	Flavin reductase (NADPH)	P30043		12.2409	14.3682	17.0656	15.6817	15.4723	1.73725	0.839618	none
PRDX3	Thioredoxin-dependent peroxide reductase, mitochondrial	P30048			13.4358	16.8119	16.4705	16.1155	2.50598	2.01522	up
RPL12	60S ribosomal protein L12	P30050	16.5892	18.9987	18.7027	20.5992	19.2366	20.0347	0.349909	0.154579	none
PDIA3	Protein disulfide-isomerase A3	P30101	19.0426	20.2614	19.7192	21.2492	21.9949	21.9159	0.587011	0.640602	none
HLA-A		P30511				16.9666	17.6109	16.8963	4.5828	2.87266	up
AXL	Tyrosine-protein kinase receptor UFO;Receptor protein-tyrosine kinase	P30530				20.5586	21.4808	20.998	7.07097	3.80435	up
LRPAP1	Alpha-2-macroglobulin receptor-associated protein	P30533		12.7429	12.4474	15.6667	15.749	16.6301	2.12692	2.32773	up
TSPO	Translocator protein	P30536	19.0813	19.874	20.1772	20.3339	20.5412	20.6697	-0.666451	0.881	none
ADSL	Adenylosuccinate lyase	P30566	14.2814	16.1446	16.7802	18.0864	16.397	16.8086	-0.202397	0.0755845	none
POLR2B	DNA-directed RNA polymerase;DNA-directed RNA polymerase II subunit RPB2	P30876	13.0635	14.7694	14.2766	15.1805	15.6813	15.9607	-0.0141127	0.00973626	none
S100A7	Protein S100-A7	P31151	13.1965	15.4034	19.7821	18.6705	16.5537	16.1964	-0.574507	0.0900673	none
MAT2A	S-adenosylmethionine synthase isoform type-2	P31153	13.3263	16.0601		16.356	17.4988	16.8135	1.74091	0.518925	none
UQCRC1	Cytochrome b-c1 complex subunit 1, mitochondrial	P31930	14.2438	15.4116	15.3254	15.4619	16.522	16.8414	-0.281293	0.208356	none
HNRNPH1	Heterogeneous nuclear ribonucleoprotein H;Heterogeneous nuclear ribonucleoprotein H, N-terminally processed;Heterogeneous nuclear ribonucleoprotein H2	P31943	14.916	16.8138	15.893	19.6566	18.813	18.0041	1.4109	0.898303	none
CASP14	Caspase-14;Caspase-14 subunit p17, mature form;Caspase-14 subunit p10, mature form;Caspase-14 subunit p20, intermediate form;Caspase-14 subunit p8, intermediate form	P31944	19.0823	20.7521	20.4358	23.3865	16.3185	17.1404	-2.64467	0.469419	none
YWHAB	14-3-3 protein beta/alpha;14-3-3 protein beta/alpha, N-terminally processed	P31946	18.5658	18.7622	19.0964	18.6208	20.0173	20.4364	-0.59455	0.405156	none
STIP1	Stress-induced-phosphoprotein 1	P31948				18.6002	20.2082	20.1536	6.66691	3.48098	up
S100A11	Protein S100-A11;Protein S100-A11, N-terminally processed	P31949	11.5902	14.9671	14.5589	18.4725	17.2413	18.0013	2.61237	1.37064	up
GK	Glycerol kinase;Putative glycerol kinase 3	P32189		16.5626	15.9823	16.9965	17.3067	17.3547	0.7528	0.239138	none
PYCR1	Pyrroline-5-carboxylate reductase 1, mitochondrial;Pyrroline-5-carboxylate reductase	P32322	15.7263	17.5181	17.5254	17.9935	18.4406	18.6476	-0.0937263	0.0604109	none
CD70	CD70 antigen	P32970				18.0577	19.4897	19.4132	5.20917	2.72775	up
ACSL1	Long-chain-fatty-acid--CoA ligase 1	P33121	21.5833	22.755	22.5337	22.8229	23.0608	23.1653	-0.694204	0.839618	none
KIF5B	Kinesin-1 heavy chain	P33176	14.621	16.266	16.6863	17.5392	18.8438	18.4762	0.885352	0.692278	none
DUT	Deoxyuridine 5-triphosphate nucleotidohydrolase, mitochondrial	P33316		9.22089		15.9836	16.0967	14.9959	3.14712	1.19865	none
ABCC1	Multidrug resistance-associated protein 1	P33527	15.9615	17.3484	17.0354	18.7264	18.1816	18.2479	0.0753095	0.0535855	none
ABCD1	ATP-binding cassette sub-family D member 1	P33897		9.89942	13.5498	15.2627	16.0184	14.9333	2.49249	0.958328	none
SHMT2	Serine hydroxymethyltransferase, mitochondrial;Serine hydroxymethyltransferase	P34897	16.7907	17.3958	17.596	19.2339	18.5033	18.3848	-0.0679682	0.045569	none
GPC1	Glypican-1;Secreted glypican-1	P35052	9.58959	10.749		18.4032	19.375	19.1216	6.55614	3.55079	up
CTNNA1	Catenin alpha-1;Catenin alpha-2	P35221		11.7903		16.2271	16.4362	15.9585	2.8141	2.88545	up
PHB	Prohibitin	P35232	12.8784	14.4247	13.9745	16.2162	15.6783	16.0527	0.638855	0.676966	none
SERPINB6	Serpin B6	P35237	13.3549	15.4418	15.0258	17.6503	17.5713	17.4524	1.3839	1.36707	up
RPL22	60S ribosomal protein L22	P35268	13.9738	12.8177	18.6829	17.8851	18.2636	17.7068	1.24138	0.254068	none
FBN1	Fibrillin-1	P35555		10.8856	11.2184	14.9753	16.5216	17.1493	3.51573	2.1043	up
MYH9	Myosin-9	P35579	18.0477	18.7552	16.8534	20.4868	21.6106	21.8332	1.95862	1.13224	none
COPB2	Coatomer subunit beta	P35606		14.531	12.8407	17.3253	16.8477	17.7961	2.89229	1.69171	up
BSG	Basigin	P35613	13.1271		9.91852	21.0493	19.5229	19.5473	6.73348	2.25555	up
NUP214	Nuclear pore complex protein Nup214	P35658	14.9099	16.5955	16.9651	17.3153	17.6313	17.7934	-0.12491	0.0803087	none
GLRX	Glutaredoxin-1	P35754	19.0477	19.6568	20.1921	20.9678	20.8709	20.8381	-0.207675	0.19128	none
MAP2K2	Dual specificity mitogen-activated protein kinase kinase 2	P36507	16.9723	17.9806	18.262	18.022	18.8195	19.2296	-0.557886	0.528296	none
ATP5C1	ATP synthase subunit gamma, mitochondrial	P36542	18.4461	19.3139	19.2554	19.5604	20.0507	20.1327	-0.573024	0.7683	none
RPL4	60S ribosomal protein L4	P36578	17.7068	17.4115	19.8075	20.9446	19.7781	19.7536	0.359781	0.131331	none
GPX4	Glutathione peroxidase;Phospholipid hydroperoxide glutathione peroxidase, mitochondrial	P36969	16.8774	16.9258	16.0543	16.3591	17.4353	17.0477	-1.19567	0.887255	none
SRP14	Signal recognition particle 14 kDa protein	P37108		12.8032	15.7507	17.6341	16.6187	16.3469	1.88257	0.723453	none
HPCAL1	Hippocalcin-like protein 1;Neuron-specific calcium-binding protein hippocalcin;Neurocalcin-delta	P37235				14.19	15.9957	15.3619	2.54686	2.08408	up
TAGLN2	Transgelin-2	P37802	15.2257	16.8984	16.8837	19.7948	19.5679	19.7773	1.8544	2.01133	up
ETFB	Electron transfer flavoprotein subunit beta	P38117	16.4523	17.8756	17.9803	18.3736	18.2928	18.4262	-0.595019	0.65783	none
GGCX	Vitamin K-dependent gamma-carboxylase	P38435	11.3152	17.4619	16.0504	17.9957	17.6667	18.1872	1.40695	0.350142	none
LIPA	Lysosomal acid lipase/cholesteryl ester hydrolase	P38571		12.6749		16.5664	17.9189	17.6974	3.52705	2.25555	up
HSPA9	Stress-70 protein, mitochondrial	P38646	17.9755	18.7442	18.6505	19.0474	19.5804	19.4723	-0.583033	0.806183	none
RPS19	40S ribosomal protein S19	P39019	17.9471	18.5057	19.3547	19.4198	19.4797	19.6216	-0.588233	0.634011	none
RPL3	60S ribosomal protein L3	P39023		15.7936	18.82	19.2193	18.5038	18.5664	2.16857	0.400504	none
COL18A1	Collagen alpha-1(XVIII) chain;Endostatin	P39060		10.762		20.4798	21.2231	21.0196	8.00973	3.755	up
DDOST	Dolichyl-diphosphooligosaccharide--protein glycosyltransferase 48 kDa subunit	P39656	16.2264	17.8581	17.9387	18.6423	18.4535	18.5914	-0.30331	0.247023	none
ANP32A	Acidic leucine-rich nuclear phosphoprotein 32 family member A	P39687				17.8126	17.5947	17.3164	3.88548	3.01297	up
FEN1	Flap endonuclease 1	P39748		14.1063	14.147	15.5588	14.9294	15.7505	0.69148	0.342187	none
CCT6A	T-complex protein 1 subunit zeta	P40227	16.1374	17.2749	17.1586	19.0472	19.3698	19.1955	0.831152	1.15832	none
NNMT	Nicotinamide N-methyltransferase	P40261	16.334	18.5285	18.7864	19.615	19.8092	19.8908	0.375059	0.215627	none
RPL13A	60S ribosomal protein L13a	P40429	13.7332	13.7208	16.9334	16.5639	16.7801	16.626	0.292997	0.0895184	none
ARL1	ADP-ribosylation factor-like protein 1	P40616	16.7362	15.8892	15.8567	16.9609	17.0306	17.0727	-0.661742	0.435195	none
STAT3	Signal transducer and activator of transcription 3;Signal transducer and activator of transcription	P40763	14.4848	14.8916	15.7396	16.9331	17.3438	17.3124	0.606397	0.666502	none
MDH2	Malate dehydrogenase, mitochondrial;Malate dehydrogenase	P40926	14.8031	15.6837	16.3582	19.2543	18.1695	17.9411	1.29903	0.941243	none
RFC3	Replication factor C subunit 3	P40938	15.9282	17.3772	17.2599	17.6023	17.6685	17.942	-0.651475	0.778246	none
HADHA	Trifunctional enzyme subunit alpha, mitochondrial;Long-chain enoyl-CoA hydratase;Long chain 3-hydroxyacyl-CoA dehydrogenase	P40939	16.0772	18.2496	18.1745	19.5113	19.5667	19.7184	0.580976	0.438279	none
EIF2S3	Eukaryotic translation initiation factor 2 subunit 3;Putative eukaryotic translation initiation factor 2 subunit 3-like protein	P41091	8.55539			16.3343	17.3299	15.5335	4.60071	2.67519	up
GARS	Glycine--tRNA ligase	P41250	16.2655	18.3774	17.6369	18.7261	19.2557	19.5231	0.22479	0.138871	none
IARS	Isoleucine--tRNA ligase, cytoplasmic	P41252		13.8065		17.6419	17.8158	17.7541	2.9399	2.32926	up
STAT1	Signal transducer and activator of transcription 1-alpha/beta;Signal transducer and activator of transcription	P42224	18.4372	19.5207	18.9203	20.2093	20.3761	20.5908	-0.0453063	0.0405842	none
MTOR	Serine/threonine-protein kinase mTOR	P42345	18.074	18.9861	19.0682	19.3443	19.5848	19.8979	-0.590174	0.773563	none
HAL	Histidine ammonia-lyase	P42357	14.6799	17.4827	14.1205	22.2142	12.6061	13.3735	-0.946745	0.0875586	none
RPS27	40S ribosomal protein S27	P42677	19.7045	21.266	20.9778	21.5635	22.2124	22.2408	-0.0946936	0.0641687	none
ACAA2	3-ketoacyl-CoA thiolase, mitochondrial	P42765	18.7569	20.0462	19.7747	20.5578	20.2707	20.5442	-0.544833	0.618826	none
RPL35	60S ribosomal protein L35	P42766	17.8631	18.0176	19.348	19.6917	19.8547	19.5406	-0.20571	0.131331	none
PRCP	Lysosomal Pro-X carboxypeptidase	P42785	14.5482	12.8798	12.6678	19.4436	20.683	19.9931	5.16526	2.35933	up
ECE1	Endothelin-converting enzyme 1	P42892				17.8826	18.7322	18.6177	5.22595	3.01792	up
MCAM	Cell surface glycoprotein MUC18	P43121			12.197	17.1439	19.5634	18.4157	5.13578	2.91984	up
GPD2	Glycerol-3-phosphate dehydrogenase, mitochondrial	P43304	13.9691	15.5519	16.0182	17.2974	16.3995	16.4925	-0.0189326	0.00923406	none
ALDH3B1	Aldehyde dehydrogenase family 3 member B1	P43353		13.6249	9.4433	14.7535	15.6135	15.5864	2.55767	0.907341	none
PTPN9	Tyrosine-protein phosphatase non-receptor type 9;Protein-tyrosine-phosphatase	P43378	14.5112	15.5647	15.0986	16.108	16.3195	16.5424	-0.295275	0.334461	none
NAMPT	Nicotinamide phosphoribosyltransferase	P43490	19.6176	20.3787	20.3148	20.9523	20.899	20.952	-0.629866	0.881638	none
VDAC2	Voltage-dependent anion-selective channel protein 2	P45880	16.2918	17.0412	17.1282	17.7881	18.3041	18.5358	-0.132547	0.12364	none
NSF	Vesicle-fusing ATPase	P46459			13.7433	14.3388	16.0555	15.3902	1.25097	0.643728	none
MAP2K3	Dual specificity mitogen-activated protein kinase kinase 3	P46734	16.3659	16.5864	17.6068	17.5084	18.0869	18.2744	-0.418914	0.360066	none
RPL27A	60S ribosomal protein L27a	P46776	17.7406	18.193	20.1582	20.4148	19.4952	19.265	-0.469806	0.199613	none
RPL5	60S ribosomal protein L5	P46777	15.4789	15.9777	19.5651	19.8555	19.9395	19.4009	1.20177	0.402682	none
RPL21	60S ribosomal protein L21	P46778	16.8046	17.8511	19.1334	19.3908	19.1984	19.2578	-0.158278	0.0826632	none
RPL28	60S ribosomal protein L28	P46779	16.3185	17.0374	18.6047	19.0431	19.0759	18.7149	0.105238	0.0516536	none
RPS9	40S ribosomal protein S9	P46781	15.1428	16.9063	18.2419	19.6993	18.6954	19.1478	0.88394	0.454525	none
RPS5	40S ribosomal protein S5;40S ribosomal protein S5, N-terminally processed	P46782	20.5794	21.7884	21.7425	22.2334	22.325	22.6107	-0.417276	0.44658	none
RPS10	40S ribosomal protein S10;Putative 40S ribosomal protein S10-like	P46783	15.3185	17.7286	18.9688	19.5543	19.2164	19.1653	0.440016	0.164104	none
MAP1B	Microtubule-associated protein 1B;MAP1B heavy chain;MAP1 light chain LC1	P46821			14.3338	15.572	15.6302	16.009	1.52162	0.85822	none
UTRN	Utrophin	P46939		17.0009	15.8876	17.5526	16.8223	17.7597	1.01136	0.252869	none
IQGAP1	Ras GTPase-activating-like protein IQGAP1	P46940	16.3309	12.8098	13.5221	20.0979	19.4067	19.4467	3.94027	1.30555	up
STT3A	Dolichyl-diphosphooligosaccharide--protein glycosyltransferase subunit STT3A	P46977	17.4148	19.6882	19.2942	19.7224	19.8962	19.9013	-0.460282	0.316015	none
ALDH1A3	Aldehyde dehydrogenase family 1 member A3	P47895	19.54	20.4215	20.4248	20.6888	20.7758	20.9623	-0.782558	1.08887	none
RPL29	60S ribosomal protein L29	P47914	20.4702	18.8549	19.3454	18.3067	18.3629	18.0363	-2.79137	1.78121	down
ATP5O	ATP synthase subunit O, mitochondrial	P48047	20.1171	21.1607	21.3026	22.0206	22.128	22.2794	-0.161597	0.144688	none
LIMS1	LIM and senescent cell antigen-like-containing domain protein 1	P48059	18.521	19.5512	19.6821	19.9016	20.1672	20.2385	-0.630472	0.8206	none
ARCN1	Coatomer subunit delta	P48444			10.7464	15.7181	16.2129	16.4388	3.32188	2.70822	up
GCLM	Glutamate--cysteine ligase regulatory subunit	P48507	16.3652	17.8715	17.5848	18.5075	18.1331	18.7075	-0.346555	0.316015	none
PRRC2A	Protein PRRC2A	P48634	13.7523	15.1253	14.6961	15.446	16.0017	15.8022	-0.351064	0.398958	none
CCT5	T-complex protein 1 subunit epsilon	P48643	14.5004	16.3203	17.5188	18.3193	18.6742	18.9941	1.0066	0.625522	none
PTDSS1	Phosphatidylserine synthase 1	P48651		14.7167	14.2674	15.8511	16.2249	15.7538	1.16415	0.464939	none
HSPA13	Heat shock 70 kDa protein 13	P48723				19.9024	21.0418	20.9125	7.33542	3.59644	up
IDH2	Isocitrate dehydrogenase [NADP], mitochondrial	P48735	21.3071	22.4197	22.2203	23.0969	22.9126	23.0889	-0.372512	0.404049	none
PXN	Paxillin	P49023	17.0119	18.4687	18.1788	18.9105	18.9001	18.9722	-0.469969	0.53388	none
RPL34	60S ribosomal protein L34	P49207	17.0682	17.1001	18.4007	18.5165	18.7102	18.3488	-0.509363	0.411267	none
NASP	Nuclear autoantigenic sperm protein	P49321				15.2027	16.0566	16.0036	2.27353	1.48439	up
FASN	Fatty acid synthase;[Acyl-carrier-protein] S-acetyltransferase;[Acyl-carrier-protein] S-malonyltransferase;3-oxoacyl-[acyl-carrier-protein] synthase;3-oxoacyl-[acyl-carrier-protein] reductase;3-hydroxyacyl-[acyl-carrier-protein] dehydratase;Enoyl-[acyl-carrier-protein] reductase;Oleoyl-[acyl-carrier-protein] hydrolase	P49327		16.4763	13.9785	18.6571	18.7708	19.382	3.47909	1.24992	none
CCT3	T-complex protein 1 subunit gamma	P49368	20.5623	21.9772	21.8236	21.996	22.2985	22.4339	-0.651013	0.69468	none
TUFM	Elongation factor Tu, mitochondrial	P49411	21.4215	22.7109	22.3872	22.8841	23.1079	23.3715	-0.472363	0.501334	none
SARS	Serine--tRNA ligase, cytoplasmic	P49591		11.7945		14.944	15.9273	15.2024	2.14494	2.11265	up
ACADVL	Very long-chain specific acyl-CoA dehydrogenase, mitochondrial	P49748	16.5351	18.7313	18.4947	19.1329	19.3467	19.4402	-0.129086	0.0731134	none
TMED10	Transmembrane emp24 domain-containing protein 10	P49755	15.4159	16.7554	16.569	17.5747	16.6556	16.821	-0.778122	0.696513	none
RANBP2	E3 SUMO-protein ligase RanBP2	P49792	17.4876	18.9057	18.5749	19.3537	19.0402	19.4572	-0.540762	0.584538	none
GSK3B	Glycogen synthase kinase-3 beta	P49841	15.5429	16.8729	17.2136	16.2552	17.4399	17.4361	-1.04334	0.914602	none
IDH3A	Isocitrate dehydrogenase [NAD] subunit alpha, mitochondrial	P50213		15.9121	15.3327	16.5444	16.6325	16.8814	0.315576	0.167963	none
MMP14	Matrix metalloproteinase-14	P50281	14.1188	18.0063	16.7081	18.5687	18.2512	18.3629	0.559377	0.206709	none
PPOX	Protoporphyrinogen oxidase	P50336	16.5264	18.093	17.3361	17.9773	17.9382	17.9482	-0.889974	0.959015	none
EMD	Emerin	P50402	15.3911	16.972	16.6563	16.7693	17.4539	17.227	-0.735915	0.821933	none
CPT1A	Carnitine O-palmitoyltransferase 1, liver isoform	P50416	13.7436	15.9944	16.1187	16.7295	17.6257	17.8189	0.542752	0.341741	none
SERPINH1	Serpin H1	P50454	22.7312	24.1123	23.8875	24.3975	24.3424	24.6299	-0.514632	0.505059	none
PDLIM4	PDZ and LIM domain protein 4	P50479	15.4523	16.8776	16.2851	16.7136	17.6687	17.9028	-0.31594	0.24165	none
VASP	Vasodilator-stimulated phosphoprotein	P50552	15.9888	16.0941	17.1747	18.532	18.5334	18.4302	0.556895	0.526469	none
DNM2	Dynamin-2	P50570	15.6117	17.0612	17.4045	16.9063	17.7839	17.8613	-0.714599	0.654707	none
HLCS	Biotin--protein ligase;Biotin--[methylmalonyl-CoA-carboxytransferase] ligase;Biotin--[propionyl-CoA-carboxylase [ATP-hydrolyzing]] ligase;Biotin--[methylcrotonoyl-CoA-carboxylase] ligase;Biotin--[acetyl-CoA-carboxylase] ligase	P50747	18.644	18.8833	19.2568	18.2233	19.1381	19.1671	-1.57368	1.80705	down
PPT1	Palmitoyl-protein thioesterase 1	P50897		13.0617	12.939	20.2205	21.1836	21.1426	6.64566	3.80435	up
RPL14	60S ribosomal protein L14	P50914	17.259	17.7928	19.5409	20.3115	20.1936	20.0188	0.481095	0.273109	none
CCT8	T-complex protein 1 subunit theta	P50990	14.4232	14.9905	16.1613	19.1837	20.2475	20.1348	3.13884	2.54587	up
CCT4	T-complex protein 1 subunit delta	P50991	17.7357	18.9369	18.9258	20.2348	20.0833	20.3333	0.195048	0.179508	none
ANXA11	Annexin A11	P50995	11.2469	14.0303	10.4941	16.046	15.2911	16.0663	2.27485	0.91637	none
FXR1	Fragile X mental retardation syndrome-related protein 1;Fragile X mental retardation protein 1;Fragile X mental retardation syndrome-related protein 2	P51114					14.2614	14.4161	0.760068	0.881638	none
RAB7A	Ras-related protein Rab-7a	P51149	14.3613	15.4491	12.9368	16.9512	15.5656	15.5346	0.202446	0.0599827	none
RAB13	Ras-related protein Rab-13	P51153	18.8982	20.0886	20.0292	20.2822	20.8555	20.7844	-0.503584	0.588372	none
IDH3G	Isocitrate dehydrogenase [NAD] subunit, mitochondrial;Isocitrate dehydrogenase [NAD] subunit gamma, mitochondrial	P51553	17.3258	18.2775	18.1106	18.3688	18.4351	18.2223	-1.07491	1.5138	down
GALK1	Galactokinase	P51570	16.2867	18.1666	18.138	18.168	18.8129	18.917	-0.420515	0.321099	none
IRAK1	Interleukin-1 receptor-associated kinase 1	P51617	17.4349	18.7152	18.5739	18.9923	18.9298	19.0653	-0.750862	0.925204	none
HSD17B4	Peroxisomal multifunctional enzyme type 2;(3R)-hydroxyacyl-CoA dehydrogenase;Enoyl-CoA hydratase 2	P51659		14.7226	15.9631	17.0047	17.1253	17.472	1.22792	0.689086	none
APLP1	Amyloid-like protein 1;C30	P51693		15.1342		15.7455	17.789	17.0863	2.23897	0.859335	none
CLCN7	H(+)/Cl(-) exchange transporter 7	P51798	13.9251	16.0157	15.5779	15.6096	16.1538	17.0026	-0.487181	0.327279	none
PGD	6-phosphogluconate dehydrogenase, decarboxylating	P52209	17.2911	15.5704	15.2711	17.7492	17.3528	16.5081	-0.354749	0.110159	none
HNRNPM	Heterogeneous nuclear ribonucleoprotein M	P52272	17.469	18.2209	18.4194	19.0603	19.1366	19.8536	-0.183341	0.15588	none
ARHGDIA	Rho GDP-dissociation inhibitor 1	P52565		14.2053	16.7563	17.9436	18.2184	18.1246	2.45966	0.816744	none
AGFG1	Arf-GAP domain and FG repeat-containing protein 1	P52594	18.1691	18.7845	19.0987	19.4195	19.3418	19.7506	-0.669303	0.874089	none
HNRNPF	Heterogeneous nuclear ribonucleoprotein F;Heterogeneous nuclear ribonucleoprotein F, N-terminally processed	P52597	15.9288	16.0113	14.2407	19.0878	17.308	17.1887	0.939974	0.347258	none
STC1	Stanniocalcin-1	P52823	13.5205			19.5998	20.7946	20.5723	5.61823	3.24707	up
CAPZA1	F-actin-capping protein subunit alpha-1	P52907		17.0772	16.5768	18.5378	18.4767	18.301	1.19086	0.566716	none
CRIP2	Cysteine-rich protein 2	P52943	20.8949	22.2308	21.6878	22.3817	22.14	22.3944	-0.734154	0.801353	none
BLVRA	Biliverdin reductase A	P53004	14.3092	15.3766	15.4939	16.4118	17.7273	17.5077	0.602116	0.561482	none
SLC25A1	Tricarboxylate transport protein, mitochondrial	P53007	20.829	22.5044	21.955	22.5924	23.3457	23.4274	-0.068407	0.0438952	none
ACLY	ATP-citrate synthase	P53396	10.9125		13.9104	17.9979	18.3947	17.3491	4.53372	1.98101	up
METAP1	Methionine aminopeptidase 1	P53582	15.7292	16.7678	15.8135	17.4801	17.4547	17.6827	-0.0991067	0.0706625	none
SUCLG1	Succinyl-CoA ligase [ADP/GDP-forming] subunit alpha, mitochondrial	P53597	19.2912	20.6367	20.3265	20.8995	21.0838	21.1408	-0.50826	0.590679	none
COPB1	Coatomer subunit beta	P53618	10.6242	14.4878	14.0096	16.6178	18.0402	17.8668	2.86674	1.354	up
COPA	Coatomer subunit alpha;Xenin;Proxenin	P53621		14.2487	14.4485	18.2232	18.6361	18.6783	3.54943	2.31852	up
CTSC	Dipeptidyl peptidase 1;Dipeptidyl peptidase 1 exclusion domain chain;Dipeptidyl peptidase 1 heavy chain;Dipeptidyl peptidase 1 light chain	P53634	16.7733	14.6309		18.1177	18.8902	20.1597	2.73856	0.849032	none
SLC16A1	Monocarboxylate transporter 1	P53985	18.1579	18.5336	18.8614	19.1509	19.4463	19.7678	-0.550743	0.696513	none
RARS	Arginine--tRNA ligase, cytoplasmic	P54136	15.105	14.1545	15.8612	17.9185	18.0649	18.889	1.72433	1.0967	none
CACNA2D1	Voltage-dependent calcium channel subunit alpha-2/delta-1;Voltage-dependent calcium channel subunit alpha-2-1;Voltage-dependent calcium channel subunit delta-1	P54289	11.3414	10.839		16.9353	15.7045	16.8619	3.2832	1.96114	up
ALDH18A1	Delta-1-pyrroline-5-carboxylate synthase;Glutamate 5-kinase;Gamma-glutamyl phosphate reductase	P54886	14.9454	16.8964	16.8378	18.1494	18.5325	18.6256	0.669825	0.616078	none
CSE1L	Exportin-2	P55060	12.8902	15.3621	16.6223	19.3854	18.2976	17.856	1.98495	0.883726	none
VCP	Transitional endoplasmic reticulum ATPase	P55072	14.0445	13.1946	13.3337	17.9087	19.0711	18.802	3.53665	2.2999	up
HADHB	Trifunctional enzyme subunit beta, mitochondrial;3-ketoacyl-CoA thiolase	P55084	18.6959	19.6516	19.9193	20.0889	20.6111	20.8808	-0.369307	0.373928	none
NAP1L1	Nucleosome assembly protein 1-like 1	P55209		11.206	11.7647	17.2458	17.7332	17.9654	4.8935	3.755	up
LAMB2	Laminin subunit beta-2	P55268			12.1076	17.2679	18.3021	18.263	4.35774	3.48098	up
NPEPPS	Puromycin-sensitive aminopeptidase	P55786	16.5579	16.7779	16.9617	19.2432	18.1054	18.0201	0.172158	0.0900673	none
ATP5J2	ATP synthase subunit f, mitochondrial	P56134	18.9794	21.1944	20.2912	21.581	21.196	21.669	-0.139554	0.0731134	none
MARS	Methionine--tRNA ligase, cytoplasmic	P56192	14.2204	15.8769	16.3301	17.0553	18.0631	18.5571	0.866616	0.634011	none
PEX3	Peroxisomal biogenesis factor 3	P56589	15.1663	15.4652	13.6728				-2.03736	1.17067	none
TMEM33	Transmembrane protein 33	P57088	20.9962	22.3521	21.9475	22.6558	22.8382	22.9448	-0.380993	0.387214	none
ARPC4	Actin-related protein 2/3 complex subunit 4	P59998		12.98	14.2644	15.3389	17.077	16.6713	1.75109	1.12233	none
SEC61G	Protein transport protein Sec61 subunit gamma	P60059	13.5991	16.419	15.6559	16.8391	16.7037	16.9065	0.0180032	0.00801216	none
TPI1	Triosephosphate isomerase	P60174	17.1412	18.1431	17.7063	20.3395	19.6303	19.4308	0.636128	0.578432	none
SEC61B	Protein transport protein Sec61 subunit beta	P60468	19.934	21.048	20.6086	20.8549	21.0729	21.0346	-1.00029	1.33275	down
MYL6	Myosin light polypeptide 6	P60660		14.794	13.4947	18.072	18.9225	18.8278	3.13956	2.58665	up
ACTB	Actin, cytoplasmic 1;Actin, cytoplasmic 1, N-terminally processed	P60709	25.4659	26.4512	26.0952	26.7938	27.0472	27.0296	-0.385642	0.423307	none
EIF4A1	Eukaryotic initiation factor 4A-I	P60842	18.1524	19.6421	19.2257	20.4551	20.7906	21.1373	0.309259	0.273659	none
RPS20	40S ribosomal protein S20	P60866	20.2056	20.8703	20.6917	21.0171	21.4706	21.5785	-0.682079	0.91266	none
PRPS1	Ribose-phosphate pyrophosphokinase 1	P60891	15.6164	17.1255	17.4312	19.5214	18.7911	19.0586	0.873641	0.7683	none
S100A10	Protein S100-A10	P60903	13.8364	15.5632	16.8724	17.6201	18.6864	19.1274	1.50459	0.857055	none
DSTN	Destrin	P60981	18.2002	19.2053	19.5697	19.5232	20.2557	20.3172	-0.444588	0.445801	none
RAB8A	Ras-related protein Rab-8A	P61006	13.7329	10.912	14.9648	15.9473	15.8795	16.0121	1.18065	0.340725	none
SRP54	Signal recognition particle 54 kDa protein	P61011	18.9984	19.9018	19.7555	20.5851	20.4289	20.7178	-0.445322	0.572826	none
RAB10	Ras-related protein Rab-10	P61026	14.3891	15.4551	15.2191	16.5786	16.6531	16.601	0.0294371	0.0293302	none
UBE2M	NEDD8-conjugating enzyme Ubc12	P61081	11.4659	12.9431	13.9073	15.4712	16.0897	16.0087	1.48288	1.29096	none
UBE2N	Ubiquitin-conjugating enzyme E2 N;Putative ubiquitin-conjugating enzyme E2 N-like	P61088	15.1388	16.5124	17.9824	17.6872	17.3386	16.8521	-0.804626	0.448546	none
ACTR2	Actin-related protein 2	P61160	15.6682	17.7847	17.7715	18.4962	19.0105	19.1644	0.287822	0.175032	none
ABCE1	ATP-binding cassette sub-family E member 1	P61221	20.7972	22.1629	21.8967	22.6066	22.7545	22.7912	-0.333812	0.327488	none
RPS3A	40S ribosomal protein S3a	P61247	17.0342	18.2159	20.9694	20.6197	20.4525	20.4256	0.259693	0.075516	none
RPL26	60S ribosomal protein L26	P61254	16.8881	16.0149	20.029	20.5687	19.9934	19.7781	0.97056	0.293864	none
RPL15	60S ribosomal protein L15;Ribosomal protein L15	P61313	16.2078	16.895	18.7697	18.7599	18.3716	19.0728	-0.0764037	0.0334572	none
RPL27	60S ribosomal protein L27	P61353	15.3517	15.6906	18.9947	19.426	18.8528	18.7757	0.808953	0.264943	none
RPL37A	60S ribosomal protein L37a	P61513	15.7253	17.0489	18.7441	19.5855	19.0613	19.1045	0.5524	0.259176	none
RHOA	Transforming protein RhoA	P61586	14.9411	15.8092	16.2364	18.2292	17.9553	17.398	0.654147	0.625455	none
RND3	Rho-related GTP-binding protein RhoE	P61587	14.6686	14.424	14.8072	15.5229	15.6977	16.0874	-0.423072	0.356749	none
SEC61A1	Protein transport protein Sec61 subunit alpha isoform 1;Protein transport protein Sec61 subunit alpha isoform 2	P61619	20.4877	21.808	21.4613	21.9398	22.0494	22.1445	-0.649765	0.761552	none
LYZ	Lysozyme C;Lysozyme	P61626	16.6393	19.2979	18.8861	18.7053	15.093	16.006	-3.22262	1.10392	none
B2M	Beta-2-microglobulin;Beta-2-microglobulin form pI 5.3	P61769		13.4455	15.4966	17.9405	19.4361	19.3543	3.78159	1.83968	up
HNRNPK	Heterogeneous nuclear ribonucleoprotein K	P61978	13.7137		9.52133	19.6114	19.8184	19.3856	6.28453	1.96292	up
RPS7	40S ribosomal protein S7	P62081		15.1315	16.8629	17.9716	16.8492	17.4447	1.16112	0.379245	none
PPP1CA	Serine/threonine-protein phosphatase;Serine/threonine-protein phosphatase PP1-alpha catalytic subunit;Serine/threonine-protein phosphatase PP1-beta catalytic subunit	P62136	12.3542	14.6685	14.2958	16.866	17.9024	17.5665	2.09452	1.79467	up
PSMC1	26S protease regulatory subunit 4	P62191			15.2729	14.5619	15.8145	15.3029	0.39628	0.132735	none
RPS8	40S ribosomal protein S8	P62241	17.2035	17.8267	20.2323	20.2564	19.747	20.1301	0.125066	0.045569	none
RPS15A	40S ribosomal protein S15a	P62244		16.8611	17.7316	18.2759	18.4327	18.1541	1.36083	0.31098	none
RPS16	40S ribosomal protein S16	P62249	19.9966	20.9326	21.7987	21.9383	21.9576	22.325	-0.282104	0.197717	none
YWHAE	14-3-3 protein epsilon	P62258	15.395	14.4892	13.2832	18.334	19.0262	18.9718	2.87357	1.46329	up
RPS14	40S ribosomal protein S14	P62263	17.3433	18.7064	20.8282	20.95	20.6455	20.5061	0.246446	0.0828459	none
RPS23	40S ribosomal protein S23	P62266	17.8518	18.005	19.4795	20.1348	19.8609	20.0114	0.0685027	0.0406244	none
RPS18	40S ribosomal protein S18	P62269	19.4732	21.0826	21.9967	22.0088	22.1618	22.1787	-0.190114	0.0914084	none
RPS29	40S ribosomal protein S29	P62273	19.2276	20.7879	20.7673	21.5026	21.0898	21.44	-0.381083	0.309542	none
RPS13	40S ribosomal protein S13	P62277	14.9454	16.9549	19.0927	19.5965	19.1094	18.8865	0.660827	0.219985	none
RPS11	40S ribosomal protein S11	P62280	17.5296	18.5006	20.1313	20.69	20.4239	20.3002	0.258643	0.120057	none
ARF6	ADP-ribosylation factor 6	P62330	17.5625	18.4053	17.5908	18.9057	18.9229	19.1913	-0.346042	0.327986	none
PSMC6	26S protease regulatory subunit 10B	P62333			10.9426	14.5662	13.9987	14.2205	1.259	0.892802	none
RPL7A	60S ribosomal protein L7a	P62424	18.4915	17.964	20.2676	20.9052	20.3136	20.3073	0.124968	0.0492907	none
ETF1	Eukaryotic peptide chain release factor subunit 1	P62495		14.0588	13.2843	14.3817	17.339	16.8871	1.41231	0.663644	none
CNBP	Cellular nucleic acid-binding protein	P62633	17.0532	18.5001	18.2271	19.2722	18.8054	18.7176	-0.507197	0.480392	none
RPS4X	40S ribosomal protein S4, X isoform;40S ribosomal protein S4, Y isoform 1;40S ribosomal protein S4, Y isoform 2	P62701	16.3923	17.5992	19.4854	20.7407	20.2579	20.0721	1.02378	0.534918	none
RPL23A	60S ribosomal protein L23a	P62750	20.1432	20.0263	20.6207	20.9518	20.9625	20.9347	-0.765785	0.901632	none
RPS6	40S ribosomal protein S6	P62753	17.6432	18.7124	19.2115	19.4544	19.5405	19.8149	-0.415395	0.420228	none
HIST1H4A	Histone H4	P62805	19.7148	18.7277	19.1703	21.3741	20.1206	19.717	-0.261761	0.10211	none
RAN	GTP-binding nuclear protein Ran	P62826	18.1485	19.1906	19.5711	20.367	20.1656	20.2066	-0.20914	0.176706	none
RPL23	60S ribosomal protein L23	P62829	18.8448	20.1993	20.3958	21.3365	21.1333	21.2492	-0.0426347	0.0312664	none
RAP1B	Ras-related protein Rap-1A;Ras-related protein Rap-1b	P62834	15.0058	16.4756	16.8294	17.8388	17.824	17.972	0.230999	0.182582	none
RPS24	40S ribosomal protein S24	P62847	18.0696	17.1686	19.3122	20.176	19.9392	19.6705	0.260818	0.111379	none
RPS25	40S ribosomal protein S25	P62851	19.3555	19.437	21.5455	21.7297	22.0668	22.0353	0.378173	0.180331	none
RPS26	40S ribosomal protein S26;Putative 40S ribosomal protein S26-like 1	P62854	13.3166	14.9615	17.2226	18.4328	18.0016	17.7742	1.33693	0.590679	none
RPS28	40S ribosomal protein S28	P62857	16.8977	19.317	19.369	20.3491	20.2367	19.8153	0.0986301	0.045569	none
FAU	40S ribosomal protein S30	P62861	20.1488	19.8854	19.237	18.4328	19.2624	18.7721	-2.40522	1.99693	down
RPL30	60S ribosomal protein L30	P62888		13.3947	17.7798	18.07	16.4416	15.8525	0.38706	0.075516	none
RPL31	60S ribosomal protein L31	P62899	17.0545	18.8003	19.9663	20.1211	20.0367	20.133	-0.0130051	0.00565772	none
RPL10A	60S ribosomal protein L10a	P62906		12.0541	14.9159	18.4321	15.8425	15.7493	1.94592	0.655392	none
RPL32	60S ribosomal protein L32	P62910	16.9952	16.8698	17.5534	17.9889	18.1074	17.996	-0.62345	0.665465	none
RPL11	60S ribosomal protein L11	P62913	17.463	18.8104	19.0978	19.3277	19.6306	19.4446	-0.491052	0.505551	none
RPL8	60S ribosomal protein L8	P62917	15.5824	16.3438	18.6821	19.4705	18.9243	19.0132	0.740302	0.331945	none
PPIA	Peptidyl-prolyl cis-trans isomerase A;Peptidyl-prolyl cis-trans isomerase A, N-terminally processed;Peptidyl-prolyl cis-trans isomerase	P62937	19.3156	20.9587	20.935	22.1835	22.2238	22.1263	0.319061	0.248292	none
RPS27A	Ubiquitin-40S ribosomal protein S27a;Ubiquitin;40S ribosomal protein S27a;Polyubiquitin-C;Ubiquitin;Ubiquitin-60S ribosomal protein L40;Ubiquitin;60S ribosomal protein L40;Polyubiquitin-B;Ubiquitin	P62979	20.1479	21.2937	21.6742	21.7923	21.5685	21.202	-0.971293	0.921218	none
RAC1	Ras-related C3 botulinum toxin substrate 1	P63000	15.6207	19.3861	18.5121	19.5219	19.7693	20.4307	0.544394	0.19175	none
YWHAZ	14-3-3 protein zeta/delta	P63104	14.9825	17.1686	15.6397	18.5821	19.5995	19.3202	1.7072	1.27665	none
SNRPN	Small nuclear ribonucleoprotein-associated protein N;Small nuclear ribonucleoprotein-associated proteins B and B	P63162	13.8092	13.434	14.9147	16.9004	16.339	16.5328	0.974955	0.712952	none
RPL38	60S ribosomal protein L38	P63173	18.5038	19.8372	20.0077	20.9768	21.2235	21.2932	0.242565	0.208356	none
EIF5A	Eukaryotic translation initiation factor 5A;Eukaryotic translation initiation factor 5A-1;Eukaryotic translation initiation factor 5A-1-like;Eukaryotic translation initiation factor 5A-2	P63241	15.1935	17.6158	17.1847	19.4321	20.1441	20.0382	1.68306	1.33763	up
GNB2L1	Guanine nucleotide-binding protein subunit beta-2-like 1;Guanine nucleotide-binding protein subunit beta-2-like 1, N-terminally processed	P63244	20.2392	21.5079	21.4776	22.0666	21.3005	21.6721	-0.844813	0.799466	none
TPM4	Tropomyosin alpha-4 chain	P67936	17.5911	17.376	17.4309	19.3199	20.3142	20.2552	1.0121	0.902532	none
ACTC1	Actin, alpha cardiac muscle 1;Actin, alpha skeletal muscle	P68032	22.371	23.2375	23.0465	23.6132	23.8444	23.9466	-0.485742	0.634011	none
UBE2L3	Ubiquitin-conjugating enzyme E2 L3	P68036	14.6298	15.7375	15.8518	15.7554	16.4684	16.4445	-0.744957	0.91637	none
EEF1A1	Elongation factor 1-alpha 1;Putative elongation factor 1-alpha-like 3;Elongation factor 1-alpha	P68104	25.2861	26.6167	26.5451	26.8722	26.6296	27.0107	-0.655204	0.596529	none
TUBA1B	Tubulin alpha-1B chain	P68363	19.2318	21.5613	20.0383	22.282	21.799	22.3113	0.396846	0.208206	none
TUBB4B	Tubulin beta-4B chain	P68371	22.1629	23.8362	23.5246	24.4459	24.5437	24.8581	0.0420284	0.0275812	none
EIF4G2	Eukaryotic translation initiation factor 4 gamma 2	P78344	18.2769	19.3409	19.4224	19.3093	19.9836	20.0951	-0.703689	0.818998	none
CCT2	T-complex protein 1 subunit beta	P78371	15.1046	17.2363	16.7062	18.9965	19.2184	19.2602	1.27845	1.22365	none
SLC35A2	UDP-galactose translocator	P78381	15.1045	17.4833	17.1845	17.984	17.8225	17.6355	-0.324756	0.186456	none
SLC35B1	Solute carrier family 35 member B1	P78383		12.6175		13.85	13.4832	15.1017	-0.340211	0.180519	none
GSTO1	Glutathione S-transferase omega-1	P78417	16.969	18.6936	18.2966	18.3226	19.2456	19.0727	-0.618068	0.567261	none
PRKDC	DNA-dependent protein kinase catalytic subunit	P78527	16.0801	19.9499	19.2319	20.2328	20.7673	20.8538	0.684032	0.248235	none
ADAM17	Disintegrin and metalloproteinase domain-containing protein 17	P78536				16.672	18.0411	17.9304	4.13335	3.03693	up
BASP1	Brain acid soluble protein 1	P80723	14.8288		16.2486	16.4226	16.3174	16.7517	0.556084	0.132735	none
DCD	Dermcidin;Survival-promoting peptide;DCD-1	P81605	19.7646	21.3146	24.3384	20.8163	18.4504	19.0272	-3.86224	1.22559	none
RPL24	60S ribosomal protein L24	P83731	16.0067	17.3769	19.6064	20.6105	20.0461	20.0044	1.04298	0.457355	none
ARF1	ADP-ribosylation factor 1;ADP-ribosylation factor 3	P84077	16.1484	18.146	17.6808	18.2476	18.8421	18.4388	-0.342542	0.253513	none
ARF5	ADP-ribosylation factor 5	P84085	14.7487	15.7866	16.1185	16.4297	17.4999	17.5551	0.0608404	0.0434722	none
RHOG	Rho-related GTP-binding protein RhoG	P84095	17.9698	18.8937	18.8117	20.0804	19.8896	19.9909	-0.0597122	0.0537319	none
RPL19	Ribosomal protein L19;60S ribosomal protein L19	P84098	17.0679	17.0921	18.6484	19.2057	19.1048	19.1502	0.0460108	0.02732	none
HSPG2	Basement membrane-specific heparan sulfate proteoglycan core protein;Endorepellin;LG3 peptide	P98160	16.3409	14.8947	18.2584	16.9838	18.1902	17.3373	-0.519729	0.158312	none
SLC25A3	Phosphate carrier protein, mitochondrial	Q00325	22.9817	24.515	24.0799	24.8678	25.0336	25.1477	-0.228839	0.168995	none
HDLBP	Vigilin	Q00341				17.816	17.6382	17.7995	4.5559	2.50874	up
CDK17	Cyclin-dependent kinase 17	Q00537	17.4433	18.6553	18.5944	19.0226	18.9714	19.2204	-0.663378	0.839618	none
CLTC	Clathrin heavy chain;Clathrin heavy chain 1	Q00610		13.9921	12.3399	19.0542	19.2707	19.3472	4.9421	3.23758	up
HNRNPU	Heterogeneous nuclear ribonucleoprotein U	Q00839	16.3954	16.2928	17.064	17.6804	17.7584	17.8438	-0.346657	0.318516	none
FABP5	Fatty acid-binding protein, epidermal	Q01469	17.7547	20.3512	17.8845	17.5928	17.8484	17.8675	-2.41042	1.3918	down
CAP1	Adenylyl cyclase-associated protein 1;Adenylyl cyclase-associated protein	Q01518	12.0976	14.5233	15.2947	19.5128	20.268	19.8892	4.3596	2.6011	up
SLC7A5	Large neutral amino acids transporter small subunit 1	Q01650	16.464	17.0173	16.6691	19.6855	18.8178	19.0956	0.972392	0.91266	none
PFKP	ATP-dependent 6-phosphofructokinase, platelet type	Q01813	17.565	19.2947	18.6353	19.904	20.4173	20.0994	0.148166	0.10466	none
TAGLN	Transgelin	Q01995	17.4561	18.5276	19.292	19.8138	19.8682	19.821	-0.088379	0.0599223	none
DSG1	Desmoglein-1	Q02413	21.8454	23.6635	21.7647	24.74	19.6687	19.7412	-2.48666	0.580514	none
RPL18A	60S ribosomal protein L18a	Q02543	14.6486	15.8129	18.731	18.0184	18.8765	18.2676	0.443958	0.131331	none
FKBP4	Peptidyl-prolyl cis-trans isomerase FKBP4;Peptidyl-prolyl cis-trans isomerase FKBP4, N-terminally processed	Q02790		10.5649		17.7642	19.2493	18.6817	6.08304	3.48098	up
PLOD1	Procollagen-lysine,2-oxoglutarate 5-dioxygenase 1	Q02809	15.2166	15.383	15.9639	21.0046	21.7057	21.3505	4.33281	3.54665	up
NUCB1	Nucleobindin-1	Q02818	12.1293			20.7543	22.5859	22.0861	8.22946	3.36578	up
RPL6	60S ribosomal protein L6	Q02878	20.1586	18.8871	20.4801	20.4686	20.2943	20.0579	-1.02437	0.663928	none
SLC25A11	Mitochondrial 2-oxoglutarate/malate carrier protein	Q02978	19.081	20.1774	20.0325	20.6519	20.6203	20.8391	-0.529339	0.671737	none
TAP1	Antigen peptide transporter 1	Q03518	16.4523	17.342	17.8346	18.5903	18.5215	18.9229	-0.0485417	0.0412444	none
TAP2	Antigen peptide transporter 2	Q03519	17.4842	18.686	18.6179	19.0493	19.1342	19.3467	-0.588111	0.754873	none
GBE1	1,4-alpha-glucan-branching enzyme	Q04446	13.0387	14.1862	13.9702	16.5117	16.5932	16.8336	1.34103	1.96975	up
AKR1C3	Aldo-keto reductase family 1 member C1;Aldo-keto reductase family 1 member C3;Aldo-keto reductase family 1 member C2	Q04828	15.8918	17.23	16.2672	16.8429	17.5007	17.567	-0.695545	0.693473	none
PTPN12	Tyrosine-protein phosphatase non-receptor type 12	Q05209	15.9539	16.2833	15.9319	17.3019	16.7788	17.3492	-0.447156	0.402682	none
EEF1A2	Elongation factor 1-alpha 2	Q05639	15.5268	16.8809	16.1277	16.4241	16.5512	16.9491	-1.08421	1.26679	none
CALD1	Caldesmon	Q05682	19.4107	20.4037	20.3251	21.3279	21.5514	21.6091	-0.00787736	0.00676476	none
GFPT1	Glutamine--fructose-6-phosphate aminotransferase [isomerizing] 1	Q06210	15.7947	16.0454	15.2723	17.9123	19.2723	18.1848	1.22989	0.887373	none
APLP2	Amyloid-like protein 2	Q06481		11.6683	11.3109	21.3805	22.1703	22.1955	8.71358	3.755	up
PRDX1	Peroxiredoxin-1	Q06830	21.4226	22.7114	22.0106	22.9171	23.2422	23.3288	-0.305061	0.278131	none
RPL18	60S ribosomal protein L18	Q07020	16.6057	18.4379	19.5366	19.9056	19.9911	20.0179	0.269145	0.123893	none
CKAP4	Cytoskeleton-associated protein 4	Q07065	14.9986	16.0365	18.2361	19.3604	19.4393	19.4843	1.47502	0.799466	none
KHDRBS1	KH domain-containing, RNA-binding, signal transduction-associated protein 1	Q07666			15.5985	16.8001	15.6199	15.5578	1.04964	0.367781	none
LRP1	Prolow-density lipoprotein receptor-related protein 1;Low-density lipoprotein receptor-related protein 1 85 kDa subunit;Low-density lipoprotein receptor-related protein 1 515 kDa subunit;Low-density lipoprotein receptor-related protein 1 intracellular domain	Q07954		10.7992	8.94924	19.8984	19.5945	20.0407	7.46795	2.33653	up
TGM3	Protein-glutamine gamma-glutamyltransferase E;Protein-glutamine gamma-glutamyltransferase E 50 kDa catalytic chain;Protein-glutamine gamma-glutamyltransferase E 27 kDa non-catalytic chain	Q08188	18.926	20.9271	19.2614	22.9252	16.3664	17.4439	-2.29523	0.431624	none
PPP3CA	Serine/threonine-protein phosphatase 2B catalytic subunit alpha isoform;Serine/threonine-protein phosphatase;Serine/threonine-protein phosphatase 2B catalytic subunit beta isoform	Q08209		14.9362	14.8361	16.3058	17.1807	16.4224	1.41912	0.618826	none
LGALS3BP	Galectin-3-binding protein	Q08380			13.1899	17.4986	18.5145	18.2547	4.18134	3.27502	up
MFGE8	Lactadherin;Lactadherin short form;Medin	Q08431	17.9	19.8224	19.5797	21.4518	21.3896	21.55	0.885078	0.806183	none
DSC1	Desmocollin-1	Q08554	20.5389	21.8893	20.8817	22.9971	18.2795	18.1125	-2.78156	0.717314	none
SPOCK1	Testican-1	Q08629				17.9264	19.5656	18.8656	5.23874	3.0364	up
CAMSAP2	Calmodulin-regulated spectrin-associated protein 2	Q08AD1	13.4227	15.5192	14.2338	15.796	15.8411	16.0297	-0.0831995	0.0495227	none
SLFN5	Schlafen family member 5	Q08AF3		15.7016	15.0622	16.8752	18.4926	18.4215	2.24877	0.905895	none
EP300	Histone acetyltransferase p300	Q09472		17.7039	16.6892	17.7711	17.4816	18.2345	0.781438	0.175032	none
AHNAK	Neuroblast differentiation-associated protein AHNAK	Q09666	19.8052	21.1597	20.8739	22.357	21.9079	22.1164	0.0649286	0.0464454	none
MGAT2	Alpha-1,6-mannosyl-glycoprotein 2-beta-N-acetylglucosaminyltransferase	Q10469	14.5563	15.7168	16.8542	17.1326	18.3096	17.4436	0.367917	0.206249	none
TWF1	Twinfilin-1	Q12792		15.6799	13.8523	15.9755	16.6176	17.1015	1.4215	0.558118	none
FSTL1	Follistatin-related protein 1	Q12841				19.1251	20.3529	19.6362	6.06573	3.31106	up
FAP	Prolyl endopeptidase FAP;Antiplasmin-cleaving enzyme FAP, soluble form	Q12884		10.5583	12.1034	19.1967	15.9671	17.6384	4.89254	2.00226	up
ILF2	Interleukin enhancer-binding factor 2	Q12905			13.0397	16.0026	14.1759	15.0094	1.9013	0.903144	none
LMAN2	Vesicular integral-membrane protein VIP36	Q12907				16.9741	17.9165	17.5121	3.7981	2.20473	up
PTPRJ	Protein-tyrosine-phosphatase;Receptor-type tyrosine-protein phosphatase eta	Q12913				14.873	15.5134	15.3087	2.60913	2.49799	up
ACACA	Acetyl-CoA carboxylase 1;Biotin carboxylase	Q13085	27.0152	28.2252	28.2272	28.1148	28.2285	28.5181	-0.845175	0.804131	none
AIMP2	Aminoacyl tRNA synthase complex-interacting multifunctional protein 2	Q13155		13.4439	13.219	15.1687	14.9044	15.1985	0.607284	0.751206	none
PRDX4	Peroxiredoxin-4	Q13162	11.5682	14.4106	12.2886	17.8482	17.972	17.8172	3.54143	2.23168	up
PSMD2	26S proteasome non-ATPase regulatory subunit 2	Q13200				16.8409	17.783	17.8042	4.20367	3.23652	up
TRIM28	Transcription intermediary factor 1-beta	Q13263	16.7564	17.7847	18.2952	18.693	19.0418	19.4161	-0.0718914	0.0530502	none
PTK7	Inactive tyrosine-protein kinase 7	Q13308		13.66	10.9483	18.6968	18.8492	18.4507	4.90696	2.47506	up
ILK	Integrin-linked protein kinase	Q13418	18.0109	19.3213	18.9626	20.315	19.7431	20.0575	-0.215296	0.169435	none
NNT	NAD(P) transhydrogenase, mitochondrial	Q13423	18.9357	20.1551	20.0873	20.1216	20.271	20.5663	-0.881461	1.07731	none
ADAM9	Disintegrin and metalloproteinase domain-containing protein 9	Q13443	12.3797	13.9632		17.4948	19.3598	18.8743	4.3763	2.20473	up
FKBP5	Peptidyl-prolyl cis-trans isomerase FKBP5;Peptidyl-prolyl cis-trans isomerase FKBP5, N-terminally processed	Q13451	13.9058	15.7707	14.8735	16.4585	16.8835	16.9862	0.360894	0.31098	none
MYO9B	Unconventional myosin-IXb	Q13459	16.1819	18.0124	17.6762	18.4903	18.4554	18.6626	-0.279113	0.221078	none
PICALM	Phosphatidylinositol-binding clathrin assembly protein	Q13492	13.0204	14.9331	14.8379	16.0241	15.9482	16.1409	0.189525	0.138871	none
SQSTM1	Sequestosome-1	Q13501	14.9224	17.3784	16.8564	19.0586	19.0535	19.1631	1.17066	0.91637	none
TUBB3	Tubulin beta-3 chain	Q13509	17.2717	18.9415	18.555	20.1729	19.9915	20.2354	0.380553	0.347573	none
ASAH1	Acid ceramidase;Acid ceramidase subunit alpha;Acid ceramidase subunit beta	Q13510		15.3736	13.614	16.8434	15.9467	15.2183	0.42249	0.169435	none
DCTN2	Dynactin subunit 2	Q13561				16.5792	16.8111	16.2067	2.34946	1.22559	none
RAB32	Ras-related protein Rab-32	Q13637	16.7955	17.9361	17.2565	18.0282	18.3711	18.4826	-0.552043	0.653295	none
TPBG	Trophoblast glycoprotein	Q13641				18.6357	16.7618	17.2702	3.96232	2.3966	up
FHL1	Four and a half LIM domains protein 1	Q13642	20.028	21.0103	20.7737	21.0579	21.0292	21.0663	-1.00883	1.39916	down
RIN1	Ras and Rab interactor 1	Q13671	17.4085	18.9167	18.7544	19.0491	19.3108	19.5416	-0.561948	0.616078	none
ALCAM	CD166 antigen	Q13740	14.1101			20.5801	19.0696	19.2719	5.42794	1.97085	up
LAMC2	Laminin subunit gamma-2	Q13753		10.8223		20.3803	21.8089	21.692	8.69388	3.66933	up
NACA	Nascent polypeptide-associated complex subunit alpha;Nascent polypeptide-associated complex subunit alpha, muscle-specific form	Q13765		15.3207	15.4671	18.6082	18.8753	18.2532	2.22181	2.20473	up
ARFRP1	ADP-ribosylation factor-related protein 1	Q13795		15.2913	13.7808	16.0947	15.3038	16.3579	0.571611	0.269704	none
SPTAN1	Spectrin alpha chain, non-erythrocytic 1	Q13813		13.3184		15.5619	17.1335	16.3197	1.77677	1.62147	up
PKP1	Plakophilin-1	Q13835	19.1844	21.6237	18.7874	21.5917	15.8215	16.3764	-3.44499	0.726555	none
DDX39B	Spliceosome RNA helicase DDX39B;ATP-dependent RNA helicase DDX39A	Q13838		15.5951	14.988	17.4705	17.8841	17.4743	1.94135	0.911804	none
TUBB2A	Tubulin beta-2A chain;Tubulin beta-2B chain	Q13885	17.66	19.6965	19.2804	19.4267	20.4621	20.0906	-0.38113	0.247814	none
HNRNPD	Heterogeneous nuclear ribonucleoprotein D0	Q14103	15.3172		15.9765	17.7826	18.8492	18.4944	2.42113	0.7683	none
DAG1	Dystroglycan;Alpha-dystroglycan;Beta-dystroglycan	Q14118		11.6773		21.8954	23.4882	23.1371	9.55063	3.755	up
DSG2	Desmoglein-2	Q14126	23.1049	21.7907	23.0938	22.3991	23.6144	23.856	-0.762595	0.432135	none
EIF3A	Eukaryotic translation initiation factor 3 subunit A	Q14152			13.7465	16.3815	16.1493	14.7989	1.9794	0.920774	none
UBAP2L	Ubiquitin-associated protein 2-like	Q14157		15.9103	15.9975	16.9909	16.5596	16.5168	0.457439	0.138871	none
FHL2	Four and a half LIM domains protein 2	Q14192	21.4922	22.8257	22.4837	23.2321	23.0966	23.2228	-0.503776	0.53388	none
DPYSL3	Dihydropyrimidinase-related protein 3	Q14195				13.8904	15.2509	15.3113	1.04377	0.667475	none
DCTN1	Dynactin subunit 1	Q14203	14.3929	16.089	16.0667	16.5352	17.0891	17.3045	-0.0981871	0.0693413	none
DYNC1H1	Cytoplasmic dynein 1 heavy chain 1	Q14204	13.4197	19.3016	18.8105	19.8128	20.176	20.1865	1.32354	0.316015	none
CTTN	Src substrate cortactin	Q14247	17.5729	18.5524	18.3366	19.2748	19.3892	19.4856	-0.268746	0.321983	none
FLNC	Filamin-C	Q14315	22.1889	23.3693	23.1712	23.4763	23.7449	23.9429	-0.594511	0.672408	none
FKBP8	Peptidyl-prolyl cis-trans isomerase FKBP8	Q14318	15.1564	16.6769	16.0676	17.316	17.0614	17.0164	-0.385031	0.367814	none
SEMA3A	Semaphorin-3A	Q14563				15.4128	15.2727	15.5294	1.65778	1.33275	up
DSC3	Desmocollin-3	Q14574	16.2402	19.0211	17.3811	20.611	14.5039	14.9693	-2.41049	0.465243	none
PUM1	Pumilio homolog 1	Q14671	16.0265	16.5458	17.6765	18.7219	19.0518	18.5826	0.514055	0.440199	none
GANAB	Neutral alpha-glucosidase AB	Q14697	11.9343	13.2127	13.7277	17.7455	19.3585	18.7239	4.08484	2.97577	up
RFTN1	Raftlin	Q14699	16.3372	17.6944	17.2267	18.5163	18.3062	18.7153	-0.094235	0.075516	none
MFSD10	Major facilitator superfamily domain-containing protein 10	Q14728	17.9113	18.9583	18.7691	19.298	19.1693	19.3897	-0.756574	0.995532	none
LBR	Lamin-B receptor	Q14739	15.9974	16.7358	17.6717	18.0833	18.1662	18.5599	-0.0576409	0.0412996	none
MVP	Major vault protein	Q14764		8.70245		14.6424	15.1409	16.2504	2.86534	0.874428	none
LTBP1	Latent-transforming growth factor beta-binding protein 1	Q14766	18.1855	18.6876	18.5479	18.7093	19.5188	19.4752	-0.729236	0.872558	none
LASP1	LIM and SH3 domain protein 1	Q14847	20.8994	21.9776	21.8781	22.4428	22.4721	22.6653	-0.490192	0.596529	none
KPNB1	Importin subunit beta-1	Q14974	12.1585	12.9465	12.9436	19.2709	18.5058	18.8444	4.63118	3.55079	up
SPCS2	Signal peptidase complex subunit 2	Q15005		16.83	16.5269	16.8506	17.0847	17.5981	0.192009	0.0575841	none
OXA1L	Mitochondrial inner membrane protein OXA1L	Q15070	19.4781	20.9673	20.735	20.84	21.2639	21.4095	-0.683996	0.723453	none
PDIA6	Protein disulfide-isomerase A6	Q15084	17.0937	18.2764	17.7035	19.5183	19.6009	19.807	0.450518	0.535272	none
PCOLCE	Procollagen C-endopeptidase enhancer 1	Q15113			11.6129	18.949	18.9376	19.1021	5.534	3.71454	up
PLEC	Plectin	Q15149	22.0309	23.2747	22.968	23.3116	23.6008	23.8083	-0.593539	0.655854	none
NOMO3	Nodal modulator 1;Nodal modulator 3;Nodal modulator 2	Q15155				16.2393	17.4879	17.1548	3.75311	3.16394	up
PPA1	Inorganic pyrophosphatase	Q15181		17.9096	17.2453	18.5256	19.0234	18.8179	1.43389	0.372989	none
STK38	Serine/threonine-protein kinase 38	Q15208	13.2795	15.6731	14.8122	15.821	15.7948	16.6443	-0.0814972	0.0446945	none
PTPRK	Protein-tyrosine-phosphatase;Receptor-type tyrosine-protein phosphatase kappa	Q15262				17.7942	19.5697	18.7029	4.86948	2.88545	up
RCN1	Reticulocalbin-1	Q15293	15.2305	16.5661	15.8181	17.1163	18.1009	18.1246	0.371233	0.309542	none
PCBP1	Poly(rC)-binding protein 1	Q15365	19.5204	20.5507	20.3857	21.1564	21.457	21.6783	-0.178057	0.169435	none
PCBP2	Poly(rC)-binding protein 2	Q15366	18.7078	19.2504	19.1039	19.7631	20.1784	20.2377	-0.437689	0.577793	none
UBE3C	Ubiquitin-protein ligase E3C	Q15386	19.9353	21.3441	21.18	21.4644	21.7892	21.8485	-0.570814	0.621774	none
DHCR24	Delta(24)-sterol reductase	Q15392	17.0874	17.9145	17.7033	18.2634	18.2654	18.438	-0.759302	1.07472	none
CNN3	Calponin-3;Calponin	Q15417	16.9734	18.2874	17.1649	19.0819	19.1796	19.2042	0.17325	0.123893	none
SEC23A	Protein transport protein Sec23A	Q15436		12.6818	11.595	16.7515	17.6685	17.6621	4.24099	3.03693	up
CDSN	Corneodesmosin	Q15517	19.5005	20.5268	20.1845	20.9264	16.3183	16.685	-3.59584	1.01659	none
TGFBI	Transforming growth factor-beta-induced protein ig-h3	Q15582	20.9399	21.9919	21.7584	23.5984	23.5449	23.5336	0.574309	0.726555	none
NCOA2	Nuclear receptor coactivator 2	Q15596	15.9723	16.0922	16.9002	16.6378	17.2675	17.4034	-0.753097	0.784244	none
TRADD	Tumor necrosis factor receptor type 1-associated DEATH domain protein	Q15628	14.0665	14.6969	14.8253	15.359	15.9539	16.2471	-0.243986	0.235907	none
TRAM1	Translocating chain-associated membrane protein 1	Q15629	16.4635	18.1952	17.6891	18.7764	18.0018	18.4405	-0.566533	0.469115	none
TRIP6	Thyroid receptor-interacting protein 6	Q15654	17.9132	19.0885	18.6298	19.0671	19.2709	19.5552	-0.741182	0.91637	none
PTPN14	Tyrosine-protein phosphatase non-receptor type 14	Q15678	17.5611	19.0924	18.9671	19.0806	19.2882	19.6015	-0.717473	0.775294	none
NSDHL	Sterol-4-alpha-carboxylate 3-dehydrogenase, decarboxylating	Q15738	17.0284	18.633	18.3584	19.4182	19.0598	19.395	-0.223416	0.171276	none
SLC1A5	Neutral amino acid transporter B(0);Amino acid transporter	Q15758	11.0278	14.9517	15.5149	19.0386	18.4729	18.8617	3.37128	1.39781	up
ATP6AP1	V-type proton ATPase subunit S1	Q15904	8.88542	10.1797		19.4541	21.5065	21.4845	8.93132	3.428	up
ZYX	Zyxin	Q15942	18.7716	20.3073	20.236	21.3874	21.5047	21.5267	0.233909	0.188225	none
IGFBP7	Insulin-like growth factor-binding protein 7	Q16270		13.0343	11.1198	19.2902	19.6077	19.3935	5.93581	3.27502	up
PKN2	Serine/threonine-protein kinase N2	Q16513		17.3152	15.8519	18.0276	17.418	17.398	1.23174	0.294254	none
CSRP2	Cysteine and glycine-rich protein 2	Q16527	16.5936	17.9472	17.9854	18.4613	18.442	18.565	-0.53917	0.634011	none
CDC37	Hsp90 co-chaperone Cdc37;Hsp90 co-chaperone Cdc37, N-terminally processed	Q16543	14.2193	14.0467	14.5675	16.0131	17.8648	17.7017	1.36744	0.902532	none
DPYSL2	Dihydropyrimidinase-related protein 2	Q16555	14.9701	16.7082	16.3319	18.8206	18.5054	18.5992	1.10146	1.16985	none
ECM1	Extracellular matrix protein 1	Q16610	14.7455	17.8687	15.017	19.6622	15.6085	15.2659	-0.600895	0.108056	none
FSCN1	Fascin	Q16658	16.8977	18.4015	18.8269	20.0224	19.7824	19.8005	0.321591	0.235909	none
CYP1B1	Cytochrome P450 1B1	Q16678	17.3742	18.5664	18.3994	18.9845	19.7113	19.7765	-0.121484	0.0965588	none
DECR1	2,4-dienoyl-CoA reductase, mitochondrial	Q16698	14.8201	17.8905	18.4793	18.7536	18.7225	19.3224	0.327838	0.112479	none
MAN2A1	Alpha-mannosidase 2	Q16706	11.5153	13.676	9.8151	15.5503	15.6845	15.7284	2.38758	0.902532	none
QPCT	Glutaminyl-peptide cyclotransferase	Q16769		14.6928	13.7981	18.5726	18.5888	18.2395	3.59145	2.22547	up
NDUFA9	NADH dehydrogenase [ubiquinone] 1 alpha subcomplex subunit 9, mitochondrial	Q16795	13.5702	14.9815	14.7163	16.042	16.093	16.4313	0.192489	0.18566	none
PCK2	Phosphoenolpyruvate carboxykinase [GTP], mitochondrial	Q16822	21.1544	22.582	22.2547	23.2496	22.7725	23.042	-0.401932	0.347573	none
UGP2	UTP--glucose-1-phosphate uridylyltransferase	Q16851	11.0224	13.2851		16.629	17.1388	18.1262	3.64232	2.4749	up
TXNRD1	Thioredoxin reductase 1, cytoplasmic	Q16881		14.9921	14.8648	16.4735	16.4579	16.8735	1.45551	0.580459	none
IMMT	MICOS complex subunit MIC60	Q16891	13.122	15.7303	12.2112	16.9067	17.4476	17.3764	1.98824	0.839618	none
INF2	Inverted formin-2	Q27J81	15.0064	17.749	16.8747	17.2954	17.3892	18.7333	-0.281674	0.118565	none
LEPRE1	Prolyl 3-hydroxylase 1	Q32P28				17.5629	18.6954	18.4097	4.36372	2.25555	up
NDUFAF6	NADH dehydrogenase (ubiquinone) complex I, assembly factor 6	Q330K2	14.7789	16.6787	16.0253	17.312	16.9109	17.3708	-0.182733	0.124722	none
MAP7D1	MAP7 domain-containing protein 1	Q3KQU3		14.0745	11.4018	15.8581	15.8269	15.5672	1.85629	0.972062	none
ITPRIPL2	Inositol 1,4,5-trisphosphate receptor-interacting protein-like 2	Q3MIP1		15.4617	14.9324	16.6137	17.1863	17.5116	1.89578	0.640602	none
HSDL1	Inactive hydroxysteroid dehydrogenase-like protein 1	Q3SXM5	17.0488	18.0882	17.9042	18.2563	18.6485	18.6132	-0.687084	0.937069	none
ALDH1L2	Mitochondrial 10-formyltetrahydrofolate dehydrogenase	Q3SY69	19.3101	20.6566	20.3764	20.7834	21.0949	21.0487	-0.604114	0.716137	none
PARP14	Poly [ADP-ribose] polymerase 14	Q460N5		15.4155	14.5618	15.139	17.0354	18.1724	1.26418	0.451626	none
PHLDA2	Pleckstrin homology-like domain family A member 2	Q53GA4		15.7095	14.5165	16.1264	16.1028	15.8607	0.395247	0.143912	none
HSD17B12	Very-long-chain 3-oxoacyl-CoA reductase	Q53GQ0	21.83	23.0261	22.7407	23.3196	23.3389	23.646	-0.510194	0.572826	none
AGK	Acylglycerol kinase, mitochondrial	Q53H12	19.1034	20.8408	20.6958	21.1656	21.3366	21.6235	-0.302967	0.224217	none
PYCRL	Pyrroline-5-carboxylate reductase;Pyrroline-5-carboxylate reductase 3	Q53H96		15.5486	15.1401	16.5876	15.5532	15.8546	0.52128	0.135342	none
TMEM177	Transmembrane protein 177	Q53S58	14.9216	15.7616	16.468	16.1907	16.5597	16.9265	-0.712175	0.770269	none
OCIAD2	OCIA domain-containing protein 2	Q56VL3	16.0535	16.921	16.3373	17.4192	17.3111	17.1211	-0.688933	0.788514	none
TMEM41B	Transmembrane protein 41B	Q5BJD5	14.7185	15.8436	15.7088	17.4444	16.2577	16.5835	-0.219128	0.132735	none
EARS2	Probable glutamate--tRNA ligase, mitochondrial	Q5JPH6	16.6718	18.6195	17.9865	19.0345	18.6297	18.5094	-0.554688	0.445801	none
PITRM1	Presequence protease, mitochondrial	Q5JRX3				14.332	14.9952	15.3162	2.30077	1.92232	up
PRRC2B	Protein PRRC2B	Q5JSZ5	14.6514	15.9573	15.5263	16.2046	16.3786	16.6716	-0.5192	0.654707	none
PCID2	PCI domain-containing protein 2	Q5JVF3	17.4352	19.0077	19.1697	18.6683	19.5187	19.7234	-0.736007	0.634011	none
GNAS	Guanine nucleotide-binding protein G(s) subunit alpha isoforms XLas;Guanine nucleotide-binding protein G(s) subunit alpha isoforms short	Q5JWF2	15.8402	17.9243	17.5761	18.3254	18.3799	18.4955	-0.244613	0.165535	none
SLC27A3	Long-chain fatty acid transport protein 3	Q5K4L6		14.4878	14.3917	14.6003	15.1086	14.8496	-0.113566	0.0440516	none
TIMM23B	Putative mitochondrial import inner membrane translocase subunit Tim23B;Mitochondrial import inner membrane translocase subunit Tim23	Q5SRD1	15.52	17.5746	16.6221	18.5608	17.8263	18.2096	0.0904243	0.0495227	none
CEP170	Centrosomal protein of 170 kDa	Q5SW79	17.0918	18.4052	18.2392	18.7207	18.7109	19.1789	-0.550957	0.640865	none
RARS2	Probable arginine--tRNA ligase, mitochondrial	Q5T160	18.9012	19.599	19.7896	19.9611	20.3156	20.3886	-0.682761	0.933325	none
KPRP	Keratinocyte proline-rich protein	Q5T749	20.4464	21.8096	19.5391	22.4621	16.3697	17.7095	-3.23229	0.696513	none
LYPLAL1	Lysophospholipase-like protein 1	Q5VWZ2	16.9394	18.0388	17.5647	17.9199	18.0423	18.3318	-0.933522	1.23675	none
ECM29	Proteasome-associated protein ECM29 homolog	Q5VYK3	19.7196	21.0532	20.795	21.4341	21.3236	21.5918	-0.52899	0.590679	none
DENND4C	DENN domain-containing protein 4C	Q5VZ89	14.6479	15.517	14.9433	14.8598	15.2167	16.6147	-1.03386	0.7683	none
MBLL	Muscleblind-like protein 2	Q5VZF2	16.8221	18.6563	18.6657	18.1223	18.4698	18.496	-1.20609	1.1571	none
RNF213	E3 ubiquitin-protein ligase RNF213	Q63HN8	14.3062	15.3126	15.8208	15.9877	17.4246	17.3556	0.219819	0.132438	none
KANK2	KN motif and ankyrin repeat domain-containing protein 2	Q63ZY3	19.5782	20.9636	20.5917	20.8623	21.2127	21.5495	-0.628578	0.669798	none
LPCAT4	Lysophospholipid acyltransferase LPCAT4	Q643R3	14.9843	15.687	15.365	15.861	16.5936	16.7441	-0.498243	0.548796	none
STEAP3	Metalloreductase STEAP3	Q658P3		16.1477	16.4585	16.6101	16.6011	16.9689	0.22571	0.0605057	none
OLFML2A	Olfactomedin-like protein 2A	Q68BL7		11.0105		17.7842	19.3161	19.2428	5.78151	3.11561	up
GLT8D1	Glycosyltransferase 8 domain-containing protein 1	Q68CQ7	19.6211	20.8437	20.1552	20.7157	20.7345	21.0245	-0.843664	0.959015	none
ATL3	Atlastin-3	Q6DD88	13.689	15.8643	14.7201	16.6462	16.5544	16.8584	0.358731	0.251279	none
IQSEC1	IQ motif and SEC7 domain-containing protein 1;IQ motif and SEC7 domain-containing protein 2	Q6DN90		14.5229	14.1086	15.1941	15.2138	15.222	0.194242	0.0900673	none
VASN	Vasorin	Q6EMK4	10.9899			20.2955	20.19	20.0765	6.17285	3.71454	up
DHRS7B	Dehydrogenase/reductase SDR family member 7B	Q6IAN0	17.7046	19.0258	18.8282	18.5823	19.3943	19.7146	-0.786859	0.781186	none
SLC25A25	Calcium-binding mitochondrial carrier protein SCaMC-2	Q6KCM7	15.6044	17.2187	16.8947	17.034	17.2256	17.6362	-0.815577	0.902071	none
SLC25A24	Calcium-binding mitochondrial carrier protein SCaMC-1	Q6NUK1	22.2991	23.2523	23.3952	23.2279	23.6568	23.6821	-0.866651	1.04437	none
RETSAT	All-trans-retinol 13,14-reductase	Q6NUM9	16.4589	17.4179	17.7775	17.9319	18.0327	18.1867	-0.691726	0.887255	none
TMEM214	Transmembrane protein 214	Q6NUQ4		15.13	14.5537	17.3819	17.3177	17.3884	1.8505	1.25384	none
ARMC6	Armadillo repeat-containing protein 6	Q6NXE6	12.7652	13.7121	14.8514	14.3421	15.0957	15.4153	-0.418775	0.289344	none
PPP1R18	Phostensin	Q6NYC8	14.545	16.082	16.6634	17.5091	16.8119	18.3687	0.25053	0.12364	none
PTRF	Polymerase I and transcript release factor	Q6NZI2	14.5555	17.7147	17.4895	18.5225	18.6094	18.613	0.446417	0.190924	none
LPCAT3	Lysophospholipid acyltransferase 5	Q6P1A2	15.222	16.8292	16.0677	16.9345	16.8736	17.1533	-0.601323	0.645721	none
MRPL14	39S ribosomal protein L14, mitochondrial	Q6P1L8	18.3577	19.1983	19.0841	18.3634	19.5236	19.537	-1.2286	1.26986	none
FAHD1	Acylpyruvase FAHD1, mitochondrial	Q6P587	14.8334	16.0545	14.1711	16.6544	17.4381	17.7333	0.711665	0.413119	none
VWA1	von Willebrand factor A domain-containing protein 1	Q6PCB0				16.4684	17.7232	17.0048	4.144	3.24707	up
SLC27A1	Long-chain fatty acid transport protein 1	Q6PCB7		13.0062	13.4446	14.5029	15.6931	15.5691	0.67512	0.646205	none
CRTC3	CREB-regulated transcription coactivator 3	Q6UUV7	15.5842	18.4546	17.5269	17.4579	18.6051	18.8307	-0.425905	0.190366	none
LCLAT1	Lysocardiolipin acyltransferase 1	Q6UWP7	15.8562	17.7533	17.4891	18.2928	18.0027	18.1122	-0.430871	0.353192	none
SBSN	Suprabasin	Q6UWP8	15.9972	18.622	18.1618	21.1533	14.2998	15.9444	-2.01613	0.353192	none
PLXDC2	Plexin domain-containing protein 2	Q6UX71		12.6473		15.9229	15.3882	15.1093	1.77986	1.69171	up
APOOL	MICOS complex subunit MIC27	Q6UXV4	17.7458	19.51	19.1643	20.0461	20.1612	20.2702	-0.139402	0.0970121	none
DSTYK	Dual serine/threonine and tyrosine protein kinase	Q6XUX3		15.4844	14.8846	15.5337	16.0589	15.9743	0.0617339	0.02732	none
HACD2	Very-long-chain (3R)-3-hydroxyacyl-CoA dehydratase 2	Q6Y1H2	16.8708	17.408	17.3071	17.6632	17.5938	17.713	-1.06	1.4951	down
GIGYF2	PERQ amino acid-rich with GYF domain-containing protein 2	Q6Y7W6	18.5222	19.9196	19.5658	20.0114	20.1763	20.2858	-0.659919	0.784244	none
CD109	CD109 antigen	Q6YHK3				21.1998	22.2021	21.9277	8.18717	3.71454	up
HSDL2	Hydroxysteroid dehydrogenase-like protein 2	Q6YN16	18.4019	19.7747	19.7253	19.7751	20.028	20.1278	-0.808989	0.929308	none
QSOX2	Sulfhydryl oxidase 2;Sulfhydryl oxidase	Q6ZRP7				16.7776	18.0429	17.762	3.92642	2.73147	up
NCCRP1	F-box only protein 50	Q6ZVX7	17.0961	19.7293	16.8936	19.9413	14.1936	16.1583	-2.68144	0.591844	none
MBOAT2	Lysophospholipid acyltransferase 2	Q6ZWT7	12.8542	15.2059	14.0246	15.4803	14.8284	15.1226	-0.480842	0.312165	none
TMTC3	Transmembrane and TPR repeat-containing protein 3	Q6ZXV5	18.3767	19.6509	19.0731	19.8277	20.3021	20.364	-0.35081	0.360107	none
IKBIP	Inhibitor of nuclear factor kappa-B kinase-interacting protein	Q70UQ0			16.8644	16.4693	17.9123	17.6524	2.60732	0.653295	none
LARP4	La-related protein 4	Q71RC2	13.6895	14.8012	14.3332	15.1712	15.2071	15.4218	-0.588359	0.771537	none
RPS27L	40S ribosomal protein S27;40S ribosomal protein S27-like	Q71UM5	18.5093	19.6029	19.7255	20.5892	20.552	20.606	-0.174493	0.162059	none
CCDC80	Coiled-coil domain-containing protein 80	Q76M96	11.699	12.5806	14.4013	15.989	19.1709	18.0253	3.25822	1.39781	up
SND1	Staphylococcal nuclease domain-containing protein 1	Q7KZF4	10.7691	13.4002	14.9069	18.5526	19.4935	19.2897	4.50479	2.16406	up
BZW1	Basic leucine zipper and W2 domain-containing protein 1	Q7L1Q6	11.3924			14.9245	14.4195	14.2266	1.21255	1.1399	none
RRAGA	Ras-related GTP-binding protein A;Ras-related GTP-binding protein B	Q7L523	13.8476	15.9485	16.1483	16.4948	17.14	17.0877	0.0250076	0.0140942	none
CYFIP1	Cytoplasmic FMR1-interacting protein 1;Cytoplasmic FMR1-interacting protein 2	Q7L576		12.3142	12.6625	15.4345	15.4469	16.3765	1.65722	1.39916	up
FASTKD5	FAST kinase domain-containing protein 5	Q7L8L6		17.2932	16.8003	17.4554	17.0971	17.537	1.01271	0.169216	none
ZC3HAV1	Zinc finger CCCH-type antiviral protein 1	Q7Z2W4	15.2092	16.5688	15.9297	16.7211	17.5279	17.5638	-0.175636	0.135342	none
MON2	Protein MON2 homolog	Q7Z3U7	13.6903	15.7699	15.2427	16.2362	17.1885	17.4946	0.506838	0.363604	none
UBE3B	Ubiquitin-protein ligase E3B	Q7Z3V4	15.7088	17.6667	16.6155	17.9685	18.3031	18.2092	-0.0367151	0.0251134	none
MAVS	Mitochondrial antiviral-signaling protein	Q7Z434		14.2507	12.7834	15.6123	15.5061	15.6579	1.22832	0.818998	none
DCXR	L-xylulose reductase	Q7Z4W1	12.9535	16.3563	13.5796	17.131	14.5402	15.0749	-0.310805	0.074948	none
CTU1	Cytoplasmic tRNA 2-thiolation protein 1	Q7Z7A3	15.1282	16.4239	16.781	16.1299	17.232	17.637	-0.658725	0.520129	none
SLFN11	Schlafen family member 11;Schlafen family member 13	Q7Z7L1		15.1094	14.6606	15.2802	15.6092	15.8896	0.239928	0.0845226	none
AMIGO2	Amphoterin-induced protein 2	Q86SJ2				16.5268	17.9228	17.3888	3.72316	3.04261	up
PHLDB2	Pleckstrin homology-like domain family B member 2	Q86SQ0		16.8693	16.5117	17.1378	17.4135	17.6949	0.548408	0.159558	none
GPR126	G-protein coupled receptor 126	Q86SQ4				19.7448	21.4265	21.0819	7.53008	3.59644	up
TBC1D1	TBC1 domain family member 1	Q86TI0		15.354	15.5483	16.418	16.4464	16.4131	0.533573	0.208356	none
AGPAT6	Glycerol-3-phosphate acyltransferase 4	Q86UL3	14.7527	16.3231	14.1871	17.3575	17.0938	17.2972	0.613059	0.33304	none
NLRX1	NLR family member X1	Q86UT6	14.2386	15.466	15.5726	16.3104	16.7269	16.5457	-0.128677	0.120031	none
PHLDB1	Pleckstrin homology-like domain family B member 1	Q86UU1	18.1489	19.3249	19.1923	20.0188	20.0084	20.2262	-0.290072	0.318003	none
LUZP1	Leucine zipper protein 1	Q86V48	15.7517	17.1884	17.0896	17.9953	18.008	18.1774	-0.149255	0.131331	none
ALYREF	THO complex subunit 4	Q86V81			12.8363	14.4789	16.849	14.2021	1.61276	0.726555	none
CAND1	Cullin-associated NEDD8-dissociated protein 1	Q86VP6	16.9588	19.7824	19.075	20.459	20.3339	20.5473	0.339518	0.163195	none
LRP11	Low-density lipoprotein receptor-related protein 11	Q86VZ4				17.7136	18.5743	18.2633	4.48943	3.27505	up
ANKLE2	Ankyrin repeat and LEM domain-containing protein 2	Q86XL3	15.1618	17.7783	17.5698	18.0874	17.9526	19.067	-0.00637048	0.00299548	none
DNAAF5	Dynein assembly factor 5, axonemal	Q86Y56	13.4867		12.9829	15.62	14.886	15.5608	1.06379	0.505551	none
IFNL1	Interferon lambda-1	Q8IU54				19.1121	19.7115	19.5312	5.86997	3.53878	up
TRAPPC5	Trafficking protein particle complex subunit 5	Q8IUR0	14.7047	15.9365	15.9795	16.0572	16.3816	16.7589	-0.6997	0.872558	none
SERPINA12	Serpin A12	Q8IW75	16.5783	18.1453	18.5597	18.0391	15.1526	14.3449	-3.4738	1.24379	none
ITPRIP	Inositol 1,4,5-trisphosphate receptor-interacting protein	Q8IWB1	11.3763	14.033	13.905	15.4708	16.0435	15.9534	1.11103	0.814937	none
WDFY1	WD repeat and FYVE domain-containing protein 1	Q8IWB7	14.694	15.5597	15.5924	16.6887	16.4996	16.6767	-0.216804	0.233412	none
MAP7D3	MAP7 domain-containing protein 3	Q8IWC1	14.4269	15.7852	15.4958	16.2595	16.2938	16.762	-0.359053	0.40158	none
DNAJC10	DnaJ homolog subfamily C member 10	Q8IXB1	13.4327	14.3003	15.2999	16.9475	16.8951	15.8375	0.640075	0.428042	none
RHOT2	Mitochondrial Rho GTPase 2	Q8IXI1				12.6268	15.0395	15.3261	0.745831	0.261761	none
RHOT1	Mitochondrial Rho GTPase 1;Mitochondrial Rho GTPase	Q8IXI2	15.0914	17.1166	16.3135	17.4379	17.7625	17.713	-0.0817703	0.0535306	none
PNPLA6	Neuropathy target esterase	Q8IY17	15.5807	17.7089	17.2344	17.6114	17.8796	18.389	-0.418137	0.305167	none
RAVER1		Q8IY67	16.6991	17.7048	17.7432	18.0667	18.415	18.4342	-0.595559	0.823107	none
TRIM22	E3 ubiquitin-protein ligase TRIM22	Q8IYM9	14.4592	15.7705	15.1084	15.4661	16.2497	16.847	-0.485906	0.400504	none
XRN1	5-3 exoribonuclease 1	Q8IZH2				16.0694	15.8089	16.2905	2.82648	2.03536	up
IFNL2	Interferon lambda-2	Q8IZJ0				18.4078	20.1188	19.9137	6.33919	2.99753	up
MAML2	Mastermind-like protein 2	Q8IZL2		15.44	15.3325	17.117	19.334	18.5516	2.51538	1.09511	none
GCNT2	N-acetyllactosaminide beta-1,6-N-acetylglucosaminyl-transferase, isoform A	Q8N0V5		9.95085		16.0373	16.9429	16.4464	3.67213	1.93919	up
RPTOR	Regulatory-associated protein of mTOR	Q8N122	14.8828	14.4351	14.2538	15.4679	14.9624	15.7743	-0.681102	0.460064	none
CCAR2	Cell cycle and apoptosis regulator protein 2	Q8N163		17.0236	17.0656	17.1581	17.5684	17.6772	0.381002	0.0914084	none
NUP93	Nuclear pore complex protein Nup93	Q8N1F7	12.7644	13.9537	14.0454	13.7593	15.4496	14.1416	-0.739007	0.555332	none
LRRC47	Leucine-rich repeat-containing protein 47	Q8N1G4	14.599	15.969	16.224	16.515	17.9162	18.1996	0.399148	0.243913	none
ABHD12	Monoacylglycerol lipase ABHD12	Q8N2K0	15.8962	17.4455	16.6582	18.7688	19.6883	19.6709	1.19359	1.1781	none
MINK1	Misshapen-like kinase 1	Q8N4C8	13.4312	15.4534	15.2243	15.7831	16.1527	16.3064	-0.20145	0.142106	none
CISD2	CDGSH iron-sulfur domain-containing protein 2	Q8N5K1	14.487	16.363	15.6479	16.6367	16.8879	16.564	-0.365282	0.316015	none
JAGN1	Protein jagunal homolog 1	Q8N5M9	14.7252	15.8739	16.2666	17.2406	16.9549	17.5448	0.074279	0.0554847	none
GOLM1	Golgi membrane protein 1	Q8NBJ4			10.4988	18.9784	20.7928	20.0661	7.16361	3.27505	up
UBAC2	Ubiquitin-associated domain-containing protein 2	Q8NBM4	14.8747	17.7136	17.3842	18.6434	18.3819	19.1056	0.512199	0.257504	none
RDH13	Retinol dehydrogenase 13	Q8NBN7		14.8194	15.2133	15.7735	15.3693	16.2506	0.366682	0.124349	none
HSD17B11	Estradiol 17-beta-dehydrogenase 11	Q8NBQ5	19.1698	20.109	19.7874	20.8655	20.4963	20.781	-0.442269	0.515743	none
TXNDC5	Thioredoxin domain-containing protein 5	Q8NBS9	13.5258	16.476	16.2126	16.913	18.5476	18.5855	1.05	0.525713	none
ATAD1	ATPase family AAA domain-containing protein 1	Q8NBU5	14.3688	15.7276	16.009	17.294	16.7698	17.1074	0.130174	0.0905949	none
SERBP1	Plasminogen activator inhibitor 1 RNA-binding protein	Q8NC51		16.8274	17.7802	19.4663	18.6228	18.8608	1.75969	0.526684	none
CHST14	Carbohydrate sulfotransferase 14	Q8NCH0	13.602	15.9437	15.8359	18.5467	19.9164	19.4287	2.62399	1.92658	up
EHBP1	EH domain-binding protein 1	Q8NDI1	12.3223	15.6878	15.3061	16.4448	15.7814	16.9938	0.375483	0.138871	none
TNRC6A	Trinucleotide repeat-containing gene 6A protein	Q8NDV7	13.7627	16.8658	16.9456	16.6128	17.349	17.4177	-0.302065	0.116573	none
NAV1	Neuron navigator 1	Q8NEY1	13.0874	15.0387	15.8149	16.4389	16.9097	17.5053	0.730644	0.469115	none
LPCAT1	Lysophosphatidylcholine acyltransferase 1	Q8NF37	16.0167	17.9524	17.756	18.8905	18.7214	18.8263	0.0456989	0.0299735	none
B3GNT7	UDP-GlcNAc:betaGal beta-1,3-N-acetylglucosaminyltransferase 7	Q8NFL0	10.8986			18.3238	19.0809	18.8407	6.16378	3.755	up
TTL	Tubulin--tyrosine ligase	Q8NG68		14.1124	13.6469	14.6091	14.9388	14.7903	-0.403432	0.501022	none
ADCK3	Atypical kinase ADCK3, mitochondrial	Q8NI60	16.9916	18.0346	18.1477	18.5872	18.9521	18.4979	-0.559011	0.692194	none
CXorf38	Uncharacterized protein CXorf38	Q8TB03	14.6663	16.79	16.3342	16.9438	17.3123	17.0585	-0.382672	0.297701	none
SLC35B2	Adenosine 3-phospho 5-phosphosulfate transporter 1	Q8TB61	18.6907	19.9211	19.5289	20.2929	20.4137	20.6397	-0.407422	0.471234	none
FAM57A	Protein FAM57A	Q8TBR7		15.7419	15.1537	16.8636	17.5327	17.3982	1.41839	0.66655	none
SFXN5	Sideroflexin-5	Q8TD22	15.2901	16.4797	16.0093	16.9608	17.159	17.1544	-0.380862	0.467303	none
NEK7	Serine/threonine-protein kinase Nek7	Q8TDX7	20.1518	21.4156	21.1229	22.0654	21.8708	22.0586	-0.344583	0.348241	none
GPX8	Probable glutathione peroxidase 8;Glutathione peroxidase	Q8TED1	18.9721	20.0532	20.3035	20.3733	20.7802	20.9858	-0.533482	0.596529	none
ARHGEF40	Rho guanine nucleotide exchange factor 40	Q8TER5	14.4944	15.9333	14.7646	16.0033	16.3941	16.5533	-0.308253	0.235907	none
IPO4	Importin-4	Q8TEX9			11.6089	14.3964	16.2497	16.1335	2.48775	1.79467	up
TMEM263	Transmembrane protein 263	Q8WUH6		16.8771	16.1767	16.9346	17.4861	17.5376	1.11489	0.247023	none
HDAC7	Histone deacetylase;Histone deacetylase 7	Q8WUI4	14.7803	16.0436	15.959	17.2615	17.0245	17.1047	-0.0165406	0.0140942	none
PTPMT1	Phosphatidylglycerophosphatase and protein-tyrosine phosphatase 1	Q8WUK0	15.7527	17.4945	18.0725	17.8243	18.4908	18.7791	-0.272601	0.155125	none
PDCD6IP	Programmed cell death 6-interacting protein	Q8WUM4	14.0054	16.5702	16.2321	18.7555	19.3995	19.2333	1.98208	1.53451	up
FBLIM1	Filamin-binding LIM protein 1	Q8WUP2	14.9074	16.2862	16.4193	16.244	16.711	16.3756	-0.986537	1.18143	none
PHLDA1	Pleckstrin homology-like domain family A member 1	Q8WV24	11.8213	16.5016	15.6484	16.9967	16.7932	16.9165	0.644246	0.188225	none
POF1B	Protein POF1B	Q8WVV4	19.0875	20.8516	15.573	18.6296	12.9508	11.7558	-5.60283	0.909141	none
LMO7	LIM domain only protein 7	Q8WWI1	18.6594	19.9772	19.8017	20.6621	20.9344	21.0959	-0.0543892	0.045569	none
PALLD	Palladin	Q8WX93	15.9903	17.5886	16.9401	18.1297	18.3292	18.6643	0.00870831	0.00649563	none
DNAJC9	DnaJ homolog subfamily C member 9	Q8WXX5	11.3705	12.3696	12.7315	15.7137	16.7939	15.9343	2.39246	2.4099	up
DDX1	ATP-dependent RNA helicase DDX1	Q92499				15.7059	16.2894	15.8341	2.61227	2.83708	up
FAM3C	Protein FAM3C	Q92520		10.9303		18.5644	19.4086	19.3341	6.35851	3.755	up
CCT6B	T-complex protein 1 subunit zeta-2	Q92526	15.2868	17.1708	16.8499	18.6636	18.35	18.5092	0.536103	0.48565	none
GBF1	Golgi-specific brefeldin A-resistance guanine nucleotide exchange factor 1	Q92538		14.1726	14.1086	16.192	15.7641	16.4133	1.27614	0.862351	none
NCSTN	Nicastrin	Q92542		12.917	12.1551	16.2303	15.1959	14.9907	1.52802	1.13208	none
HSPH1	Heat shock protein 105 kDa	Q92598				15.3109	18.1145	17.6585	4.12984	2.17767	up
TBC1D5	TBC1 domain family member 5	Q92609	14.2996	15.6403	15.9866	16.7429	16.8571	16.224	-0.26649	0.200435	none
LARP4B	La-related protein 4B	Q92615	12.0713	13.9381	13.6542	14.6536	13.8865	15.9597	0.0107153	0.00457396	none
GCN1L1	Translational activator GCN1	Q92616	22.9842	24.2118	23.7822	24.3316	24.5516	24.733	-0.510042	0.551645	none
PXDN	Peroxidasin homolog	Q92626	18.2035	19.7643	19.1624	20.4996	20.5336	20.7434	0.0677446	0.0500576	none
ALG3	Dol-P-Man:Man(5)GlcNAc(2)-PP-Dol alpha-1,3-mannosyltransferase	Q92685	16.4881	17.9361	17.0541	18.2867	18.3955	18.7111	-0.214027	0.169435	none
HTRA1	Serine protease HTRA1	Q92743				18.6722	19.1355	18.9278	4.66014	2.38175	up
GGH	Gamma-glutamyl hydrolase	Q92820		17.0362	16.7023	20.0962	19.4724	19.3445	2.88705	0.903144	none
GLG1	Golgi apparatus protein 1	Q92896		14.1713	11.3854	19.2241	19.7201	19.6887	5.29742	2.57997	up
UPF1	Regulator of nonsense transcripts 1	Q92900	16.1421	16.7354	17.1592	17.4956	18.6514	18.1014	-0.121418	0.0863523	none
RAB8B	Ras-related protein Rab-8B	Q92930	14.2075	15.8438	15.2879	15.5328	15.5951	15.8746	-1.01871	1.22365	none
KHSRP	Far upstream element-binding protein 2	Q92945	11.1875		14.5755	17.1445	18.1641	17.5261	3.91898	1.4884	up
GCDH	Glutaryl-CoA dehydrogenase, mitochondrial	Q92947	17.2556	18.4531	18.7055	18.4772	18.667	19.3049	-0.828874	0.872558	none
TNPO1	Transportin-1	Q92973	14.2076		14.8038	16.7605	18.2487	18.0031	2.41327	1.01362	none
LPP	Lipoma-preferred partner	Q93052	15.8095	17.3039	16.9286	17.6632	17.9315	18.0039	-0.348327	0.374089	none
PRKCDBP	Protein kinase C delta-binding protein	Q969G5	16.3004	17.2184	17.4072	17.659	17.5362	17.8413	-0.825421	1.11216	none
YIPF5	Protein YIPF5;Protein YIPF	Q969M3		15.8949	15.6527	15.9685	16.797	16.9404	1.13916	0.248235	none
RPL36AL	60S ribosomal protein L36a-like;60S ribosomal protein L36a	Q969Q0	16.7494	16.4456	17.3305	17.2145	17.6918	17.9503	-0.74203	0.692278	none
NCLN	Nicalin	Q969V3	18.6416	20.1313	19.7883	20.8586	20.5082	20.8304	-0.263652	0.216546	none
ERGIC1	Endoplasmic reticulum-Golgi intermediate compartment protein 1	Q969X5	16.4385	17.5798	17.5519	17.7566	18.4146	18.661	-0.433328	0.465478	none
EXOC4	Exocyst complex component 4	Q96A65	14.7297		15.1182	15.683	15.8599	15.7071	0.734871	0.144688	none
RFT1	Protein RFT1 homolog	Q96AA3	14.5543	16.1314	15.7847	15.556	16.5452	16.5358	-0.840866	0.846158	none
FERMT2	Fermitin family homolog 2	Q96AC1		14.1809	14.0566	16.5405	17.5047	17.7118	2.18248	1.99095	up
PNPLA2	Patatin-like phospholipase domain-containing protein 2	Q96AD5		15.7272	13.525	15.6804	15.7663	16.0726	0.927516	0.287467	none
FUBP1	Far upstream element-binding protein 1	Q96AE4				17.6448	18.8601	18.6693	5.32731	2.51975	up
SLC25A46	Solute carrier family 25 member 46	Q96AG3	15.9177	16.9671	16.4734	16.5423	17.1864	17.3754	-0.955684	1.13982	none
LRRC59	Leucine-rich repeat-containing protein 59	Q96AG4		15.8805	17.8985	18.7014	18.1844	18.4475	1.61007	0.450906	none
FKBP10	Peptidyl-prolyl cis-trans isomerase FKBP10	Q96AY3				16.5021	17.8027	17.6357	3.77942	2.49799	up
SLC22A18	Solute carrier family 22 member 18	Q96BI1	14.7365	16.9379	16.1246	17.3422	17.5047	17.5371	-0.0237896	0.014398	none
TAMM41	Phosphatidate cytidylyltransferase, mitochondrial	Q96BW9	15.7006	16.1928	16.6078	16.745	16.2414	16.5295	-1.20819	1.44155	down
EFHD2	EF-hand domain-containing protein D2	Q96C19		13.0551		16.5582	16.8727	16.7579	2.99301	1.49301	up
ISOC1	Isochorismatase domain-containing protein 1	Q96CN7		11.782	8.99444	16.8894	17.1616	16.8455	4.75514	2.10991	up
TLCD1	Calfacilitin	Q96CP7	14.5512	15.3193	15.3343	15.9951	16.0636	15.9646	-0.62459	0.874657	none
SLC25A36	Solute carrier family 25 member 36	Q96CQ1		15.4105	15.4865	15.1189	16.1712	16.3307	0.227833	0.0599827	none
NMD3	60S ribosomal export protein NMD3	Q96D46	15.0893	16.304	16.8465	18.4117	17.0354	17.9166	0.164702	0.0823674	none
FAM120B	Constitutive coactivator of peroxisome proliferator-activated receptor gamma	Q96EK7	11.1752	15.261	14.9731	14.5904	15.6202	15.3546	-0.236588	0.0696293	none
ZNF503	Zinc finger protein 503;Zinc finger protein 703	Q96F45		12.5098	15.6975	15.2727	15.9538	16.261	1.19318	0.38737	none
EDC3	Enhancer of mRNA-decapping protein 3	Q96F86	16.053	16.9708	16.613	17.6966	17.6073	17.1146	-0.607939	0.660756	none
S100A16	Protein S100-A16	Q96FQ6	14.6048	16.4374	16.4236	17.1453	17.0472	17.2493	-0.231088	0.169435	none
FAHD2A	Fumarylacetoacetate hydrolase domain-containing protein 2A;Fumarylacetoacetate hydrolase domain-containing protein 2B	Q96GK7	15.7313	17.6955	17.3588	18.2028	17.8598	17.6401	-0.566621	0.454177	none
ZC3HAV1L	Zinc finger CCCH-type antiviral protein 1-like	Q96H79	17.6601	18.8297	18.8647	19.3123	19.3363	19.1983	-0.669737	0.839618	none
PDLIM5	PDZ and LIM domain protein 5	Q96HC4	18.2842	19.7013	19.4671	20.2973	20.2308	20.3904	-0.328224	0.327986	none
SUCLG2	Succinyl-CoA ligase [GDP-forming] subunit beta, mitochondrial	Q96I99	15.0112	16.7863	16.2991	16.581	16.3709	17.1172	-0.896715	0.878694	none
GMPPA	Mannose-1-phosphate guanyltransferase alpha	Q96IJ6	17.7216	19.2111	18.6311	18.9431	19.2825	19.2914	-0.849284	0.964726	none
ABHD14B	Alpha/beta hydrolase domain-containing protein 14B	Q96IU4		16.6427	16.2287	16.2552	16.6731	17.0264	0.371695	0.0763756	none
USMG5	Up-regulated during skeletal muscle growth protein 5	Q96IX5	18.2217	20.1664	19.9927	20.0983	20.5298	20.7979	-0.46868	0.34784	none
KIRREL	Kin of IRRE-like protein 1	Q96J84				16.4311	15.9649	15.9454	2.71624	1.73127	up
VPS39	Vam6/Vps39-like protein	Q96JC1		15.7897	15.8702	16.6071	16.5669	16.9603	0.562226	0.190924	none
CHAMP1	Chromosome alignment-maintaining phosphoprotein 1	Q96JM3	15.6831	16.991	16.929	17.7307	17.9124	18.0042	-0.186745	0.180566	none
PDLIM2	PDZ and LIM domain protein 2	Q96JY6	17.7924	19.3402	18.583	18.9605	19.361	19.5618	-0.774926	0.816744	none
ZFYVE19	Abscission/NoCut checkpoint regulator	Q96K21	14.8323	15.8718	15.7974	16.3477	16.7221	16.7255	-0.457358	0.634011	none
SLC35E1	Solute carrier family 35 member E1	Q96K37	17.0515	18.3635	17.3878	17.5638	18.7682	18.9628	-0.680109	0.520129	none
DHRS1	Dehydrogenase/reductase SDR family member 1	Q96LJ7	14.3277	16.0026	16.923	17.34	17.5528	18.1142	0.36488	0.206389	none
MBOAT7	Lysophospholipid acyltransferase 7	Q96N66	19.8186	21.1682	21.0423	21.2904	21.6137	21.7214	-0.58867	0.655392	none
SFXN2	Sideroflexin-2	Q96NB2	14.2691	16.3581	15.185	16.2811	15.8453	15.5328	-0.95872	0.732986	none
SERPINB12	Serpin B12	Q96P63	19.2167	21.6488	19.5593	22.1043	18.2536	18.4815	-2.01881	0.583055	none
RBM14	RNA-binding protein 14	Q96PK6	15.4448	16.7216	16.7704	17.1214	16.8088	17.2068	-0.812594	0.948243	none
SLC38A2	Sodium-coupled neutral amino acid transporter 2	Q96QD8				17.0543	17.1974	16.9334	3.66734	2.26473	up
VPS35	Vacuolar protein sorting-associated protein 35	Q96QK1		9.24205		15.1302	13.5451	15.3307	2.37197	0.912946	none
SNX18	Sorting nexin-18	Q96RF0	9.78233	13.2494	13.4714	15.7873	15.2441	15.5385	1.72346	0.857055	none
MED15	Mediator of RNA polymerase II transcription subunit 15	Q96RN5	14.939	17.5541	17.1745	17.3886	18.5924	18.4751	0.0520627	0.0249649	none
ERGIC2	Endoplasmic reticulum-Golgi intermediate compartment protein 2	Q96RQ1		14.6723	16.2348	16.2553	16.1197	16.2908	0.334848	0.104522	none
MCCC1	Methylcrotonoyl-CoA carboxylase subunit alpha, mitochondrial	Q96RQ3	23.9737	25.2173	25.1687	25.0615	25.4068	25.6996	-0.767826	0.7683	none
ERBB2IP	Protein LAP2	Q96RT1	18.6682	19.9996	19.6761	20.524	20.4033	20.6637	-0.394042	0.425697	none
C16orf13	UPF0585 protein C16orf13	Q96S19	12.9106	14.2623	13.959	15.8075	15.9975	15.5553	0.489661	0.574908	none
GPX7	Glutathione peroxidase 7	Q96SL4	15.6197	17.3774	17.2414	18.0024	17.9209	18.4173	-0.166982	0.119377	none
FAM129B	Niban-like protein 1	Q96TA1	14.3176	14.4673		17.0383	16.9394	16.6254	1.09959	0.91637	none
CNN2	Calponin;Calponin-2	Q99439	18.9131	20.0323	19.3207	20.2272	20.6317	20.7785	-0.347417	0.347686	none
NEU1	Sialidase-1	Q99519				16.0942	17.3308	17.046	3.84562	1.99546	up
VAT1	Synaptic vesicle membrane protein VAT-1 homolog	Q99536	19.9396	21.1158	20.8585	21.3084	21.6522	21.7018	-0.535666	0.655392	none
LGMN	Legumain	Q99538		13.9975	14.191	16.2288	16.0693	16.8342	1.85797	0.91266	none
PIK3R4	Phosphoinositide 3-kinase regulatory subunit 4	Q99570		13.5358	13.3896	14.6608	14.9516	14.606	-0.179032	0.154579	none
SERPINI1	Neuroserpin	Q99574				16.5713	17.6436	17.1666	3.64155	2.32926	up
DNAJC7	DnaJ homolog subfamily C member 7	Q99615	16.7052		15.6692	16.0106	16.9971	17.2718	0.982695	0.148013	none
PHB2	Prohibitin-2	Q99623	14.7283	16.384	15.687	17.7785	17.4445	17.7417	0.507215	0.505551	none
HSD17B10	3-hydroxyacyl-CoA dehydrogenase type-2	Q99714	12.3746	14.5714	14.2555	18.6434	17.3659	17.2836	2.45276	1.65933	up
HNRNPAB	Heterogeneous nuclear ribonucleoprotein A/B	Q99729	13.6281		15.3462	17.1882	18.2681	18.203	2.85742	1.02121	none
CCT7	T-complex protein 1 subunit eta	Q99832	16.7379	17.9084	18.7413	19.1472	19.6827	19.5144	0.143354	0.0900673	none
HIST1H2BN	Histone H2B;Histone H2B type 1-L;Histone H2B type 1-M;Histone H2B type 1-N;Histone H2B type 1-H;Histone H2B type 2-F;Histone H2B type 1-C/E/F/G/I;Histone H2B type 1-D;Histone H2B type F-S;Histone H2B type 1-K	Q99880	17.122	15.7096	18.0086	19.0354	18.5765	18.8719	0.379424	0.149243	none
SEMA3C	Semaphorin-3C	Q99985	12.704	12.1517	11.8673	21.0754	21.5609	21.7405	7.7	3.65849	up
GDF15	Growth/differentiation factor 15	Q99988		17.6211		21.6096	22.4262	22.6217	7.13841	1.65685	up
TUBA1C	Tubulin alpha-1C chain	Q9BQE3	22.9953	24.6625	24.2796	25.0734	25.3904	25.5785	-0.0146637	0.00826711	none
VIMP	Selenoprotein S	Q9BQE4	16.4825	16.8826	17.1464	17.6221	17.9116	18.1272	-0.472088	0.611677	none
TXNDC17	Thioredoxin domain-containing protein 17	Q9BRA2				16.8492	17.0128	17.5045	3.61682	2.08408	up
MXRA8	Matrix-remodeling-associated protein 8	Q9BRK3		13.4423		17.7177	19.0974	18.6776	4.53789	3.03693	up
SDF4	45 kDa calcium-binding protein	Q9BRK5		11.4973	9.02472	18.3828	20.0808	19.4901	7.12042	2.67501	up
PELO	Protein pelota homolog	Q9BRX2	15.8984	17.0805	17.0862	17.0303	18.3934	18.0845	-0.383617	0.30538	none
LXN	Latexin	Q9BS40	12.0524	14.1802	14.4969	17.519	13.9407	14.8414	0.249575	0.0599223	none
NTPCR	Cancer-related nucleoside-triphosphatase	Q9BSD7	19.3578	20.6427	20.2393	20.3566	20.5656	20.9993	-0.905965	1.02936	none
C19orf52	Uncharacterized protein C19orf52	Q9BSF4	12.4844	16.2163	14.6409	16.5335	15.919	15.7461	0.0207561	0.00676476	none
DCTN5	Dynactin subunit 5	Q9BTE1	15.6442	16.576	15.8999	16.6072		16.4776	-1.67586	0.975265	none
TMEM43	Transmembrane protein 43	Q9BTV4		15.5877		15.9982	16.3734	16.2926	1.36189	0.516031	none
FUCA2	Plasma alpha-L-fucosidase	Q9BTY2				18.1848	18.5612	18.4746	5.6921	3.80435	up
TUBB6	Tubulin beta-6 chain	Q9BUF5	22.0359	23.8487	23.5729	24.2565	24.6867	24.8253	0.035417	0.0220659	none
DERL1	Derlin-1	Q9BUN8	17.3326	18.7889	18.2856	18.9833	19.0807	18.8747	-0.66365	0.76718	none
MRI1	Methylthioribose-1-phosphate isomerase	Q9BV20	14.9555	15.1082	15.3723	15.9573	15.6432	16.0296	-0.82649	0.915401	none
DUSP23	Dual specificity protein phosphatase 23	Q9BVJ7	10.9169	15.7245	17.0406	16.498	17.5393	17.7278	1.08599	0.247814	none
ALG8	Probable dolichyl pyrophosphate Glc1Man9GlcNAc2 alpha-1,3-glucosyltransferase	Q9BVK2	15.8533	16.6697	16.4398	17.399	17.2235	17.5331	-0.471172	0.611677	none
SFXN3	Sideroflexin-3	Q9BWM7	20.9395	22.0838	21.8016	22.2233	22.3456	22.5959	-0.65254	0.799123	none
OSBPL11	Oxysterol-binding protein-related protein 11	Q9BXB4		15.4082	14.2622	16.6923	16.1968	16.4375	0.570706	0.428042	none
TMEM120A	Transmembrane protein 120A	Q9BXJ8	14.3346	14.7207	16.1049	16.4289	16.9712	17.0919	0.22045	0.134955	none
ANGPTL4	Angiopoietin-related protein 4	Q9BY76			14.585	19.0661	19.2557	19.8174	4.60322	2.70232	up
MRPL37	39S ribosomal protein L37, mitochondrial	Q9BZE1	15.4248	16.5725	15.9889	16.7533	16.3462	17.3396	-0.727326	0.717314	none
OSBPL8	Oxysterol-binding protein;Oxysterol-binding protein-related protein 8	Q9BZF1				14.1586	13.8945	13.9532	0.495216	0.171276	none
RAB34	Ras-related protein Rab-34	Q9BZG1	17.6324	18.1981	18.2216	18.557	18.7754	19.127	-0.698081	0.925601	none
ULBP2	NKG2D ligand 2;Retinoic acid early transcript 1L protein;Retinoic acid early transcript 1G protein	Q9BZM5				15.8469	18.3974	17.508	4.08062	1.5939	up
TRIM4	E3 ubiquitin-protein ligase TRIM4	Q9C037	15.9769	16.6089	17.9079	17.6524	17.4886	17.8576	-0.69808	0.576314	none
TNKS1BP1	182 kDa tankyrase-1-binding protein	Q9C0C2	15.8876	17.2784	16.5237	17.9743	18.5746	18.3274	0.20109	0.167331	none
NDEL1	Nuclear distribution protein nudE-like 1	Q9GZM8	13.5447	16.1326	15.4918	15.963	16.5967	17.0596	-0.0904079	0.045569	none
PDGFD	Platelet-derived growth factor D;Platelet-derived growth factor D, latent form;Platelet-derived growth factor D, receptor-binding form	Q9GZP0				15.197	14.6961	14.6383	1.53041	0.75879	none
SLIRP	SRA stem-loop-interacting RNA-binding protein, mitochondrial	Q9GZT3	14.5478	15.8082	16.7099	17.1652	17.1963	17.6845	0.107426	0.0641819	none
SRR	Serine racemase	Q9GZT4	17.6915	18.9703	18.753	19.4029	19.2316	19.4433	-0.611051	0.74307	none
TMEM126A	Transmembrane protein 126A	Q9H061	18.5607	19.777	19.5501	19.9093	20.2351	20.3736	-0.603555	0.755545	none
KLC2	Kinesin light chain 2	Q9H0B6	15.629	17.6765	17.6784	18.2078	18.6993	18.9137	0.0816433	0.0464454	none
SIK2	Serine/threonine-protein kinase SIK2	Q9H0K1	14.433	17.2898	16.8391	17.0931	17.9168	17.7518	-0.157245	0.0693413	none
RAB1B	Ras-related protein Rab-1B;Putative Ras-related protein Rab-1C	Q9H0U4	15.0747	12.988	13.4252	16.1052	15.279	16.2739	0.511928	0.16691	none
OSBPL5	Oxysterol-binding protein-related protein 5	Q9H0X9	14.8789	16.8305	16.0252	17.5869	17.037	17.536	-0.0750522	0.0455739	none
RNASE7	Ribonuclease 7	Q9H1E1	14.959	15.2277	17.2591	19.132			-1.42728	0.297701	none
ISCU	Iron-sulfur cluster assembly enzyme ISCU, mitochondrial	Q9H1K1	13.6006		14.3953	14.6523	15.4022	15.695	0.255757	0.0930607	none
SLC35B3	Adenosine 3-phospho 5-phosphosulfate transporter 2	Q9H1N7		14.6299		15.5135	15.0451	15.2659	0.892998	0.374089	none
SLC25A51	Solute carrier family 25 member 51	Q9H1U9	16.1246	17.2992	17.3609	17.4222	18.2158	18.5453	-0.393036	0.358294	none
EHD4	EH domain-containing protein 4	Q9H223	17.9364	19.2491	18.7728	19.4203	19.5836	19.795	-0.545844	0.654707	none
SLC25A32	Mitochondrial folate transporter/carrier	Q9H2D1	13.4038	16.6659	16.5897	17.2086	17.078	17.6338	0.180534	0.0652843	none
PARL	Presenilins-associated rhomboid-like protein, mitochondrial;P-beta	Q9H300	15.8476	18.0904	17.9547	17.9042	18.1	18.6635	-0.60752	0.428042	none
FOXP1	Forkhead box protein P1	Q9H334	13.2811	14.9273	15.5785	14.73	14.9194	15.7436	-1.05314	0.842471	none
TXNIP	Thioredoxin-interacting protein	Q9H3M7	16.9686	17.471	17.7313	17.6017	17.6536	18.1712	-1.09917	1.46329	down
UNC45A	Protein unc-45 homolog A	Q9H3U1	15.6888	17.5441	17.1448	18.198	18.7886	18.3863	0.133435	0.0900673	none
EHD1	EH domain-containing protein 1	Q9H4M9	17.3307	17.7402	17.7077	18.1424	18.5083	18.7758	-0.623616	0.799123	none
ALG2	Alpha-1,3/1,6-mannosyltransferase ALG2	Q9H553	16.8422	18.0743	17.5591	18.4142	18.5238	18.6882	-0.464489	0.56918	none
TFB2M	Dimethyladenosine transferase 2, mitochondrial	Q9H5Q4	17.5154	18.7027	18.4384	19.1387	19.0242	19.2368	-0.587822	0.751206	none
CDCP1	CUB domain-containing protein 1	Q9H5V8				17.5198	17.7684	17.3167	4.71732	3.48098	up
PEAK1	Pseudopodium-enriched atypical kinase 1	Q9H792	15.6647	18.6172	17.891	18.6902	18.8981	19.4562	0.0952614	0.0420498	none
SMYD3	Histone-lysine N-methyltransferase SMYD3	Q9H7B4			10.8074	15.5116	14.3858	14.3821	1.71991	0.920774	none
AAMDC	Mth938 domain-containing protein	Q9H7C9	14.3694	15.7312	16.6254	17.1817	17.3944	16.832	0.000475441	0.000362926	none
PTGES2	Prostaglandin E synthase 2;Prostaglandin E synthase 2 truncated form	Q9H7Z7	14.4221	15.7679	15.9458	17.0868	14.6643	16.5424	-0.84724	0.396917	none
ACAD9	Acyl-CoA dehydrogenase family member 9, mitochondrial	Q9H845	14.9487	17.2482	17.2203	18.0301	17.674	17.8414	-0.17251	0.0895184	none
NT5DC2	5-nucleotidase domain-containing protein 2	Q9H857	12.3272	14.7881	15.0143	16.3145	16.3767	15.9455	0.574162	0.347686	none
METTL7A	Methyltransferase-like protein 7A	Q9H8H3		10.4072		17.2673	17.4556	17.2153	3.56174	1.50311	up
SRD5A3	Polyprenol reductase	Q9H8P0	16.7291	17.7581	17.2124	18.1896	18.2587	18.4556	-0.449111	0.551107	none
SLC25A22	Mitochondrial glutamate carrier 1	Q9H936	20.2205	21.2326	21.2253	21.3004	21.9342	22.037	-0.581203	0.667797	none
SFXN1	Sideroflexin-1	Q9H9B4	20.6088	21.4653	21.5107	21.7775	21.9526	22.1022	-0.690724	0.92135	none
PLEKHA5	Pleckstrin homology domain-containing family A member 5	Q9HAU0	17.4365	18.9808	18.7658	19.2864	19.5617	19.7649	-0.356653	0.343263	none
RDH14	Retinol dehydrogenase 14	Q9HBH5	15.606	16.1568	16.1427	16.5539	17.111	16.6763	-0.732274	0.924052	none
TNS1	Tensin-1	Q9HBL0	16.7677	18.0437	17.9239	18.2305	18.2522	18.2769	-0.845289	1.09511	none
SLC38A10	Putative sodium-coupled neutral amino acid transporter 10	Q9HBR0	14.5196	15.2433	15.88	17.0114	18.0717	17.8698	0.890063	0.898502	none
SLC25A19	Mitochondrial thiamine pyrophosphate carrier	Q9HC21	17.0347	18.3062	17.8747	18.3859	18.5502	18.7103	-0.702619	0.898303	none
NEK6	Serine/threonine-protein kinase Nek6	Q9HC98	17.0633	17.9619	17.709	18.6579	18.6455	18.9702	-0.328939	0.400611	none
MCCC2	Methylcrotonoyl-CoA carboxylase beta chain, mitochondrial	Q9HCC0	17.5702	18.8919	19.0211	19.244	19.111	19.3509	-0.761048	0.865001	none
ATP13A1	Manganese-transporting ATPase 13A1	Q9HD20	16.1265	17.6565	17.4527	18.1323	18.0663	18.2738	-0.44947	0.486944	none
TM9SF3	Transmembrane 9 superfamily member 3	Q9HD45		15.275	15.9703	16.2532	17.2488	17.1999	0.97765	0.363604	none
ARFGAP3	ADP-ribosylation factor GTPase-activating protein 3	Q9NP61	14.7713	15.776	15.57	16.8657	16.2648	16.9657	-0.227958	0.19142	none
TIMMDC1	Complex I assembly factor TIMMDC1, mitochondrial	Q9NPL8	16.5283	17.6483	17.3432	18.3559	17.8562	17.665	-0.740499	0.770926	none
SEMA4B	Semaphorin-4B	Q9NPR2				18.8484	20.8856	20.3968	6.87515	3.27502	up
RTN4	Reticulon;Reticulon-4	Q9NQC3	14.4892	16.617	16.7834	18.0226	17.5971	18.503	0.529112	0.340184	none
PDLIM7	PDZ and LIM domain protein 7	Q9NR12	20.4397	21.3367	21.1984	21.5832	21.8719	21.8159	-0.67846	0.925204	none
MBNL1	Muscleblind-like protein 1	Q9NR56	20.0139	21.307	21.3512	22.1305	21.8779	22.1088	-0.299469	0.26192	none
PDGFC	Platelet-derived growth factor C;Platelet-derived growth factor C, latent form;Platelet-derived growth factor C, receptor-binding form	Q9NRA1		12.1761		15.0035	16.4099	14.9476	2.09807	1.77636	up
EIF4ENIF1	Eukaryotic translation initiation factor 4E transporter	Q9NRA8	15.4572	17.6352	17.6591	15.5858	17.3781	17.5577	-1.62528	0.921664	none
CTPS2	CTP synthase 2	Q9NRF8		16.5992		14.9707	15.553	16.6621	0.378974	0.0850004	none
ABCB10	ATP-binding cassette sub-family B member 10, mitochondrial	Q9NRK6	11.4306	14.4408	15.7745	15.1814	15.9442	16.6972	0.452599	0.135342	none
SERINC1	Serine incorporator 1	Q9NRX5				14.8998	14.9343	14.9836	1.36806	0.640602	none
AGPAT4	1-acyl-sn-glycerol-3-phosphate acyltransferase delta	Q9NRZ5	16.1784	17.4826	17.4597	17.3428	17.7724	17.6429	-0.987149	1.27983	none
AGPAT3	1-acyl-sn-glycerol-3-phosphate acyltransferase gamma	Q9NRZ7	17.0847	17.8392	17.4144	17.906	17.9908	18.3604	-0.874462	1.12928	none
IARS2	Isoleucine--tRNA ligase, mitochondrial	Q9NSE4	18.3223	19.4421	19.3201	19.6248	19.7747	20.0478	-0.698471	0.902394	none
SACM1L	Phosphatidylinositide phosphatase SAC1	Q9NTJ5		16.6278	16.2895	17.4893	17.5667	17.6618	1.23908	0.339799	none
DECR2	Peroxisomal 2,4-dienoyl-CoA reductase	Q9NUI1	18.9554	19.9327	19.7374	20.0633	20.5004	20.5663	-0.638142	0.848834	none
AGPAT5	1-acyl-sn-glycerol-3-phosphate acyltransferase epsilon	Q9NUQ2	15.8825	17.0286	16.915	16.157	17.216	17.1129	-1.32153	1.48481	down
ABCF3	ATP-binding cassette sub-family F member 3	Q9NUQ8	17.8894	18.9601	18.7938	19.3865	19.2122	19.3411	-0.730997	0.939282	none
ABCB8	ATP-binding cassette sub-family B member 8, mitochondrial	Q9NUT2	14.5205	10.2935	13.0557	15.4933	13.2965	11.6494	-0.724051	0.119746	none
SEPT11	Septin-11	Q9NVA2	12.1847	14.4978	16.64	18.6222	18.0803	17.9626	2.20204	0.903144	none
PARVA	Alpha-parvin	Q9NVD7	15.3145	17.3387	17.0724	17.5787	18.022	18.0983	-0.216621	0.144757	none
DNAJC11	DnaJ homolog subfamily C member 11	Q9NVH1	15.1185	17.2865	17.0246	18.5212	18.8234	18.4024	0.567041	0.446023	none
ATAD3A	ATPase family AAA domain-containing protein 3A	Q9NVI7	15.3572	17.4933	17.2236	17.6995	18.4563	18.3167	-0.0724386	0.0438952	none
ARL8B	ADP-ribosylation factor-like protein 8B	Q9NVJ2	16.7354	18.347	18.1865	19.4873	18.9392	19.1207	-0.0869953	0.0575841	none
RBM22	Pre-mRNA-splicing factor RBM22	Q9NW64	16.0123	16.0031	16.442	16.3036	16.8882	16.0022	-1.29787	1.27202	none
CCDC109B	Calcium uniporter regulatory subunit MCUb, mitochondrial	Q9NWR8				15.4005	15.1507	15.5974	2.41338	1.93908	up
SMPD4	Sphingomyelin phosphodiesterase 4	Q9NXE4	16.4357	18.2546	17.9815	18.6236	18.6171	18.8219	-0.390629	0.341741	none
TOR4A	Torsin-4A	Q9NXH8				15.1385	15.9565	15.5359	1.48145	0.898303	none
B3GNT2	N-acetyllactosaminide beta-1,3-N-acetylglucosaminyltransferase 2	Q9NY97				16.121	17.5443	17.0649	3.56943	2.33985	up
FKBP11	Peptidyl-prolyl cis-trans isomerase;Peptidyl-prolyl cis-trans isomerase FKBP11	Q9NYL4	16.47	18.8821	19.7244	20.2575	19.8446	19.4656	-0.0192973	0.00676476	none
NKIRAS2	NF-kappa-B inhibitor-interacting Ras-like protein 2	Q9NYR9	12.4569	14.264	14.417	15.5227	14.0251	15.6323	-0.251243	0.114019	none
TECR	Very-long-chain enoyl-CoA reductase	Q9NZ01	20.6948	21.5611	21.4563	21.8614	22.2799	22.6711	-0.400683	0.438438	none
CISD1	CDGSH iron-sulfur domain-containing protein 1	Q9NZ45			14.4717	16.9786	16.6392	17.3373	2.8069	1.03961	none
MTCH1	Mitochondrial carrier homolog 1	Q9NZJ7	18.4901	19.4175	19.8137	19.8447	19.954	20.3284	-0.679803	0.801353	none
EHD2	EH domain-containing protein 2	Q9NZN4	19.5707	20.7824	20.6254	21.2963	21.3953	21.4844	-0.392162	0.45111	none
CALML5	Calmodulin-like protein 5	Q9NZT1	18.9751	16.652	19.4574	19.4192	16.3425	15.9535	-2.62635	0.757538	none
LMCD1	LIM and cysteine-rich domains protein 1	Q9NZU5	20.6658	22.23	21.9211	22.6247	22.4661	22.5283	-0.502945	0.471729	none
HACD3	Very-long-chain (3R)-3-hydroxyacyl-CoA dehydratase 3	Q9P035		14.9094	14.5659	16.6492	16.1289	16.066	0.592055	0.472909	none
VAPA	Vesicle-associated membrane protein-associated protein A	Q9P0L0	12.1315	14.4779		17.271	16.5547	18.1933	3.24786	1.28448	none
MRPL27	39S ribosomal protein L27, mitochondrial	Q9P0M9			16.8727	16.8297	16.5214	16.5906	0.835918	0.247814	none
ORMDL1	ORM1-like protein 1;ORM1-like protein 2	Q9P0S3	16.6593	17.9907	17.7396	17.9989	18.0263	18.3862	-0.847302	1.04975	none
SH3BP4	SH3 domain-binding protein 4	Q9P0V3	15.6721	17.6261	16.9508	17.7439	18.9084	18.413	0.0735217	0.0440146	none
RCC2	Protein RCC2	Q9P258	12.1283	13.1184	13.7617	15.4823	15.2825	15.6277	0.865285	0.972062	none
ARMCX1	Armadillo repeat-containing X-linked protein 1	Q9P291		13.2926	13.0554	14.8306	14.205	16.2743	1.303	0.622026	none
CHPF2	Chondroitin sulfate glucuronyltransferase	Q9P2E5	13.4579	15.0495	16.1199	15.6441	15.0588	16.8207	-0.613055	0.299074	none
RRBP1	Ribosome-binding protein 1	Q9P2E9	19.9654	17.2753	20.1957	21.3574	21.4125	21.3344	0.781469	0.261098	none
LARS	Leucine--tRNA ligase, cytoplasmic	Q9P2J5		15.6205	15.9117	15.8509	16.3054	17.2105	0.337378	0.10282	none
FRMD4A	FERM domain-containing protein 4A	Q9P2Q2	15.1784	15.7289	15.3745	15.8804	16.1268	16.8446	-0.69321	0.717314	none
ANKFY1	Rabankyrin-5	Q9P2R3	15.1225	17.1332	17.0701	18.1795	18.0847	18.0367	0.115493	0.0706415	none
SUCLA2	Succinyl-CoA ligase [ADP-forming] subunit beta, mitochondrial	Q9P2R7	16.3999	17.9421	17.654	17.0876	18.3474	17.9688	-1.05896	0.962349	none
MRC2	C-type mannose receptor 2	Q9UBG0				16.7621	16.8882	15.7293	2.78411	2.14256	up
DHCR7	7-dehydrocholesterol reductase	Q9UBM7	19.5582	20.6948	20.1222	20.9102	20.7621	21.088	-0.666567	0.787599	none
DKK3	Dickkopf-related protein 3	Q9UBP4				18.0212	19.9014	19.6637	5.85297	3.27502	up
DNAJB11	DnaJ homolog subfamily B member 11	Q9UBS4	16.1174	16.9268	16.2841	19.1415	20.2722	19.9911	1.85272	1.89328	up
DKK2	Dickkopf-related protein 2;Dickkopf-related protein 1	Q9UBU2				18.2692	18.6827	19.2568	4.29687	3.03693	up
SLC25A10	Mitochondrial dicarboxylate carrier	Q9UBX3	14.5364	15.9915	15.9319	16.3671	18.4475	18.0172	0.57618	0.333963	none
DNAJB4	DnaJ homolog subfamily B member 4	Q9UDY4	15.7946	15.8247	17.0668	17.5655	17.478	17.9849	-0.0835906	0.0509552	none
STK39	STE20/SPS1-related proline-alanine-rich protein kinase	Q9UEW8	16.7738	17.4452	17.6318	17.1658	18.3923	18.5557	-0.762465	0.698469	none
PISD	Phosphatidylserine decarboxylase proenzyme;Phosphatidylserine decarboxylase alpha chain;Phosphatidylserine decarboxylase beta chain	Q9UG56	16.3736	17.5902	17.2609	17.9602	17.9602	18.2772	-0.533451	0.676966	none
ABCF2	ATP-binding cassette sub-family F member 2	Q9UG63	15.2824	17.2985	16.2472	18.8767	18.7675	18.3204	0.843859	0.698469	none
TES	Testin	Q9UGI8	19.6675	20.784	20.626	21.2442	21.0925	21.1833	-0.645181	0.806183	none
ARMCX3	Armadillo repeat-containing X-linked protein 3	Q9UH62	16.9509	18.24	17.6932	18.8282	18.9997	19.3198	-0.0867325	0.0707677	none
LIMA1	LIM domain and actin-binding protein 1	Q9UHB6	18.5327	19.8338	19.6004	20.6826	20.6044	20.7438	-0.121987	0.10282	none
CHORDC1	Cysteine and histidine-rich domain-containing protein 1	Q9UHD1	11.4321	13.5371	13.9928	15.6302	17.4883	17.3547	2.24544	1.38675	up
SEPT9	Septin-9	Q9UHD8	15.7983	17.2295	17.5184	18.4936	18.975	18.9441	0.430384	0.420266	none
EIF2B4	Translation initiation factor eIF-2B subunit delta	Q9UI10	16.0645	17.2954	17.2493	17.3216	17.1998	17.7382	-0.98431	1.23179	none
GNPTG	N-acetylglucosamine-1-phosphotransferase subunit gamma	Q9UJJ9				16.6121	18.126	17.5705	3.90277	3.0364	up
SLC25A13	Calcium-binding mitochondrial carrier protein Aralar2	Q9UJS0	18.3666	19.4541	19.3043	19.6555	19.9085	20.049	-0.655665	0.874657	none
DCTN4	Dynactin subunit 4	Q9UJW0	16.3261	17.5804	17.3908	18.6733	17.5892	17.9901	-0.542133	0.437787	none
HSPB8	Heat shock protein beta-8	Q9UJY1	15.7245	16.6887	16.7551	17.3656	16.9186	17.2363	-0.756711	0.915401	none
C14orf1	Probable ergosterol biosynthetic protein 28	Q9UKR5	17.0578	17.9754	17.9218	18.2788	18.1194	18.3742	-0.909162	1.27202	none
SLC39A10	Zinc transporter ZIP10	Q9ULF5				18.1341	18.9645	19.0867	5.16268	3.04261	up
TMCO1	Transmembrane and coiled-coil domain-containing protein 1	Q9UM00		15.4529		16.1486	16.5341	16.9124	1.96141	0.778867	none
DDX19A	ATP-dependent RNA helicase DDX19B	Q9UMR2	17.2326	18.8347	18.8336	19.2453	19.6612	19.9461	-0.184116	0.132438	none
VPS4A	Vacuolar protein sorting-associated protein 4A	Q9UN37	17.4686	19.8328	18.5423	20.0953	20.1632	20.5181	0.150136	0.0755845	none
SNX6	Sorting nexin-6;Sorting nexin-6, N-terminally processed	Q9UNH7	16.1181	17.0275	17.8261	17.4526	18.4464	18.4855	-0.388223	0.293325	none
PROCR	Endothelial protein C receptor	Q9UNN8				19.8495	20.1814	19.6955	6.31352	3.10597	up
MINPP1	Multiple inositol polyphosphate phosphatase 1	Q9UNW1				17.1347	18.4661	18.1383	4.63142	3.28418	up
MACF1	Microtubule-actin cross-linking factor 1, isoforms 1/2/3/5	Q9UPN3	13.8835	15.3509	14.9798	16.3995	17.7483	16.2978	0.509973	0.348452	none
TRIM33	E3 ubiquitin-protein ligase TRIM33	Q9UPN9	17.7791	19.1163	19.0855	19.2939	19.4693	19.6221	-0.695419	0.83571	none
TNRC6B	Trinucleotide repeat-containing gene 6B protein	Q9UPQ9	16.0048	17.7908	17.4176	18.392	17.9785	18.4525	-0.325918	0.254068	none
TBC1D2B	TBC1 domain family member 2B	Q9UPU7	17.251	18.4217	18.1895	18.6814	18.6447	18.8785	-0.727987	0.941688	none
PA2G4	Proliferation-associated protein 2G4	Q9UQ80	14.9266	13.5452	15.3737	18.6826	18.7794	17.9586	2.32855	1.33275	up
GNE	Bifunctional UDP-N-acetylglucosamine 2-epimerase/N-acetylmannosamine kinase;UDP-N-acetylglucosamine 2-epimerase (hydrolyzing);N-acetylmannosamine kinase	Q9Y223	13.9045	15.3283	15.622	15.3644	16.223	16.0954	-0.631504	0.640448	none
RUVBL2	RuvB-like 2	Q9Y230				15.1929	14.2992	14.804	1.12704	0.460338	none
HIGD1A	HIG1 domain family member 1A, mitochondrial;HIG1 domain family member 1C	Q9Y241	17.6129	17.915	18.3416	17.8335	18.2703	18.3748	-1.30427	1.76336	down
PLAA	Phospholipase A-2-activating protein	Q9Y263	14.6637	16.6369	16.9035	17.2799	17.9698	18.0644	0.15407	0.0860685	none
RUVBL1	RuvB-like 1	Q9Y265				16.2321	17.3744	17.2254	3.02638	1.9153	up
NUDC	Nuclear migration protein nudC	Q9Y266	17.6777	18.2486	17.8685	19.3377	20.1225	19.8724	0.35573	0.363604	none
VDAC3	Voltage-dependent anion-selective channel protein 3	Q9Y277		16.5338	16.2566	16.653	17.0971	16.8869	0.27576	0.075516	none
FARSA	Phenylalanine--tRNA ligase alpha subunit	Q9Y285	17.6682	19.031	18.092	19.4255	19.3429	19.6146	-0.299346	0.252869	none
EXOC6B	Exocyst complex component 6B	Q9Y2D4		15.6721	14.9457	16.9743	16.4146	17.1564	0.921596	0.500326	none
AKAP2	A-kinase anchor protein 2	Q9Y2D5	15.5077	15.8961	16.4667	17.9843	17.321	17.3857	0.0684643	0.0457461	none
WDR37	WD repeat-containing protein 37	Q9Y2I8	15.1875	16.6985	16.3441	16.7461	16.8561	17.1191	-0.719587	0.874657	none
AMOTL2	Angiomotin-like protein 2	Q9Y2J4		13.6471	13.9157	13.4732	14.1337	14.9218	-0.512599	0.334461	none
SIK3	Serine/threonine-protein kinase SIK3	Q9Y2K2	17.0731	19.2279	18.6086	19.1915	19.296	19.3703	-0.526645	0.417874	none
GSTK1	Glutathione S-transferase kappa 1	Q9Y2Q3	17.6815	19.4279	19.3997	19.2494	19.5575	19.7787	-0.806608	0.7683	none
AP3M1	AP-3 complex subunit mu-1;AP-3 complex subunit mu-2	Q9Y2T2		15.6856	15.3781	15.6219	16.2091	16.814	0.459806	0.132438	none
ACOT9	Acyl-coenzyme A thioesterase 9, mitochondrial	Q9Y305	19.631	20.7946	20.7332	21.1191	21.0536	21.3678	-0.665267	0.806183	none
DERA	Deoxyribose-phosphate aldolase	Q9Y315		14.7083	14.3275	15.555	15.2023	14.9267	0.18316	0.0652203	none
SH3GLB1	Endophilin-B1	Q9Y371	14.1026		16.2706	16.5847	15.6837	16.1383	0.429911	0.0997405	none
LUC7L2	Putative RNA-binding protein Luc7-like 2	Q9Y383	16.1577	17.6903	17.6199	18.6682	19.4019	19.1686	0.405059	0.388298	none
DHRS7	Dehydrogenase/reductase SDR family member 7	Q9Y394	15.9396	13.3922	14.8435	17.6007	17.2648	17.4632	1.19682	0.48565	none
SBDS	Ribosome maturation protein SBDS	Q9Y3A5	14.9899	15.5235	14.8289	16.9083	16.8251	14.3083	-0.665403	0.233677	none
STRAP	Serine-threonine kinase receptor-associated protein	Q9Y3F4	11.7504	11.635		17.5881	17.3251	17.072	3.62831	2.72775	up
RTCB	tRNA-splicing ligase RtcB homolog	Q9Y3I0	16.6837	17.9898	18.3054	18.7702	18.6309	18.9809	-0.381242	0.361515	none
STARD13	StAR-related lipid transfer protein 13	Q9Y3M8	15.0608	17.0926	16.7835	17.0457	17.4717	18.2158	-0.279412	0.169216	none
RPL36	60S ribosomal protein L36	Q9Y3U8	13.1574	17.2931	18.1711	18.6511	19.2931	19.2533	1.29463	0.409044	none
SAMHD1	Deoxynucleoside triphosphate triphosphohydrolase SAMHD1	Q9Y3Z3	18.5753	19.4705	19.4717	19.7809	20.2674	20.5461	-0.452225	0.538635	none
TLN1	Talin-1	Q9Y490	18.3	15.6459	15.1675	19.8218	21.1337	21.0041	2.82515	0.974606	none
LOXL2	Lysyl oxidase homolog 2	Q9Y4K0			9.75582	19.5	20.1069	20.0786	6.39602	2.23168	up
HYOU1	Hypoxia up-regulated protein 1	Q9Y4L1	15.0874	17.3566	14.4547	18.3038	20.2448	19.4788	2.18525	0.945389	none
TELO2	Telomere length regulation protein TEL2 homolog	Q9Y4R8		15.4269	15.4236	15.4866	16.3272	16.4909	0.594326	0.158203	none
AFG3L2	AFG3-like protein 2	Q9Y4W6	17.7249	19.0518	18.8937	19.6086	19.5553	19.7935	-0.399738	0.44658	none
RNF114	E3 ubiquitin-protein ligase RNF114	Q9Y508	17.2137	18.2997	17.8855	19.0701	19.1317	19.1566	-0.185101	0.184758	none
PRRC2C	Protein PRRC2C	Q9Y520	16.265	17.44	17.2614	18.1089	18.1591	18.2492	-0.34161	0.420616	none
PPME1	Protein phosphatase methylesterase 1	Q9Y570		14.2076	14.3944	15.9156	15.8987	16.8414	1.14018	0.806183	none
SRPRB	Signal recognition particle receptor subunit beta	Q9Y5M8	17.5661	18.6205	18.5904	19.5869	19.7394	19.9305	-0.00135173	0.00134504	none
GMPPB	Mannose-1-phosphate guanyltransferase beta	Q9Y5P6	17.1524	18.3874	18.4016	18.5982	19.0001	18.8907	-0.66062	0.835225	none
FADS3	Fatty acid desaturase 3	Q9Y5Q0	16.5853	17.915	17.5011	18.3199	18.0705	18.3721	-0.600979	0.711884	none
MAGED1	Melanoma-associated antigen D1	Q9Y5V3	15.8684	17.24	16.7834	17.3463	17.5484	17.7776	-0.608417	0.755545	none
SNX8	Sorting nexin-8	Q9Y5X2	16.7997	18.3373	18.1491	18.1588	18.5337	18.985	-0.718449	0.747057	none
FHOD1	FH1/FH2 domain-containing protein 1	Q9Y613	14.7864	16.6828	15.9261	17.0616	16.8389	17.7528	-0.131319	0.0787206	none
NCOR2	Nuclear receptor corepressor 2	Q9Y618	17.489	18.9862	18.5236	19.0807	19.2213	19.459	-0.581115	0.655392	none
SLC25A15	Mitochondrial ornithine transporter 1	Q9Y619	18.351	19.3716	19.4354	19.9918	19.7913	19.8758	-0.652618	0.823445	none
ALG5	Dolichyl-phosphate beta-glucosyltransferase	Q9Y673	16.7928	17.8381	18.1584	17.7618	17.9094	18.0643	-1.20691	1.59564	down
COPG1	Coatomer subunit gamma-1	Q9Y678	15.0413	16.3156	16.0979	17.803	18.976	19.1755	1.30272	1.23261	none
AUP1	Ancient ubiquitous protein 1	Q9Y679	15.3966	15.9573	16.1913	16.8083	15.4535	16.2471	-1.23196	0.991978	none
CLIC4	Chloride intracellular channel protein 4	Q9Y696		15.3766	15.2632	16.8969	17.8718	17.8132	1.91094	0.834381	none
NFS1	Cysteine desulfurase, mitochondrial	Q9Y697	15.0297	15.5203	15.2736	15.2848	16.1982	16.2016	-0.935977	0.991978	none
EMILIN1	EMILIN-1	Q9Y6C2		14.1725	15.3627	20.1172	19.5402	19.8058	5.09313	1.77636	up
MTCH2	Mitochondrial carrier homolog 2	Q9Y6C9	18.9247	19.8191	19.2671	20.3152	20.1939	20.3681	-0.518462	0.632804	none
ARFGEF2	Brefeldin A-inhibited guanine nucleotide-exchange protein 2	Q9Y6D5		18.0585	19.4464	20.436	21.1141	20.5924	3.10454	0.548291	none
CEPT1	Choline/ethanolaminephosphotransferase 1	Q9Y6K0	16.3034	18.5596	17.8253	18.6607	19.0888	19.2599	-0.0791278	0.045569	none
SQRDL	Sulfide:quinone oxidoreductase, mitochondrial	Q9Y6N5	22.1718	23.5122	23.2	23.7054	23.9066	24.091	-0.465516	0.472683	none
NCOA3	Nuclear receptor coactivator 3	Q9Y6Q9	16.5945	18.7502	18.516	18.6581	19.0978	19.2315	-0.474886	0.341741	none

## Sheet: Supplementary Fig. 12c
Gene	Protein names	Representative ID	LFQ intensity uncat_1	LFQ intensity uncat_2	LFQ intensity uncat_3	LFQ intensity cat_1	LFQ intensity cat_2	LFQ intensity cat_3	logFC_uncat_cat	p.adj.mod_uncat_cat	change_uncat_cat
TPM3		A0A087WWU8	18.4433	19.3036		17.5147	17.2586	17.8283	0.928237	0.20735	none
HLA-A		A0A0G2JPD3	15.2804			16.0786	15.3536	15.8867	1.81275	1.95947	up
HLA-C		A0A1W2PR11	16.1808	16.1422	16.1408	15.3341	14.8826		-0.995797	0.78253	none
UBA6	Ubiquitin-like modifier-activating enzyme 6	A0AVT1	16.0559	15.8013	15.9271	15.2885			-1.13759	0.973151	none
ESYT2	Extended synaptotagmin-2	A0FGR8	17.7467	17.6146	17.7365	16.9669	16.7108	17.267	-0.0917439	0.156242	none
ILVBL	Acetolactate synthase-like protein	A1L0T0	16.8843	17.292	17.1258	16.4631	16.0829	16.4645	-0.13686	0.226893	none
TCAF2	TRPM8 channel-associated factor 2	A6NFQ2	17.0754	17.1091	17.1048	17.7749	17.6881	17.8972	1.31576	2.74964	up
FBLN1	Fibulin-1	B1AHL2	18.9332	19.5094	19.5684	18.8422	17.75	17.8855	-0.551715	0.61653	none
CAPZB		B1AK87	19.2198	18.975	19.2961	18.773	18.4255	18.7766	0.118718	0.253733	none
KIF2A	Kinesin-like protein KIF2A	O00139	16.4634	16.483	16.2494				-2.3156	2.74964	down
TK2	Thymidine kinase 2, mitochondrial	O00142	15.5519	15.7711	15.5718		14.7954	14.7621	-0.513764	0.58873	none
ACOT7	Cytosolic acyl coenzyme A thioester hydrolase	O00154	18.9557	19.0988	19.1432	17.6536	16.5727		-2.04588	1.26148	none
MYO1C	Unconventional myosin-Ic	O00159	20.081	20.1435	20.1284	19.7231	19.2118	19.6841	0.0449801	0.0690345	none
AIP	AH receptor-interacting protein	O00170			16.4444				-0.969071	0.556388	none
AP3B1	AP-3 complex subunit beta-1	O00203	19.09	19.1296	19.047	18.7406	18.4779	18.995	0.272577	0.586997	none
PSMD11	26S proteasome non-ATPase regulatory subunit 11	O00231	18.6615	18.738	18.734	17.3188	16.3898	17.3738	-1.05683	1.57718	down
DFFA	DNA fragmentation factor subunit alpha	O00273	16.0354	16.462	16.3213	14.2139		11.6858	-2.07043	1.00819	none
CLIC1	Chloride intracellular channel protein 1	O00299	21.0198	21.1307	21.0673	19.6941	19.2594	19.9486	-0.816904	1.59855	none
EIF3F	Eukaryotic translation initiation factor 3 subunit F	O00303	17.8548	17.7538	17.4633		15.7974	16.1613	-1.4359	1.51323	down
MATN2	Matrilin-2	O00339	18.1653	18.1958	18.0109	17.2262	17.0369	17.1927	-0.346301	0.936511	none
QSOX1	Sulfhydryl oxidase 1	O00391	21.5806	21.7733	21.8285	20.3131	19.6792	19.7636	-1.18688	2.1007	down
IPO5	Importin-5	O00410	18.937	19.0736	19.0636	18.4055	17.6007	18.3396	-0.283925	0.440669	none
DNM1L	Dynamin-1-like protein	O00429	18.2178	18.0095	17.7451	17.5251	16.0724	17.0602	-0.474877	0.479151	none
PIK3R2	Phosphatidylinositol 3-kinase regulatory subunit beta	O00459			15.0898	18.6814	18.7272	18.7935	4.83233	3.43452	up
AGRN	Agrin;Agrin N-terminal 110 kDa subunit;Agrin C-terminal 110 kDa subunit;Agrin C-terminal 90 kDa fragment;Agrin C-terminal 22 kDa fragment	O00468	18.3472	18.1253	18.3379	15.5379		15.8676	-2.53239	1.98404	down
SDCBP	Syntenin-1	O00560	20.9155	20.8911	21.1145	19.1133	18.5992	18.7306	-1.53626	2.72191	down
NOP56	Nucleolar protein 56	O00567	20.1231	19.2717	19.2804	18.5759	18.457	19.082	-0.229585	0.255587	none
DDX3X	ATP-dependent RNA helicase DDX3X	O00571	19.5334	19.7881	19.6834	19.5875	19.4042	19.6909	0.514724	1.25165	none
RNASET2	Ribonuclease T2	O00584	18.5156	18.6285	18.6009	17.0117	14.7358	15.5141	-2.19511	1.64498	down
PODXL	Podocalyxin	O00592	18.8978	19.1845	17.4949				-4.44455	2.67532	down
CYR61	Protein CYR61	O00622	20.1773	20.0469	19.9276	19.0234	18.6954	18.8003	-0.587243	1.55602	none
MAN2B1	Lysosomal alpha-mannosidase;Lysosomal alpha-mannosidase A peptide;Lysosomal alpha-mannosidase B peptide;Lysosomal alpha-mannosidase C peptide;Lysosomal alpha-mannosidase D peptide;Lysosomal alpha-mannosidase E peptide	O00754	16.623	16.8279	16.7691			11.5649	-3.18149	1.91934	down
ACACB	Acetyl-CoA carboxylase 2;Biotin carboxylase	O00763	21.8858	21.9908	21.9521	22.0648	21.7911	21.5122	0.466186	0.974432	none
ISLR	Immunoglobulin superfamily containing leucine-rich repeat protein	O14498		13.6695	13.1057	18.0243	17.9443	18.0057	5.03511	3.72215	up
HSPB6	Heat shock protein beta-6	O14558	20.12	20.0487	20.0982	19.1382	18.957	19.5355	-0.256586	0.506348	none
AP3D1	AP-3 complex subunit delta-1	O14617	20.7989	20.8707	20.7565	19.723	19.1599	20.4247	-0.417763	0.471514	none
TOR1B	Torsin-1B	O14657	17.4509	17.5927	17.4368	14.3766	14.171	14.0746	-2.65746	3.56616	down
ADAM10	Disintegrin and metalloproteinase domain-containing protein 10	O14672	19.8692	19.8773	20.2847	18.2018	18.2184	18.1684	-1.19183	2.3551	down
CDIPT	CDP-diacylglycerol--inositol 3-phosphatidyltransferase	O14735	16.8572	16.6178	15.5189	15.3784	12.9073	16.169	-0.87796	0.342931	none
TPP1	Tripeptidyl-peptidase 1	O14773	22.7755	23.0387	22.8567	20.8672	20.0332	19.9462	-1.98634	2.39907	down
TCERG1	Transcription elongation regulator 1	O14776	17.4782	17.6194	17.8113			15.9275	-2.25393	1.71938	down
NRP1	Neuropilin-1	O14786	19.5017	19.2839	18.8469	25.5674	25.1667	25.0641	6.67554	4.27087	up
PSMA7	Proteasome subunit alpha type-7;Proteasome subunit alpha type-7-like	O14818	19.9606	19.9285	19.9408	18.6408	18.3989	18.3918	-0.84257	2.18575	none
MGST3	Microsomal glutathione S-transferase 3	O14880	19.741	20.0645	20.1578	19.2882	18.7582	19.5348	-0.171478	0.22431	none
XPO1	Exportin-1	O14980	18.5983	18.5737	18.6884	17.3049	17.3385	17.3079	-0.678638	1.86361	none
ARPC2	Actin-related protein 2/3 complex subunit 2	O15144	17.6763	17.1339	17.5775	17.0408	16.2116	16.4642	-0.261433	0.391077	none
ARPC3	Actin-related protein 2/3 complex subunit 3	O15145	17.6104	17.1896	17.7069	16.7402	16.2443	17.3798	-0.0876783	0.0776017	none
PFDN6	Prefoldin subunit 6	O15212	16.9075	16.6964	16.872	11.632	14.253	15.3216	-2.47085	1.02381	none
SURF4	Surfeit locus protein 4	O15260	17.4626	17.1809	17.578	16.6978	15.8955	17.1645	-0.193656	0.189876	none
PPM1G	Protein phosphatase 1G	O15355	17.5308	18.0752	17.2202	15.342	15.6026	15.5127	-1.4968	1.94008	down
SLC16A3	Monocarboxylate transporter 4	O15427	17.9106	17.47	16.8792	18.726		18.3076	0.260754	0.0550623	none
ABCC4	Multidrug resistance-associated protein 4	O15439				15.5541	13.7966		0.133867	0.0519658	none
DHX15	Pre-mRNA-splicing factor ATP-dependent RNA helicase DHX15	O43143	16.4011	16.5211	16.5518	16.216	15.199		-0.609542	0.494029	none
PHGDH	D-3-phosphoglycerate dehydrogenase	O43175	19.1841	19.2275	19.1043	18.6076	18.1422	18.9498	0.0186652	0.0225852	none
PSMD3	26S proteasome non-ATPase regulatory subunit 3	O43242	17.5221	17.4933	17.6288	16.937		16.7379	-1.19975	0.482742	none
TGFB1I1	Transforming growth factor beta-1-induced transcript 1 protein	O43294	16.7073	16.7205	16.8445	15.9362	15.9146		-0.771682	0.593639	none
HNRNPR	Heterogeneous nuclear ribonucleoprotein R	O43390	17.8012	17.2109	18.6658	13.9241	15.1275	14.2312	-2.84162	2.1014	down
COCH	Cochlin	O43405	21.6584	21.6455	21.7118	20.6157	20.1814	20.0021	-0.783919	1.63243	none
AKR7A2	Aflatoxin B1 aldehyde reductase member 2	O43488	17.535	16.9814	17.5448	16.1994	15.9177	16.5232	-0.513301	0.92922	none
TGOLN2	Trans-Golgi network integral membrane protein 2	O43493	23.0858	22.1482	22.1479	17.777	17.2491	17.5468	-4.31197	3.43452	down
B4GAT1	Beta-1,4-glucuronyltransferase 1	O43505	18.3718	18.3456	18.4147				-3.52756	2.93712	down
DENR	Density-regulated protein	O43583	17.3159	17.1067	17.6976	15.1683		16.254	-1.61727	1.17597	none
XPOT	Exportin-T	O43592	16.1246	17.5061	17.2819	15.8544		14.6287	-1.76301	1.01014	none
DNPH1	2-deoxynucleoside 5-phosphate N-hydrolase 1	O43598	16.2608	16.2058	16.1139	13.6843		13.3714	-2.50617	2.31893	down
ACTN4	Alpha-actinin-4	O43707	21.5657	21.4043	21.3987	20.252	19.4107	20.0265	-0.936877	1.66824	none
NARS	Asparagine--tRNA ligase, cytoplasmic	O43776	19.7554	19.8236	19.7101	18.5298	14.5538	18.7888	-1.839	0.633189	none
MYO1B	Unconventional myosin-Ib	O43795	19.6287	19.6464	19.6715	19.2309	18.6875	19.2062	0.0163958	0.0235446	none
IDH3B	Isocitrate dehydrogenase [NAD] subunit, mitochondrial;Isocitrate dehydrogenase [NAD] subunit beta, mitochondrial	O43837	17.1516	17.2878	16.7636	17.05	17.0001	17.3668	0.697434	1.2576	none
NRD1	Nardilysin	O43847	15.4888						-0.0749464	0.0616493	none
PCDH7	Protocadherin-7	O60245	15.9328	16.3843	16.3354	17.7118	17.0346	16.8515	1.61019	2.16716	up
SPAG9	C-Jun-amino-terminal kinase-interacting protein 4	O60271	15.5144	15.1768	15.5875	16.2736			-0.118396	0.0472221	none
OPA1	Dynamin-like 120 kDa protein, mitochondrial;Dynamin-like 120 kDa protein, form S1	O60313	15.992	16.0094	15.6365	15.3556	15.0973	15.7027	0.134767	0.188267	none
PCDHGA12	Protocadherin gamma-A12;Protocadherin gamma-A1;Protocadherin gamma-A2;Protocadherin gamma-A3;Protocadherin gamma-A8;Protocadherin gamma-A9	O60330	15.2005	15.4891		16.3443	16.3667	16.3259	1.86233	2.3551	up
DFNA5	Non-syndromic hearing impairment protein 5	O60443	16.2256			15.4286		15.4464	0.86425	0.371079	none
NRP2	Neuropilin-2	O60462	16.9413	16.9763		19.9693	19.2303	19.5625	3.99109	2.17407	up
ACSL4	Long-chain-fatty-acid--CoA ligase 4	O60488	17.2538	17.4855		16.895	16.0684	17.0498	0.742776	0.338922	none
SYNCRIP	Heterogeneous nuclear ribonucleoprotein Q	O60506	20.1457	20.1056	20.2651	18.2417	18.3113	17.6745	-1.47324	2.31321	down
B4GALT4	Beta-1,4-galactosyltransferase 4;N-acetyllactosamine synthase;Lactotriaosylceramide beta-1,4-galactosyltransferase	O60513		17.8358	17.7625				-2.41039	1.06719	none
PLOD3	Procollagen-lysine,2-oxoglutarate 5-dioxygenase 3	O60568	18.7272	19.1589	19.4033	17.7566	17.6583	17.5018	-0.834015	1.48431	none
DIAPH1	Protein diaphanous homolog 1	O60610	15.9699	16.0275	15.9739	15.2423		15.4505	-0.373285	0.445927	none
PLIN3	Perilipin-3	O60664	20.6494	20.6768	20.7387	19.3438	18.609	19.3579	-0.96143	1.71938	none
JAK2	Tyrosine-protein kinase JAK2	O60674	11.3474	12.475	12.3103	15.9583	15.9572	16.4285	4.69908	3.23678	up
UGDH	UDP-glucose 6-dehydrogenase	O60701	20.861	20.9567	20.9298	20.3889	20.2092	20.6286	0.113631	0.218408	none
CTNND1	Catenin delta-1	O60716	18.7634	18.8704	18.6312	18.4795	17.9954	18.2091	0.0983183	0.172442	none
SNX2	Sorting nexin-2	O60749	16.275		16.2357				-1.3805	0.712707	none
DPM1	Dolichol-phosphate mannosyltransferase subunit 1	O60762	18.6529	18.7374	18.937	19.1637	18.5074	19.0896	0.769045	1.51398	none
USO1	General vesicular transport factor p115	O60763	19.0815	18.8223	18.7621	17.9784	16.7289	18.0947	-0.660409	0.712707	none
EIF5B	Eukaryotic translation initiation factor 5B	O60841	19.0932	19.1661	19.1638	17.5593		17.4703	-2.0529	0.965584	none
CUTA	Protein CutA	O60888	20.4087	20.2791	20.6382			18.0144	-4.38175	1.60778	down
CTSV	Cathepsin L2	O60911	17.889	17.8249	17.4646	16.1101	14.675	14.3266	-2.05622	1.76474	down
WDR1	WD repeat-containing protein 1	O75083	18.9948	19.0529	19.1769	17.6032	17.4153	17.7449	-0.862945	2.08449	none
LRP4	Low-density lipoprotein receptor-related protein 4	O75096	16.5836	16.0637	16.4302	22.5858	22.497	22.4715	6.78196	4.67438	up
CPNE3	Copine-3	O75131	17.1474	17.2012	17.1129	16.6583	16.0638	16.7982	-0.019394	0.0235446	none
ADAMTS4	A disintegrin and metalloproteinase with thrombospondin motifs 4	O75173	21.438	21.5113	21.186	19.8723	18.982	19.8606	-1.18366	1.71948	down
NDUFS7	NADH dehydrogenase [ubiquinone] iron-sulfur protein 7, mitochondrial	O75251	16.795	16.7267	16.7576	16.1179	15.7236	16.3495	-0.0683107	0.106147	none
TBCA	Tubulin-specific chaperone A	O75347	17.2526	16.3888	16.8446	12.9504	14.4368	14.9408	-2.09564	1.44088	down
VPS4B	Vacuolar protein sorting-associated protein 4B;Vacuolar protein sorting-associated protein 4A;Fidgetin-like protein 1	O75351	16.7669	16.5572					-1.52508	0.951539	none
ENTPD6	Ectonucleoside triphosphate diphosphohydrolase 6	O75354	17.8061	17.8604	17.9037				-4.48504	2.81039	down
H2AFY	Histone H2A;Core histone macro-H2A.1	O75367	16.3838	16.705	16.931	15.4958	15.337		-1.16691	0.964175	none
FLNB	Filamin-B	O75369	23.4603	23.4203	23.4356	22.2052	21.7558	21.7693	-0.909709	2.00846	none
CS	Citrate synthase;Citrate synthase, mitochondrial	O75390	17.6189	17.3991	18.2827	18.5764	18.3503	16.902	0.802229	0.61653	none
SEC22B	Vesicle-trafficking protein SEC22b	O75396	18.3582	18.3685	18.296	17.5957	17.3222	17.9813	-0.08289	0.119417	none
PRPF40A	Pre-mRNA-processing factor 40 homolog A	O75400	18.3785	18.3287	18.4635	16.8259	17.194	17.4089	-0.623928	1.16612	none
CLN5	Ceroid-lipofuscinosis neuronal protein 5	O75503	18.217	18.1599	17.7961	16.6416			-2.34022	1.48357	down
SNRNP200	U5 small nuclear ribonucleoprotein 200 kDa helicase	O75643	18.3511	18.46	17.1753	15.715	14.9971	16.0142	-1.79092	1.61184	down
SLC25A12	Calcium-binding mitochondrial carrier protein Aralar1	O75746	16.9982	16.9667	17.1958	16.8353	16.2761	17.0092	0.28058	0.495942	none
EIF3G	Eukaryotic translation initiation factor 3 subunit G	O75821	17.8153	14.6272	17.777	17.0464	14.9282		-0.647311	0.188173	none
IDH1	Isocitrate dehydrogenase [NADP] cytoplasmic	O75874	17.082	16.6344	17.7179				-2.35792	2.43353	down
ATRN	Attractin	O75882	17.2446	17.2568	17.2659	14.832		14.959	-2.17101	2.19721	down
TSPAN9	Tetraspanin;Tetraspanin-9	O75954	19.2785	19.2214	19.3836	17.597	17.5675	17.3344	-1.17069	2.49836	down
TRIO	Triple functional domain protein	O75962		14.2089		14.3853			0.331478	0.223191	none
ATP5L	ATP synthase subunit g, mitochondrial	O75964	17.6519		17.4441		15.2796		-1.58313	0.7533	none
GLRX3	Glutaredoxin-3	O76003	19.0476	19.035	18.8703	17.0106	16.2311	16.486	-1.78089	2.66555	down
RSL1D1	Ribosomal L1 domain-containing protein 1	O76021	19.3639	19.7954	19.5755	17.2366	15.9453	18.4983	-1.7261	1.12726	none
SRP72	Signal recognition particle subunit SRP72	O76094	20.8987	21.0257	20.8992	18.4313	19.094	20.5638	-0.960618	0.671815	none
DDAH1	N(G),N(G)-dimethylarginine dimethylaminohydrolase 1	O94760	16.8286	15.7022	15.7917	13.9127			-1.76953	2.00846	down
MTA2	Metastasis-associated protein MTA2	O94776	18.6876		19.1557		16.6712	17.7832	-0.859244	0.171504	none
STK10	Serine/threonine-protein kinase 10	O94804	15.1865						-0.707325	0.414101	none
SLIT2	Slit homolog 2 protein;Slit homolog 2 protein N-product;Slit homolog 2 protein C-product	O94813	14.3587	14.0283	14.0009	18.0492	17.7473	17.4856	4.26088	3.85632	up
TOMM70A	Mitochondrial import receptor subunit TOM70	O94826	16.5321	16.3952	16.6068	16.3837	16.4146	16.9353	0.692639	1.36242	none
UFL1	E3 UFM1-protein ligase 1	O94874	17.2489	16.8639	16.9489	16.358	16.3175	16.7576	0.0837979	0.124072	none
ABCA8	ATP-binding cassette sub-family A member 8	O94911	17.9984	17.9662	17.6581	21.9251	21.4273	21.4914	4.36425	3.85632	up
ENDOD1	Endonuclease domain-containing 1 protein	O94919	17.1479	16.7624	16.6144	15.9598	15.6148	16.0542	-0.336748	0.648082	none
AP2A2	AP-2 complex subunit alpha-2	O94973	15.2301			15.6838	15.2977	15.7107	1.06115	1.58628	up
SEC31A	Protein transport protein Sec31A	O94979	18.8814	18.1865	18.3991	17.9583	17.235	17.7828	-0.203128	0.277801	none
CLSTN1	Calsyntenin-1;Soluble Alc-alpha;CTF1-alpha	O94985	22.1915	22.4423	22.531	20.244	19.5824	19.7238	-1.91682	2.67562	down
HEXIM1	Protein HEXIM1	O94992	15.6746						0.284202	0.194665	none
NDUFB4	NADH dehydrogenase [ubiquinone] 1 beta subcomplex subunit 4	O95168	18.4816	18.3655	18.4196	17.6817	17.9408	16.8462	-0.307745	0.331204	none
LUC7L3	Luc7-like protein 3	O95232	17.3175	17.102	16.7846	16.6324	15.9182	16.4819	-0.094755	0.117032	none
VAPB	Vesicle-associated membrane protein-associated protein B/C	O95292			13.9693				0.222275	0.242246	none
NDUFA10	NADH dehydrogenase [ubiquinone] 1 alpha subcomplex subunit 10, mitochondrial	O95299	17.6605	17.6416	17.6961	17.2434	16.8501	17.5705	0.181297	0.300982	none
PGLS	6-phosphogluconolactonase	O95336	19.592	19.6239	19.8413	17.5642	15.9077	17.3973	-2.10135	1.90836	down
PAPSS2	Bifunctional 3-phosphoadenosine 5-phosphosulfate synthase 2;Sulfate adenylyltransferase;Adenylyl-sulfate kinase	O95340	21.5285	21.4998	21.4817	20.6516	20.4112	20.6059	-0.326484	0.955915	none
IPO7	Importin-7	O95373	18.7062	18.5855	18.7137	18.5927	18.1275	17.7082	0.100258	0.122549	none
TNFRSF6B	Tumor necrosis factor receptor superfamily member 6B	O95407	24.0801	24.2862	24.3225	23.0527	23.1318	23.2082	-0.483579	1.18613	none
AHSA1	Activator of 90 kDa heat shock protein ATPase homolog 1	O95433	19.0796	16.9455	18.6235	16.0374	15.5529	15.9327	-1.74657	1.32789	down
ABCA1	ATP-binding cassette sub-family A member 1	O95477		10.7472	10.9871	18.3768	17.7788	18.3113	6.52318	2.06977	up
H6PD	GDH/6PGL endoplasmic bifunctional protein;Glucose 1-dehydrogenase;6-phosphogluconolactonase	O95479	15.3524	15.2392	15.2907				-0.627505	1.27687	none
ACSL3	Long-chain-fatty-acid--CoA ligase 3	O95573	20.7428	20.8542	20.7664	19.6735	19.2443	20.0847	-0.498608	0.854461	none
NTN1	Netrin-1	O95631	18.9493	19.0793	19.1765	18.4129	16.8966	17.2674	-0.914143	0.983637	none
OXSR1	Serine/threonine-protein kinase OSR1	O95747	17.5353	17.3902	16.999	16.9271	16.0005	16.5515	-0.185627	0.224937	none
AP2A1	AP-2 complex subunit alpha-1	O95782	18.3877	18.3468	18.4118	18.9419	18.6647	19.0364	1.1231	2.48733	up
STAU1	Double-stranded RNA-binding protein Staufen homolog 1	O95793	16.9505					15.6641	0.989827	0.26352	none
SDPR	Serum deprivation-response protein	O95810		12.9276					-0.630668	0.333209	none
MAP4K4	Mitogen-activated protein kinase kinase kinase kinase 4	O95819	17.6842	17.4519	17.2273	17.3881	17.4094	17.8052	0.705247	1.35621	none
AIFM1	Apoptosis-inducing factor 1, mitochondrial	O95831	17.904	17.8985	18.0133	17.3182	17.1211	17.4799	-0.00684544	0.0121959	none
TSPAN15	Tetraspanin-15	O95858	15.1528	15.0254	14.4963	9.55516			-2.1352	0.717281	none
ABHD16A	Abhydrolase domain-containing protein 16A	O95870	16.9899	16.7573	16.9797	16.6266	15.8581	16.7213	0.121513	0.156221	none
EFEMP2	EGF-containing fibulin-like extracellular matrix protein 2	O95967	16.0485	14.4802	15.8349	16.6261	16.5774	17.9259	2.21557	1.61902	up
RECK	Reversion-inducing cysteine-rich protein with Kazal motifs	O95980	15.4659	12.8017		19.5098	19.1612	18.9481	5.62138	2.67532	up
PEX11B	Peroxisomal membrane protein 11B	O96011	19.3631	19.1503	18.9753	18.5408	18.0544	18.7283	-0.0968942	0.13278	none
LDHA	L-lactate dehydrogenase A chain	P00338	22.219	22.281	22.2926	21.5139	20.8372	21.0415	-0.512473	1.03358	none
ALDH1A1	Retinal dehydrogenase 1	P00352	20.7182	20.6982	20.867	19.3285	18.5868	19.0453	-1.15066	2.12439	down
CYB5R3	NADH-cytochrome b5 reductase 3;NADH-cytochrome b5 reductase 3 membrane-bound form;NADH-cytochrome b5 reductase 3 soluble form	P00387			16.3824	17.9984	15.9162	16.4745	2.11611	1.23418	none
GSR	Glutathione reductase, mitochondrial	P00390	16.7375	17.351	17.2543	17.4244	16.8392	17.413	0.737706	1.17269	none
MT-CO2	Cytochrome c oxidase subunit 2	P00403			17.1507				-1.79798	0.890025	none
SOD1	Superoxide dismutase [Cu-Zn]	P00441	19.9219		19.5121				-3.09462	0.831919	none
PNP	Purine nucleoside phosphorylase	P00491	19.6837	19.6499	19.6716	17.683	16.5733	16.9717	-1.965	2.4648	down
HPRT1	Hypoxanthine-guanine phosphoribosyltransferase	P00492	19.2896	19.3888	19.4686	17.8738	16.9229	17.5061	-1.32173	2.07404	down
GOT2	Aspartate aminotransferase, mitochondrial	P00505	17.8708	18.3581	18.7113	16.2397	16.6491	15.9921	-1.39606	1.75586	down
EGFR	Epidermal growth factor receptor;Receptor protein-tyrosine kinase	P00533	19.0054	19.2049	19.3159	19.8865	19.426	19.3395	0.998959	1.92993	none
PGK1	Phosphoglycerate kinase 1	P00558	23.3406	23.4581	23.3446	21.9381	21.2019	21.5797	-1.1881	2.08312	down
AK1	Adenylate kinase isoenzyme 1	P00568	19.221	19.0296	18.9795	17.426	16.6173	16.6345	-1.55647	2.31731	down
PLAU	Urokinase-type plasminogen activator;Urokinase-type plasminogen activator long chain A;Urokinase-type plasminogen activator short chain A;Urokinase-type plasminogen activator chain B	P00749	27.1071	27.1	27.1287	26.2489	26.0284	26.1416	-0.360364	1.00981	none
PLAT	Tissue-type plasminogen activator;Tissue-type plasminogen activator chain A;Tissue-type plasminogen activator chain B	P00750	17.7939	17.7262	17.9845	18.879	18.7593	18.7947	1.6004	3.03086	up
SERPINA1	Alpha-1-antitrypsin;Short peptide from AAT	P01009	20.953	20.9963	20.9999	18.694	18.3134	18.2002	-1.95723	3.03086	down
SERPINA3	Alpha-1-antichymotrypsin;Alpha-1-antichymotrypsin His-Pro-less	P01011	23.6902	23.8116	23.865	21.7541	21.0072	21.1515	-1.86496	2.63717	down
TIMP1	Metalloproteinase inhibitor 1	P01033	25.551	25.5742	25.6536	23.7012	22.8728	23.1266	-1.74226	2.46026	down
CST3	Cystatin-C	P01034	20.527	20.011	21.4939			19.3235	-4.21623	1.12726	none
LDLR	Low-density lipoprotein receptor	P01130	19.6849	19.9679	19.8242	20.445	20.2164	20.2915	1.1138	2.32354	up
TGFB1	Transforming growth factor beta-1;Latency-associated peptide	P01137	19.4867	19.0675	18.8456	18.0809		17.9246	-1.75444	0.660336	none
COL1A1	Collagen alpha-1(I) chain	P02452				17.5604	15.7738	15.4421	2.12589	1.51174	up
LMNA	Prelamin-A/C;Lamin-A/C	P02545	21.9375	21.8676	21.9082	20.0878	19.3468	19.5682	-1.6142	2.57328	down
APOE	Apolipoprotein E	P02649				17.6548	17.1055	16.8088	3.08376	2.71225	up
FN1	Fibronectin;Anastellin;Ugl-Y1;Ugl-Y2;Ugl-Y3	P02751	23.9722	23.7249	23.6743	24.9873	24.4099	24.5857	1.48765	2.48685	up
TFRC	Transferrin receptor protein 1;Transferrin receptor protein 1, serum form	P02786	21.6595	21.6996	21.5856	21.1116	20.7331	20.6316	-0.201792	0.399657	none
FTL	Ferritin light chain	P02792	17.1885	17.2195	16.448		15.3107	15.2333	-1.5896	1.14678	none
FTH1	Ferritin heavy chain;Ferritin heavy chain, N-terminally processed;Ferritin	P02794	18.429	18.1442	16.8951	15.8317	15.1019	15.9501	-1.5649	1.36407	down
GBA	Glucosylceramidase	P04062	18.9228	18.3151	16.5896	17.4454		17.1507	-1.25023	0.371079	none
ALDOA	Fructose-bisphosphate aldolase;Fructose-bisphosphate aldolase A	P04075	22.6579	22.6172	22.6818	21.3333	20.8841	21.1291	-0.916955	2.1507	none
ANXA1	Annexin A1;Annexin	P04083	22.4129	22.5513	22.6584	22.1597	21.4537	22.092	-0.019551	0.0227728	none
PRNP	Major prion protein	P04156	21.3907	21.1615	21.2959	19.7573	19.1732	18.9528	-1.36486	2.18651	down
SOD2	Superoxide dismutase [Mn], mitochondrial	P04179	15.7484	15.9423	15.6068		11.7881	12.6369	-2.74867	2.9287	down
THY1	Thy-1 membrane glycoprotein	P04216	14.3737	14.1901	11.9748	18.4017	18.1394	18.023	5.30675	2.53017	up
GAPDH	Glyceraldehyde-3-phosphate dehydrogenase	P04406	22.8093	22.9342	22.9868	22.58	22.2552	22.2822	0.0805897	0.147242	none
HLA-A	HLA class I histocompatibility antigen, A-3 alpha chain	P04439	18.675	18.5578	18.5149	18.7455	18.2417	18.0239	0.38047	0.71555	none
CAPNS1	Calpain small subunit 1	P04632	19.0002	18.8601	15.0632	17.6094	16.5565	17.0271	0.0562504	0.0131665	none
HSPB1	Heat shock protein beta-1	P04792	21.5325	21.5311	21.5001	20.4789	19.5147	20.4446	-0.752537	1.12726	none
RPN1	Dolichyl-diphosphooligosaccharide--protein glycosyltransferase subunit 1	P04843	19.4054	19.1537	19.2533	18.9994	18.6618	19.2514	0.323774	0.697344	none
RPN2	Dolichyl-diphosphooligosaccharide--protein glycosyltransferase subunit 2	P04844	16.6547		16.7738	15.3227		16.8205	-0.237941	0.0686431	none
GNAI2	Guanine nucleotide-binding protein G(i) subunit alpha-2	P04899	18.8922	18.792	18.7168	18.607	18.4255	18.7034	0.402365	1.11206	none
ATP1A1	Sodium/potassium-transporting ATPase subunit alpha-1;Sodium/potassium-transporting ATPase subunit alpha-3	P05023	20.3731	20.3419	20.3414	19.8996	19.4331	19.7929	-0.0208705	0.0333329	none
APP	Amyloid beta A4 protein;N-APP;Soluble APP-alpha;Soluble APP-beta;C99;Beta-amyloid protein 42;Beta-amyloid protein 40;C83;P3(42);P3(40);C80;Gamma-secretase C-terminal fragment 59;Gamma-secretase C-terminal fragment 57;Gamma-secretase C-terminal fragment 50;C31	P05067	26.5314	26.6779	26.7868	23.2689	22.901	22.8534	-3.04262	3.5308	down
SERPINB2	Plasminogen activator inhibitor 2	P05120	18.5464	18.5572	18.5937	16.997	16.4001	16.6686	-1.25036	2.48016	down
SERPINE1	Plasminogen activator inhibitor 1	P05121	26.7533	26.8726	26.9896	26.2641	25.8575	26.0731	-0.194489	0.374229	none
SLC25A5	ADP/ATP translocase 2;ADP/ATP translocase 2, N-terminally processed	P05141	21.6904	21.7191	21.8726	21.2413	20.5497	21.2353	-0.131117	0.188267	none
ISG15	Ubiquitin-like protein ISG15	P05161				16.8839	16.7128		2.04731	0.785663	none
PCCA	Propionyl-CoA carboxylase alpha chain, mitochondrial	P05165	27.0001	27.0681	27.197	27.2648	26.6962	27.1296	0.553642	1.10746	none
PCCB	Propionyl-CoA carboxylase beta chain, mitochondrial	P05166	22.4145	22.3655	22.4911	22.5644	22.2766	22.4309	0.618806	1.72756	none
RPLP2	60S acidic ribosomal protein P2	P05387	20.0296	20.0904	20.0935	18.9588	18.1583	18.8789	-0.781483	1.40471	none
RPLP0	60S acidic ribosomal protein P0;60S acidic ribosomal protein P0-like	P05388	20.2688	20.1164	20.2376	19.3899	19.0863	19.4446	-0.278047	0.753363	none
SSB	Lupus La protein	P05455	18.8392	18.9567	18.7072	10.8862	14.7727	17.1008	-3.96968	1.02099	none
ITGB1	Integrin beta-1	P05556	21.6647	21.6423	21.7486	21.581	21.4501	21.3449	0.392981	1.11206	none
KRT18	Keratin, type I cytoskeletal 18	P05783	20.4688	19.7953	19.8616	17.1709	16.6247	16.8025	-2.5494	3.03086	down
COL5A2	Collagen alpha-2(V) chain	P05997	22.0565	21.911	21.9584	20.1108	19.342	19.8307	-1.59166	2.54246	down
GLA	Alpha-galactosidase A	P06280	18.2708	18.1933	18.06	14.8196	15.3999	14.9078	-2.50682	2.89294	down
GSN	Gelsolin	P06396	23.5993	23.5644	23.7104	22.2151	21.6859	21.6468	-1.15643	2.16059	down
ATP5B	ATP synthase subunit beta, mitochondrial;ATP synthase subunit beta	P06576	17.7343	17.814	18.1058	16.031	15.5853	17.6437	-0.839783	0.592341	none
ENO1	Alpha-enolase;Enolase	P06733	24.0896	24.2011	24.2924	22.7987	22.4217	22.9216	-0.863652	1.83787	none
PYGL	Alpha-1,4 glucan phosphorylase;Glycogen phosphorylase, liver form	P06737	18.2364	18.1976	18.1239	17.0359	16.1889	15.956	-1.16354	1.66158	down
GPI	Glucose-6-phosphate isomerase	P06744	19.4806	19.6275	19.804	17.4628	17.0972	17.2999	-1.72625	2.93516	down
NPM1	Nucleophosmin	P06748	21.1018	21.3192	21.342	20.6391	19.6321	19.4173	-0.734259	0.881723	none
TPM3	Tropomyosin alpha-3 chain	P06753	20.6887	20.5898	20.515	19.3527	18.3468	19.2825	-0.979297	1.4424	none
ITGAV	Integrin alpha-V;Integrin alpha-V heavy chain;Integrin alpha-V light chain	P06756	19.8988	19.9343	20.0115	22.0416	22.011	22.2382	2.76838	3.72215	up
HEXA	Beta-hexosaminidase;Beta-hexosaminidase subunit alpha	P06865	19.0108	18.961	19.2016	16.2156	15.6512	15.9658	-2.48686	3.43452	down
SERPINE2	Glia-derived nexin	P07093	22.56	22.556	22.6302	21.631	21.2621	21.5797	-0.47188	1.26148	none
LDHB	L-lactate dehydrogenase B chain;L-lactate dehydrogenase	P07195	19.5811	19.5431	19.4952	19.0474	19.2336	19.1781	0.235262	0.565474	none
GPX1	Glutathione peroxidase;Glutathione peroxidase 1	P07203	16.9951	16.768	16.528	17.3949	16.7958	16.5921	0.793036	1.3041	none
PROS1	Vitamin K-dependent protein S	P07225	18.7819	18.8985	18.7996	17.9768	16.2731	16.2098	-1.37612	1.18203	none
P4HB	Protein disulfide-isomerase	P07237	21.1598	21.1639	20.8939	20.2265	19.8042	20.5747	-0.249249	0.374229	none
H1F0	Histone H1.0;Histone H1.0, N-terminally processed	P07305	19.4722	19.5436	19.4287	19.3695	18.1634	20.2358	0.399315	0.26357	none
CTSD	Cathepsin D;Cathepsin D light chain;Cathepsin D heavy chain	P07339	24.2098	24.2886	24.3875	22.4512	21.9223	22.2545	-1.46825	2.61099	down
ANXA2	Annexin A2;Annexin;Putative annexin A2-like protein	P07355	24.0815	24.0045	24.0824	23.7714	23.517	24.0221	0.329914	0.772564	none
CAPN1	Calpain-1 catalytic subunit	P07384	19.9659	19.9333	19.9567	19.5376	18.8927	19.5247	-0.0100321	0.0131665	none
TUBB	Tubulin beta chain	P07437	24.9285	25.0742	25.0412	24.2573	23.6665	24.3101	-0.320948	0.558019	none
PSAP	Prosaposin;Saposin-A;Saposin-B-Val;Saposin-B;Saposin-C;Saposin-D	P07602	23.7356	23.6588	23.8441	21.4873	20.6481	21.1136	-2.04314	2.74964	down
HEXB	Beta-hexosaminidase subunit beta;Beta-hexosaminidase subunit beta chain B;Beta-hexosaminidase subunit beta chain A	P07686	20.9327	21.0226	21.092	18.9026	18.8024	18.5088	-1.65574	2.80284	down
CTSL	Cathepsin L1;Cathepsin L1 heavy chain;Cathepsin L1 light chain	P07711	20.9722	20.946	21.027	19.8406	19.1095	19.4842	-0.880437	1.76474	none
PFN1	Profilin-1	P07737	22.9428	22.826	23.0634	21.7176	20.9698	21.6947	-0.863547	1.53576	none
APRT	Adenine phosphoribosyltransferase	P07741	17.3812	17.2329	17.3316	16.7482	16.1772	16.7684	-0.122946	0.218355	none
EPRS	Bifunctional glutamate/proline--tRNA ligase;Glutamate--tRNA ligase;Proline--tRNA ligase	P07814	20.2416	20.2702	20.2973	19.6005	19.268	19.4792	-0.19791	0.508125	none
CTSB	Cathepsin B;Cathepsin B light chain;Cathepsin B heavy chain	P07858	20.481	20.5718	20.4474	19.3081	18.7739	18.8194	-0.909284	1.90836	none
HSP90AA1	Heat shock protein HSP 90-alpha	P07900	23.2293	23.1304	23.2598	22.0461	21.4803	21.7173	-0.839233	1.86817	none
HNRNPC	Heterogeneous nuclear ribonucleoproteins C1/C2;Heterogeneous nuclear ribonucleoprotein C-like 2;Heterogeneous nuclear ribonucleoprotein C-like 3;Heterogeneous nuclear ribonucleoprotein C-like 4;Heterogeneous nuclear ribonucleoprotein C-like 1	P07910	22.5173	22.4718	22.5907	21.4814	21.0803	21.4243	-0.578471	1.50958	none
LAMB1	Laminin subunit beta-1	P07942	16.6325	17.1515	16.4585		15.5455		-1.76734	1.15343	none
FH	Fumarate hydratase, mitochondrial	P07954	17.2218	17.1903	18.1029	15.0387			-2.54524	2.30023	down
THBS1	Thrombospondin-1	P07996	21.5331	21.5249	21.5451	21.6099	21.6982	21.6203	0.727289	1.95947	none
COL1A2	Collagen alpha-2(I) chain	P08123	23.4354	23.4918	23.6103	22.1621	21.0689	21.1813	-1.4207	1.8045	down
ANXA6	Annexin A6;Annexin	P08133	19.9745	19.7658	19.7891	19.4019	18.5511	19.4815	-0.0737566	0.0776017	none
SLC3A2	4F2 cell-surface antigen heavy chain	P08195	20.8208	20.8608	20.8676	20.9529	20.4368	20.3893	0.365388	0.760374	none
GUSB	Beta-glucuronidase	P08236	15.2704	15.2567	15.8444		12.2922	13.1726	-1.63852	1.55834	down
HSP90AB1	Heat shock protein HSP 90-beta	P08238	22.1007	21.9672	22.0049	20.8168	20.1673	20.6852	-0.846499	1.75746	none
SRPR	Signal recognition particle receptor subunit alpha	P08240	18.5185	18.0853	18.2166	17.87	17.5603	17.9909	0.159178	0.306646	none
MMP2	72 kDa type IV collagenase;PEX	P08253		16.2114	16.2341	18.9777	18.6519	17.7492	3.15728	2.48165	up
MME	Neprilysin	P08473				16.1577	15.7663	15.759	1.74906	2.71625	up
MFI2	Melanotransferrin	P08582	18.5424	18.196	18.3038	15.4995	15.8769	14.7743	-2.33739	2.43353	down
ITGA5	Integrin alpha-5;Integrin alpha-5 heavy chain;Integrin alpha-5 light chain	P08648	14.6263	15.5618	15.5322	19.9634	20.1176	19.7813	5.33754	3.56616	up
VIM	Vimentin	P08670	24.0505	24.0843	23.9163	22.4525	21.9335	22.4118	-1.13302	2.18575	down
RPS17	40S ribosomal protein S17	P08708	18.3849	17.775				15.6149	-1.62444	0.669221	none
ANXA5	Annexin A5;Annexin	P08758	19.4007	19.2209	19.2878	18.6264	18.162	19.1156	-0.044564	0.0465189	none
RPSA	40S ribosomal protein SA	P08865	18.6566	18.2997	18.4171	17.5946	17.3853	17.9153	-0.200961	0.374229	none
SNRPA	U1 small nuclear ribonucleoprotein A	P09012	18.5917	18.3575	18.3365				-4.55345	3.73661	down
ACAA1	3-ketoacyl-CoA thiolase, peroxisomal	P09110	17.0742	17.2175	17.1382	17.0296	16.4888	17.2447	0.404751	0.738596	none
GSTP1	Glutathione S-transferase P	P09211	20.6824	20.9101	20.9109	20.1079	20.0823	20.3569	-0.0319442	0.0474366	none
LGALS1	Galectin-1	P09382	22.973	22.8925	22.9272	22.9059	22.6264	22.8485	0.480581	1.38971	none
HMGB1	High mobility group protein B1;Putative high mobility group protein B1-like 1	P09429	20.3152	20.0467	20.4972	18.4889	19.7006	17.4613	-1.11582	0.758408	none
CNP	2,3-cyclic-nucleotide 3-phosphodiesterase	P09543	18.4531	18.3812	18.4836	18.0864	17.694	18.1918	0.17652	0.374229	none
CSF1	Macrophage colony-stimulating factor 1;Processed macrophage colony-stimulating factor 1	P09603	20.7348	21.3563	20.8853	17.3725	17.6783	16.7787	-3.09343	2.76773	down
PDGFRB	Platelet-derived growth factor receptor beta	P09619	18.0115	17.8885	17.7756	23.58	23.0171	23.0809	5.95693	4.31827	up
HNRNPA1	Heterogeneous nuclear ribonucleoprotein A1;Heterogeneous nuclear ribonucleoprotein A1, N-terminally processed;Heterogeneous nuclear ribonucleoprotein A1-like 2	P09651	20.6876	20.8172	20.69	19.2985	18.8342	18.9742	-1.07294	2.25158	down
C1S	Complement C1s subcomponent;Complement C1s subcomponent heavy chain;Complement C1s subcomponent light chain	P09871	17.471	17.387	17.6102				-3.27256	3.49133	down
PARP1	Poly [ADP-ribose] polymerase 1	P09874	19.0599	19.1734	19.0357	16.8985	16.2933	17.3521	-1.61605	2.14871	down
CSF3	Granulocyte colony-stimulating factor	P09919	19.961	19.6891					-3.83419	1.12425	none
LTA4H	Leukotriene A-4 hydrolase	P09960	18.0587	17.8452	17.1441		15.5241	15.5858	-2.42865	1.1398	none
		P0CW20	19.723	19.8265	19.9411	18.5879	18.3345	18.6622	-0.678973	1.71938	none
HSPA1B	Heat shock 70 kDa protein 1B;Heat shock 70 kDa protein 1A	P0DMV9	19.184	19.1435	19.1962	18.2195	17.2928	17.6101	-0.840384	1.48162	none
CALM2		P0DP25	19.0201	19.0609	19.0871	17.2628		17.7932	-1.99581	0.890025	none
C21orf33		P0DPI2	16.5974	16.0599	16.4922	12.6055			-2.43194	2.20806	down
SRGN	Serglycin	P10124	20.8889	21.0067	21.0033	17.9849	16.9351	17.0228	-3.02588	2.93712	down
TROVE2	60 kDa SS-A/Ro ribonucleoprotein	P10155	18.3109	18.5267	18.5015	17.7663	17.2505	17.7994	-0.215518	0.392698	none
GAA	Lysosomal alpha-glucosidase;76 kDa lysosomal alpha-glucosidase;70 kDa lysosomal alpha-glucosidase	P10253	18.8262	18.8474	18.9576	16.7653			-3.02086	1.886	down
ARAF	Serine/threonine-protein kinase A-Raf;RAF proto-oncogene serine/threonine-protein kinase	P10398	16.9513	16.6861	16.6575	16.1742			-1.29869	0.962006	none
PTPRF	Receptor-type tyrosine-protein phosphatase F	P10586	20.2917	20.4347	20.2452	18.9352	18.404	18.4834	-1.0923	2.14871	down
TXN	Thioredoxin	P10599	21.0627	21.1641	21.1869	20.3624	20.1904	20.5294	-0.15678	0.340949	none
CTSA	Carboxypeptidase;Lysosomal protective protein;Lysosomal protective protein 32 kDa chain;Lysosomal protective protein 20 kDa chain	P10619	20.1307	20.1998	20.3996	18.7768	18.4926	18.2334	-1.11907	2.1507	down
MGST1	Microsomal glutathione S-transferase 1	P10620	17.8212	18.1363	18.2708	17.742	17.156	18.1676	0.237587	0.275441	none
TFPI	Tissue factor pathway inhibitor	P10646	24.6155	24.563	24.5415	23.4358	23.1	23.2132	-0.707096	1.83903	none
HSPD1	60 kDa heat shock protein, mitochondrial	P10809	20.8968	21.1012	21.0636	20.1576	19.2734	19.8673	-0.631419	1.06101	none
CLU	Clusterin;Clusterin beta chain;Clusterin alpha chain	P10909	20.8022	20.989	21.5406	19.381	18.7892	18.9741	-1.44021	2.1014	down
HSPA5	78 kDa glucose-regulated protein	P11021	22.8094	22.7769	22.838	21.6576	21.0574	21.6437	-0.735541	1.53444	none
LAMC1	Laminin subunit gamma-1	P11047	19.6009	19.5422	19.6258	18.6141	18.34	18.3837	-0.519824	1.53444	none
ACP2	Lysosomal acid phosphatase	P11117	21.5981	21.6781	21.6302				-7.53456	4.67438	down
HSPA8	Heat shock cognate 71 kDa protein	P11142	23.6306	23.5797	23.6712	22.4784	21.9192	22.3354	-0.76442	1.71545	none
SLC2A1	Solute carrier family 2, facilitated glucose transporter member 1	P11166	17.0218	16.6531	16.9225	15.3778			-1.92124	1.7416	down
PYGB	Glycogen phosphorylase, brain form	P11216	21.1437	21.2103	21.2099	20.3402	19.6358	19.8351	-0.628227	1.26249	none
TOP1	DNA topoisomerase 1	P11387	19.3713	18.8348	18.7972	16.2226	16.5098	16.5477	-1.9496	2.6652	down
TOP2A	DNA topoisomerase 2-alpha	P11388		17.4237	17.11				-2.17342	1.02545	none
G6PD	Glucose-6-phosphate 1-dehydrogenase	P11413	20.6066	20.5597	20.7473	19.4497	18.9004	19.5033	-0.730744	1.5518	none
PC	Pyruvate carboxylase, mitochondrial	P11498	29.0442	29.2641	29.2467	29.2979	28.9675	29.1077	0.547475	1.1857	none
MTHFD1	C-1-tetrahydrofolate synthase, cytoplasmic;Methylenetetrahydrofolate dehydrogenase;Methenyltetrahydrofolate cyclohydrolase;Formyltetrahydrofolate synthetase;C-1-tetrahydrofolate synthase, cytoplasmic, N-terminally processed	P11586	19.7801	19.7231	19.7383	19.1663	19.0853	19.2919	0.0564664	0.117039	none
IGF2R	Cation-independent mannose-6-phosphate receptor	P11717	20.449	20.4655	20.6046	22.9173	22.5117	22.4081	2.72636	3.42127	up
ADH5	Alcohol dehydrogenase class-3	P11766	18.7592	18.8955	18.7578	17.5511	16.376	17.4181	-1.06157	1.39331	down
PABPC1	Polyadenylate-binding protein 1;Polyadenylate-binding protein;Polyadenylate-binding protein 3	P11940	19.9908	20.0511	19.9635	18.6852	18.09	18.7114	-0.882227	1.76474	none
PCNA	Proliferating cell nuclear antigen	P12004	19.051	20.1755	19.1028	17.8755	17.2699	18.1658	-1.04838	1.02381	none
HARS	Histidine--tRNA ligase, cytoplasmic;Probable histidine--tRNA ligase, mitochondrial	P12081	18.7106	18.7502	18.7556	18.3144	17.7655	18.2856	0.00823578	0.0122654	none
COL6A1	Collagen alpha-1(VI) chain	P12109	22.8942	22.8952	22.8974	21.4132	20.961	21.0746	-1.12624	2.37437	down
COL6A2	Collagen alpha-2(VI) chain	P12110	20.0031	19.9317	19.9405	19.7844	19.2736	19.3907	0.148148	0.301336	none
COL6A3	Collagen alpha-3(VI) chain	P12111	20.5928	20.5905	20.6347	20.6298	20.4185	20.6427	0.578733	1.66988	none
SLC25A4	ADP/ATP translocase 1	P12235	17.4459	17.2923	17.3172	16.9525	16.4586	17.3869	0.20775	0.283705	none
SLC25A6	ADP/ATP translocase 3;ADP/ATP translocase 3, N-terminally processed	P12236	23.5259	23.5828	23.4616	23.1981	22.7339	23.5326	0.248629	0.38074	none
IMPDH2	Inosine-5-monophosphate dehydrogenase 2	P12268	18.5164	18.5531	18.4296	17.2334	16.6859	17.6109	-0.697121	1.15081	none
TPR	Nucleoprotein TPR	P12270	19.9713	20.0047	19.916	17.4265	17.4722	17.1914	-1.97694	3.08751	down
ACTN1	Alpha-actinin-1	P12814	19.4745	19.3315	19.2742	17.8363	17.4129	18.0256	-0.977025	1.98111	none
XRCC6	X-ray repair cross-complementing protein 6	P12956	19.283	19.2257	19.0192	18.2168	17.4208	17.9015	-0.703289	1.31999	none
XRCC5	X-ray repair cross-complementing protein 5	P13010	18.6722	18.3149	18.4145	17.3231	16.8623	17.3596	-0.659214	1.50634	none
RNH1	Ribonuclease inhibitor	P13489	20.444	20.5531	20.5798	19.8389	19.076	19.8042	-0.329506	0.53936	none
BMP1	Bone morphogenetic protein 1	P13497	17.4296	16.7903	17.2288	17.5437	17.3884	17.0016	0.788747	1.43232	none
VCAN	Versican core protein	P13611	19.6642	19.7789	19.9938	21.5109	21.6512	21.769	2.45079	3.35739	up
EEF2	Elongation factor 2	P13639	22.758	22.5604	22.6358	21.8716	21.1549	21.6024	-0.487971	0.98694	none
PDIA4	Protein disulfide-isomerase A4	P13667	19.8949	19.9988	19.8595	18.7489	18.3344	18.6444	-0.718096	1.75586	none
P4HA1	Prolyl 4-hydroxylase subunit alpha-1	P13674	18.0253	17.5604	17.4968			17.1071	-1.88764	0.86604	none
PLS3	Plastin-3	P13797	20.4356	20.2893	20.3401	19.5595	18.5177	19.2024	-0.636847	1.00044	none
ETFA	Electron transfer flavoprotein subunit alpha, mitochondrial	P13804	16.1882	15.4673	15.3369			14.8638	-0.190893	0.195167	none
MIF	Macrophage migration inhibitory factor	P14174	21.1026	21.2465	21.0747	20.7021	19.8223	20.8102	-0.0741418	0.0708549	none
PRKCSH	Glucosidase 2 subunit beta	P14314	17.7003	17.6906	19.4516	16.5064		15.9731	-2.34836	1.06025	none
FDPS	Farnesyl pyrophosphate synthase	P14324	16.6614	16.309					-1.34937	0.784747	none
CPM	Carboxypeptidase M	P14384			10.1261	18.5329	18.1867	18.4072	5.74497	1.68681	up
AKR1A1	Alcohol dehydrogenase [NADP(+)]	P14550	17.1737	17.3581	16.6658	15.9022			-1.99367	1.24986	none
PKM	Pyruvate kinase PKM;Pyruvate kinase	P14618	24.8776	25.0098	24.9948	24.0291	23.4806	23.98	-0.514899	1.06262	none
HSP90B1	Endoplasmin	P14625	20.4445	20.305	20.5381	19.3227	18.3909	19.2618	-0.813176	1.28854	none
HNRNPL	Heterogeneous nuclear ribonucleoprotein L	P14866		16.8668	16.6022				-2.05201	1.64498	down
DARS	Aspartate--tRNA ligase, cytoplasmic	P14868	18.6729	18.586	18.5757	17.4304	17.6007	17.607	-0.441579	1.13543	none
LIF	Leukemia inhibitory factor	P15018	17.987	18.3935	18.6684	18.9784	18.6436	18.322	0.922675	1.43094	none
ANPEP	Aminopeptidase N	P15144	18.8638	18.8129	18.659	23.3058	23.0572	22.8858	4.92563	4.31827	up
PVR	Poliovirus receptor	P15151	19.954	19.9147	19.9508	18.0625	17.4647	17.9117	-1.50205	2.67562	down
EZR	Ezrin	P15311	19.6026	19.5704	19.6821	18.5068	18.0157	18.2776	-0.727212	1.83191	none
CD46	Membrane cofactor protein	P15529	15.1117		12.286	17.6388	17.2668	17.7452	4.72298	2.27845	up
NQO1	NAD(P)H dehydrogenase [quinone] 1	P15559	17.9854	17.4639	17.5326	16.6829	16.946	16.9829	-0.164549	0.256308	none
GNS	N-acetylglucosamine-6-sulfatase	P15586	21.6761	21.6849	21.5777	19.8883	19.3892	19.4556	-1.44624	2.64107	down
RPS2	40S ribosomal protein S2	P15880	19.6694	19.8559	19.9574	18.8108	19.0589	19.0488	-0.233559	0.455577	none
DSP	Desmoplakin	P15924		16.2504	14.9874	22.5433	17.3092	17.8221	4.46381	1.26828	none
CD44	CD44 antigen	P16070	24.3201	24.4536	24.4495	23.0112	22.4369	22.6225	-1.09994	2.10572	down
CBR1	Carbonyl reductase [NADPH] 1	P16152	19.3869	19.3356	19.2942	18.0479	17.1598	17.6909	-1.07958	1.8907	down
PDGFRA	Platelet-derived growth factor receptor alpha	P16234	18.3479	17.9389	18.0626	24.5244	24.2308	24.1964	6.82185	4.67438	up
GLB1	Beta-galactosidase	P16278	17.5867	18.2198	17.2989	15.0717	14.7528	15.5094	-1.96306	2.14288	down
HIST1H1B	Histone H1.5	P16401	21.4137	21.2202	21.5028	21.5323	20.1062	23.4699	0.944607	0.414101	none
HIST1H1D	Histone H1.3;Histone H1.2;Histone H1.4	P16402	22.1946	22.2212	22.2582	22.8863	21.6438	23.9937	1.23604	0.878234	none
ATP2A2	Sarcoplasmic/endoplasmic reticulum calcium ATPase 2	P16615	18.3702	18.2555	18.3087	17.6295	17.1291	17.7573	-0.1803	0.332437	none
CPE	Carboxypeptidase E	P16870	17.1151	18.0833	18.0605	15.8355	14.6948	14.4809	-2.11953	1.85822	down
NAGA	Alpha-N-acetylgalactosaminidase	P17050	17.0714	17.6764	16.6763	14.9679			-1.7037	1.50601	down
HMGA1	High mobility group protein HMG-I/HMG-Y	P17096	25.2875	25.1113	25.0956	24.9308	24.2664	24.2985	-0.0496579	0.0587793	none
GOT1	Aspartate aminotransferase, cytoplasmic	P17174	16.8764	17.4134	17.4626				-2.75295	2.72191	down
ITGA2	Integrin alpha-2	P17301	10.0112	15.9077		19.1658	19.4993	19.0453	6.88998	1.83787	up
UBTF	Nucleolar transcription factor 1	P17480	14.851	15.6921					-0.438364	0.491047	none
CAPN2	Calpain-2 catalytic subunit	P17655	20.4409	20.3535	20.4259	19.503	18.749	19.5416	-0.518674	0.919384	none
CTPS1	CTP synthase 1;CTP synthase	P17812	18.7912	18.659	18.9338	17.855	17.3511	17.7906	-0.503692	1.22712	none
ENG	Endoglin	P17813	18.2396	18.175	18.2493	21.0114	20.7576	20.5292	3.16808	3.72215	up
PFKL	ATP-dependent 6-phosphofructokinase, liver type	P17858	17.6443	17.526	17.6435	17.5844	16.8518	17.0103	0.172122	0.295183	none
LGALS3	Galectin-3;Galectin	P17931	20.7997	20.8819	20.8549	20.6805	20.7138	21.0684	0.595048	1.37829	none
PSMC3	26S protease regulatory subunit 6A	P17980	15.4841	15.9834	16.0579			15.1559	-0.865252	0.861847	none
TCP1	T-complex protein 1 subunit alpha	P17987	21.9856	21.9152	21.8763	21.3026	21.1957	21.4027	-0.00607759	0.0120252	none
PTPN1	Tyrosine-protein phosphatase non-receptor type 1;Tyrosine-protein phosphatase non-receptor type	P18031	19.9324	19.898	20.0316	19.327	19.851	20.2355	0.469905	0.670305	none
ITGB5	Integrin beta-5;Integrin beta	P18084	17.3257	17.7544	17.3125	19.9009	19.905	19.8775	3.0536	3.4313	up
ARF4	ADP-ribosylation factor 4	P18085	21.1724	21.0983	21.0632	20.3933	19.7079	20.2032	-0.387281	0.792383	none
RPL7	60S ribosomal protein L7	P18124	19.6943	20.2927	20.3992	17.2368		19.0848	-3.00611	0.827917	none
VCL	Vinculin	P18206	21.6765	21.685	21.8634	20.7817	19.7112	20.4847	-0.793151	1.16647	none
PTPRA	Receptor-type tyrosine-protein phosphatase alpha	P18433	12.7929			18.6258	18.1808	17.9953	4.89179	2.66577	up
RPL17	60S ribosomal protein L17	P18621	21.2702	21.4313	21.4897	18.9892	19.2754	19.8521	-1.40585	1.98104	down
PGAM1	Phosphoglycerate mutase 1;Phosphoglycerate mutase 2	P18669	19.8427	19.9056	20.247	17.621	17.8352	17.8324	-1.61358	2.65264	down
CDH2	Cadherin-2	P19022				17.6119	17.1707	16.7982	3.20517	2.86233	up
MYL12A	Myosin regulatory light chain 12A;Myosin regulatory light chain 12B;Myosin regulatory light polypeptide 9	P19105	19.344	19.0247	19.1031	18.4443	17.2914	18.1033	-0.583696	0.817529	none
NCL	Nucleolin	P19338	20.9171	20.9291	21.0234	19.1913	19.7406	19.0111	-1.02226	1.63243	down
HK1	Hexokinase-1	P19367	16.4093	17.1065	16.4842	16.246		16.3237	-0.571551	0.273316	none
EIF2AK2	Interferon-induced, double-stranded RNA-activated protein kinase	P19525	16.8158	16.5945	16.8825	16.2585	15.9498	16.439	0.0789555	0.139836	none
SRM	Spermidine synthase	P19623	18.3011	18.1823	18.1465	17.5214	17.0376	17.5026	-0.229813	0.508125	none
SLC9A1	Sodium/hydrogen exchanger 1	P19634		9.83908	10.6983	16.6412	16.0749	16.5632	5.18507	1.53444	up
EIF2S2	Eukaryotic translation initiation factor 2 subunit 2	P20042	16.1783	16.3891		16.3358	14.7534		0.504635	0.157216	none
ANXA7	Annexin A7	P20073	17.5378	17.4109	17.5653	17.2125		17.3286	-1.22052	0.312352	none
RAB5A	Ras-related protein Rab-5A;Ras-related protein Rab-5B;Ras-related protein Rab-5C	P20339	16.2346	16.1525	16.2306			15.4487	-1.09455	0.733191	none
NPR2	Atrial natriuretic peptide receptor 2	P20594				17.5591	17.4934	17.2908	3.75312	3.72215	up
PSMB1	Proteasome subunit beta type-1	P20618	16.6065	17.8514	17.8535	15.3988		15.4216	-1.93718	1.39766	down
LMNB1	Lamin-B1	P20700	19.0433	18.9941	18.9411	16.3551			-3.13593	2.1343	down
CAST	Calpastatin	P20810	16.3849	17.3627	16.4063	15.9803		15.2772	-0.992386	0.719481	none
AGA	N(4)-(beta-N-acetylglucosaminyl)-L-asparaginase;Glycosylasparaginase alpha chain;Glycosylasparaginase beta chain	P20933	17.9697	17.756					-2.90278	1.29607	none
RASA1	Ras GTPase-activating protein 1	P20936	12.7871	13.9061		16.2646	16.0858	16.5844	2.91196	1.76474	up
ATP6V1B2	V-type proton ATPase subunit B, brain isoform	P21281	18.6151	18.9409	18.8014			16.9022	-3.14027	1.55837	down
CSRP1	Cysteine and glycine-rich protein 1	P21291	20.4206	20.4984	20.9393	19.6307	19.4179	19.9167	-0.343411	0.612228	none
NF1	Neurofibromin;Neurofibromin truncated	P21359	15.4264	15.0113	14.9994	14.8145			-0.548989	0.479697	none
MAOA	Amine oxidase [flavin-containing] A	P21397	19.7762	19.7122	19.7158	19.2528	18.6503	19.1332	-0.0985475	0.169344	none
NT5E	5-nucleotidase	P21589	20.926	20.9552	21.0536	19.4892	19.3523	19.5386	-0.896981	2.25702	none
SDHB	Succinate dehydrogenase [ubiquinone] iron-sulfur subunit, mitochondrial	P21912	17.7914		17.8929		17.9183	17.9672	1.01182	0.196478	none
CD9	Tetraspanin;CD9 antigen	P21926			14.7266				-0.190481	0.12859	none
TGM2	Protein-glutamine gamma-glutamyltransferase 2	P21980	18.5321	18.6881	18.817	19.1715	18.0845	18.7001	0.599218	0.881723	none
PCMT1	Protein-L-isoaspartate O-methyltransferase;Protein-L-isoaspartate(D-aspartate) O-methyltransferase	P22061	20.284	20.3225	20.2994	19.4235	18.5902	19.1451	-0.624773	1.16293	none
GART	Trifunctional purine biosynthetic protein adenosine-3;Phosphoribosylamine--glycine ligase;Phosphoribosylformylglycinamidine cyclo-ligase;Phosphoribosylglycinamide formyltransferase	P22102	18.1125	17.8647	17.7931	17.0954	16.7796	17.0062	-0.336329	0.876203	none
PAICS	Multifunctional protein ADE2;Phosphoribosylaminoimidazole-succinocarboxamide synthase;Phosphoribosylaminoimidazole carboxylase	P22234	18.411	18.3298	18.4148	17.2215	16.6437	17.2881	-0.707763	1.51172	none
UBA1	Ubiquitin-like modifier-activating enzyme 1	P22314	21.6257	21.7518	21.738	20.4236	19.8527	20.2145	-0.920096	1.94249	none
NME1-NME2	Nucleoside diphosphate kinase;Nucleoside diphosphate kinase B	P22392	20.7808	20.5573	20.631	19.1039	18.7022	19.0373	-1.08552	2.42517	down
ENPP1	Ectonucleotide pyrophosphatase/phosphodiesterase family member 1;Alkaline phosphodiesterase I;Nucleotide pyrophosphatase	P22413			12.4228	16.746	16.4125	16.6833	3.20871	1.76474	up
HNRNPA2B1	Heterogeneous nuclear ribonucleoproteins A2/B1	P22626	19.703	19.632	19.5391	18.3781	17.8844	17.656	-1.02645	1.89857	down
CALB2	Calretinin	P22676	19.3759	19.523	19.5211	16.1709	16.1719	16.3521	-2.61733	3.5308	down
UQCRC2	Cytochrome b-c1 complex subunit 2, mitochondrial	P22695	18.8975	18.8019	19.0805	18.3619	18.2116	18.3755	0.0134606	0.0236825	none
SFPQ	Splicing factor, proline- and glutamine-rich	P23246	18.8339	19.2457	19.3401	18.2109	17.5779	18.08	-0.558947	0.968672	none
PPIB	Peptidyl-prolyl cis-trans isomerase B	P23284	20.8846	20.5671	20.7798	20.4744	20.5059	20.5049	0.371901	1.06719	none
WARS	Tryptophan--tRNA ligase, cytoplasmic;T1-TrpRS;T2-TrpRS	P23381	20.1897	20.293	20.2535	19.2583	18.4972	18.8358	-0.75729	1.48967	none
RPS3	40S ribosomal protein S3	P23396	20.6815	20.4916	20.4402	19.7523	20.1178	20.1854	0.100835	0.155283	none
GCSH	Glycine cleavage system H protein, mitochondrial	P23434	19.2394	19.4996	19.4119		15.7696		-3.75574	2.72191	down
JAK1	Tyrosine-protein kinase JAK1	P23458	18.8665	18.8153	18.9328	19.6522	19.5429	19.6838	1.37756	2.91642	up
PTPRG	Receptor-type tyrosine-protein phosphatase gamma	P23470	13.0655	14.1221	13.0613	17.4134	17.1939	16.7803	4.3424	3.03086	up
PTPRZ1	Receptor-type tyrosine-protein phosphatase zeta	P23471	18.1558	18.0673	18.1373		11.8144	11.9479	-4.87235	2.66118	down
AHCY	Adenosylhomocysteinase	P23526	19.1199	18.8957	18.9563	18.0669	17.1727	17.6861	-0.721886	1.32343	none
CFL1	Cofilin-1	P23528	22.442	22.6414	22.6024	21.6681	20.9536	21.3224	-0.626915	1.19184	none
ATP2B4	Plasma membrane calcium-transporting ATPase 4	P23634	17.8088	17.9087	17.9929	17.6054	17.151	17.9787	0.300351	0.479151	none
EEF1B2	Elongation factor 1-beta	P24534	18.4426	18.1737	18.4357			17.638	-2.77173	0.972672	none
IGFBP6	Insulin-like growth factor-binding protein 6	P24592	23.5353	23.9281	23.8237	22.3006	20.9217	21.4288	-1.59084	1.72238	down
ACAT1	Acetyl-CoA acetyltransferase, mitochondrial	P24752	19.4329	19.5405	19.5417	18.783	18.6838	19.2406	0.0197664	0.0243393	none
TNC	Tenascin	P24821	16.3379	16.4935	16.4686	17.1737	17.4471	17.6016	1.59904	2.5993	up
RPS12	40S ribosomal protein S12	P25398	18.6448	18.69	18.6229	16.6941	16.5509	17.1264	-1.23719	2.23175	down
DNAJB1	DnaJ homolog subfamily B member 1	P25685	15.8975	16.509	16.6582	15.5301		15.432	-0.946221	0.605851	none
ATP5A1	ATP synthase subunit alpha, mitochondrial	P25705	21.6982	21.7018	21.6699	21.3185	21.1362	20.8712	0.038893	0.0592496	none
PSMA3	Proteasome subunit alpha type-3	P25788	17.479	17.5106	17.7114				-2.62924	2.26386	down
PSMA4	Proteasome subunit alpha type;Proteasome subunit beta type;Proteasome subunit alpha type-4	P25789	18.8095	18.5198					-3.17161	1.01563	none
ITGA3	Integrin alpha-3;Integrin alpha-3 heavy chain;Integrin alpha-3 light chain	P26006	21.0102	21.018	21.0552	20.2141	20.1993	19.9781	-0.276504	0.712707	none
PTX3	Pentraxin-related protein PTX3	P26022	23.018	23.1265	23.0893	21.492	20.9984	21.0477	-1.27886	2.39299	down
MSN	Moesin	P26038	22.1206	22.0804	22.0712	21.1349	20.937	21.3041	-0.34599	0.918945	none
U2AF2	Splicing factor U2AF 65 kDa subunit	P26368	19.033	19.3504	18.7777	16.2089	14.6008		-3.79445	1.91917	down
RPL13	60S ribosomal protein L13	P26373	21.1423	21.2128	21.5138	19.4139	19.6234	20.5443	-0.810551	0.970643	none
S100A4	Protein S100-A4	P26447	22.9433	22.8182	22.8021	21.7088	20.219	20.2885	-1.49182	1.48104	down
PTBP1	Polypyrimidine tract-binding protein 1	P26599	19.0514	19.2745	19.4793	17.4672	17.1452	17.0675	-1.41699	2.48289	down
TARS	Threonine--tRNA ligase, cytoplasmic	P26639	16.0497	16.0039	15.7904	15.6861	15.2753	15.7632	0.256016	0.523698	none
VARS	Valine--tRNA ligase	P26640	18.7821	18.6574	18.5148	17.9517	17.3472	17.7596	-0.339	0.723645	none
EEF1G	Elongation factor 1-gamma	P26641	20.0548	20.0612	20.251	19.2379	19.1453	19.5384	-0.193464	0.403302	none
YWHAQ	14-3-3 protein theta	P27348	19.6484	19.6659	19.6451	18.9289	18.2827	18.9135	-0.320444	0.617595	none
MAPK3	Mitogen-activated protein kinase 3;Mitogen-activated protein kinase	P27361	20.6748	20.5585	20.5822	18.4946	17.9896	18.3248	-1.71162	2.97073	down
DPP4	Dipeptidyl peptidase 4;Dipeptidyl peptidase 4 membrane form;Dipeptidyl peptidase 4 soluble form	P27487	12.547			19.6195	19.9061	19.8259	6.2039	2.64107	up
RPL10	60S ribosomal protein L10	P27635	22.2855	22.4175	22.3987	20.4478	20.5297	20.9431	-1.10873	2.1007	down
COL8A1	Collagen alpha-1(VIII) chain;Vastatin	P27658						15.7418	0.832863	0.523698	none
RPA1	Replication protein A 70 kDa DNA-binding subunit;Replication protein A 70 kDa DNA-binding subunit, N-terminally processed	P27694	18.7843	18.1211	18.1236	17.7513	17.4167	17.2185	-0.253797	0.368304	none
APEX1	DNA-(apurinic or apyrimidinic site) lyase;DNA-(apurinic or apyrimidinic site) lyase, mitochondrial	P27695	18.5585	17.6564	18.0436				-3.21784	2.3515	down
CD82	CD82 antigen;Tetraspanin	P27701	21.0152	21.1381	21.1415	20.2865	19.6752	19.8804	-0.528573	1.1407	none
CAD	CAD protein;Glutamine-dependent carbamoyl-phosphate synthase;Aspartate carbamoyltransferase;Dihydroorotase	P27708	18.7995	18.7309	18.7418	18.1636	17.7546	18.2012	-0.0925847	0.180501	none
CALR	Calreticulin	P27797	17.1236	17.4535	17.3091	16.1246			-2.18473	1.32789	down
MAP4	Microtubule-associated protein;Microtubule-associated protein 4	P27816	20.665	20.2124	20.0368	19.844	19.2484	19.315	-0.211132	0.302935	none
CANX	Calnexin	P27824	16.5323	16.3981	17.1476	16.3719			-0.59038	0.473252	none
PSMA5	Proteasome subunit alpha type-5	P28066	14.5168	16.2637	15.7051				-1.56505	1.17752	none
PSMB6	Proteasome subunit beta type-6;Proteasome subunit beta type	P28072	19.6881	19.4936	18.8632	16.3004	16.2699		-3.09646	1.94701	down
PSMB5	Proteasome subunit beta type-5	P28074	18.1013	17.835	17.8578	15.476		13.8685	-2.8156	2.37849	down
ABCD3	ATP-binding cassette sub-family D member 3	P28288	17.9629	18.0473	18.1603	17.5569	17.1545	17.466	-0.0385632	0.0663424	none
MAPK1	Mitogen-activated protein kinase 1	P28482	22.5017	22.4643	22.4446	20.3504	19.76	20.2212	-1.73858	2.81293	down
GRN	Granulins;Acrogranin;Paragranulin;Granulin-1;Granulin-2;Granulin-3;Granulin-4;Granulin-5;Granulin-6;Granulin-7	P28799	21.2391	21.2873	21.4463	19.3934	18.4277	18.8419	-1.81258	2.46026	down
LAP3	Cytosol aminopeptidase	P28838	18.8747	18.4867	17.8329	16.2736	15.8842	15.9004	-1.75034	2.14988	down
HSD11B1	Corticosteroid 11-beta-dehydrogenase isozyme 1	P28845	15.24	15.3966					-0.462809	0.234476	none
TPP2	Tripeptidyl-peptidase 2	P29144	17.3018	17.1803	17.2538	17.3291	16.8688	17.5711	0.637754	1.31999	none
EPHA2	Ephrin type-A receptor 2	P29317	17.5874	17.6221	17.7925	16.5202			-2.28504	1.19675	none
SHC1	SHC-transforming protein 1;SHC-transforming protein 2	P29353		16.019	15.983				-0.98707	0.820075	none
TKT	Transketolase	P29401	21.1656	21.348	21.3252	19.8545	19.359	19.4201	-1.11287	2.18575	down
PML	Protein PML	P29590	16.7106	16.7085					-1.82376	0.868414	none
TYK2	Non-receptor tyrosine-protein kinase TYK2;Tyrosine-protein kinase	P29597	20.9917	21.4573	20.9805	20.1923			-4.19392	1.04627	none
EEF1D	Elongation factor 1-delta	P29692	19.3874	19.2591	18.5998	17.8208	18.0445	17.5601	-0.649144	0.906058	none
PRDX6	Peroxiredoxin-6	P30041	20.3101	20.2729	20.2074	19.3077	18.8871	19.1924	-0.511173	1.35446	none
BLVRB	Flavin reductase (NADPH)	P30043	17.5701	17.4282	17.4788	14.5164	13.2342	15.3123	-2.50776	1.94457	down
PRDX5	Peroxiredoxin-5, mitochondrial	P30044	19.3156	19.3283	19.312	19.1822	18.8335	19.0246	0.318563	0.891797	none
DDT	D-dopachrome decarboxylase;D-dopachrome decarboxylase-like protein	P30046	18.9254	19.0105	18.7033	16.1574	15.1842	15.7318	-2.55991	2.90354	down
PRDX3	Thioredoxin-dependent peroxide reductase, mitochondrial	P30048	18.6144	18.863	18.7568	19.0939	18.4653	18.3302	0.510536	0.878091	none
RPL12	60S ribosomal protein L12	P30050	19.9813	19.9637	19.9648	19.3704	18.9301	19.196	-0.181055	0.425606	none
ECHS1	Enoyl-CoA hydratase, mitochondrial	P30084	17.6509	17.8583	17.9854	16.3158	16.2009	16.6271	-0.824807	1.71817	none
PEBP1	Phosphatidylethanolamine-binding protein 1;Hippocampal cholinergic neurostimulating peptide	P30086	20.8792	20.987	20.6702	19.8712	19.0908	17.0538	-1.54695	0.868018	none
PDIA3	Protein disulfide-isomerase A3	P30101	21.714	21.694	21.7967	20.9955	20.4008	20.8811	-0.354722	0.768424	none
PPP2R1A	Serine/threonine-protein phosphatase 2A 65 kDa regulatory subunit A alpha isoform	P30153	20.929	21.0718	20.9039	19.7964	18.6243	18.9396	-1.22309	1.61821	down
NMT1	Glycylpeptide N-tetradecanoyltransferase 1	P30419	15.9295	15.924	16.2772	14.481	15.5621	16.5388	0.106685	0.049806	none
AXL	Tyrosine-protein kinase receptor UFO;Receptor protein-tyrosine kinase	P30530	21.9681	22.1276	22.1188	19.7646	19.8249	20.2896	-1.49275	2.43353	down
LRPAP1	Alpha-2-macroglobulin receptor-associated protein	P30533	19.3383	19.3614	19.4764	18.6432	18.1726	18.4313	-0.351984	0.906058	none
SERPINB1	Leukocyte elastase inhibitor	P30740	16.788	16.6352	16.6171			15.8446	-1.16195	0.709157	none
MAT2A	S-adenosylmethionine synthase isoform type-2	P31153	17.5333	16.5827	16.8154				-2.27669	2.25158	down
SDC4	Syndecan-4	P31431	21.3227	20.4255	20.1666		17.1689	16.8748	-3.91351	1.76474	down
HIBADH	3-hydroxyisobutyrate dehydrogenase, mitochondrial	P31937		16.2386	16.3121				-0.185635	0.0545647	none
ATIC	Bifunctional purine biosynthesis protein PURH;Phosphoribosylaminoimidazolecarboxamide formyltransferase;IMP cyclohydrolase	P31939	17.5742	18.126	17.9534	16.8215		16.3714	-1.46069	0.878091	none
HNRNPH1	Heterogeneous nuclear ribonucleoprotein H;Heterogeneous nuclear ribonucleoprotein H, N-terminally processed;Heterogeneous nuclear ribonucleoprotein H2	P31943	18.2198	18.3018	18.1851	17.2458	16.9757	17.1428	-0.488357	1.36726	none
YWHAB	14-3-3 protein beta/alpha;14-3-3 protein beta/alpha, N-terminally processed	P31946	18.1195	17.5831	17.2564	16.0712	15.6566	16.8673	-0.82706	0.886739	none
STIP1	Stress-induced-phosphoprotein 1	P31948	21.5578	21.4857	21.4265	20.555	19.6695	20.0324	-0.781273	1.37606	none
S100A11	Protein S100-A11;Protein S100-A11, N-terminally processed	P31949	19.681	15.4836	18.0598	16.6333	15.9246	18.3762	-0.134477	0.0284284	none
L1CAM	Neural cell adhesion molecule L1	P32004	17.1474	17.227	17.2917	12.2653			-2.85992	1.61184	down
PRDX2	Peroxiredoxin-2	P32119				16.2979			0.85423	0.402594	none
PYCR1	Pyrroline-5-carboxylate reductase;Pyrroline-5-carboxylate reductase 1, mitochondrial;Pyrroline-5-carboxylate reductase 2	P32322		15.5614	15.6244	14.8041		15.647	-0.30525	0.122261	none
RPL9	60S ribosomal protein L9	P32969	18.6322	18.6287	18.3898				-4.33395	3.25786	down
ACSL1	Long-chain-fatty-acid--CoA ligase 1	P33121	18.8658	18.7671	18.724	18.168	17.7839	18.5921	0.0202675	0.023498	none
KIF5B	Kinesin-1 heavy chain	P33176	20.5991	20.5616	20.5284	20.0551	19.6352	20.0438	-0.0294474	0.0474366	none
ABCC1	Multidrug resistance-associated protein 1	P33527			14.5355	16.8119	15.1638	16.659	2.04504	1.62019	up
GALNS	N-acetylgalactosamine-6-sulfatase	P34059	17.5277	18.0406	16.159		14.1591	14.4192	-2.44742	1.78787	down
RNASE4	Ribonuclease 4	P34096	17.0116	17.7252	17.6614	16.109	16.1631	16.4325	-0.606324	0.908472	none
HSPA4	Heat shock 70 kDa protein 4	P34932	20.071	20.4344	20.391	19.2448	18.3225	18.7368	-0.906339	1.41793	none
GPC1	Glypican-1;Secreted glypican-1	P35052	20.4393	20.6294	20.7171	20.9868	20.7507	20.957	0.923433	2.12439	none
BTC	Probetacellulin;Betacellulin	P35070	18.7991	18.1012	18.8063	18.0244	16.9065	16.7008	-0.729349	0.7661	none
PFN2	Profilin;Profilin-2	P35080	19.0194	18.9351	19.0386	18.6526	18.2046	18.788	0.175026	0.336463	none
CTNNA1	Catenin alpha-1;Catenin alpha-2	P35221	16.3491	16.2808	16.5558			15.7554	-2.08637	0.941613	none
PHB	Prohibitin	P35232	17.92	18.2213	17.8739	17.8289	18.0967	18.8294	0.869296	1.11283	none
SERPINB6	Serpin B6	P35237	18.5862	18.7535	18.6609	17.9424	17.6126	18.2509	-0.107096	0.1609	none
RDX	Radixin	P35241	18.8909	18.6978	18.6344	16.9338		16.773	-2.4222	1.03487	none
RPL22	60S ribosomal protein L22	P35268	17.916				20.2196	17.1137	2.77434	0.600715	none
THBS2	Thrombospondin-2	P35442	18.1545	17.9163	17.9706	18.3158	18.2412	18.0381	0.80969	1.99213	none
FBN1	Fibrillin-1	P35555	17.4659	16.9464	16.911	18.8454	17.5612	17.7318	1.56856	1.73159	up
MYH9	Myosin-9	P35579	22.5858	22.2505	22.2274	22.4808	21.3575	22.2555	0.298281	0.33393	none
COPB2	Coatomer subunit beta	P35606	18.4199	17.8019	18.0238	17.1284	16.5882	17.3072	-0.446842	0.747662	none
BSG	Basigin	P35613	21.1522	21.2751	21.1834	22.532	22.2226	22.3579	1.78682	3.03086	up
DEK	Protein DEK	P35659	19.6412	19.762	19.6939	18.3901	18.4716	17.7138	-0.883811	1.41557	none
GLRX	Glutaredoxin-1	P35754	21.6295	21.5704	21.2869	20.7528	20.9103	20.3884	-0.191632	0.295979	none
PSMC2	26S protease regulatory subunit 7	P35998	16.7436	16.8745	16.9609	16.3272	15.1203	15.3978	-0.61375	0.825434	none
GGT5	Gamma-glutamyltransferase 5;Gamma-glutamyltransferase 5 heavy chain;Gamma-glutamyltransferase 5 light chain	P36269				18.1089	17.8004	17.6251	3.87492	3.25381	up
ARL3	ADP-ribosylation factor-like protein 3	P36405	16.7597	16.2713			15.5942	16.225	-0.133303	0.0444191	none
ATP5C1	ATP synthase subunit gamma, mitochondrial	P36542	18.4054	18.6528	18.5221	18.7799	18.324	18.2204	0.539892	1.10746	none
RPL4	60S ribosomal protein L4	P36578	25.2417	25.3004	25.3124	22.012	22.0807	22.85	-2.35602	2.72191	down
LONP1	Lon protease homolog, mitochondrial	P36776	15.831	15.9184	15.907				-1.33709	0.939912	none
SERPINF1	Pigment epithelium-derived factor	P36955	22.9904	22.9508	23.0511	21.231	20.7778	20.8272	-1.4322	2.66591	down
GPX4	Glutathione peroxidase;Phospholipid hydroperoxide glutathione peroxidase, mitochondrial	P36969	16.7249	16.6	17.0728	16.1356	15.8973	16.1868	-0.0989267	0.180492	none
SRP14	Signal recognition particle 14 kDa protein	P37108	18.1016	18.2997	18.3734	15.7202	17.9565	16.1536	-1.02896	0.622646	none
TGFBR2	TGF-beta receptor type-2	P37173				17.3847	17.0214	16.7861	3.28029	3.27055	up
TAGLN2	Transgelin-2	P37802	21.1727	20.9339	21.027	20.0156	19.3564	20.1177	-0.592079	1.10746	none
TALDO1	Transaldolase	P37837	19.1567	19.0832	19.4387	17.3531		17.5224	-2.39695	0.956547	none
LIPA	Lysosomal acid lipase/cholesteryl ester hydrolase	P38571	20.46	20.4034	20.411	18.7817	17.9892	17.7193	-1.63587	2.15324	down
ATP6V1A	V-type proton ATPase catalytic subunit A	P38606	15.2274	14.9633	15.7561			14.1337	-0.918579	1.10921	none
HSPA9	Stress-70 protein, mitochondrial	P38646	20.4351	20.438	20.4696	19.9432	19.4553	19.9826	-0.0314556	0.0465189	none
RPS19	40S ribosomal protein S19	P39019	17.6024	17.6729	17.8302	16.2869	17.0568	15.8583	-0.676914	0.758792	none
RPL3	60S ribosomal protein L3	P39023	21.0147	20.9975	21.0448	18.8686	19.0612	19.5866	-1.22673	2.00556	down
COL18A1	Collagen alpha-1(XVIII) chain;Endostatin	P39060	19.1659	19.0731	19.5288	18.984	18.7418	18.6413	0.156594	0.295183	none
FEN1	Flap endonuclease 1	P39748	15.3344	16.2423	16.3213	16.1021	15.2397	15.4301	0.253884	0.232882	none
CAPG	Macrophage-capping protein	P40121	18.7787			16.8184			-0.631535	0.116506	none
CAP2	Adenylyl cyclase-associated protein;Adenylyl cyclase-associated protein 2	P40123	17.0407	17.0399	16.9264	14.8097	13.0979	14.2328	-2.32232	2.15324	down
IL6ST	Interleukin-6 receptor subunit beta	P40189	15.2032	15.6574	17.0053	22.4253	22.0176	22.2546	6.89907	3.41028	up
TXLNA	Alpha-taxilin	P40222	16.2096	16.155	16.2507	15.6255	16.1213	15.8529	0.287566	0.495942	none
CCT6A	T-complex protein 1 subunit zeta	P40227	19.6218	19.8529	19.9962	19.5192	19.4015	19.5963	0.303705	0.698413	none
RPL13A	60S ribosomal protein L13a	P40429	20.2528	20.1909	20.2936			17.8768	-4.83566	1.50468	down
ARL1	ADP-ribosylation factor-like protein 1	P40616	17.7847	17.6311	17.4071	17.2852	16.6519	16.8988	-0.0343252	0.0456471	none
STAT3	Signal transducer and activator of transcription 3;Signal transducer and activator of transcription	P40763	17.1845	17.3879	17.1284	20.0026	19.885	19.9251	3.32798	3.79115	up
MDH1	Malate dehydrogenase, cytoplasmic	P40925	19.6455	19.7828	19.7802	17.7496	17.425	17.6175	-1.51458	2.88257	down
MDH2	Malate dehydrogenase, mitochondrial;Malate dehydrogenase	P40926	21.0926	21.2467	21.3008	20.2668	19.8458	20.1076	-0.518564	1.26893	none
HADHA	Trifunctional enzyme subunit alpha, mitochondrial;Long-chain enoyl-CoA hydratase;Long chain 3-hydroxyacyl-CoA dehydrogenase	P40939	19.7672	20.0051	20.1739	20.5795	20.5159	20.6937	1.2348	2.39299	up
EIF2S3	Eukaryotic translation initiation factor 2 subunit 3;Putative eukaryotic translation initiation factor 2 subunit 3-like protein	P41091	16.3686						-0.463588	0.331025	none
GARS	Glycine--tRNA ligase	P41250	19.7163	19.9152	20.0427	18.9233	18.4069	18.9123	-0.520564	1.08611	none
IARS	Isoleucine--tRNA ligase, cytoplasmic	P41252	20.9644	20.8383	20.9181	20.0328	19.7568	20.0617	-0.334919	0.956925	none
PRKCI	Protein kinase C iota type	P41743	15.5444	15.8673	15.7966	14.673		14.7398	-0.571352	1.17269	none
STAT1	Signal transducer and activator of transcription;Signal transducer and activator of transcription 1-alpha/beta	P42224	19.498	19.31	19.3652	19.0254	18.0367	18.7642	-0.156408	0.19669	none
AKR1C3	Aldo-keto reductase family 1 member C3	P42330		15.2677	15.6141				-0.863563	0.723645	none
PIK3CA	Phosphatidylinositol 4,5-bisphosphate 3-kinase catalytic subunit alpha isoform	P42336				15.5743	15.6652	15.7944	1.85126	1.79831	up
PIK3CB	Phosphatidylinositol 4,5-bisphosphate 3-kinase catalytic subunit beta isoform	P42338	14.1179	13.5373	13.6369	18.9642	18.6618	18.2918	5.50466	3.93622	up
RPS27	40S ribosomal protein S27	P42677	15.8017	15.6627		15.4511		16.7241	0.883324	0.363651	none
LIFR	Leukemia inhibitory factor receptor	P42702	15.1249	15.1876	16.6694	22.6133	22.1292	22.4673	7.36518	3.56616	up
LRPPRC	Leucine-rich PPR motif-containing protein, mitochondrial	P42704	19.1245	18.9811	19.0521	18.8799	18.331	18.4435	0.124118	0.238987	none
ACAA2	3-ketoacyl-CoA thiolase, mitochondrial	P42765	19.1717	17.8611	18.744	17.8254	17.2968	17.7503	-0.341395	0.348411	none
PRCP	Lysosomal Pro-X carboxypeptidase	P42785	20.2968	20.3639	20.4938	18.3878	17.6917	17.3951	-1.93477	2.44686	down
ECE1	Endothelin-converting enzyme 1	P42892	19.9167	19.7992	19.8023	18.6826	18.298	18.3714	-0.764529	1.96606	none
BTD	Biotinidase	P43251	18.5308	18.7932	18.7489	16.8887	15.7479	16.4619	-1.69666	2.17173	down
RANBP1	Ran-specific GTPase-activating protein	P43487	17.2034		16.5151	16.07			-0.445238	0.150259	none
NAMPT	Nicotinamide phosphoribosyltransferase	P43490	18.3098	18.6926	18.4069	17.6388	17.0911	17.4128	-0.462901	0.911377	none
PSMC4	26S protease regulatory subunit 6B	P43686	15.7622	15.4256	15.2934	13.5981		13.3684	-1.46349	2.63882	down
VDAC2	Voltage-dependent anion-selective channel protein 2	P45880	17.6229	17.7577	17.7237	17.7566	17.4848	17.8739	0.629066	1.56872	none
USP5	Ubiquitin carboxyl-terminal hydrolase 5	P45974	18.9749	19.03	18.872	18.3926	16.5944	17.8733	-0.709806	0.630698	none
RANGAP1	Ran GTPase-activating protein 1	P46060	16.2637	16.9962	16.1698	15.0827			-1.74312	1.50007	down
RECQL	ATP-dependent DNA helicase Q1	P46063	17.3423	17.5299	17.4992	17.5355	17.3471	17.3861	0.591525	1.58628	none
CRKL	Crk-like protein	P46109	15.9589	15.7725	15.959	15.1063	15.2079	15.4839	-0.00308141	0.0047688	none
NSF	Vesicle-fusing ATPase	P46459	17.7237	17.3566	16.9306	15.8699	16.5095	16.6131	-0.3811	0.405039	none
RPL27A	60S ribosomal protein L27a	P46776	22.4203	22.4548	22.4592	20.5613	21.2933	20.8241	-0.935033	1.52506	none
RPL5	60S ribosomal protein L5	P46777	19.7836	20.0519	20.1951	16.7899	17.7633	17.3304	-2.09561	2.25315	down
RPL21	60S ribosomal protein L21	P46778	19.0319	19.0153	19.2684	16.7667	18.4769	18.979	-0.413894	0.218242	none
RPL28	60S ribosomal protein L28	P46779	21.4589	21.377	21.1789	18.8529	18.4835	20.0483	-1.58884	1.54573	down
RPS9	40S ribosomal protein S9	P46781	20.1014	20.1705	20.1158	18.9389	19.3323	19.5247	-0.243503	0.391077	none
RPS5	40S ribosomal protein S5;40S ribosomal protein S5, N-terminally processed	P46782	18.8017	18.5508	18.5868	18.4606	17.5208	18.2831	0.0684757	0.0745946	none
RPS10	40S ribosomal protein S10	P46783			19.0223		19.3735		-0.0161017	0.00206451	none
MAP1B	Microtubule-associated protein 1B;MAP1B heavy chain;MAP1 light chain LC1	P46821	20.3764	20.2247	20.2747	19.4165	19.3606	19.3803	-0.284085	0.863736	none
UTRN	Utrophin	P46939	18.2732	17.8711	17.9021	17.5664	17.1282	17.4078	-0.0211827	0.0305876	none
IQGAP1	Ras GTPase-activating-like protein IQGAP1	P46940	21.2222	21.0685	20.9939	20.7073	19.838	20.3072	-0.187483	0.271842	none
GYG1	Glycogenin-1	P46976	16.5744		16.8008	17.016			-0.412169	0.121204	none
STT3A	Dolichyl-diphosphooligosaccharide--protein glycosyltransferase subunit STT3A	P46977	18.846	18.7384	18.5526	17.8732	17.822	18.285	-0.0948429	0.144331	none
EIF1AY	Eukaryotic translation initiation factor 1A, X-chromosomal;Eukaryotic translation initiation factor 1A, Y-chromosomal	P47813	17.4774	17.8888	17.7271		17.1176		-2.13607	0.886739	none
ALDH1A3	Aldehyde dehydrogenase family 1 member A3	P47895	15.5661						-0.346591	0.192173	none
QARS	Glutamine--tRNA ligase	P47897	17.0484	16.8845	16.954	16.3749	15.9948	16.4494	-0.0615609	0.11197	none
SLC6A8	Sodium- and chloride-dependent creatine transporter 1;Transporter	P48029	16.0813		15.9097				-1.3185	0.849244	none
ATP5O	ATP synthase subunit O, mitochondrial	P48047	20.045	19.9481	20.0622	19.6661	19.8204	19.255	0.183892	0.306774	none
ARCN1	Coatomer subunit delta	P48444	20.4431	20.4071	20.4923	19.0783	18.546	19.1155	-0.911061	1.93746	none
GCLM	Glutamate--cysteine ligase regulatory subunit	P48507	15.954	16.9042		15.2222			-0.92205	0.479151	none
CCT5	T-complex protein 1 subunit epsilon	P48643	18.2987	18.271	18.1543	18.0884	17.3468	17.9374	0.176171	0.283244	none
HSPA13	Heat shock 70 kDa protein 13	P48723	21.8322	21.8529	21.815	20.2536	19.3431	19.4693	-1.52142	2.18034	down
IDH2	Isocitrate dehydrogenase [NADP], mitochondrial	P48735	18.3528	18.7448	18.6737	18.4316	17.9183	18.0044	0.152819	0.241308	none
CD97	CD97 antigen;CD97 antigen subunit alpha;CD97 antigen subunit beta	P48960	15.983	16.0039	16.1447	16.9554			-0.585581	0.21521	none
PXN	Paxillin	P49023	18.2611	18.1047	18.1488	17.4839	16.8697	17.636	-0.215194	0.347922	none
RPL34	60S ribosomal protein L34	P49207	20.8781	19.732	19.572	16.2617	16.2311	15.2871	-3.50658	2.56262	down
FASN	Fatty acid synthase;[Acyl-carrier-protein] S-acetyltransferase;[Acyl-carrier-protein] S-malonyltransferase;3-oxoacyl-[acyl-carrier-protein] synthase;3-oxoacyl-[acyl-carrier-protein] reductase;3-hydroxyacyl-[acyl-carrier-protein] dehydratase;Enoyl-[acyl-carrier-protein] reductase;Oleoyl-[acyl-carrier-protein] hydrolase	P49327	20.9285	20.8136	20.895	20.6298	19.6017	20.2793	-0.085197	0.0928727	none
CCT3	T-complex protein 1 subunit gamma	P49368	21.9618	21.9665	21.8816	21.4333	21.2605	21.3253	0.0226405	0.0428792	none
TUFM	Elongation factor Tu, mitochondrial	P49411	21.6664	21.6732	21.6147	20.957	20.5211	20.9706	-0.214498	0.462486	none
AARS	Alanine--tRNA ligase, cytoplasmic	P49588	18.5141	18.4586	18.5085	16.9139	16.3718	16.9173	-1.13291	2.28378	down
CARS	Cysteine--tRNA ligase, cytoplasmic	P49589	15.3558		15.8165	13.8288			-0.433947	0.266547	none
SARS	Serine--tRNA ligase, cytoplasmic	P49591	17.154	17.0502	17.0293	16.7647	15.387	15.9846	-0.401327	0.457205	none
PSMB3	Proteasome subunit beta type-3	P49720	18.0283	18.3162	18.1739	16.5961	15.9101	16.5912	-1.17993	1.9981	down
ACADVL	Very long-chain specific acyl-CoA dehydrogenase, mitochondrial	P49748	17.3057	17.4472	17.4428	17.7333	17.0955	17.8857	0.799452	1.44667	none
NUMB	Protein numb homolog	P49757		14.6305		16.1682	15.3607	15.3488	1.63069	2.14455	up
VEGFC	Vascular endothelial growth factor C	P49767	16.6676	16.756	16.7486	15.1394	15.3366		-1.40525	1.17362	none
MMP14	Matrix metalloproteinase-14	P50281				18.7617	18.0032	18.7662	4.6356	3.72215	up
GDI2	Rab GDP dissociation inhibitor beta	P50395	20.4574	20.5638	20.6442	19.7339	18.8994	19.111	-0.683053	1.20626	none
CPT1A	Carnitine O-palmitoyltransferase 1, liver isoform	P50416					15.3263	16.7849	0.835031	0.383738	none
SERPINB8	Serpin B8	P50452	16.7888	16.7806	16.8624	16.5189	15.3511	15.8554	-0.271634	0.342808	none
SERPINB9	Serpin B9	P50453	18.6392	18.2201	18.6839	16.2988	12.3653	15.7076	-3.08691	1.26992	none
SERPINH1	Serpin H1	P50454	21.9826	22.1711	22.2268	21.7478	21.421	21.6541	0.0999869	0.188424	none
ST13	Hsc70-interacting protein;Putative protein FAM10A4;Putative protein FAM10A5	P50502	20.4544	20.3092	20.2473	18.7899	17.7626	18.5722	-1.3366	1.93974	down
VASP	Vasodilator-stimulated phosphoprotein	P50552	19.5501	19.888	19.6042	17.9094	17.195	18.1169	-1.3155	1.886	down
DNM2	Dynamin-2	P50570	17.6426	17.5006	17.4402	17.3269	16.7667	17.3186	0.236824	0.469578	none
METAP2	Methionine aminopeptidase 2	P50579	16.4926		16.9051	15.4874	15.4485		-0.273271	0.102735	none
HLCS	Biotin--protein ligase;Biotin--[methylmalonyl-CoA-carboxytransferase] ligase;Biotin--[propionyl-CoA-carboxylase [ATP-hydrolyzing]] ligase;Biotin--[methylcrotonoyl-CoA-carboxylase] ligase;Biotin--[acetyl-CoA-carboxylase] ligase	P50747	18.8403	18.6451	18.842	19.0273	18.7452	18.5417	0.620204	1.50114	none
BCAM	Basal cell adhesion molecule	P50895	16.5155	16.4936	16.5335	13.5537			-2.02443	2.72191	down
PPT1	Palmitoyl-protein thioesterase 1	P50897	18.0592	19.4673	19.44	16.5327	16.4211	16.5343	-1.86964	1.72104	down
RPL14	60S ribosomal protein L14	P50914	21.4031	21.4685	21.3028	19.8739	20.3316	21.0265	-0.362868	0.390865	none
CCT8	T-complex protein 1 subunit theta	P50990	21.6651	21.6587	21.6765	20.9678	20.739	20.8335	-0.199776	0.546845	none
CCT4	T-complex protein 1 subunit delta	P50991	21.2036	21.1782	21.0668	21.0185	20.6418	20.763	0.2795	0.705413	none
ANXA11	Annexin A11	P50995	17.3299	17.3555	17.2996	16.7916	16.4752	16.776	-0.0205391	0.0363418	none
FXR1	Fragile X mental retardation syndrome-related protein 1	P51114	18.0654	17.4736	17.4869	15.6961	15.175	15.6426	-1.54181	2.39299	down
RAB7A	Ras-related protein Rab-7a	P51149	18.1197	18.2765	18.2769	17.3633	17.0772	17.4764	-0.293458	0.701511	none
RAB13	Ras-related protein Rab-13	P51153	17.9932	17.9584	18.057	17.474	17.1179	17.8439	0.101137	0.147485	none
GALK1	Galactokinase	P51570	17.2916	17.2507	17.2152	16.37	15.7521	16.2046	-0.515269	1.20626	none
HSD17B4	Peroxisomal multifunctional enzyme type 2;(3R)-hydroxyacyl-CoA dehydrogenase;Enoyl-CoA hydratase 2	P51659	18.0153	17.9962	17.8968	18.0234	18.3607	18.7652	1.03652	1.70144	up
HDGF	Hepatoma-derived growth factor	P51858	20.3215	20.2555	20.3433	19.6105	19.3463	19.3327	-0.254304	0.707636	none
LUM	Lumican	P51884	18.9806	18.3173	18.5561	18.4726	17.3595	17.0772	-0.352439	0.314443	none
HNRNPA3	Heterogeneous nuclear ribonucleoprotein A3	P51991	16.5905	17.2847	17.341	15.6924	15.4978	15.65	-0.832194	1.32826	none
PGD	6-phosphogluconate dehydrogenase, decarboxylating	P52209	18.9691	18.9486	18.9383	18.3161	17.5528	17.9268	-0.393969	0.793486	none
HNRNPM	Heterogeneous nuclear ribonucleoprotein M	P52272	19.1284	19.0865	19.189	18.7202	17.9554	17.9527	-0.299139	0.483265	none
KPNA2	Importin subunit alpha-1	P52292	16.6266	16.6266	15.9579		11.1612	11.1719	-3.86678	2.25158	down
ARHGDIA	Rho GDP-dissociation inhibitor 1	P52565	18.8163	18.7968	19.3393		17.9739	18.4899	-1.7625	0.446575	none
HNRNPF	Heterogeneous nuclear ribonucleoprotein F;Heterogeneous nuclear ribonucleoprotein F, N-terminally processed	P52597	16.7607	17.8374	18.014	16.7157	15.9374	14.4381	-1.21134	0.723645	none
STAT2	Signal transducer and activator of transcription 2	P52630	15.9228	16.2308	16.5107	15.4965	14.8707	15.3129	-0.365793	0.633906	none
CAPZA1	F-actin-capping protein subunit alpha-1	P52907	19.2003	18.6547	18.6958	17.9178	17.3401	17.3373	-0.691535	1.26148	none
BLVRA	Biliverdin reductase A	P53004	16.4142	16.7432	16.4974	16.0444		16.1603	-0.664662	0.328454	none
SLC25A1	Tricarboxylate transport protein, mitochondrial	P53007	22.093	22.114	22.1674	21.7864	21.3817	22.0565	0.235846	0.421877	none
ARFIP1	Arfaptin-1	P53367	18.1885	18.0663	17.9851	17.207	16.8422	16.4667	-0.614106	1.16396	none
ACLY	ATP-citrate synthase	P53396	20.4516	20.4104	20.4696	20.0029	19.3329	20.0552	-0.0239784	0.0279816	none
SUCLG1	Succinyl-CoA ligase [ADP/GDP-forming] subunit alpha, mitochondrial	P53597	18.1019	17.1258	16.9674	17.3678	16.9023		-0.867034	0.264623	none
COPB1	Coatomer subunit beta	P53618	21.3219	21.3264	21.41	20.5661	20.001	20.7091	-0.306088	0.556869	none
COPA	Coatomer subunit alpha;Xenin;Proxenin	P53621	21.1783	21.1486	21.1983	20.9285	20.2522	20.9827	0.167715	0.256308	none
CTSC	Dipeptidyl peptidase 1;Dipeptidyl peptidase 1 exclusion domain chain;Dipeptidyl peptidase 1 heavy chain;Dipeptidyl peptidase 1 light chain	P53634	19.5398	19.8672	19.5199	17.3831	17.0809	17.8355	-1.58521	2.25158	down
AP2S1	AP-2 complex subunit sigma	P53680				15.9498	14.372		0.693253	0.676363	none
SLC16A1	Monocarboxylate transporter 1	P53985	15.814	15.7488	15.7483	16.0833		15.558	-0.146854	0.0571149	none
RARS	Arginine--tRNA ligase, cytoplasmic	P54136	18.713	18.8485	18.6982	18.6879	17.8477	18.1498	0.101573	0.132552	none
CACNA2D1	Voltage-dependent calcium channel subunit alpha-2/delta-1;Voltage-dependent calcium channel subunit alpha-2-1;Voltage-dependent calcium channel subunit delta-1	P54289					15.4815	15.7197	1.21909	0.763884	none
YARS	Tyrosine--tRNA ligase;Tyrosine--tRNA ligase, cytoplasmic;Tyrosine--tRNA ligase, cytoplasmic, N-terminally processed	P54577	16.3346	16.5479	16.129	17.275	15.996	15.9313	0.695191	0.721799	none
USP14	Ubiquitin carboxyl-terminal hydrolase;Ubiquitin carboxyl-terminal hydrolase 14	P54578	19.661	19.5454	19.215	17.5404		17.0267	-2.43907	1.3632	down
ATP1B3	Sodium/potassium-transporting ATPase subunit beta-3	P54709	20.4408	20.4651	20.4733	18.9163	18.6432	18.6694	-1.09385	2.51344	down
EPHB4	Receptor protein-tyrosine kinase;Ephrin type-B receptor 4	P54760	16.3188	16.3037	16.511				-1.48079	1.92389	down
EPHA4	Receptor protein-tyrosine kinase;Ephrin type-A receptor 4	P54764	19.1613	19.2602	19.2293	15.4905	11.7209	16.6556	-3.96039	1.32769	down
AK2	Adenylate kinase 2, mitochondrial;Adenylate kinase 2, mitochondrial;Adenylate kinase 2, mitochondrial, N-terminally processed	P54819	20.9941	21.0446	20.9135	19.8213	19.2882	19.3744	-0.866538	1.86361	none
ALDH18A1	Delta-1-pyrroline-5-carboxylate synthase;Glutamate 5-kinase;Gamma-glutamyl phosphate reductase	P54886	17.5121	17.5533	17.6042	17.0594	16.7215	17.2007	0.0635719	0.110922	none
PSMD4	26S proteasome non-ATPase regulatory subunit 4;Putative PIP5K1A and PSMD4-like protein	P55036	17.623	17.6075	17.3836	16.5204	16.4131	16.8193	-0.327513	0.698725	none
PLTP	Phospholipid transfer protein	P55058	20.8207	20.8088	20.6421	19.1567	18.4983	18.2507	-1.49734	2.1629	down
CSE1L	Exportin-2	P55060	18.3622	18.1876	18.2648	17.0966	16.6068	16.7974	-0.811047	2.01627	none
VCP	Transitional endoplasmic reticulum ATPase	P55072	21.2136	21.2436	21.2897	19.6582	18.9534	19.4915	-1.25848	2.24667	down
HADHB	Trifunctional enzyme subunit beta, mitochondrial;3-ketoacyl-CoA thiolase	P55084	20.5904	20.6164	20.5391	20.6651	20.4268	20.6912	0.633555	1.72249	none
NAP1L1	Nucleosome assembly protein 1-like 1	P55209	17.7037	17.6637	17.2868	16.6485	16.4951	16.3685	-0.420254	0.886853	none
ADAR	Double-stranded RNA-specific adenosine deaminase	P55265	15.6948	16.074	16.1255	15.4779	14.9674	15.1968	-0.121582	0.194914	none
TPD52	Tumor protein D52	P55327	15.3938	15.4057	15.468				-1.27926	1.15502	none
NPEPPS	Puromycin-sensitive aminopeptidase	P55786	19.6984	19.7441	19.7766	18.3754	17.7425	18.0388	-1.06255	2.16669	down
EIF3B	Eukaryotic translation initiation factor 3 subunit B	P55884	17.2577	17.2792	17.2675	16.7762	15.869	16.3111	-0.320315	0.546627	none
ATP5J2-PTCD1	ATP synthase subunit f, mitochondrial	P56134	18.3035	18.8401	18.9134	18.119	17.9565	18.6648	0.183943	0.208225	none
MARS	Methionine--tRNA ligase, cytoplasmic	P56192	18.8191	18.8859	18.738	17.9478	17.6479	17.969	-0.334595	0.865701	none
ITGA1	Integrin alpha-1	P56199				17.2655	17.1002	17.0804	3.44223	3.6623	up
EIF6	Eukaryotic translation initiation factor 6	P56537	16.2852	16.1523	16.1432	15.6633			-0.82196	0.68118	none
TMEM33	Transmembrane protein 33	P57088	20.1035	20.2261	20.1525	19.5899	18.9062	19.8458	-0.0903506	0.101904	none
ARPC4	Actin-related protein 2/3 complex subunit 4	P59998	18.0436	17.7676	18.1534	17.0715	16.709	17.1443	-0.38711	0.931353	none
SEC61G	Protein transport protein Sec61 subunit gamma	P60059	15.6312			15.4882		16.483	1.39518	0.747662	none
TPI1	Triosephosphate isomerase	P60174	23.2118	23.0425	22.9625	21.4686	20.9342	21.0526	-1.30019	2.42377	down
MYL6	Myosin light polypeptide 6	P60660	17.8958	17.2353	18.4465	17.806	16.8757	16.9991	-0.0043219	0.00330185	none
ACTB	Actin, cytoplasmic 1;Actin, cytoplasmic 1, N-terminally processed	P60709	26.2533	26.314	26.3789	25.6567	25.5044	25.8567	-0.0304884	0.0490208	none
EIF4A1	Eukaryotic initiation factor 4A-I	P60842	20.6933	20.5939	20.6008	20.4007	19.5589	20.3185	0.0866	0.105393	none
RPS20	40S ribosomal protein S20	P60866	17.6569		17.9884		17.67	17.3646	0.618692	0.118046	none
PRPS1	Ribose-phosphate pyrophosphokinase 1;Ribose-phosphate pyrophosphokinase 3	P60891	17.6562	18.2609	18.1255	16.3772	16.1768	16.6533	-0.986556	1.61821	none
PSMA6	Proteasome subunit alpha type;Proteasome subunit alpha type-6	P60900	18.6986	18.7626	18.7266	17.3046	17.2437	16.9112	-0.951019	2.06027	none
S100A10	Protein S100-A10	P60903	19.7613	20.0063	20.2323	19.2776	19.1184	19.6824	-0.0191703	0.0226942	none
DSTN	Destrin	P60981	20.5111	20.4241	20.4502	20.0057	19.8317	20.1047	0.140449	0.342808	none
RAB10	Ras-related protein Rab-10	P61026	16.3529	16.5635	16.224	16.2229	16.564	16.7137	0.745765	1.30121	none
UBE2N	Ubiquitin-conjugating enzyme E2 N;Putative ubiquitin-conjugating enzyme E2 N-like	P61088	19.291	19.1266					-3.36445	1.26148	none
RAB14	Ras-related protein Rab-14	P61106	17.5423	16.4707	16.4148	16.0711	15.7183	16.1971	-0.184369	0.169344	none
ACTR3	Actin-related protein 3	P61158	17.8779	17.7664	16.3709	17.1732		17.7471	-0.510373	0.133597	none
ACTR2	Actin-related protein 2	P61160		17.5201	17.6572				-2.56048	1.2576	none
ABCE1	ATP-binding cassette sub-family E member 1	P61221	20.8448	20.7471	20.8252	21.3333	20.9702	20.8643	0.8717	1.98111	none
RAP2B	Ras-related protein Rap-2b;Ras-related protein Rap-2a	P61225	16.9397			15.2537			-1.39103	0.932323	none
RPS3A	40S ribosomal protein S3a	P61247	21.5597	21.0598	21.2624	18.2637	20.2065	18.7767	-1.59522	1.19184	none
RPL26	60S ribosomal protein L26;60S ribosomal protein L26-like 1	P61254	20.1808	19.9535	19.8574	18.0662	20.9835	18.6843	-0.137792	0.0457242	none
PSME3	Proteasome activator complex subunit 3	P61289	17.0646	17.2425	17.3045	12.9242			-3.38112	2.97073	down
RPL15	60S ribosomal protein L15;Ribosomal protein L15	P61313	22.7606	22.9348	22.6312	19.6098	19.0237	20.4214	-2.47024	2.35383	down
RPL27	60S ribosomal protein L27	P61353	19.7623	19.703	20.0259	17.6031	19.1258	19.0017	-0.636145	0.499937	none
RPL37A	60S ribosomal protein L37a	P61513	20.7801	20.1519	19.8956		18.0505		-4.63014	1.41661	down
RHOA	Transforming protein RhoA	P61586	18.2992	18.0803	17.8667	17.2762	16.6723	17.3005	-0.371832	0.668103	none
SEC61A1	Protein transport protein Sec61 subunit alpha isoform 1	P61619	18.4358	19.1125	19.4249	18.2483	16.1344	18.9533	-0.585293	0.26352	none
B2M	Beta-2-microglobulin;Beta-2-microglobulin form pI 5.3	P61769	20.5144	20.4606	20.3466	18.258	17.5981	17.5773	-2.00414	2.80079	down
NPC2	Epididymal secretory protein E1	P61916	19.1977	18.0148	18.8655			16.4682	-3.47132	1.63243	down
HNRNPK	Heterogeneous nuclear ribonucleoprotein K	P61978	19.6518	19.9611	19.7808	18.7617	17.9327	18.4635	-0.787002	1.35446	none
YWHAG	14-3-3 protein gamma;14-3-3 protein gamma, N-terminally processed	P61981	19.1849	16.9355	18.5125			17.3433	-2.45884	0.917263	none
RRAS2	Ras-related protein R-Ras2	P62070	18.6074	18.787	18.7865	18.4084		18.5812	-1.55817	0.329612	none
RPS7	40S ribosomal protein S7	P62081	16.1951	16.8648	17.0934	10.5015	13.5626		-3.62178	1.56176	down
PSMC1	26S protease regulatory subunit 4	P62191	17.7569	17.7538	17.588		16.2165		-2.59528	1.32769	down
RPS8	40S ribosomal protein S8	P62241	23.0564	23.03	23.185	20.2682	21.0976	21.3999	-1.55341	1.83256	down
RPS15A	40S ribosomal protein S15a	P62244	20.8405	20.8452	20.8829	19.0963	19.4079	19.1544	-1.01609	2.1343	down
RPS16	40S ribosomal protein S16	P62249	22.4582	22.4937	22.4314	20.5058	22.7421	20.9554	-0.447394	0.237574	none
YWHAE	14-3-3 protein epsilon	P62258	20.964	21.1696	21.0129	20.0812	18.8543	19.2771	-1.01986	1.32769	down
RPS14	40S ribosomal protein S14	P62263	22.3379	22.288	22.3097	20.1785	22.0068	20.1811	-0.908395	0.634492	none
RPS23	40S ribosomal protein S23	P62266	21.9993	22.0764	22.0237	19.7421	19.9096	20.3215	-1.42321	2.35983	down
RPS18	40S ribosomal protein S18	P62269	19.2173	19.3731			18.6728	15.9037	-0.547855	0.083767	none
RPS13	40S ribosomal protein S13	P62277	19.4692	19.7074	19.568	18.0282	19.3853	17.7036	-0.58933	0.433344	none
RPS11	40S ribosomal protein S11	P62280	20.6169	20.3417	20.106	18.2547	19.168	18.3147	-1.15507	1.41557	down
SNRPD3	Small nuclear ribonucleoprotein Sm D3	P62318			18.2936				-1.8286	0.807147	none
ARF6	ADP-ribosylation factor 6	P62330	18.9854	18.9271	18.9689	18.1719	17.8805	18.3339	-0.207392	0.476783	none
RPL7A	60S ribosomal protein L7a	P62424	23.4564	23.6467	23.7794	19.8894	21.8454	22.5357	-1.59411	0.915126	none
ETF1	Eukaryotic peptide chain release factor subunit 1	P62495	17.8554	17.835	17.7259	17.7379	17.2966	17.9557	0.483963	0.994848	none
CNBP	Cellular nucleic acid-binding protein	P62633	17.2047	16.5806	16.4549			15.3319	-2.04423	1.23198	none
RPS4X	40S ribosomal protein S4, X isoform	P62701	21.9736	21.9787	22.0086	19.7341	20.4973	20.0913	-1.2618	1.91956	down
RPL23A	60S ribosomal protein L23a	P62750	22.5123	22.3905	22.3598	20.4211	22.6157	21.8887	-0.167223	0.077657	none
RPS6	40S ribosomal protein S6	P62753	22.1462	21.8589	21.9881	20.4718	20.4047	20.8296	-0.809421	1.84136	none
HIST1H4A	Histone H4	P62805	18.0959	18.7262	18.1431	16.6672	20.304	15.8105	-0.11159	0.0235446	none
HIST1H2BC	Histone H2B type 1-C/E/F/G/I;Histone H2B;Histone H2B type 2-E;Histone H2B type 1-J;Histone H2B type 1-O;Histone H2B type 1-B;Histone H2B type F-S;Histone H2B type 1-D;Histone H2B type 1-K;Histone H2B type 2-F;Histone H2B type 3-B;Histone H2B type 1-H;Histone H2B type 1-N;Histone H2B type 1-M;Histone H2B type 1-L;Histone H2B type 1-A	P62807	21.3933	21.1233	20.4372	20.0209	22.1367	19.111	0.0555342	0.0180428	none
RAN	GTP-binding nuclear protein Ran	P62826	20.3405	20.2848	20.2742	19.5791	19.1802	19.584	-0.229347	0.550228	none
RPL23	60S ribosomal protein L23	P62829	20.9926	21.1174	21.1681	19.8319	20.2432	20.2116	-0.378195	0.745667	none
UBE2D3	Ubiquitin-conjugating enzyme E2 D2;Ubiquitin-conjugating enzyme E2 D3;Ubiquitin-conjugating enzyme E2 D4;Ubiquitin-conjugating enzyme E2 D1	P62837			18.4553				-0.824475	0.211193	none
RPS24	40S ribosomal protein S24	P62847	21.0341	21.1794	21.3318	18.9601	20.4071	19.9021	-0.8094	0.768995	none
RPS25	40S ribosomal protein S25	P62851	23.2534	23.3028	23.2996	20.7984	23.2364	21.6998	-0.763176	0.429292	none
RPS26	40S ribosomal protein S26;Putative 40S ribosomal protein S26-like 1	P62854	21.5527	21.5176	21.3371	18.148	18.6466	18.8196	-2.31117	2.77812	down
RPS28	40S ribosomal protein S28	P62857	19.8091	19.0192	20.1911	19.2411	19.345	19.3359	0.25601	0.287479	none
FAU	40S ribosomal protein S30	P62861	22.7042	23.0057	22.8914	20.6991	20.3932	22.6826	-0.991972	0.617399	none
GNB1	Guanine nucleotide-binding protein G(I)/G(S)/G(T) subunit beta-1;Guanine nucleotide-binding protein G(I)/G(S)/G(T) subunit beta-2;Guanine nucleotide-binding protein subunit beta-4	P62873	18.6478		17.7296				-2.43077	0.753363	none
RPL30	60S ribosomal protein L30	P62888	19.5553	19.5241	19.6861	17.9842	18.5911	18.0737	-0.750712	1.29185	none
RPL10A	60S ribosomal protein L10a	P62906	17.6691	17.5452	17.9429	16.7047	16.6391	17.2988	-0.213272	0.30934	none
RPL32	60S ribosomal protein L32	P62910	21.0314	21.1305	21.2053	18.0585	17.8133	20.3211	-1.77161	1.05983	none
RPL11	60S ribosomal protein L11	P62913	19.8611		19.3025			19.0058	-2.33781	0.38351	none
RPL8	60S ribosomal protein L8	P62917	17.9532	18.0839	18.4902		16.4853	17.1661	-1.88655	0.712707	none
PPIA	Peptidyl-prolyl cis-trans isomerase A;Peptidyl-prolyl cis-trans isomerase A, N-terminally processed;Peptidyl-prolyl cis-trans isomerase	P62937	23.2126	23.2312	23.3631	22.4856	22.3136	22.9377	-0.0731877	0.104281	none
RPS27A	Ubiquitin-40S ribosomal protein S27a;Ubiquitin;40S ribosomal protein S27a;Polyubiquitin-C;Ubiquitin;Ubiquitin-60S ribosomal protein L40;Ubiquitin;60S ribosomal protein L40;Polyubiquitin-B;Ubiquitin	P62979	22.6089	22.7262	22.6983	22.9468	22.6115	22.1774	0.519629	0.888076	none
GRB2	Growth factor receptor-bound protein 2	P62993	16.1601	15.9275	15.877			15.6387	-1.30159	0.708633	none
AP2B1	AP-2 complex subunit beta	P63010	18.9625	19.0281	18.9496	19.4516	18.887	19.3096	0.860359	1.88583	none
YWHAZ	14-3-3 protein zeta/delta	P63104	21.0383	20.7731	20.7516	19.7709	19.0709	19.7714	-0.693288	1.28854	none
PPP2R2A	Serine/threonine-protein phosphatase 2A 55 kDa regulatory subunit B alpha isoform;Serine/threonine-protein phosphatase 2A 55 kDa regulatory subunit B delta isoform	P63151	18.0072	18.0422	18.1319	16.9188		17.0427	-1.99649	0.602997	none
RPL38	60S ribosomal protein L38	P63173	18.898	18.9272	18.8823	19.3791	19.304	19.9678	1.27006	2.13124	up
SKP1	S-phase kinase-associated protein 1	P63208			16.1773				0.116015	0.0428792	none
RPS21	40S ribosomal protein S21	P63220			16.006				-1.63046	1.1609	none
EIF5A	Eukaryotic translation initiation factor 5A;Eukaryotic translation initiation factor 5A-1;Eukaryotic translation initiation factor 5A-1-like	P63241	20.008	19.7403	20.5539	18.5253	18.136	18.4756	-1.09865	1.83697	down
GNB2L1	Guanine nucleotide-binding protein subunit beta-2-like 1;Guanine nucleotide-binding protein subunit beta-2-like 1, N-terminally processed	P63244	21.7631	21.7188	21.7949	21.3816	21.4406	21.8268	0.40903	0.935925	none
UBE2I	SUMO-conjugating enzyme UBC9	P63279	18.0802	18.3494	18.1349	17.9338		17.4186	-1.31622	0.390865	none
PPP2CA	Serine/threonine-protein phosphatase 2A catalytic subunit alpha isoform;Serine/threonine-protein phosphatase 2A catalytic subunit beta isoform	P67775	18.9872	19.0185	19.0823	18.6445	18.4481	18.9701	0.281533	0.602997	none
TPM4	Tropomyosin alpha-4 chain	P67936	21.8946	21.783	21.6586	20.964	19.66	20.8007	-0.68043	0.781562	none
ACTC1	Actin, alpha cardiac muscle 1;Actin, gamma-enteric smooth muscle;Actin, alpha skeletal muscle;Actin, aortic smooth muscle	P68032	23.6327	23.6277	23.6717	22.9383	22.7863	23.1758	-0.0607268	0.110922	none
UBE2L3	Ubiquitin-conjugating enzyme E2 L3	P68036	19.414	19.6217	19.6049	17.4615	17.2617	17.2036	-1.61359	2.88257	down
TUBB4B	Tubulin beta-4B chain	P68371	21.861	21.8214	22.0005	21.1407	20.4638	21.034	-0.393805	0.772685	none
PAFAH1B2	Platelet-activating factor acetylhydrolase IB subunit beta	P68402		17.5713	17.0553				-2.22588	1.20079	none
GTF2I	General transcription factor II-I	P78347	17.4081	17.4389	17.3721	15.9758	15.4816	15.5924	-1.09471	2.36383	down
SRPK2	SRSF protein kinase 2;SRSF protein kinase 2 N-terminal;SRSF protein kinase 2 C-terminal	P78362	15.9328	16.1728	16.1411			13.6168	-2.15545	2.86233	down
CCT2	T-complex protein 1 subunit beta	P78371	20.7938	20.8812	21.0423	19.924	19.5813	19.7803	-0.522319	1.35694	none
GSTO1	Glutathione S-transferase omega-1	P78417	19.1793	19.1202	19.076	18.2287	17.2453	17.4642	-0.851887	1.37234	none
PRKDC	DNA-dependent protein kinase catalytic subunit	P78527	22.1236	22.2294	22.2084	21.3496	20.9448	21.0978	-0.436382	1.103	none
SRPX	Sushi repeat-containing protein SRPX	P78539	16.6415	16.6889	16.7048	17.2613	17.1079	17.6112	1.27441	2.39907	up
MAP1A	Microtubule-associated protein 1A;MAP1A heavy chain;MAP1 light chain LC2	P78559	17.9106	17.7063	17.3575	17.025	15.9193	16.0058	-0.711016	0.888076	none
LCN2	Neutrophil gelatinase-associated lipocalin	P80188	17.8336	17.6504	17.9662				-2.80872	2.37437	down
NUCB2	Nucleobindin-2;Nesfatin-1	P80303		16.3832	16.1307				-1.03633	0.559037	none
MRPS5	28S ribosomal protein S5, mitochondrial	P82675	15.6035	15.7737	15.6991		12.9838	12.7392	-1.46162	1.00208	none
RPL24	60S ribosomal protein L24	P83731	22.3708	22.3054	22.3701	19.8421	21.3651	20.8019	-1.06456	1.02099	none
SMAD3	Mothers against decapentaplegic homolog;Mothers against decapentaplegic homolog 3;Mothers against decapentaplegic homolog 2;Mothers against decapentaplegic homolog 9;Mothers against decapentaplegic homolog 5;Mothers against decapentaplegic homolog 1	P84022	16.0693	15.6107	15.4812	15.3394	14.6358	15.3212	0.00949023	0.0108975	none
RHOG	Rho-related GTP-binding protein RhoG	P84095		17.815	18.911	17.3866	15.6028		-1.21997	0.30621	none
RPL19	Ribosomal protein L19;60S ribosomal protein L19	P84098	21.8433	21.5877	21.5701	20.4486	20.0029	20.7563	-0.643355	1.20979	none
SRSF3	Serine/arginine-rich splicing factor 3	P84103	18.8669	18.9165	18.7572	17.9239	17.595	17.7128	-0.477787	1.28667	none
CCZ1	Vacuolar fusion protein CCZ1 homolog;Vacuolar fusion protein CCZ1 homolog B	P86791	15.9314	15.8845	15.8084	16.0571	15.9935	16.5668	0.958401	1.8045	none
FBLN2	Fibulin-2	P98095				17.9327	18.1112	17.9919	4.34936	3.23678	up
VLDLR	Very low-density lipoprotein receptor	P98155	14.72	15.5501	15.3723	18.0982	17.5604	17.9529	3.28357	3.05043	up
HSPG2	Basement membrane-specific heparan sulfate proteoglycan core protein;Endorepellin;LG3 peptide	P98160	19.8135	19.8885	19.8307	19.3999	18.8404	18.9108	-0.169775	0.313971	none
EFNB1	Ephrin-B1	P98172	15.7788			17.9313		16.7615	1.29957	0.342808	none
SLC25A3	Phosphate carrier protein, mitochondrial	Q00325	20.2648	20.5359	20.8471	19.9904	19.4403	20.1724	-0.0599592	0.0618027	none
HDLBP	Vigilin	Q00341	20.5009	20.4454	20.6729	19.8479	19.6166	19.8879	-0.133969	0.31046	none
CLTC	Clathrin heavy chain;Clathrin heavy chain 1	Q00610	21.1549	20.9197	20.9367	21.2495	20.6227	21.2665	0.664219	1.31999	none
FKBP3	Peptidyl-prolyl cis-trans isomerase FKBP3	Q00688	17.7812		17.4677		15.0576	16.1117	-0.773967	0.256773	none
HNRNPU	Heterogeneous nuclear ribonucleoprotein U	Q00839	21.7099	21.689	21.6479	19.5501	19.9302	19.4414	-1.42204	2.39299	down
SPTBN1	Spectrin beta chain, non-erythrocytic 1	Q01082	19.6744	19.1444	19.0786	18.749	17.9329	18.2803	-0.351815	0.51819	none
TIAL1	Nucleolysin TIAR	Q01085	17.1394	17.6571	17.7157	15.9067			-2.89906	1.43232	down
SET	Protein SET;Protein SETSIP	Q01105	18.6324	18.8807	19.0836		16.7947	16.7232	-2.26236	1.28804	none
CTBS	Di-N-acetylchitobiase	Q01459	18.3598	18.7069	18.72	16.3259	15.352	15.6053	-2.20615	2.64107	down
CAP1	Adenylyl cyclase-associated protein 1;Adenylyl cyclase-associated protein	Q01518	20.9629	20.912	20.9771	18.3461	17.8427	18.0733	-2.23961	3.37615	down
SLC7A5	Large neutral amino acids transporter small subunit 1	Q01650	17.7375	17.6322	17.6346	17.7003	17.4944	17.2719	0.447012	1.12719	none
PFKP	ATP-dependent 6-phosphofructokinase, platelet type	Q01813	18.9366	18.792	19.0944	18.997	18.3833	18.6586	0.363611	0.809574	none
PLCB3	1-phosphatidylinositol 4,5-bisphosphate phosphodiesterase beta-3	Q01970	18.5442	18.566	18.6111	17.1093	17.9462	17.8347	-0.322131	0.38651	none
ROR2	Tyrosine-protein kinase transmembrane receptor ROR2	Q01974	15.8939		11.6355	17.5289	16.9762	16.9981	4.00304	1.53444	up
TAGLN	Transgelin	Q01995	18.618	18.4492	18.2329	17.5534	17.0018	17.5701	-0.431722	0.853206	none
RPL18A	60S ribosomal protein L18a	Q02543	17.4237	17.535	17.5613		14.8629	14.2823	-2.47883	2.66555	down
FKBP4	Peptidyl-prolyl cis-trans isomerase FKBP4;Peptidyl-prolyl cis-trans isomerase FKBP4, N-terminally processed	Q02790	20.1876	20.012	20.2847	18.0323	17.4481	17.1739	-1.98453	2.66555	down
PLOD1	Procollagen-lysine,2-oxoglutarate 5-dioxygenase 1	Q02809	20.17	20.3855	20.3344	19.2777	18.8679	19.204	-0.557402	1.32769	none
NUCB1	Nucleobindin-1	Q02818	22.7328	22.8011	22.8427	20.2002	18.9057	19.1427	-2.75218	2.62394	down
RPL6	60S ribosomal protein L6	Q02878	24.7446	24.6796	24.5773	21.4549	21.0315	23.3088	-2.11956	1.45367	down
AKAP12	A-kinase anchor protein 12	Q02952	18.4479	17.6805	17.4112	16.9296	16.9966	16.9135	-0.273242	0.321019	none
SLC25A11	Mitochondrial 2-oxoglutarate/malate carrier protein	Q02978	18.7435	18.8307	18.77	18.4538	18.028	18.7115	0.240735	0.425913	none
DST	Dystonin	Q03001	18.1437	18.0196	18.1114	17.2171	16.999	17.1072	-0.357912	1.12221	none
TGFBR3	Transforming growth factor beta receptor type 3	Q03167	17.7391	17.7576	18.0245	17.1459	16.7906	16.8506	-0.285077	0.712707	none
LMNB2	Lamin-B2	Q03252	17.2088	16.3681	16.3498	11.7163	11.7686	11.6956	-4.2838	3.49133	down
PLAUR	Urokinase plasminogen activator surface receptor	Q03405		22.5934	22.6066	22.9596		21.1126	0.212655	0.0172965	none
MVK	Mevalonate kinase	Q03426		14.9973	14.4665	15.5391	15.177	15.8892	1.41119	2.06879	up
GBE1	1,4-alpha-glucan-branching enzyme	Q04446	18.0882	18.1916	18.0948	17.759	17.445	17.7283	0.144711	0.326658	none
EIF4G1	Eukaryotic translation initiation factor 4 gamma 1	Q04637	18.7719	18.5783	18.6755	18.1665	17.6969	18.0452	-0.0801946	0.157216	none
NOTCH2	Neurogenic locus notch homolog protein 2;Notch 2 extracellular truncation;Notch 2 intracellular domain	Q04721	16.2505	15.9007	16.5082	18.6056	18.2605	18.497	2.86094	3.49133	up
GLO1	Lactoylglutathione lyase	Q04760	19.1118	19.1578	19.1644	17.8477	17.1674	17.2266	-1.10446	2.06879	down
AKR1C1	Aldo-keto reductase family 1 member C1;Aldo-keto reductase family 1 member C2	Q04828	18.9214	19.068	19.3528	18.9781	18.4752	18.8339	0.272276	0.526456	none
CALD1	Caldesmon	Q05682	19.3271	19.2248	19.158	19.2233	18.9147	19.0064	0.435469	1.22702	none
PTPN11	Tyrosine-protein phosphatase non-receptor type 11	Q06124	17.854	16.8776	17.9388	18.9345	19.2829	19.1465	2.18775	2.39907	up
GFPT1	Glutamine--fructose-6-phosphate aminotransferase [isomerizing] 1	Q06210	18.1253	17.732	17.7459	17.3997	16.3764	16.993	-0.315762	0.433344	none
PSME1	Proteasome activator complex subunit 1	Q06323	18.2904	17.9745	18.1351	16.272	14.5643	15.5146	-2.05147	1.99213	down
APLP2	Amyloid-like protein 2	Q06481	23.9972	23.9267	23.9838	19.7469	18.9873	19.1927	-4.03887	3.73661	down
PRDX1	Peroxiredoxin-1	Q06830	24.3412	24.3178	24.3749	23.5823	23.7273	23.7924	-0.0292055	0.0519658	none
RPL18	60S ribosomal protein L18	Q07020	22.4588	22.3909	22.2182	19.1693	19.6555	20.8504	-1.84698	1.63591	down
CKAP4	Cytoskeleton-associated protein 4	Q07065	20.8849	20.8529	20.9585	20.5422	20.475	20.6886	0.290105	0.824728	none
KHDRBS1	KH domain-containing, RNA-binding, signal transduction-associated protein 1	Q07666	18.7566	18.0938	17.8112	17.2094	17.0286		-1.23551	0.703575	none
KLC1	Kinesin light chain 1	Q07866	17.3587	17.3204	17.2538	16.5794		16.1051	-1.22517	0.660336	none
LRP1	Prolow-density lipoprotein receptor-related protein 1;Low-density lipoprotein receptor-related protein 1 85 kDa subunit;Low-density lipoprotein receptor-related protein 1 515 kDa subunit;Low-density lipoprotein receptor-related protein 1 intracellular domain	Q07954	23.2431	23.2571	23.3389	26.901	26.8019	26.7809	4.16221	4.31827	up
SRSF1	Serine/arginine-rich splicing factor 1	Q07955	19.8434	18.2122	19.9496	15.7663	17.6191		-3.13379	1.11206	none
ARHGAP1	Rho GTPase-activating protein 1	Q07960	18.1025	17.7353	17.8189	16.957	15.4477	17.0688	-0.764607	0.704382	none
PCDH1	Protocadherin-1	Q08174	21.0051	21.0011	21.0362	18.5694	17.7927	18.6946	-2.03819	2.64107	down
PPP3CA	Serine/threonine-protein phosphatase;Serine/threonine-protein phosphatase 2B catalytic subunit alpha isoform;Serine/threonine-protein phosphatase 2B catalytic subunit gamma isoform;Serine/threonine-protein phosphatase 2B catalytic subunit beta isoform	Q08209	16.2692						-0.363656	0.177293	none
CRYZ	Quinone oxidoreductase	Q08257	17.4067	17.3663	17.4997	17.5776	17.4412	17.7526	0.791653	2.01627	none
GOLGA3	Golgin subfamily A member 3	Q08378	16.7811	17.0084	17.1749	17.2123	16.4257	16.4975	0.352059	0.553818	none
GOLGA2	Golgin subfamily A member 2	Q08379	16.4278	16.3052	16.102	15.2924	15.0671	15.4367	-0.384151	0.886739	none
LGALS3BP	Galectin-3-binding protein	Q08380	19.0677	19.0424	19.0294	18.0385	17.3027	17.315	-0.867808	1.60814	none
EHHADH	Peroxisomal bifunctional enzyme;Enoyl-CoA hydratase/3,2-trans-enoyl-CoA isomerase;3-hydroxyacyl-CoA dehydrogenase	Q08426			15.3967	15.6092	16.5949	16.7861	2.85732	1.72249	up
MFGE8	Lactadherin;Lactadherin short form;Medin	Q08431	18.0092	18.3388	18.3105	19.1116	19.0113	19.2612	1.53172	2.66555	up
SSRP1	FACT complex subunit SSRP1	Q08945	20.3837	20.0906	19.5973	18.3426	18.1459	17.1963	-1.50331	1.60705	down
SLFN5	Schlafen family member 5	Q08AF3	18.1841	18.0582	18.0364	17.0795	17.0915	17.5397	-0.231199	0.433466	none
NSUN2	tRNA (cytosine(34)-C(5))-methyltransferase	Q08J23	17.1198	17.5639	17.108	16.7163		16.1779	-1.32265	0.521343	none
RBBP4	Histone-binding protein RBBP4	Q09028	17.9404	17.7768	18.1895	15.4175	15.6937	16.2313	-1.56347	2.1343	down
AHNAK	Neuroblast differentiation-associated protein AHNAK	Q09666	22.8709	22.8816	22.8862	22.3774	22.0382	22.3871	0.00633696	0.0114578	none
MGAT2	Alpha-1,6-mannosyl-glycoprotein 2-beta-N-acetylglucosaminyltransferase	Q10469	17.0798	16.8793	16.8819	15.4213		14.5865	-2.1008	1.30121	down
GALNT2	Polypeptide N-acetylgalactosaminyltransferase 2;Polypeptide N-acetylgalactosaminyltransferase 2 soluble form	Q10471	16.6915	16.7462	16.6956		11.6732		-3.2337	2.37437	down
TWF1	Twinfilin-1	Q12792						15.8897	-0.996171	0.457205	none
ASPH	Aspartyl/asparaginyl beta-hydroxylase	Q12797	19.0497	19.0979	19.1553	18.8016	18.5946	18.908	0.290452	0.778204	none
FAP	Prolyl endopeptidase FAP;Antiplasmin-cleaving enzyme FAP, soluble form	Q12884	17.8638	17.9174	17.8783	22.336	21.8611	21.9731	4.79321	4.31827	up
AIMP1	Aminoacyl tRNA synthase complex-interacting multifunctional protein 1;Endothelial monocyte-activating polypeptide 2	Q12904	17.9592	17.8771	18.0769	12.2542	9.7351		-5.47972	2.17173	down
ILF2	Interleukin enhancer-binding factor 2	Q12905	20.5419	20.7338	20.6529	19.2851	18.7915	18.4824	-1.16622	1.91917	down
ILF3	Interleukin enhancer-binding factor 3	Q12906	20.0525	20.2894	19.8703	18.6612	18.2206	18.4502	-1.00272	1.94701	down
LMAN2	Vesicular integral-membrane protein VIP36	Q12907	18.4751	18.9292	19.0765	15.0608	16.2041	16.3192	-2.34486	2.03096	down
PTPRJ	Protein-tyrosine-phosphatase;Receptor-type tyrosine-protein phosphatase eta	Q12913		16.4724	16.7787				-1.49101	1.60056	down
MYO1E	Unconventional myosin-Ie	Q12965	16.8081	15.0104	16.5741	15.5158		15.5667	-0.722014	0.326433	none
ACACA	Acetyl-CoA carboxylase 1;Biotin carboxylase	Q13085	29.2191	29.3618	29.4321	29.5103	28.9984	29.1984	0.506509	0.983637	none
TARDBP	TAR DNA-binding protein 43	Q13148	20.3736	20.8727	20.9582	19.6437		19.6868	-2.75374	0.535815	none
AIMP2	Aminoacyl tRNA synthase complex-interacting multifunctional protein 2	Q13155	16.2278	16.5813	16.3559	15.7141	15.3485	15.9096	-0.102928	0.148069	none
PRDX4	Peroxiredoxin-4	Q13162	18.5203	18.4936	18.824	17.95	16.155	16.5578	-1.09472	0.99977	none
PSMD2	26S proteasome non-ATPase regulatory subunit 2	Q13200	17.7855	17.7193	17.7017	16.7796	16.1846	16.4633	-0.631915	1.53576	none
NOG	Noggin	Q13253	23.7306	23.8658	23.8506	23.4016	22.4751	22.2344	-0.492315	0.571071	none
TRIM28	Transcription intermediary factor 1-beta	Q13263	18.5922	18.515	18.0529	16.5617		16.1419	-1.85024	1.82648	down
G3BP1	Ras GTPase-activating protein-binding protein 1	Q13283	16.9201	17.365	16.2093	15.7404			-1.56819	1.18415	none
PTK7	Inactive tyrosine-protein kinase 7	Q13308	17.8953	18.2743	18.1847	22.789	22.6191	22.3275	5.08177	4.04708	up
PTPRS	Receptor-type tyrosine-protein phosphatase S;Protein-tyrosine-phosphatase	Q13332	17.999	17.8502	17.9694	17.1705	16.9726	16.5754	-0.406799	0.862874	none
UBE2V1	Ubiquitin-conjugating enzyme E2 variant 1;Ubiquitin-conjugating enzyme E2 variant 2	Q13404	17.8071	17.8027	18.3497	17.1161			-2.57731	1.09255	none
ILK	Integrin-linked protein kinase	Q13418	18.3802	18.4305	18.5163	18.1134	17.6704	18.5134	0.281413	0.439381	none
TCOF1	Treacle protein	Q13428	18.4415	18.5766	18.6455	17.4553	17.3365	18.0597	-0.313534	0.487104	none
SLC39A6	Zinc transporter ZIP6	Q13433	18.1371	18.3846	18.3225	18.806	18.4265	18.2362	0.833287	1.67054	none
PDAP1	28 kDa heat- and acid-stable phosphoprotein	Q13442	17.205	16.5806	16.6641	15.1526	15.8224		-1.37941	0.876316	none
ADAM15	Disintegrin and metalloproteinase domain-containing protein 15	Q13444						15.088	0.506445	0.347922	none
FKBP5	Peptidyl-prolyl cis-trans isomerase FKBP5;Peptidyl-prolyl cis-trans isomerase FKBP5, N-terminally processed	Q13451	16.0389	15.8526	15.4112	14.7457	14.8742	15.1815	-0.205128	0.269609	none
MYO9B	Unconventional myosin-IXb	Q13459	16.6385	16.8711	16.7695		15.9474	16.0265	-0.936692	0.47248	none
ROCK1	Rho-associated protein kinase 1	Q13464	17.7912	17.1476	16.8751	16.8631	16.5126	15.454	-0.364803	0.28125	none
PICALM	Phosphatidylinositol-binding clathrin assembly protein	Q13492	16.9139	16.9565	17.0778	16.6966	16.3922	16.7798	0.266971	0.674016	none
SQSTM1	Sequestosome-1	Q13501	20.0378	19.9699	19.9587	19.7143	19.3286	19.6201	0.188494	0.462486	none
TUBB3	Tubulin beta-3 chain	Q13509	20.7389	21.001	20.8402	20.1233	19.6966	20.0738	-0.273746	0.564714	none
PRPF4B	Serine/threonine-protein kinase PRP4 homolog	Q13523	18.3691	18.565	18.6395	17.515	16.6181	17.0498	-0.836447	1.45591	none
CAMK2D	Calcium/calmodulin-dependent protein kinase type II subunit delta	Q13557	16.9704	17.1814	18.5224	17.9795	15.039	17.5151	-0.0819138	0.0243393	none
DCTN2	Dynactin subunit 2	Q13561	18.4514	18.7632	18.6011	17.0043	15.851	16.6904	-1.46193	1.90836	down
TPBG	Trophoblast glycoprotein	Q13641		9.44276		17.9361	18.2562	18.3727	6.08822	1.73687	up
FHL1	Four and a half LIM domains protein 1	Q13642	19.2756	18.5013	19.2465	18.4829	18.4562	18.5446	0.11049	0.147485	none
MOGS	Mannosyl-oligosaccharide glucosidase	Q13724	18.8562	19.118	19.1755	19.1239	19.3614	19.5519	0.917106	1.75586	none
ALCAM	CD166 antigen	Q13740	15.6506	15.7786		21.2381	20.6997	19.9766	5.98016	3.07925	up
NACA	Nascent polypeptide-associated complex subunit alpha;Nascent polypeptide-associated complex subunit alpha, muscle-specific form	Q13765	21.2233	21.2375	21.3359	20.6498	19.9446	20.3158	-0.339934	0.676363	none
SPTAN1	Spectrin alpha chain, non-erythrocytic 1	Q13813	19.2386	18.7879	18.6955	18.3325	17.2958	18.315	-0.299061	0.327896	none
DDX39B	Spliceosome RNA helicase DDX39B;ATP-dependent RNA helicase DDX39A	Q13838	20.4896	20.7978	20.7902	18.8456	18.3478	18.7021	-1.43782	2.48016	down
CKAP5	Cytoskeleton-associated protein 5	Q14008	19.7419	19.8919	19.6678	18.9015	18.2597	18.4344	-0.610523	1.23993	none
HNRNPD	Heterogeneous nuclear ribonucleoprotein D0	Q14103	20.7819	20.5255	20.5881	19.6761	18.7679	18.8714	-0.901704	1.45361	none
DAG1	Dystroglycan;Alpha-dystroglycan;Beta-dystroglycan	Q14118	22.471	22.2602	22.8938	20.9126	20.3301	20.1895	-1.44335	2.1014	down
DSG2	Desmoglein-2	Q14126	24.317	24.4055	24.4793	22.2943	21.6264	21.7716	-1.88456	2.72191	down
KEAP1	Kelch-like ECH-associated protein 1	Q14145	19.1261	18.5911	18.8589	16.6335	17.0573	16.6429	-1.4565	2.26386	down
EIF3A	Eukaryotic translation initiation factor 3 subunit A	Q14152	17.5933	17.8983	17.8416	16.4208	15.6027	16.6505	-0.925631	1.31844	none
TTLL12	Tubulin--tyrosine ligase-like protein 12	Q14166	16.2363	15.7195	15.5649	15.1343			-0.470782	0.721555	none
FHL2	Four and a half LIM domains protein 2	Q14192	20.3427	20.5424	20.7702	19.121	19.3135	19.4997	-0.620167	1.23198	none
DYNC1H1	Cytoplasmic dynein 1 heavy chain 1	Q14204	21.9261	21.8286	21.8131	21.7903	21.1039	21.6657	0.284872	0.523698	none
CTTN	Src substrate cortactin	Q14247	19.1339	19.0593	18.994	18.9438	18.3096	18.6914	0.211042	0.41456	none
TRIM25	E3 ubiquitin/ISG15 ligase TRIM25	Q14258	19.1814	19.0734	19.1146	17.9275	17.6006	17.8496	-0.705727	1.95357	none
FLNC	Filamin-C	Q14315	22.0744	21.8808	21.8566	21.8697	21.7494	21.537	0.401028	1.01548	none
CAPRIN1	Caprin-1	Q14444	17.617	17.4695	17.5513	16.1176			-2.5701	1.45521	down
RBM39	RNA-binding protein 39	Q14498	18.0021	17.6933	17.6309	17.2856	17.02	17.1878	0.0156642	0.0243393	none
FAT1	Protocadherin Fat 1;Protocadherin Fat 1, nuclear form	Q14517	15.9833	16.3308	16.2126	16.5499	16.2316	16.0008	0.71338	1.41845	none
PDIA5	Protein disulfide-isomerase A5	Q14554	18.3241	18.3641	18.1097	17.3999	17.7103	18.0882	0.0901965	0.105393	none
SEMA3A	Semaphorin-3A	Q14563	22.0916	22.129	22.1637	21.015	20.4571	20.4894	-0.853146	1.76852	none
MCM6	DNA replication licensing factor MCM6	Q14566	18.0786	17.9602	17.8308	15.6491	13.4202	15.3791	-2.50733	1.76474	down
ITPR3	Inositol 1,4,5-trisphosphate receptor type 3	Q14573	15.5034	15.2567	15.4921	14.8285		15.1361	0.282939	0.502827	none
TRIP12	E3 ubiquitin-protein ligase TRIP12	Q14669	14.7243	14.6302	14.8063	12.8992			-0.731297	1.05918	none
GANAB	Neutral alpha-glucosidase AB	Q14697	19.5923	19.8363	19.7626	18.2457	17.8022	18.1133	-1.05257	2.18575	down
RFTN1	Raftlin	Q14699	15.5274	15.5296	15.5741	17.4108	17.3496	17.2774	2.42938	3.63349	up
MBTPS1	Membrane-bound transcription factor site-1 protease	Q14703	16.9786	16.6004	16.5049				-2.75996	2.78796	down
PPP2R5D	Serine/threonine-protein phosphatase 2A 56 kDa regulatory subunit delta isoform	Q14738	17.1799	17.9517	16.9027	16.2478	15.4771	16.2145	-0.736418	0.807081	none
MVP	Major vault protein	Q14764	19.6158	19.4208	19.4599	18.8184	17.9788	18.4638	-0.452813	0.852514	none
LTBP1	Latent-transforming growth factor beta-binding protein 1	Q14766	16.783	16.8798	16.832	18.0126	17.8543	18.0343	1.76128	3.14098	up
GOLGB1	Golgin subfamily B member 1	Q14789	18.1353	18.1853	18.1673	17.3454	16.8714	17.1843	-0.402615	1.04894	none
LASP1	LIM and SH3 domain protein 1	Q14847	20.9809	20.7335	20.7701	20.034	19.803	20.6111	-0.0577112	0.0654905	none
KPNB1	Importin subunit beta-1	Q14974	20.2411	20.3055	20.3501	19.7112	18.9205	19.421	-0.324213	0.581504	none
NUMA1	Nuclear mitotic apparatus protein 1	Q14980	18.4499	18.112	18.2721	13.7871		12.338	-4.41306	2.98821	down
SEPT2	Septin-2	Q15019	19.1616	18.913	19.0888	19.1228	18.9013	19.2858	0.672339	1.73903	none
SLC39A14	Zinc transporter ZIP14	Q15043	18.5409		18.6895				-3.19909	1.68224	down
KARS	Lysine--tRNA ligase	Q15046		15.0178					0.232722	0.106435	none
EEA1	Early endosome antigen 1	Q15075	19.873	19.8183	19.899	18.8134	18.3407	18.5732	-0.663635	1.72756	none
PDIA6	Protein disulfide-isomerase A6	Q15084	20.8122	20.9404	20.849	20.4516	20.0913	20.5851	0.129965	0.23847	none
PLEC	Plectin	Q15149	23.0084	22.7225	22.725	22.4458	22.0613	22.4315	0.113154	0.220419	none
PPA1	Inorganic pyrophosphatase	Q15181	20.1984	20.1881	20.2826	19.1531	18.6027	19.1773	-0.622079	1.37234	none
PVRL1	Nectin-1	Q15223	15.9905	15.7376	15.5993	13.2217		13.1637	-1.76579	2.33381	down
NONO	Non-POU domain-containing octamer-binding protein	Q15233	16.0622						-0.505877	0.429922	none
PPP2R4	Serine/threonine-protein phosphatase 2A activator	Q15257	17.967	17.9901	17.2163	15.6396	15.0993	15.6289	-1.63966	2.11492	down
PTPRK	Protein-tyrosine-phosphatase;Receptor-type tyrosine-protein phosphatase kappa	Q15262	16.2544	16.0259	16.1867	17.0835	17.0011	17.2717	1.58988	2.93712	up
RCN1	Reticulocalbin-1	Q15293	18.3947	18.9366	18.866	17.0103	16.7357		-2.41275	0.961949	none
LLGL1	Lethal(2) giant larvae protein homolog 1	Q15334	15.9516	15.991	16.3164			15.3968	-1.23208	0.956547	none
PCBP1	Poly(rC)-binding protein 1	Q15365	20.5953	20.4024	20.216	19.4288	18.7491	19.1402	-0.674255	1.33202	none
PCBP2	Poly(rC)-binding protein 2	Q15366	19.2192	19.253	19.2013	18.9777	18.5325	18.6594	0.123169	0.257729	none
TCEB2	Transcription elongation factor B polypeptide 2	Q15370		17.5841				15.6903	-0.243002	0.0474366	none
UBE3C	Ubiquitin-protein ligase E3C	Q15386	17.2178	17.4625	17.3269	15.9039	15.2533	15.7805	-1.06147	2.00891	down
ANGPT1	Angiopoietin-1	Q15389	14.9435	15.3286		17.3241	17.1988	17.2259	2.6327	3.3218	up
SF3B3	Splicing factor 3B subunit 3	Q15393	17.1339	16.3806	16.4652	15.7966		15.5661	-1.01893	0.705413	none
SEC23A	Protein transport protein Sec23A	Q15436	17.5518	17.442	17.6193	16.5962	16.0323	16.483	-0.539618	1.32452	none
TGFBI	Transforming growth factor-beta-induced protein ig-h3	Q15582	23.7565	23.7091	23.9807	24.7118	24.7728	25.1539	1.67805	2.74964	up
SF1	Splicing factor 1	Q15637	17.2611	17.1819	18.0586	16.5548	15.9294		-1.51556	0.758408	none
TRIP6	Thyroid receptor-interacting protein 6	Q15654	17.1809	17.3413	17.7458	16.9479	16.5249	16.1732	-0.246792	0.333209	none
MAPRE1	Microtubule-associated protein RP/EB family member 1	Q15691	18.3169	17.4716					-1.8516	0.723645	none
ELAVL1	ELAV-like protein 1	Q15717	16.2756	16.7984	17.4859	10.9441	14.513	14.7426	-2.83836	1.01046	none
SLC1A5	Neutral amino acid transporter B(0);Amino acid transporter	Q15758	20.1292	20.3298	20.394	19.9607	19.3589	19.3957	-0.0893583	0.124119	none
MAPK11	Mitogen-activated protein kinase 11	Q15759	15.7588	16.0251	15.8215	10.7348			-2.1565	0.738011	none
TOMM34	Mitochondrial import receptor subunit TOM34	Q15785	16.1233	16.5346	16.0607	16.3336	16.5213	16.9159	0.97666	1.50998	none
ATP6AP1	V-type proton ATPase subunit S1	Q15904		14.9948	14.8395				-0.646527	0.524884	none
ZYX	Zyxin	Q15942	20.3102	20.126	20.173	19.2849	19.2843	19.6668	-0.169473	0.337604	none
SEPT7	Septin-7	Q16181	18.0389	18.2147	18.8046	18.5023	18.7731	18.2553	0.780086	1.1606	none
CCDC6	Coiled-coil domain-containing protein 6	Q16204			16.9466				-0.855626	0.324998	none
UAP1	UDP-N-acetylhexosamine pyrophosphorylase;UDP-N-acetylgalactosamine pyrophosphorylase;UDP-N-acetylglucosamine pyrophosphorylase	Q16222	19.0023	18.2994	18.4167	17.3531	16.8303		-1.87138	0.852514	none
IGFBP7	Insulin-like growth factor-binding protein 7	Q16270	18.5254	18.3841	18.1987	21.0384	19.6073	18.953	2.12555	1.6204	up
LAMA4	Laminin subunit alpha-4	Q16363	16.1992	16.6115	16.5128	16.5049	15.9326	16.1587	0.385914	0.74738	none
PSMD5	26S proteasome non-ATPase regulatory subunit 5	Q16401	17.6065	17.7586	17.2621	16.0419		16.0047	-1.95646	0.899782	none
DDB1	DNA damage-binding protein 1	Q16531	18.6454	18.4252	18.8594	17.1161	16.602	16.8528	-1.16007	2.33628	down
MAPK14	Mitogen-activated protein kinase 14	Q16539	20.18	20.2071	20.1965	16.3151		14.7374	-4.41815	2.77344	down
CDC37	Hsp90 co-chaperone Cdc37;Hsp90 co-chaperone Cdc37, N-terminally processed	Q16543	19.8065	19.4859	19.486	18.4707	17.5063	18.9875	-0.645904	0.685217	none
DPYSL2	Dihydropyrimidinase-related protein 2	Q16555	20.8748	20.6992	20.656	19.3123	18.7204	19.023	-1.10106	2.23175	down
SYPL1	Synaptophysin-like protein 1	Q16563		15.9497		18.127	17.2707	17.7524	2.69282	2.54246	up
ECM1	Extracellular matrix protein 1	Q16610	21.4814	21.6287	21.608	19.907	18.6916	19.0466	-1.73318	2.09182	down
FSCN1	Fascin	Q16658	18.8389	18.7401	18.7924	18.0783	17.8727	17.8772	-0.222963	0.644524	none
IFI16	Gamma-interferon-inducible protein 16;Pyrin and HIN domain-containing protein 1	Q16666	17.293	17.4161	17.7255	15.8317	15.5769	15.4625	-1.2273	2.3551	down
CYP1B1	Cytochrome P450 1B1	Q16678	18.5761	18.9166	18.9253	18.9094	18.4854	18.6706	0.506628	1.09922	none
DECR1	2,4-dienoyl-CoA reductase, mitochondrial	Q16698	17.6552	17.7347	17.7398	18.3521	18.4009	18.9244	1.47279	2.38825	up
MAN2A1	Alpha-mannosidase 2	Q16706	16.301	16.0162	16.9701	15.5545	15.3262	15.0246	-0.499066	0.710905	none
QPCT	Glutaminyl-peptide cyclotransferase	Q16769	18.2527	18.057	18.0205	16.1357			-3.24277	1.58628	down
PCK2	Phosphoenolpyruvate carboxykinase [GTP], mitochondrial	Q16822	20.2697	20.367	20.3194	19.2332	18.8232	19.1829	-0.616021	1.54639	none
DDR2	Discoidin domain-containing receptor 2	Q16832	14.9756	15.6235		16.4946	15.7591	17.1579	1.98309	1.82955	up
UGP2	UTP--glucose-1-phosphate uridylyltransferase	Q16851	18.6732	18.0933	18.2068	17.803	16.3586	17.8004	-0.37469	0.310414	none
TXNRD1	Thioredoxin reductase 1, cytoplasmic	Q16881	18.7314	19.1139	18.7581	16.9004	16.6744	16.8625	-1.43013	2.48422	down
INF2	Inverted formin-2	Q27J81	21.44	21.5406	21.5668	21.057	20.4576	21.1141	-0.0186867	0.023498	none
LRRFIP1	Leucine-rich repeat flightless-interacting protein 1	Q32MZ4	16.9795	16.9899	18.4883	17.9314	17.5228	17.0391	0.637332	0.495129	none
LEPRE1	Prolyl 3-hydroxylase 1	Q32P28	18.1394	18.0781	17.5475	15.0703	14.8022	15.2564	-2.25068	2.80383	down
MAP7D1	MAP7 domain-containing protein 1	Q3KQU3	16.9143	16.892	16.9837	16.1752	15.9251	16.0264	-0.260207	0.781665	none
DAK	Bifunctional ATP-dependent dihydroxyacetone kinase/FAD-AMP lyase (cyclizing);ATP-dependent dihydroxyacetone kinase;FAD-AMP lyase (cyclizing)	Q3LXA3	17.3494	17.6665	17.4947	14.9767		14.7887	-2.73603	1.77718	down
ALDH1L2	Mitochondrial 10-formyltetrahydrofolate dehydrogenase	Q3SY69	18.1748	17.9336	17.9852	17.7509	17.4353	17.6588	0.209752	0.553221	none
RABL6	Rab-like protein 6	Q3YEC7	18.1926	18.509	18.3895	17.2994	17.2372	17.4451	-0.412027	0.941613	none
PDCD4	Programmed cell death protein 4	Q53EL6	16.5312	16.142	16.0706	15.5415	15.0478	15.693	-0.190911	0.295612	none
FNDC3B	Fibronectin type III domain-containing protein 3B	Q53EP0	16.5654	15.1478		15.7669			-0.0937176	0.0278642	none
HSD17B12	Very-long-chain 3-oxoacyl-CoA reductase	Q53GQ0	19.1756	19.3236	19.2832	18.4786	17.8401	18.9125	-0.226147	0.268656	none
AGK	Acylglycerol kinase, mitochondrial	Q53H12	18.9885	18.9211	19.0593	19.0575	18.4741	18.9328	0.456462	1.0661	none
PPP6R3	Serine/threonine-protein phosphatase 6 regulatory subunit 3	Q5H9R7	16.4038	16.9671	16.4573	15.7995			-1.70592	1.08581	none
MIA3	Melanoma inhibitory activity protein 3	Q5JRA6	15.1561	15.1607	14.1865	13.7152			-0.276374	0.169772	none
PCID2	PCI domain-containing protein 2	Q5JVF3	15.5311	15.6573	15.9451		13.5217	13.9081	-1.36725	2.47262	down
GNAS	Guanine nucleotide-binding protein G(s) subunit alpha isoforms XLas;Guanine nucleotide-binding protein G(s) subunit alpha isoforms short	Q5JWF2	19.7087	19.5934	19.5139	19.111	19.087	19.2877	0.179123	0.424364	none
SAMD9	Sterile alpha motif domain-containing protein 9	Q5K651		14.5573					-0.293308	0.383738	none
HP1BP3	Heterochromatin protein 1-binding protein 3	Q5SSJ5	20.3196	20.2325	20.2648	15.8573	16.832	17.7013	-2.85573	2.13629	down
UBR4	E3 ubiquitin-protein ligase UBR4	Q5T4S7	20.5744	20.5862	20.5447	20.0947	19.4474	19.9193	-0.125032	0.211648	none
EEF1A1P5	Putative elongation factor 1-alpha-like 3;Elongation factor 1-alpha 1;Elongation factor 1-alpha	Q5VTE0	24.8427	24.9892	25.0325	24.2628	23.8827	23.9855	-0.295641	0.660336	none
PEAR1	Platelet endothelial aggregation receptor 1	Q5VY43				18.4139	18.1491	18.16	4.66133	3.32408	up
ECM29	Proteasome-associated protein ECM29 homolog	Q5VYK3	17.0878	16.6453	16.0478				-2.77505	2.30951	down
FLNA		Q60FE5	23.9377	23.8186	23.8475	24.151	24.1144	23.2289	0.58017	0.792383	none
RNF213	E3 ubiquitin-protein ligase RNF213	Q63HN8	19.4095	19.4618	19.3984	18.3284	17.5203	18.3836	-0.720504	1.20079	none
TNS2	Tensin-2	Q63HR2				13.9252		14.4644	0.458225	0.34131	none
KANK2	KN motif and ankyrin repeat domain-containing protein 2	Q63ZY3	15.2202	14.8774				14.503	-0.335577	0.374229	none
CPZ	Carboxypeptidase Z	Q66K79	16.8326	16.7324	16.6503	18.2299	18.5421	18.9312	2.45317	2.92532	up
ARL6IP4	ADP-ribosylation factor-like protein 6-interacting protein 4	Q66PJ3	18.0654		17.3939			17.5384	-0.763505	0.140315	none
TNS3	Tensin-3	Q68CZ2				15.5865			1.0965	0.655621	none
NCR3LG1	Natural cytotoxicity triggering receptor 3 ligand 1	Q68D85	18.0996	16.8188	16.9688			15.2231	-2.31977	1.66382	down
ATL3	Atlastin-3	Q6DD88	16.6273		14.7978				-1.4409	0.849244	none
VASN	Vasorin	Q6EMK4	14.1041	14.2973	13.8845	21.1549	20.6189	20.4173	7.26273	4.31827	up
DHRS7B	Dehydrogenase/reductase SDR family member 7B	Q6IAN0	16.5158	16.5267	16.8434	16.5568	16.0755	16.8207	0.482993	0.888076	none
TWF2	Twinfilin-2	Q6IBS0	18.6223	18.6502	18.4592	17.5253	16.6151	16.5602	-1.04878	1.5518	down
SLC25A24	Calcium-binding mitochondrial carrier protein SCaMC-1	Q6NUK1	17.5792	17.5708	17.4989	17.2836	17.0842	16.8671	0.155282	0.324523	none
TMEM214	Transmembrane protein 214	Q6NUQ4	17.9593	17.9364	17.935	17.4602	17.9183	18.1854	0.534029	0.881723	none
RGMB	RGM domain family member B	Q6NW40	19.8629	19.9441	20.0632	16.7582	16.3104		-3.81143	1.7416	down
PTRF	Polymerase I and transcript release factor	Q6NZI2	19.9058	19.9676	20.1662	18.873	18.9907	18.5149	-0.598194	1.22281	none
MRPL14	39S ribosomal protein L14, mitochondrial	Q6P1L8	16.6114		15.7144				-1.83806	1.41178	down
SLC27A4	Long-chain fatty acid transport protein 4	Q6P1M0	16.2036	16.3448	16.5308	16.195	16.0238	16.2775	0.432843	1.09898	none
CC2D1A	Coiled-coil and C2 domain-containing protein 1A	Q6P1N0	17.2925	17.3628	17.3887	17.5986	17.7344	17.8548	1.0058	2.20114	up
PDXDC1	Pyridoxal-dependent decarboxylase domain-containing protein 1	Q6P996	14.892	15.234	16.8981	15.5506			-0.531966	0.228284	none
TTC37	Tetratricopeptide repeat protein 37	Q6PGP7	16.8316	16.4595	16.6327	15.8549		15.791	-1.13772	0.556869	none
LARP1	La-related protein 1;La-related protein 1B	Q6PKG0	17.1738	17.8616	17.9289		16.152	16.0904	-1.5655	0.976563	none
MTHFD1L	Monofunctional C1-tetrahydrofolate synthase, mitochondrial	Q6UB35	15.8943	16.1109	16.1624	15.806	15.6219	15.8251	0.322966	0.822191	none
CSPG4	Chondroitin sulfate proteoglycan 4	Q6UVK1				18.8815	18.7669	18.52	4.5374	3.23678	up
MOXD1	DBH-like monooxygenase protein 1	Q6UVY6			10.7348	19.1156	18.5986	18.4671	6.23352	2.15324	up
PLXDC2	Plexin domain-containing protein 2	Q6UX71	13.4846	12.7634		18.6652	18.399	18.2907	5.50906	3.25786	up
B3GNT9	UDP-GlcNAc:betaGal beta-1,3-N-acetylglucosaminyltransferase 9	Q6UX72	15.318	15.6331	15.5626			11.0632	-2.29871	1.2576	none
SEZ6L2	Seizure 6-like protein 2	Q6UXD5	18.9359	18.8712	18.9582	15.7836		15.2056	-3.48925	2.21292	down
ADAMTSL4	ADAMTS-like protein 4	Q6UY14					16.1803	16.5044	1.50436	0.634195	none
FAT4	Protocadherin Fat 4	Q6V0I7	20.3745	19.9285	20.4332	20.7824	20.3281	20.7061	0.982183	1.98697	none
CD109	CD109 antigen	Q6YHK3	23.1663	23.2973	23.3519	22.8551	22.4716	22.4743	-0.0534938	0.0836072	none
HSDL2	Hydroxysteroid dehydrogenase-like protein 2	Q6YN16	18.5445	18.4223	18.2879	18.1828	17.6471	19.0848	0.511447	0.515803	none
THSD4	Thrombospondin type-1 domain-containing protein 4	Q6ZMP0	15.6669	16.4408	16.6689	17.4153	17.2055	17.932	1.88363	2.06977	up
TMTC3	Transmembrane and TPR repeat-containing protein 3	Q6ZXV5	17.8381	16.9692	17.4509	17.0718	16.2861	17.3446	0.109732	0.0956299	none
TUBA1A	Tubulin alpha-1A chain;Tubulin alpha-3E chain	Q71U36	20.3574	20.7458	20.9684	19.8036	18.7786	19.2501	-0.789392	1.06635	none
RPS27L	40S ribosomal protein S27;40S ribosomal protein S27-like	Q71UM5	21.2327	21.2397	21.365	20.8994	20.9184	20.8532	0.230839	0.626076	none
CCDC80	Coiled-coil domain-containing protein 80	Q76M96	22.4487	22.3919	22.4393	23.9716	23.9847	24.3393	2.28799	3.35739	up
SND1	Staphylococcal nuclease domain-containing protein 1	Q7KZF4	21.412	21.3386	21.4973	21.4438	21.5722	21.6991	0.774276	1.95357	none
DDX46	Probable ATP-dependent RNA helicase DDX46	Q7L014	18.0208	18.1807	17.814	16.1519	13.6991	14.96	-2.43391	1.70218	down
BZW1	Basic leucine zipper and W2 domain-containing protein 1	Q7L1Q6	18.445	18.0811	18.3376	17.1298	16.1926	16.6749	-0.993808	1.71192	none
DHX30	Putative ATP-dependent RNA helicase DHX30	Q7L2E3	15.3097	15.4903		14.1389		14.6328	-0.0546757	0.0288326	none
CYFIP1	Cytoplasmic FMR1-interacting protein 1	Q7L576	17.6538	17.5546	17.4354	17.415	16.9112	17.1943	0.252825	0.582914	none
MOB1B	MOB kinase activator 1B;MOB kinase activator 1A	Q7L9L4	18.5058	18.5106	18.4452	16.5427		15.8573	-2.09483	2.06763	down
ZC3HAV1	Zinc finger CCCH-type antiviral protein 1	Q7Z2W4	18.6155	18.1104	17.9674	16.7607	16.9341	17.208	-0.638264	1.06968	none
MAVS	Mitochondrial antiviral-signaling protein	Q7Z434	15.2672	15.7094	15.4739			15.0496	-0.681321	0.328454	none
ABI3BP	Target of Nesh-SH3	Q7Z7G0	17.9289	17.9154	18.3145	19.1548	19.1233	18.9867	1.6588	2.8131	up
GPR126	G-protein coupled receptor 126	Q86SQ4	21.7161	21.8528	21.7297	19.7208	19.0489	19.4001	-1.75382	2.71838	down
OAF	Out at first protein homolog	Q86UD1	17.7663	17.8599	17.2084	16.3332			-1.95142	1.1407	none
RTN4RL2	Reticulon-4 receptor-like 2	Q86UN3	15.8763	15.9011	16.0525			9.00428	-3.76187	1.37606	down
KTN1	Kinectin	Q86UP2	18.8637	19.1092	18.9413	17.6523	16.5978	16.7283	-1.35074	1.82955	down
CAND1	Cullin-associated NEDD8-dissociated protein 1	Q86VP6	20.9298	20.9115	20.9543	20.1863	19.306	20.0437	-0.463378	0.771747	none
HOOK3	Protein Hook homolog 3	Q86VS8	14.7092					15.7644	1.05756	0.582572	none
PPFIBP1	Liprin-beta-1	Q86W92	15.6266	15.0861	14.8026	15.3864	15.9947	16.4196	1.38875	1.50841	up
CARM1	Histone-arginine methyltransferase CARM1	Q86X55		16.2263					-1.06514	0.917575	none
ABCA9	ATP-binding cassette sub-family A member 9	Q8IUA7				17.6441	16.8172	17.2023	3.64241	2.33628	up
ERC1	ELKS/Rab6-interacting/CAST family member 1	Q8IUD2		16.766	16.3091			16.8824	-0.498955	0.155042	none
PLD3	Phospholipase D3	Q8IV08	18.7471	18.7108	18.5151	16.9027	16.4775	16.7594	-1.31801	2.60729	down
FMNL3	Formin-like protein 3	Q8IVF7	14.3812	15.8154	17.3626				-2.23842	1.11206	none
SLC44A2	Choline transporter-like protein 2	Q8IWA5	17.1294	17.9185	17.8288	17.267	17.0037	16.9492	0.0731672	0.0729419	none
WDFY1	WD repeat and FYVE domain-containing protein 1	Q8IWB7	16.758	16.6024	16.7837			15.7958	-1.2617	1.17269	none
FAM114A1	Protein NOXP20	Q8IWE2		15.9945					-1.35571	0.862826	none
DNAJC10	DnaJ homolog subfamily C member 10	Q8IXB1	16.3245	16.4725	16.6108	16.6676	16.1313	16.8177	0.69723	1.36325	none
RHOT1	Mitochondrial Rho GTPase 1;Mitochondrial Rho GTPase	Q8IXI2	15.928	15.9937	15.6847			15.0425	-1.08345	0.972672	none
PNPLA6	Neuropathy target esterase	Q8IY17	17.849	17.893	17.8435	17.4277	16.74	17.4668	-0.0234427	0.0276261	none
TRIM22	E3 ubiquitin-protein ligase TRIM22	Q8IYM9	17.1219	16.2474	14.9163	15.5912		15.7268	-0.553858	0.218408	none
IFNL2	Interferon lambda-2;Interferon lambda-3	Q8IZJ0	21.3435	21.2501	21.2571	20.1733	19.7383	19.8613	-0.737235	1.85975	none
ABI1	Abl interactor 1	Q8IZP0	16.9151	15.7789	16.1409			14.6704	-2.19566	1.50757	down
GCNT2	N-acetyllactosaminide beta-1,6-N-acetylglucosaminyl-transferase, isoform A	Q8N0V5		15.9319					-0.212263	0.0864	none
SPG20	Spartin	Q8N0X7	16.0208	15.2876	15.194	16.118	15.8323	14.372	0.57195	0.392559	none
RPTOR	Regulatory-associated protein of mTOR	Q8N122	15.5814		15.1873				0.555451	0.275441	none
ABCA6	ATP-binding cassette sub-family A member 6	Q8N139		12.4		21.4692	20.7413	20.7664	7.50906	2.90572	up
CCAR2	Cell cycle and apoptosis regulator protein 2	Q8N163	16.8289	17.012	17.4543	15.5463			-2.26666	1.63057	down
LRRC47	Leucine-rich repeat-containing protein 47	Q8N1G4	18.3976	18.4894	18.4828	18.1958	17.3173	17.8806	-0.0320394	0.0364034	none
ABHD12	Monoacylglycerol lipase ABHD12	Q8N2K0	18	17.9581	18.1507	17.2665	17.0365	17.8705	-0.0202616	0.0226301	none
ASCC3	Activating signal cointegrator 1 complex subunit 3	Q8N3C0	17.8118	17.2728	17.9368	15.0154	15.4783	16.3597	-1.43172	1.44984	down
FGFRL1	Fibroblast growth factor receptor-like 1	Q8N441	18.0595						-1.80811	0.696091	none
AFAP1	Actin filament-associated protein 1	Q8N556	16.5196	16.3782	16.9109		15.6244		-2.23533	1.06719	none
ARRDC1	Arrestin domain-containing protein 1	Q8N5I2	17.8033	17.8835	17.6384	15.801			-2.81195	1.70144	down
ADAMTSL1	ADAMTS-like protein 1	Q8N6G6	20.2887	20.2893	20.4993	21.1671	21.0789	21.5595	1.52921	2.64107	up
METTL13	Methyltransferase-like protein 13	Q8N6R0	16.1642	15.9471	16.2645	14.9085			-1.13324	1.55181	down
LRRC17	Leucine-rich repeat-containing protein 17	Q8N6Y2	17.7231	17.4338	16.8233	18.2742	18.052	18.9518	1.72501	1.93514	up
DCBLD1	Discoidin, CUB and LCCL domain-containing protein 1	Q8N8Z6				15.563	15.2585	14.1567	1.10123	1.14127	none
GOLM1	Golgi membrane protein 1	Q8NBJ4	23.5606	23.3385	23.5047	20.8961	19.7998	20.5063	-2.44551	2.72191	down
SUMF2	Sulfatase-modifying factor 2	Q8NBJ7	15.3696	15.8588	16.4401	9.72042	12.9018		-3.27451	1.2576	none
UBAC2	Ubiquitin-associated domain-containing protein 2	Q8NBM4	15.6919	16.0601	15.9818	15.7944	15.2305	15.7594	0.312443	0.571396	none
HSD17B11	Estradiol 17-beta-dehydrogenase 11	Q8NBQ5	18.3894	18.7236	18.6855	18.3874	17.9336	18.8251	0.40654	0.592341	none
TXNDC5	Thioredoxin domain-containing protein 5	Q8NBS9	18.6472	19.1507	19.059	18.2507	18.1691	18.7709	0.0671124	0.0708134	none
SERBP1	Plasminogen activator inhibitor 1 RNA-binding protein	Q8NC51	18.9392	18.7759	18.8312	18.2959	18.104	17.7433	-0.176011	0.32633	none
FAM98A	Protein FAM98A	Q8NCA5			15.2509	16.9286	16.8028	17.2267	2.62197	2.91642	up
PLA2G15	Group XV phospholipase A2	Q8NCC3	18.6458	18.8979	18.9005	16.2995	15.679	15.5676	-2.33865	2.92675	down
CHST14	Carbohydrate sulfotransferase 14	Q8NCH0	18.6065	18.5613	18.5108			16.4644	-4.09658	1.49545	down
ABCF1	ATP-binding cassette sub-family F member 1	Q8NE71	18.5453	18.5449	18.4008	17.1384	17.3473	17.1718	-0.653431	1.53444	none
MCU	Calcium uniporter protein, mitochondrial	Q8NE86			14.1009				-0.125826	0.102735	none
PLBD2	Putative phospholipase B-like 2;Putative phospholipase B-like 2 32 kDa form;Putative phospholipase B-like 2 45 kDa form	Q8NHP8	16.346	17.2144	16.9765	14.7975	14.4742	14.139	-1.74685	2.11153	down
SLC35B2	Adenosine 3-phospho 5-phosphosulfate transporter 1	Q8TB61	17.971	17.8582	17.9199	17.1291		17.4236	-1.35228	0.443396	none
TBC1D15	TBC1 domain family member 15	Q8TC07	14.0087	14.2855	14.9705	12.5675		12.2872	-1.02868	0.974897	none
STT3B	Dolichyl-diphosphooligosaccharide--protein glycosyltransferase subunit STT3B	Q8TCJ2	18.946	18.8433	19.0565	17.7952	17.9088	18.2635	-0.33641	0.703744	none
NEK9	Serine/threonine-protein kinase Nek9	Q8TD19	17.2646	17.0561	17.0053	16.7257	14.9907	16.5919	-0.374453	0.277801	none
NEK7	Serine/threonine-protein kinase Nek7	Q8TDX7	18.698	18.7168	18.7335	17.8419	17.1693	17.5773	-0.560377	1.25686	none
GPX8	Probable glutathione peroxidase 8;Glutathione peroxidase	Q8TED1	19.56	19.4509	19.4523	18.8463	18.5948	19.4258	0.0907603	0.110577	none
ARHGEF40	Rho guanine nucleotide exchange factor 40	Q8TER5	15.8377	15.3645	16.1155		14.3326	14.973	-0.78678	0.825465	none
TMEM263	Transmembrane protein 263	Q8WUH6	17.7048	17.8395	17.4458	18.6283		18.7486	-0.278464	0.0457242	none
PDCD6IP	Programmed cell death 6-interacting protein	Q8WUM4	20.8644	20.8661	20.938	19.7566	19.0981	19.4234	-0.840399	1.78655	none
CANT1	Soluble calcium-activated nucleotidase 1	Q8WVQ1	17.9291	18.1129	18.1494	15.6352	15.206	15.1491	-2.10595	3.08751	down
LMO7	LIM domain only protein 7	Q8WWI1	15.9342	15.6113	15.3371				-0.448618	0.296003	none
SLC44A1	Choline transporter-like protein 1	Q8WWI5	17.1838	16.7299	17.1733	16.2078	15.6139	15.8267	-0.517251	1.12221	none
SREK1	Splicing regulatory glutamine/lysine-rich protein 1	Q8WXA9	15.3577	15.719	15.9611				-1.4937	1.7416	down
DDX1	ATP-dependent RNA helicase DDX1	Q92499	17.8105	17.7496	17.4833	16.8066	16.3436	16.4818	-0.509369	1.16293	none
PIEZO1	Piezo-type mechanosensitive ion channel component 1	Q92508	15.9039	16.6286		17.3865	16.9928	17.7873	2.30616	1.62147	up
FAM3C	Protein FAM3C	Q92520	21.8496	21.96	22.0256	20.0863	19.3688	19.8919	-1.54089	2.4697	down
H1FX	Histone H1x	Q92522	19.7287	19.7252	19.5556	18.7392	19.2777	20.7852	0.549847	0.347922	none
GBF1	Golgi-specific brefeldin A-resistance guanine nucleotide exchange factor 1	Q92538	18.2761	18.1048	18.3711	16.38	15.6453	16.7196	-1.37522	1.93974	down
RTF1	RNA polymerase-associated protein RTF1 homolog	Q92541	13.8574	13.69	14.1311			11.9812	-0.848418	1.47962	none
NCSTN	Nicastrin	Q92542	17.9351	18.1558	18.0442	17.9625	17.4696	17.2759	0.150787	0.228025	none
HSPH1	Heat shock protein 105 kDa	Q92598	18.3969	18.2871	18.2901	17.3162	16.0783	15.5182	-1.38999	1.29318	none
GCN1L1	Translational activator GCN1	Q92616	20.7267	20.8043	20.7167	20.0179	19.0287	19.9365	-0.464555	0.658539	none
PXDN	Peroxidasin homolog	Q92626	21.4679	21.527	21.6572	21.74	21.9737	22.2134	1.04253	2.0729	up
ALG3	Dol-P-Man:Man(5)GlcNAc(2)-PP-Dol alpha-1,3-mannosyltransferase	Q92685	16.9963	16.7765	16.5478	16.0932			-1.61827	1.01741	none
HTRA1	Serine protease HTRA1	Q92743	19.9724	20.1407	19.9326	20.4494	20.5041	20.7503	1.17326	2.31857	up
GGH	Gamma-glutamyl hydrolase	Q92820	20.0015	20.3324	20.2726	18.7797	17.8222	18.1789	-1.31682	1.93514	down
DDX17	Probable ATP-dependent RNA helicase DDX17	Q92841	19.4471	19.3465	19.3726	18.3916	18.3198	18.4869	-0.365904	1.08611	none
NEO1	Neogenin	Q92859	17.1416	17.32	17.2253	18.3053	17.6086	17.6382	1.24915	2.12439	up
RAD50	DNA repair protein RAD50	Q92878	14.7593	14.8448	14.8212				-0.367295	0.27964	none
GLG1	Golgi apparatus protein 1	Q92896	23.9419	23.8811	23.9591	23.1692	22.9142	22.4315	-0.471458	0.83924	none
UPF1	Regulator of nonsense transcripts 1	Q92900	18.1315	18.3581	18.3881	17.5347	17.3239	17.7829	-0.120874	0.208225	none
KHSRP	Far upstream element-binding protein 2	Q92945	18.9393	18.8639	18.9124	17.2057	16.3081	16.7128	-1.53544	2.39836	down
TNPO1	Transportin-1	Q92973	18.9855	18.9914	18.8269	17.7997	17.6251	18.5303	-0.325855	0.432248	none
USP9X	Probable ubiquitin carboxyl-terminal hydrolase FAF-X;Probable ubiquitin carboxyl-terminal hydrolase FAF-Y	Q93008	18.3951	18.039	17.705	17.3102	17.0314	16.6693	-0.415252	0.624524	none
HIST1H2AC	Histone H2A type 1-C;Histone H2A type 1-J;Histone H2A type 1-B/E;Histone H2A type 1;Histone H2A type 1-D;Histone H2A type 2-A;Histone H2A type 3;Histone H2A type 1-H;Histone H2A type 2-C;Histone H2A.J;Histone H2A;Histone H2A.V;Histone H2A type 1-A;Histone H2A.Z;Histone H2AX;Histone H2A type 2-B	Q93077	19.8728	20.3218	20.3738	18.3326	21.1586		-1.59341	0.328454	none
IGSF8	Immunoglobulin superfamily member 8	Q969P0	18.5556	18.7078	18.8072	16.9029	16.9264	16.6219	-1.24837	2.39299	down
RPL36AL	60S ribosomal protein L36a-like;60S ribosomal protein L36a	Q969Q0	20.6902	21.0779	20.4458		16.8537	19.276	-3.24637	1.09945	none
EXOC4	Exocyst complex component 4	Q96A65	16.6611	16.7399	16.4973	16.6629	16.0972	16.4562	0.401203	0.887829	none
FERMT2	Fermitin family homolog 2	Q96AC1	17.8079	17.4216	17.4235	17.2809	16.7601	17.3264	0.198822	0.341005	none
FUBP1	Far upstream element-binding protein 1	Q96AE4	18.6719	19.0674	19.0076	17.0511		17.0603	-2.58356	0.939912	none
LRRC59	Leucine-rich repeat-containing protein 59	Q96AG4	21.3482	21.4519	21.2424	19.9431	20.202	19.9212	-0.70553	1.54573	none
PBXIP1	Pre-B-cell leukemia transcription factor-interacting protein 1	Q96AQ6	14.0674		14.3877	16.1041	13.5292		0.599265	0.271842	none
FKBP10	Peptidyl-prolyl cis-trans isomerase FKBP10	Q96AY3	18.8449	18.8563	19.1346	16.7823	17.228	17.3608	-1.19904	1.95357	down
SH3KBP1	SH3 domain-containing kinase-binding protein 1	Q96B97	16.7149	16.8347	16.9272	14.5128			-2.35276	1.03464	none
ISOC1	Isochorismatase domain-containing protein 1	Q96CN7	17.4269	17.4324	17.4919	17.7808	18.1305	18.5534	1.32774	2.03096	up
AP2M1	AP-2 complex subunit mu	Q96CW1	15.9731	16.153	16.334	16.7009	16.9324	17.3041	1.4509	2.23175	up
KCTD12	BTB/POZ domain-containing protein KCTD12	Q96CX2			13.9678	14.8595			0.303044	0.230441	none
RCN3	Reticulocalbin-3	Q96D15	15.4025	16.4189	16.7554	15.1979	13.7551	15.065	-0.889314	0.693992	none
RMDN1	Regulator of microtubule dynamics protein 1	Q96DB5	16.657	16.1786	16.0651	15.22		15.2831	-0.80459	0.944462	none
FAM120B	Constitutive coactivator of peroxisome proliferator-activated receptor gamma	Q96EK7	16.0215	15.8955	15.8876	16.0203	15.901	15.8165	0.606155	1.70579	none
S100A16	Protein S100-A16	Q96FQ6	18.8949	18.93	18.8637	17.3407	16.6051	17.061	-1.26724	2.28963	down
OTUB1	Ubiquitin thioesterase OTUB1	Q96FW1	16.4667	16.8808	16.8032	16.2281			-1.8578	0.881888	none
FAHD2A	Fumarylacetoacetate hydrolase domain-containing protein 2A;Fumarylacetoacetate hydrolase domain-containing protein 2B	Q96GK7	16.6615						-0.713373	0.324119	none
ERO1L	ERO1-like protein alpha	Q96HE7	17.0807	17.3558	17.5443		14.5728	15.4653	-2.4307	1.36325	down
GMPPA	Mannose-1-phosphate guanyltransferase alpha	Q96IJ6	15.4358	15.9737	16.1524				-0.832175	0.948632	none
ABHD14B	Alpha/beta hydrolase domain-containing protein 14B	Q96IU4	18.9206	18.9172	18.9393	17.894	17.9047	18.1501	-0.319221	0.822191	none
USMG5	Up-regulated during skeletal muscle growth protein 5	Q96IX5	19.5206		19.3533			19.311	-2.00605	0.34131	none
KIRREL	Kin of IRRE-like protein 1	Q96J84	17.6863	18.0199	17.729	17.0542	16.3859	16.27	-0.613724	1.00591	none
VPS39	Vam6/Vps39-like protein	Q96JC1	16.3752	16.4903	16.4076	13.3629	12.5992	13.8968	-2.50742	2.54246	down
PDLIM2	PDZ and LIM domain protein 2	Q96JY6	18.246	17.9954	18.1077			17.5591	-2.28317	0.891797	none
EXOC2	Exocyst complex component 2	Q96KP1			15.5158	15.0609			0.389904	0.225008	none
SNX27	Sorting nexin-27	Q96L92			13.5963				0.517421	0.475353	none
MBOAT7	Lysophospholipid acyltransferase 7	Q96N66	18.9076	19.0423	18.9208	18.7075	17.6666	18.6206	0.000779457	0.000901413	none
FRMD6	FERM domain-containing protein 6	Q96NE9	16.6384	16.4501	16.6915	15.501	16.053	16.4015	0.0168435	0.0155716	none
DCBLD2	Discoidin, CUB and LCCL domain-containing protein 2	Q96PD2				17.1662	16.632	16.7615	2.08721	3.01117	up
SLC38A2	Sodium-coupled neutral amino acid transporter 2	Q96QD8	20.0754	20.0646	20.171	18.5872	18.3332	18.4926	-1.00946	2.46892	down
VPS35	Vacuolar protein sorting-associated protein 35	Q96QK1	18.343	18.4598	18.4407	17.4718	16.4496	17.5888	-0.617341	0.813655	none
MCCC1	Methylcrotonoyl-CoA carboxylase subunit alpha, mitochondrial	Q96RQ3	26.0595	26.2727	26.4211	26.8252	26.1661	26.2685	0.782243	1.29986	none
MYADM	Myeloid-associated differentiation marker	Q96S97		16.9607		14.6189		17.8361	1.01189	0.26352	none
FAM129B	Niban-like protein 1	Q96TA1	19.0541	19.0141	18.961	18.7198	17.9647	18.7028	0.078089	0.10126	none
PARK7	Protein deglycase DJ-1	Q99497	19.8798	19.9229	20.1457	18.2011	17.3805	18.3863	-1.36894	1.93746	down
NEU1	Sialidase-1	Q99519	16.13	16.4872	16.3191	14.4858	12.2394	13.8492	-2.15226	1.61741	down
VAT1	Synaptic vesicle membrane protein VAT-1 homolog	Q99536	20.5928	20.696	20.6028	19.7039	19.4681	19.9773	-0.292624	0.624688	none
LGMN	Legumain	Q99538	18.1267	17.3194		16.2317	15.4912		-0.864662	0.300652	none
POP1	Ribonucleases P/MRP protein subunit POP1	Q99575	15.0383	15.0376	15.0119				-0.39055	0.825434	none
EIF3C	Eukaryotic translation initiation factor 3 subunit C;Eukaryotic translation initiation factor 3 subunit C-like protein	Q99613	20.0744	19.9607	20.0438	18.7193	18.5482	18.5932	-0.782955	2.17407	none
TTC1	Tetratricopeptide repeat protein 1	Q99614	16.8908	17.6193	17.5298	15.892		15.8212	-1.79021	0.928705	none
DNAJC7	DnaJ homolog subfamily C member 7	Q99615	16.4487	16.4517					-1.71406	1.49887	down
PHB2	Prohibitin-2	Q99623	16.3176						-0.862578	0.364466	none
OSMR	Oncostatin-M-specific receptor subunit beta	Q99650	19.0805	19.0844	19.1574	17.5424	16.9982	17.2884	-1.20536	2.48016	down
HSD17B10	3-hydroxyacyl-CoA dehydrogenase type-2	Q99714	15.8786	15.835	15.4225	15.3333	15.098	15.3871	0.190221	0.328454	none
COL12A1	Collagen alpha-1(XII) chain	Q99715	14.9452	14.901	15.0644	18.294	17.1959	16.0423	2.8394	1.98263	up
HNRNPAB	Heterogeneous nuclear ribonucleoprotein A/B	Q99729	19.9574	20.0105	19.8824	18.4614	18.3996	18.6754	-0.815346	1.95677	none
TXN2	Thioredoxin, mitochondrial	Q99757	16.8258	17.1207	17.289	13.9166	11.7969	13.7146	-3.30206	2.18651	down
SLC29A1	Equilibrative nucleoside transporter 1	Q99808	18.4239	17.702	17.6108			16.1701	-2.92993	1.48602	down
TSG101	Tumor susceptibility gene 101 protein	Q99816	17.9253	18.1713	18.24	16.0306	15.9911	16.1341	-1.43476	2.65717	down
CCT7	T-complex protein 1 subunit eta	Q99832	20.3363	20.3563	20.3951	19.9382	19.6457	19.8852	0.0825291	0.180492	none
PRMT1	Protein arginine N-methyltransferase 1	Q99873	17.3701	17.5631	17.6147	16.1856	15.7422	15.9976	-0.913424	2.08449	none
SH3GL1	Endophilin-A2	Q99961			17.923	15.2851	14.5661		-0.0931669	0.0226942	none
SEMA3C	Semaphorin-3C	Q99985	20.1715	20.1489	20.3735	20.0632	19.806	19.6966	0.246153	0.582914	none
GDF15	Growth/differentiation factor 15	Q99988			18.0532				-1.14213	0.318424	none
ARPC5L	Actin-related protein 2/3 complex subunit 5-like protein	Q9BPX5	17.0316	17.223	17.5528				-2.71346	2.66555	down
WDR77	Methylosome protein 50	Q9BQA1	15.7596	15.7164	15.8383		12.5385		-1.42513	1.14558	none
TUBA1C	Tubulin alpha-1C chain	Q9BQE3	25.1767	25.151	25.1439	24.5262	23.757	24.2682	-0.356922	0.621481	none
MYBBP1A	Myb-binding protein 1A	Q9BQG0	20.3636	21.0006	20.6841			21.9702	-2.78856	0.52044	none
CORO1B	Coronin-1B	Q9BR76	17.5951	17.5337	17.6429				-3.43595	3.14098	down
TXNDC17	Thioredoxin domain-containing protein 17	Q9BRA2	17.2241	17.3324	17.2042			15.1129	-2.22637	2.31857	down
MXRA8	Matrix-remodeling-associated protein 8	Q9BRK3	12.0012	14.6977	11.6524	20.8814	20.6238	20.4424	8.49238	2.86233	up
SDF4	45 kDa calcium-binding protein	Q9BRK5	19.1715	18.2938	19.0555	17.3921		17.2995	-2.09722	0.822191	none
LLPH	Protein LLP homolog	Q9BRT6	16.8732	16.4774	16.4722			15.8523	-1.61735	1.00992	none
PELO	Protein pelota homolog	Q9BRX2	16.218	16.4311	15.9363			15.4295	-1.18537	0.906058	none
ERP44	Endoplasmic reticulum resident protein 44	Q9BS26	18.7748	18.6068	18.6654	17.2859	16.935	17.4596	-0.829973	1.90779	none
NTPCR	Cancer-related nucleoside-triphosphatase	Q9BSD7	17.2086	17.4296	17.1528	16.7378	15.9672	16.7312	-0.156766	0.206984	none
TUBGCP2	Gamma-tubulin complex component 2	Q9BSJ2			13.363	14.3888		14.6037	1.06639	0.792011	none
ESYT1	Extended synaptotagmin-1	Q9BSJ8	16.9523	17.1351	16.6951	15.0458	15.7621	16.4029	-0.566296	0.51819	none
ANP32E	Acidic leucine-rich nuclear phosphoprotein 32 family member E	Q9BTT0	18.1658	17.9311	16.9311			14.0369	-3.78613	2.21448	down
FUCA2	Plasma alpha-L-fucosidase	Q9BTY2	20.4597	20.4191	20.4486	18.2838	17.9411	17.7908	-1.81323	2.97073	down
TUBB6	Tubulin beta-6 chain	Q9BUF5	20.7709	20.6323	20.9817	20.1813	19.4621	19.9902	-0.294366	0.523336	none
DDX23	Probable ATP-dependent RNA helicase DDX23	Q9BUQ8	17.1782		17.032				-1.14342	0.50422	none
TUBB2B	Tubulin beta-2B chain;Tubulin beta-2A chain	Q9BVA1	20.1196	20.2714	20.2952	19.7161	18.738	19.6822	-0.226021	0.2681	none
PBDC1	Protein PBDC1	Q9BVG4	16.3793	16.3612	16.3218	14.9479			-1.43429	2.02705	down
GNL3	Guanine nucleotide-binding protein-like 3	Q9BVP2	16.7767	16.7259	16.6826	13.731	13.3869		-2.80241	2.97073	down
ACAT2	Acetyl-CoA acetyltransferase, cytosolic	Q9BWD1	17.6902	18.0867	18.0938	17.1381	15.3317	16.3367	-1.0576	0.983882	none
SFXN3	Sideroflexin-3	Q9BWM7	19.4363	19.359	19.3762	18.7288	18.2732	19.0283	-0.0898783	0.124512	none
NAA15	N-alpha-acetyltransferase 15, NatA auxiliary subunit;N-alpha-acetyltransferase 16, NatA auxiliary subunit	Q9BXJ9	17.0687	16.6416					-0.816703	0.256308	none
ANGPTL4	Angiopoietin-related protein 4	Q9BY76	19.2427	19.3241	19.6251	19.5417	19.3731	19.1558	0.582341	1.289	none
TBC1D2	TBC1 domain family member 2A	Q9BYX2				14.7104	13.8167	14.6526	0.923406	1.4811	none
UACA	Uveal autoantigen with coiled-coil domains and ankyrin repeats	Q9BZF9	18.9708	18.5527	18.7518	18.9106	18.965	19.2217	0.897125	1.96383	none
RAB34	Ras-related protein Rab-34	Q9BZG1			15.8179				-0.198371	0.147332	none
ULBP2	NKG2D ligand 2	Q9BZM5			18.8599	17.0325			-0.054787	0.0102119	none
API5	Apoptosis inhibitor 5	Q9BZZ5	17.1612	17.0924	17.1798	16.105	15.8018	16.0625	-0.527166	1.55837	none
TNKS1BP1	182 kDa tankyrase-1-binding protein	Q9C0C2	17.3501	17.2337	17.273	16.6616	16.5109	16.6978	-0.0355562	0.0708134	none
SRR	Serine racemase	Q9GZT4	15.0722	15.183	14.1711	12.429		13.216	-1.13886	1.01014	none
TMEM126A	Transmembrane protein 126A	Q9H061	17.6857	17.4999	17.3604	16.9342	16.6776	17.5439	0.162688	0.199632	none
CRISPLD2	Cysteine-rich secretory protein LCCL domain-containing 2	Q9H0B8	19.5	19.3849	19.5532	18.8532	18.3403	18.3871	-0.327831	0.770226	none
RAB1B	Ras-related protein Rab-1B;Putative Ras-related protein Rab-1C;Ras-related protein Rab-1A	Q9H0U4	19.1569	19.0745	19.1666	18.6705	18.3325	18.6407	0.0393287	0.0745946	none
[truncated: 162 more rows]

## Sheet: Supplementary Fig. 12d
Gene	Protein names	Representative ID	LFQ intensity uncat_1	LFQ intensity uncat_2	LFQ intensity uncat_3	LFQ intensity cat_1	LFQ intensity cat_2	LFQ intensity cat_3	logFC_uncat_cat	p.adj.mod_uncat_cat	change_uncat_cat
[truncated: 1,374 more rows]
