# Supplementary material for: Deciphering intercellular signaling complexes by interaction-guided chemical proteomics
Source: Nat Commun. 2023 Jul 12;14:4138. doi: 10.1038/s41467-023-39881-9 (PMC10338493; doi:10.1038/s41467-023-39881-9)
Supplement: Supplementary file 3 — Source Data [file 41467_2023_39881_MOESM3_ESM.zip › Source Data Supplementary Fig. 13.xlsx]

## Sheet: Supplementary Fig. 13a
Gene	Protein names	Representative ID	LFQ intensity noCM_1	LFQ intensity noCM_2	LFQ intensity noCM_3	LFQ intensity CM_1	LFQ intensity CM_2	LFQ intensity CM_3	logFC_noCM_CM	p.adj.mod_noCM_CM	change_noCM_CM
ACACA		A0A087WYK6	28.0423	27.97	27.8601	26.5496	26.7796	26.765	-1.19602	3.29104	down
ACACA		A0A087WYS8	24.7332	24.6146	25.2456	24.1251	24.1049	24.4157	-0.50232	1.06246	none
RAVER1		A0A087WZ13	30.683	30.6222	30.8228	30.767	30.6976	30.7244	-0.0182757	0.0510497	none
ACACA		A0A087X0W4	27.9744	28.0757	27.9868	27.3367	27.124	27.1844	-0.742441	2.69768	none
ESYT2	Extended synaptotagmin-2	A0FGR8	26.6363	26.3615	26.5632	26.4695	26.3991	26.6003	0.057508	0.157283	none
TMEM223	Transmembrane protein 223	A0PJW6	23.5866	23.3766	23.7553	23.5571	23.2153	23.391	-0.00618655	0.00934697	none
C15orf61	Uncharacterized protein C15orf61	A6NNL5	24.4485	24.2471	24.3542	24.5075	24.4949	24.48	0.294797	1.4704	none
HDAC9		B7Z3P7	25.8517	25.7723	26.008	25.8803	25.6199	25.7716	-0.0113203	0.0261033	none
SLC25A3		F8VVM2	27.6375	27.9753	28.5644	28.2364	27.4357		-2.76849	0.437665	none
ACOT7	Cytosolic acyl coenzyme A thioester hydrolase	O00154	22.7082	22.6667	22.1472	22.5672	22.3665	22.5898	0.209041	0.354632	none
QSOX1	Sulfhydryl oxidase 1	O00391				26.0461	25.7007	25.95	6.17874	6.2206	up
NDUFA4	Cytochrome c oxidase subunit NDUFA4	O00483	26.3711	25.8491	26.3184	25.1388	25.4248	25.3912	-0.750682	1.82866	none
DDX3X	ATP-dependent RNA helicase DDX3X;ATP-dependent RNA helicase DDX3Y	O00571	24.4281	24.0812	24.3843	24.6567	24.5251	24.3934	0.377943	1.35968	none
CYR61	Protein CYR61	O00622				22.7118	22.3012	22.6894	2.23864	4.3608	up
ACACB	Acetyl-CoA carboxylase 2;Biotin carboxylase	O00763	31.3954	31.2554	31.4083	30.2121	30.0042	30.1907	-1.25652	3.90525	down
SCD	Acyl-CoA desaturase	O00767	25.828	26.1743	25.3165	25.9199	25.761	25.534	0.076172	0.073251	none
ISLR	Immunoglobulin superfamily containing leucine-rich repeat protein	O14498				23.9682	23.4786	23.4933	4.13024	5.02323	up
AP3D1	AP-3 complex subunit delta-1	O14617	24.4343	24.6313	24.3885	19.4597	19.0661		-4.56098	3.57968	down
EI24	Etoposide-induced protein 2.4 homolog	O14681	23.36	23.1521	23.3727	23.2265	23.1486	23.1139	0.0544346	0.18658	none
RIOK3	Serine/threonine-protein kinase RIO3	O14730	22.5072	22.1286	21.8928	21.9567			-1.36768	0.905641	none
MAP2K7	Dual specificity mitogen-activated protein kinase kinase 7	O14733	23.7625	23.378	23.6888	24.0306	23.7309	23.9291	0.457874	1.5349	none
CDIPT	CDP-diacylglycerol--inositol 3-phosphatidyltransferase	O14735	22.9338	22.9641	23.1063	23.0685	23.1822	23.004	0.27533	1.08167	none
TPP1	Tripeptidyl-peptidase 1	O14773	23.5345	23.882	23.98	23.4185	23.4712	23.6885	-0.0993256	0.165171	none
PSMA7	Proteasome subunit alpha type-7;Proteasome subunit alpha type-7-like	O14818	22.1814	21.6018	21.6397	22.29	21.945	21.9888	0.492278	1.07999	none
MGST3	Microsomal glutathione S-transferase 3	O14880	20.7295	20.4193	21.5412			20	-0.441877	0.486088	none
TIMM23	Mitochondrial import inner membrane translocase subunit Tim23;Putative mitochondrial import inner membrane translocase subunit Tim23B	O14925	26.0793	25.9886	26.233	26.1341	25.8243	26.2487	0.0696208	0.140444	none
UQCRQ	Cytochrome b-c1 complex subunit 8	O14949	26.8879	26.8792	26.8831	27.0195	26.9175	27.1221	0.211089	0.871112	none
XPO1	Exportin-1	O14980	27.1069	26.9586	27.1969	27.0233	26.8731	26.7883	-0.119237	0.440448	none
SEC16A	Protein transport protein Sec16A	O15027	24.3111	24.4377	23.9663	24.2624	23.706	24.0786	-0.0627418	0.0778138	none
KIAA0391	Mitochondrial ribonuclease P protein 3	O15091	22.4986	22.267	23.0761	22.9056	22.7168	22.7132	0.36664	0.672419	none
AGPAT2	1-acyl-sn-glycerol-3-phosphate acyltransferase beta	O15120	24.8377	25.0382	25.3327	25.0656	25.1332	25.2442	0.208	0.472773	none
TRIM24	Transcription intermediary factor 1-alpha	O15164	24.8578	24.5549	24.831	25.023	24.8962	24.8714	0.320279	1.35307	none
SURF4	Surfeit locus protein 4	O15260	25.6706	25.6611	25.7104	25.4111	25.2671	25.513	-0.166433	0.641024	none
SPTLC1	Serine palmitoyltransferase 1	O15269	24.0568	23.9173	24.1555	23.7632	23.3593	23.8816	-0.20723	0.495461	none
SLC16A3	Monocarboxylate transporter 4	O15427	25.0217	25.032	25.0835	24.4246	25.0336	24.878	-0.131214	0.206272	none
PHGDH	D-3-phosphoglycerate dehydrogenase	O43175	23.2605	23.2485	23.1575	23.6313	23.5973	23.4713	0.525915	2.13319	none
XPOT	Exportin-T	O43592	23.274	23.3868	23.6594	23.268	23.2638	23.2946	0.0178281	0.0333778	none
TIMM44	Mitochondrial import inner membrane translocase subunit TIM44	O43615	25.8641	25.6247	25.8446	25.754	25.7128	25.8994	0.12073	0.426436	none
ACTN4	Alpha-actinin-4;Alpha-actinin-1;Alpha-actinin-2	O43707	21.6654	22.1649	21.702	22.6583		22.8936	0.163814	0.0479706	none
SLC25A17	Peroxisomal membrane protein PMP34	O43808	25.0606	24.8799	25.4189	24.8247	25.0318	24.8942	-0.0705628	0.121746	none
LANCL1	LanC-like protein 1	O43813		21.6136	21.9721			21.7596	-0.200623	0.171787	none
GTPBP6	Putative GTP-binding protein 6	O43824	22.0527	21.8801	22.1743	21.8926	22.0679	21.7475	0.0909009	0.214797	none
IDH3B	Isocitrate dehydrogenase [NAD] subunit, mitochondrial;Isocitrate dehydrogenase [NAD] subunit beta, mitochondrial	O43837	24.8666	24.7378	25.1616	25.0583	24.99	24.9077	0.197697	0.619249	none
CALU	Calumenin	O43852	22.7209		22.1176	23.6164	23.5445	24.1774	1.81275	2.30461	up
OPA1	Dynamin-like 120 kDa protein, mitochondrial;Dynamin-like 120 kDa protein, form S1	O60313	22.4932	22.953	22.1178	22.9026	22.8327	23.4859	0.752602	0.989044	none
FADS1	Fatty acid desaturase 1	O60427	26.1651	26.1154	26.3212	26.4313	26.3307	26.4854	0.309177	1.34888	none
ACSL4	Long-chain-fatty-acid--CoA ligase 4	O60488	25.7814	25.7798	25.8998	25.642	25.5376	25.7338	-0.0710785	0.221934	none
SYNCRIP	Heterogeneous nuclear ribonucleoprotein Q	O60506	27.0082	27.4162	27.5159	23.3703	22.0848	22.8199	-4.42259	3.80461	down
GREM1	Gremlin-1	O60565				25.4366	25.5916	24.7055	4.41158	3.64035	up
DIAPH1	Protein diaphanous homolog 1	O60610	31.5986	31.6095	31.6289	31.4623	31.4683	31.5123	-0.194731	0.905641	none
CTNND1	Catenin delta-1	O60716	23.8615	23.8942	24.2423	24.3092	24.0408	23.9338	0.256831	0.660636	none
DPM1	Dolichol-phosphate mannosyltransferase subunit 1	O60762	26.483	26.5083	26.4384	26.3228	26.1886	26.3254	-0.105665	0.385656	none
EIF5B	Eukaryotic translation initiation factor 5B	O60841	25.0041	24.6574	24.699	20.5595	20.0517		-3.83074	3.19247	down
DNAJB6	DnaJ homolog subfamily B member 6	O75190	25.3187	25.4492	25.7039	25.855	25.9108	25.1687	0.269718	0.395559	none
FLNB	Filamin-B	O75369	22.7076	22.8735	22.7788	22.5834	22.7719	22.4479	0.0166796	0.0274696	none
ULK1	Serine/threonine-protein kinase ULK1	O75385	22.6058	22.7971	22.6275	23.2755	23.3138	23.2731	0.804549	2.62167	none
GIGYF1	PERQ amino acid-rich with GYF domain-containing protein 1	O75420	27.5937	27.5244	27.5916	27.4831	27.3366	27.4602	-0.0849469	0.340371	none
ERLIN1	Erlin-1	O75477	22.3885	19.7207		25.5668	25.4009	24.999	4.57611	2.57279	up
GCAT	2-amino-3-ketobutyrate coenzyme A ligase, mitochondrial	O75600			21.4191		20.5978	21.1139	0.484855	0.262437	none
ERAL1	GTPase Era, mitochondrial	O75616	25.0375	24.7867	25.0277	24.9107	25.2056	25.1308	0.264411	0.830482	none
SLC25A12	Calcium-binding mitochondrial carrier protein Aralar1	O75746	25.7329	25.6974	25.8588	25.6734	25.5019	25.5958	-0.0597818	0.203144	none
BCAR3	Breast cancer anti-estrogen resistance protein 3	O75815	23.5465	24.1609	24.0441	23.6913	23.483	24.1804	0.0358345	0.0313783	none
ATP5L	ATP synthase subunit g, mitochondrial	O75964	25.2645	25.0133	25.6751	24.0979	23.8744	24.082	-1.15651	2.55681	down
SRP72	Signal recognition particle subunit SRP72	O76094	25.2565	25.2986	25.2313	23.6991	23.6793	23.4738	-1.49476	3.97179	down
LTN1	E3 ubiquitin-protein ligase listerin	O94822	26.1127	26.2665	26.3121	26.2919	26.2779	26.1513	0.105917	0.320703	none
ERLIN2	Erlin-2	O94905				22.5848	22.1125	21.0668	1.71009	1.415	up
DKK1	Dickkopf-related protein 1;Dickkopf-related protein 2	O94907				22.5104	23.0958	22.1194	1.86253	2.61309	up
HAUS5	HAUS augmin-like complex subunit 5	O94927	25.8174	25.6938	25.8209	26.1279	26.1352	26.1683	0.470819	2.32259	none
NDUFB4	NADH dehydrogenase [ubiquinone] 1 beta subcomplex subunit 4	O95168	23.4666	23.5964	23.8118	23.6464	23.6211	23.6137	0.176467	0.561044	none
SNX4	Sorting nexin-4	O95219	22.7451	22.3374	22.7277	22.9417	22.3995	22.4662	0.204251	0.411458	none
LUC7L3	Luc7-like protein 3	O95232	22.6354	21.919	22.0843				-0.963663	1.1822	none
NDUFA10	NADH dehydrogenase [ubiquinone] 1 alpha subcomplex subunit 10, mitochondrial	O95299	23.5075	23.1491	23.4696	23.0116	22.7955	22.8953	-0.285428	1.06246	none
IPO7	Importin-7	O95373	22.7477	23.1487	23.5807	22.9464	23.0952	22.7072	-0.0512236	0.0510497	none
TNFRSF6B	Tumor necrosis factor receptor superfamily member 6B	O95407	23.9532	24.3619	24.075	24.3854	24.1555	24.6835	0.433693	0.855238	none
MPC2	Mitochondrial pyruvate carrier 2	O95563	21.6619	21.9674	22.4525	22.8049	22.486	22.9285	0.924322	1.59602	none
ACSL3	Long-chain-fatty-acid--CoA ligase 3	O95573	27.808	27.7717	27.8558	28.5396	28.3758	28.494	0.696966	2.94185	none
ASMTL	N-acetylserotonin O-methyltransferase-like protein	O95671	24.8365	24.6187	24.9234	24.6494	24.4052	24.5026	-0.13028	0.454435	none
LATS1	Serine/threonine-protein kinase LATS1	O95835	25.8027	25.226	25.4853	25.1647	25.0891	25.4086	-0.161222	0.313942	none
ABHD16A	Abhydrolase domain-containing protein 16A	O95870	26.2352	25.9983	26.5156	26.4448	26.3892	26.3741	0.246194	0.719089	none
PEX11B	Peroxisomal membrane protein 11B	O96011	28.2932	28.0085	28.1562	28.1375	28.1889	28.1049	0.0297747	0.0831293	none
LDHA	L-lactate dehydrogenase A chain	P00338	25.9114	25.6346	25.7733	25.036	25.288	25.5763	-0.355638	0.827938	none
ALDH1A1	Retinal dehydrogenase 1	P00352	22.6409	22.1534	22.5374	22.4431	22.1044	22.2743	0.0426116	0.0769926	none
GLUD1	Glutamate dehydrogenase 1, mitochondrial;Glutamate dehydrogenase 2, mitochondrial	P00367	25.1897	25.0927	25.3397	25.2624	25.1933	25.3168	0.176392	0.737859	none
HPRT1	Hypoxanthine-guanine phosphoribosyltransferase	P00492	21.5706	21.7418	22.2079	21.6856	21.7241	21.8432	0.14012	0.228284	none
PGK1	Phosphoglycerate kinase 1;Phosphoglycerate kinase 2	P00558	24.3679	23.479	23.2767		21.5662	20.8959	-2.42936	2.49793	down
C1R	Complement C1r subcomponent;Complement C1r subcomponent heavy chain;Complement C1r subcomponent light chain	P00736				24.1075	23.3017	24.5475	3.27297	3.42112	up
PLAU	Urokinase-type plasminogen activator;Urokinase-type plasminogen activator long chain A;Urokinase-type plasminogen activator short chain A;Urokinase-type plasminogen activator chain B	P00749	22.931	23.2024	23.6525	23.5545	23.6574	23.4525	0.473399	0.922503	none
TIMP1	Metalloproteinase inhibitor 1	P01033	20.4125			26.4228	26.4277	26.6417	6.19793	5.09761	up
COL1A1	Collagen alpha-1(I) chain	P02452			21.5757	31.2036	31.1032	30.918	10.0541	4.77542	up
FN1	Fibronectin;Anastellin;Ugl-Y1;Ugl-Y2;Ugl-Y3	P02751	26.0513		25.5843	31.4766	28.9863	28.9649	5.77663	1.4526	up
TFRC	Transferrin receptor protein 1;Transferrin receptor protein 1, serum form	P02786	23.8216	23.7322	23.7754	24.0154	23.7112	23.8912	0.26488	1.09364	none
MT-ATP8	ATP synthase protein 8	P03928	28.0525	27.8538	28.496	27.8496	27.1899	27.7601	-0.486965	0.817934	none
RAF1	RAF proto-oncogene serine/threonine-protein kinase	P04049	22.5902	22.3627	22.8678	22.6324	22.6367	22.5993	0.220539	0.650454	none
ALDOA	Fructose-bisphosphate aldolase;Fructose-bisphosphate aldolase A	P04075	22.6504	22.1963	21.5909	22.6911	23.0748	23.0664	1.00567	1.32749	up
CSTB	Cystatin-B	P04080	23.2888	23.2285	23.5701	22.9664	23.7865	22.9849	0.0668685	0.063579	none
ANXA1	Annexin A1;Annexin	P04083	25.826	25.7138	25.8974	25.6274	25.6731	25.6968	-0.03567	0.110262	none
OAT	Ornithine aminotransferase, mitochondrial;Ornithine aminotransferase, hepatic form;Ornithine aminotransferase, renal form	P04181	22.5581	22.8851	22.8373	22.0195	21.9803	22.32	-0.443079	1.10541	none
TK1	Thymidine kinase;Thymidine kinase, cytosolic	P04183	24.7141	23.9774	24.5748	25.2712	25.1015	25.0398	0.855132	1.8242	none
TUBB4A	Tubulin beta-4A chain	P04350	28.8472	28.9092	29.0698	28.6355	28.3996	28.6852	-0.348148	1.17846	none
GAPDH	Glyceraldehyde-3-phosphate dehydrogenase	P04406	27.4895	27.2433	27.4225	26.7832	26.4648	26.314	-0.789967	2.32259	none
HLA-C	HLA class I histocompatibility antigen, A-3 alpha chain	P04439	24.994	23.8641	24.4003	24.0655			-2.99675	0.99058	none
HSPB1	Heat shock protein beta-1	P04792	26.5392	26.5649	26.6144	26.6269	26.359	26.2824	-0.06191	0.155506	none
RPN1	Dolichyl-diphosphooligosaccharide--protein glycosyltransferase subunit 1	P04843	23.9235	23.6292	23.9415	24.049	23.8379	24.0244	0.305291	1.17846	none
RPN2	Dolichyl-diphosphooligosaccharide--protein glycosyltransferase subunit 2	P04844	24.6269	24.5168	24.7317	24.3456	24.4835	24.5587	-0.0156449	0.0345107	none
ATP1A1	Sodium/potassium-transporting ATPase subunit alpha-1	P05023	26.7633	26.5712	26.745	26.3118	26.1793	26.3669	-0.318541	1.43481	none
APP	Amyloid beta A4 protein;N-APP;Soluble APP-alpha;Soluble APP-beta;C99;Beta-amyloid protein 42;Beta-amyloid protein 40;C83;P3(42);P3(40);C80;Gamma-secretase C-terminal fragment 59;Gamma-secretase C-terminal fragment 57;Gamma-secretase C-terminal fragment 50;C31	P05067	20.2769			25.7447	26.1036	26.7222	6.2666	4.73118	up
S100A8	Protein S100-A8;Protein S100-A8, N-terminally processed	P05109	22.9403	22.0271	22.7848	22.1741	22.2075	22.0198	-0.23795	0.333194	none
SERPINE1	Plasminogen activator inhibitor 1	P05121	22.7935	20.7857	23.0515	29.6927	29.317	29.7147	7.4706	3.71764	up
SLC25A5	ADP/ATP translocase 2;ADP/ATP translocase 2, N-terminally processed	P05141	33.0245	32.9876	33.0246	32.8274	32.8966	32.9662	-0.221063	0.96389	none
SERPING1	Plasma protease C1 inhibitor	P05155				26.7086	26.6422	26.6349	6.19855	2.68827	up
PCCA	Propionyl-CoA carboxylase alpha chain, mitochondrial	P05165	34.2613	34.1746	34.2466	33.4204	33.3271	33.4938	-0.945264	3.42754	none
PCCB	Propionyl-CoA carboxylase beta chain, mitochondrial	P05166	24.1933	24.2559	24.3686	25.3532	25.3024	25.5001	1.25107	3.64519	up
RPLP0	60S acidic ribosomal protein P0;60S acidic ribosomal protein P0-like	P05388	22.9776	22.4496	22.0977	22.9169	22.7136	22.7019	0.473567	0.764792	none
ITGB1	Integrin beta-1	P05556	28.2028	27.4477	26.9661	26.4326	26.1022	26.1717	-1.22629	1.52904	down
KRT18	Keratin, type I cytoskeletal 18	P05783	30.473	30.2811	30.6023	30.0284	30.0366	30.0561	-0.436166	1.78724	none
COL5A2	Collagen alpha-2(V) chain	P05997				24.9583	24.7771	25.0224	4.18869	4.60229	up
CDC2	Cyclin-dependent kinase 1	P06493	23.5915	23.7309	23.4282	24.3366	24.0939	24.5375	0.904283	2.17177	none
ATP5B	ATP synthase subunit beta, mitochondrial;ATP synthase subunit beta	P06576	22.9273	22.1279	22.645	20.7282	21.1754	20.0748	-1.67312	1.99158	down
ENO1	Alpha-enolase	P06733	27.7964	27.5344	27.5942	27.8311	27.7075	27.6026	0.124856	0.434258	none
PYGL	Alpha-1,4 glucan phosphorylase;Glycogen phosphorylase, liver form	P06737			20.5704	20.5612	20.7891	20.7768	0.690858	1.45248	none
ITGAV	Integrin alpha-V;Integrin alpha-V heavy chain;Integrin alpha-V light chain	P06756	26.0328	25.4491	24.5484	24.2496	23.791	23.2701	-1.42632	1.28625	none
SERPINE2	Glia-derived nexin	P07093	24.8118	24.4798		25.5017	25.2572	25.2421	2.41828	0.659996	none
P4HB	Protein disulfide-isomerase	P07237	22.0455	22.1372	22.3588	22.1083	22.2427	22.3651	0.275184	0.822118	none
H1F0	Histone H1.0;Histone H1.0, N-terminally processed	P07305	23.7049	23.2826	22.8981	20.8988	20.43	21.1561	-2.24455	2.90008	down
ANXA2	Annexin A2;Annexin;Putative annexin A2-like protein	P07355	27.9109	27.5985	27.734	27.5943	27.6118	27.6042	-0.091433	0.3064	none
TUBB	Tubulin beta chain	P07437	30.3315	30.2526	30.55	30.3918	30.1391	30.3536	-0.110195	0.304185	none
DCN	Decorin	P07585		21.7988		29.0975	29.0904	29.3045	9.60489	3.35756	up
CTSB	Cathepsin B;Cathepsin B light chain;Cathepsin B heavy chain	P07858	26.6123	26.3864	26.5598	25.4404	26.3611	26.0321	-0.47901	0.719089	none
HSP90AA1	Heat shock protein HSP 90-alpha	P07900	21.9438		22.0651	21.8193	22.0963		0.356565	0.181701	none
LAMB1	Laminin subunit beta-1	P07942			19.8449	27.8796	27.8338	28.0638	7.30523	4.26481	up
COL1A2	Collagen alpha-2(I) chain	P08123				31.0546	30.8623	31.0176	10.1563	5.39283	up
ABCB1	Multidrug resistance protein 1	P08183	26.0929	24.8132	24.2563	24.1605	23.0288	23.2378	-1.42231	1.05029	none
SLC3A2	4F2 cell-surface antigen heavy chain	P08195	24.9089	25.0439	25.0167	25.2856	24.8697	25.1809	0.254133	0.72917	none
HSP90AB1	Heat shock protein HSP 90-beta	P08238	28.247	28.1084	28.3712	28.0739	28.0013	28.1488	-0.129105	0.479307	none
ASNS	Asparagine synthetase [glutamine-hydrolyzing]	P08243	23.0407	23.1445	23.4568	23.5243	23.3881	23.6258	0.481128	1.415	none
MMP2	72 kDa type IV collagenase;PEX	P08253	18.7562			26.5626	26.5467	27.0803	6.91283	3.59967	up
CYC1	Cytochrome c1, heme protein, mitochondrial	P08574	24.4504	24.388	23.9362	23.9984	24.3222	24.2894	0.101773	0.136227	none
CFH	Complement factor H	P08603				24.7218	24.6009	24.7665	4.24518	4.34967	up
VIM	Vimentin	P08670	23.8826	24.0794	24.3356	24.6078	24.7403	24.3896	0.632643	1.56249	none
RPS17	40S ribosomal protein S17	P08708	23.8937	23.5274	23.9989	21.5194	21.2628	21.1308	-2.29598	4.13587	down
HMGB1	High mobility group protein B1;High mobility group protein B2;Putative high mobility group protein B1-like 1	P09429	21.9304	21.7789	23.2117	21.4985	21.9663		-0.593221	0.462202	none
SPARC	SPARC	P09486				26.3941	26.1913	26.3037	5.33692	6.2206	up
CNP	2,3-cyclic-nucleotide 3-phosphodiesterase	P09543	24.9495	24.9976	25.1178	25.1089	24.9924	25.1726	0.201296	0.801311	none
C1S	Complement C1s subcomponent;Complement C1s subcomponent heavy chain;Complement C1s subcomponent light chain	P09871				23.8441		24.0312	2.23618	1.00356	none
U2AF1	Splicing factor U2AF 35 kDa subunit;Splicing factor U2AF 26 kDa subunit	P0DN76	22.6983	22.3454	22.4572		21.1288	21.2435	-1.51761	1.54165	down
ARAF	Serine/threonine-protein kinase A-Raf	P10398	25.8807	25.5151	25.9932	25.7972	25.8476	26.0276	0.202348	0.520129	none
TXN	Thioredoxin	P10599	26.3479	26.2291	26.4121	26.1286	26.212	25.6796	-0.225286	0.517162	none
TFPI	Tissue factor pathway inhibitor	P10646				26.5528	26.3481	26.3513	6.39512	3.45769	up
HSPD1	60 kDa heat shock protein, mitochondrial	P10809	26.412	26.194	25.9141	25.5203	25.6297	25.7778	-0.424427	1.01977	none
CLU	Clusterin;Clusterin beta chain;Clusterin alpha chain	P10909				24.383	23.7709	24.5255	3.3559	4.19284	up
HSPA5	78 kDa glucose-regulated protein	P11021	24.9256	24.769	24.781	24.408	24.318	24.6321	-0.22811	0.756707	none
LAMC1	Laminin subunit gamma-1	P11047				27.8429	27.659	27.7521	7.08438	5.16922	up
HSPA8	Heat shock cognate 71 kDa protein	P11142	25.9498	25.947	25.7799	26.0694	25.7684	25.7737	0.0851406	0.204579	none
UMPS	Uridine 5-monophosphate synthase;Orotate phosphoribosyltransferase;Orotidine 5-phosphate decarboxylase	P11172	26.1638	26.0946	26.1847	25.9077	25.8183	25.9558	-0.151121	0.691753	none
PYGB	Glycogen phosphorylase, brain form	P11216	27.6771	27.7298	27.7303	29.4191	29.1988	29.4562	1.67289	4.14298	up
PC	Pyruvate carboxylase, mitochondrial	P11498	36.5039	36.4069	36.5514	35.6948	35.5016	35.7108	-1.0505	3.44236	down
MTHFD1	C-1-tetrahydrofolate synthase, cytoplasmic;Methylenetetrahydrofolate dehydrogenase;Methenyltetrahydrofolate cyclohydrolase;Formyltetrahydrofolate synthetase;C-1-tetrahydrofolate synthase, cytoplasmic, N-terminally processed	P11586	28.0497	27.9976	28.1605	27.8876	27.8288	27.9702	-0.129992	0.522046	none
PCNA	Proliferating cell nuclear antigen	P12004	24.2973	24.2919	24.6612	24.6927	24.4777	24.6623	0.341902	1.06779	none
COL6A1	Collagen alpha-1(VI) chain	P12109				29.0699	28.92	29.0088	8.72491	6.87944	up
COL6A2	Collagen alpha-2(VI) chain	P12110				23.7009	23.7469	23.8549	5.0474	5.09761	up
SLC25A4	ADP/ATP translocase 1	P12235	29.0233	28.9402	29.1813	29.022	28.9131	29.0083	-0.0545331	0.166288	none
SLC25A6	ADP/ATP translocase 3;ADP/ATP translocase 3, N-terminally processed	P12236	35.1067	35.0474	35.2131	35.0796	34.9378	35.0785	-0.259777	1.1314	none
ALAS1	5-aminolevulinate synthase, nonspecific, mitochondrial	P13196	23.0918	22.8053	23.4525	22.9192	22.5546	22.3633	-0.307202	0.563809	none
NCAM1	Neural cell adhesion molecule 1	P13591	24.9288	24.4098	23.2042	22.6971	21.7149		-2.22318	1.43654	down
VCAN	Versican core protein	P13611	24.0261			29.9376	29.8647	29.8414	8.34394	2.87478	up
EEF2	Elongation factor 2	P13639	27.5794	27.4797	27.5446	27.2807	27.075	27.282	-0.259868	1.14696	none
PKM	Pyruvate kinase PKM;Pyruvate kinase	P14618	27.9105	27.5307	27.7141	27.2791	27.1652	27.3742	-0.387175	1.36438	none
NQO1	NAD(P)H dehydrogenase [quinone] 1	P15559	22.3743	22.7742	22.8312	22.2487	22.944	22.5393	0.121738	0.134234	none
RPS2	40S ribosomal protein S2	P15880	28.1441	28.0808	28.178	25.8489	26.0024	25.7958	-2.17918	4.70381	down
DSP	Desmoplakin	P15924	26.0969	26.0174	25.3289	26.4742	26.2138	25.2648	0.275827	0.210984	none
CD44	CD44 antigen	P16070	25.4959	24.8779	24.756	25.1538	24.4519	24.2541	-0.284878	0.3064	none
HIST1H1B	Histone H1.5	P16401	26.7028	26.4744	26.4538	24.6031	24.5432	24.9154	-1.74131	3.73031	down
HIST1H1C	Histone H1.2	P16403	27.8354	27.5216	27.7046	25.8313	26.0386	25.8038	-1.71664	4.04046	down
ATP2A2	Sarcoplasmic/endoplasmic reticulum calcium ATPase 2	P16615	26.6371	26.4865	26.6619	26.6465	26.284	26.4817	-0.0371537	0.0891894	none
HMGA1	High mobility group protein HMG-I/HMG-Y	P17096	27.5975	27.3146	27.6362				-6.67847	5.03377	down
CTPS1	CTP synthase 1;CTP synthase	P17812	23.181	23.1742	23.4648	23.2886	23.1092	23.6831	0.271069	0.567948	none
PTPN1	Tyrosine-protein phosphatase non-receptor type;Tyrosine-protein phosphatase non-receptor type 1	P18031	22.9904			22.8411	22.7329	22.6849	1.61453	0.905641	none
RPL35A	60S ribosomal protein L35a	P18077	25.055	24.3369	23.7817	22.1006			-2.6839	2.37148	down
ARF4	ADP-ribosylation factor 4	P18085	23.274	23.1898	23.5151	23.5138	23.7245	23.5893	0.461912	1.55167	none
RPL7	60S ribosomal protein L7	P18124	26.3565	26.9298	27.0059	23.6403	22.4638	23.2317	-3.51667	3.35979	down
RPL17	60S ribosomal protein L17	P18621	27.9534	28.0563	28.0277	26.4086	26.2239	26.1976	-1.66692	4.24616	down
NCL	Nucleolin	P19338	28.1699	28.2775	28.368	25.1282	25.3621	25.2977	-2.92907	4.77542	down
EIF2S2	Eukaryotic translation initiation factor 2 subunit 2	P20042	24.945	26.605	26.6986		22.3259	22.4846	-3.96804	2.36597	down
PSMB1	Proteasome subunit beta type-1	P20618		22.8731	23.1214	22.6746	22.9704	23.0396	0.785108	0.442226	none
COL5A1	Collagen alpha-1(V) chain	P20908				26.0294	26.0896	26.0932	5.52873	4.1241	up
CSRP1	Cysteine and glycine-rich protein 1	P21291	26.7182	26.3944	26.7928	26.4382	26.2844	26.2448	-0.223949	0.7557	none
FLNA	Filamin-A	P21333	24.3499	23.438	23.0965	24.2817	24.4466	24.3742	0.903159	1.09364	none
BGN	Biglycan	P21810				24.8109	24.4205	24.7146	4.90808	3.98528	up
TGM2	Protein-glutamine gamma-glutamyltransferase 2	P21980			19.0194	24.0961	23.3797	22.2834	3.83465	2.30461	up
PCMT1	Protein-L-isoaspartate O-methyltransferase;Protein-L-isoaspartate(D-aspartate) O-methyltransferase	P22061	29.6185	29.3605	29.4705	29.3083	29.2192	29.3993	-0.172825	0.660992	none
GART	Trifunctional purine biosynthetic protein adenosine-3;Phosphoribosylamine--glycine ligase;Phosphoribosylformylglycinamidine cyclo-ligase;Phosphoribosylglycinamide formyltransferase	P22102	24.9751	24.857	25.0106	24.6009	24.5943	24.7319	-0.165753	0.718368	none
UBA1	Ubiquitin-like modifier-activating enzyme 1	P22314	23.1734	23.0934	23.0233	22.9702	23.0204	23.035	0.103633	0.3657	none
UQCRC2	Cytochrome b-c1 complex subunit 2, mitochondrial	P22695	28.022	27.8144	27.9946	28.0163	27.972	28.1037	0.130604	0.534941	none
FECH	Ferrochelatase, mitochondrial	P22830	27.4264	27.5144	27.4808	27.7155	27.4866	27.6756	0.208843	0.784581	none
FBLN1	Fibulin-1	P23142				24.2828	24.3925	24.4195	4.43233	5.09761	up
PPIB	Peptidyl-prolyl cis-trans isomerase B	P23284	22.6688	22.2365	22.5841	22.7106	22.9342	22.964	0.575905	1.64667	none
ME2	NAD-dependent malic enzyme, mitochondrial	P23368	22.6288	22.727	20.56		19.3444	19.4516	-1.80869	0.95104	none
WARS	Tryptophan--tRNA ligase, cytoplasmic;T1-TrpRS;T2-TrpRS	P23381	22.1664	22.0129	21.9965	22.1009	21.8852		-0.256185	0.206272	none
RPS3	40S ribosomal protein S3	P23396	26.1245	26.1213	26.3757	26.3554	25.9888	25.9335	-0.0160686	0.0265998	none
CFL1	Cofilin-1	P23528	26.4739	26.3376	26.5674	26.057	25.6999	26.047	-0.427512	1.42983	none
ATP2B4	Plasma membrane calcium-transporting ATPase 4	P23634	23.59	23.3878	23.5854	23.4737	23.276	23.0166	-0.0842596	0.185145	none
DTYMK	Thymidylate kinase	P23919	21.1124	21.7515	21.0927	22.192	22.2429	21.8431	1.00586	1.59602	up
IGFBP6	Insulin-like growth factor-binding protein 6	P24592				25.1707	25.1061	25.1166	5.05818	3.70914	up
ACAT1	Acetyl-CoA acetyltransferase, mitochondrial	P24752	30.5705	30.5763	30.6252	30.4666	30.299	30.3224	-0.259289	1.22222	none
ATP5A1	ATP synthase subunit alpha, mitochondrial	P25705	28.2831	28.1783	28.3429	28.0983	27.8464	28.0447	-0.23232	0.972051	none
ITGA3	Integrin alpha-3;Integrin alpha-3 heavy chain;Integrin alpha-3 light chain	P26006	26.0713	25.941	25.6754	25.4183	25.2677	24.7429	-0.635457	1.20605	none
PTX3	Pentraxin-related protein PTX3	P26022				28.2237	28.1816	28.3714	7.36839	4.36108	up
RPL13	60S ribosomal protein L13	P26373	27.8077	27.6018	27.8944	25.7044	25.0782	25.455	-2.26979	3.90726	down
EEF1G	Elongation factor 1-gamma	P26641	23.8722	23.4831	23.6499	23.712	23.835	23.7128	0.256777	0.865688	none
YWHAQ	14-3-3 protein theta;14-3-3 protein beta/alpha;14-3-3 protein beta/alpha, N-terminally processed	P27348	25.0869	25.132	25.0038	25.1031	24.9429	25.3411	0.185404	0.483876	none
RPL10	60S ribosomal protein L10	P27635	28.4799	28.4127	28.825	27.3499	27.2277	27.0106	-1.33019	3.1695	down
CAD	CAD protein;Glutamine-dependent carbamoyl-phosphate synthase;Aspartate carbamoyltransferase;Dihydroorotase	P27708	24.0737	23.9285	23.8549	23.7452	23.7965	23.5473	-0.0875774	0.223186	none
CALR	Calreticulin	P27797	22.821		23.5365	23.165	22.1814	22.7801	0.781177	0.260393	none
ABCD3	ATP-binding cassette sub-family D member 3	P28288	20.3075			22.1197	22.586	23.4885	2.6426	2.72817	up
POLD1	DNA polymerase;DNA polymerase delta catalytic subunit	P28340			23.0966	24.0153	23.7006	23.7416	2.44838	1.43071	up
TKT	Transketolase	P29401	26.3094	24.323	23.7409	24.6005	23.7447	23.919	-0.551906	0.232373	none
PML	Protein PML	P29590	24.2238	24.8128	25.1382	24.4893	24.503	24.4004	-0.115721	0.121746	none
PRDX6	Peroxiredoxin-6	P30041	24.0202	24.1594	24.6655	23.7404	23.8341	23.8575	-0.309454	0.627026	none
PRDX5	Peroxiredoxin-5, mitochondrial	P30044	24.6381	24.3768	24.9649	24.2004	23.7364	23.9856	-0.532071	1.22808	none
RPL12	60S ribosomal protein L12	P30050	23.8274	23.4927	24.0752	23.3824	22.9047	23.5795	-0.332286	0.574001	none
PDIA3	Protein disulfide-isomerase A3	P30101	22.1112	21.937	21.8384	22.028	21.8854	22.2809	0.325875	0.911386	none
ALDH1B1	Aldehyde dehydrogenase X, mitochondrial	P30837	22.9962	22.9778	23.3721	23.251	23.4841	23.2703	0.405881	1.1314	none
DNAJA1	DnaJ homolog subfamily A member 1	P31689	23.6148	23.5932	23.1571	24.1077	23.8825	23.7806	0.641312	1.45595	none
HNRNPH1	Heterogeneous nuclear ribonucleoprotein H;Heterogeneous nuclear ribonucleoprotein H, N-terminally processed;Heterogeneous nuclear ribonucleoprotein F;Heterogeneous nuclear ribonucleoprotein F, N-terminally processed;Heterogeneous nuclear ribonucleoprotein H2	P31943	24.4087	24.2008	24.3737	24.4704	23.9949	24.0472	-0.00114863	0.00148988	none
PRDX2	Peroxiredoxin-2	P32119	22.3566	22.001		22.3044	22.0487	22.1246	0.684997	0.566914	none
RPL9	60S ribosomal protein L9	P32969	26.6741	26.1037	27.0526	22.1648	21.4455	21.4135	-4.7769	4.19284	down
ACSL1	Long-chain-fatty-acid--CoA ligase 1	P33121	26.4947	26.409	26.545	26.4783	26.5114	26.7161	0.173223	0.620013	none
ABCD1	ATP-binding cassette sub-family D member 1	P33897	22.6127	22.1209	22.5179	21.8904	21.9732	22.4509	-0.0965682	0.131157	none
KDELR2	ER lumen protein-retaining receptor 2	P33947	25.1783	25.0081	25.4316	25.2758	25.6256	25.585	0.411964	1.05904	none
TTK	Dual specificity protein kinase TTK	P33981	22.9011	22.4138	23.1525	23.7223	24.2301	23.9239	1.31735	2.30461	up
SHMT2	Serine hydroxymethyltransferase, mitochondrial;Serine hydroxymethyltransferase	P34897	24.3563	24.1628	23.9614	23.8462	23.8423	23.5374	-0.25346	0.620312	none
GPC1	Glypican-1;Secreted glypican-1	P35052				23.3059	23.5896	23.5635	2.99615	3.96565	up
RPL22	60S ribosomal protein L22	P35268	27.7998	27.9302	27.9981				-7.61128	6.2206	down
THBS2	Thrombospondin-2	P35442				24.7875	24.6238	24.6744	4.91736	4.13587	up
FBN1	Fibrillin-1	P35555	23.8535	23.7128		29.6623	29.6086	27.4196	6.45349	2.05501	up
AGL	Glycogen debranching enzyme;4-alpha-glucanotransferase;Amylo-alpha-1,6-glucosidase	P35573				25.6502	25.6254	25.9691	6.06962	4.70381	up
MAP2K2	Dual specificity mitogen-activated protein kinase kinase 2	P36507	23.1518	22.7691	23.44	23.6126	23.2646	23.7653	0.610544	1.24115	none
ATP5C1	ATP synthase subunit gamma, mitochondrial	P36542	24.0477	23.5926	24.0715	22.8053	23.2768	23.5637	-0.512093	0.848843	none
RPL4	60S ribosomal protein L4	P36578	29.9557	29.7668	29.7522	28.4054	28.3157	28.3252	-1.46554	4.21829	down
SERPINF1	Pigment epithelium-derived factor	P36955				23.1608	23.4764	23.407	3.09669	3.60658	up
SRP14	Signal recognition particle 14 kDa protein	P37108	23.396	22.9013	23.5219				-2.404	1.19555	none
HSPA9	Stress-70 protein, mitochondrial	P38646	27.0088	26.8361	27.0175	26.3369	26.2442	26.0035	-0.673515	2.39059	none
RPS19	40S ribosomal protein S19	P39019	24.0077	24.1382	23.865	24.0331	23.7945	23.704	0.0058483	0.00685801	none
RPL3	60S ribosomal protein L3	P39023	28.594	28.1693	28.3802	25.8064	25.111	25.6078	-2.79756	3.98528	down
CCT6A	T-complex protein 1 subunit zeta	P40227	21.5424	22.1203	22.408	21.7185	22.2476	21.6189	0.0623566	0.0510497	none
RPL13A	60S ribosomal protein L13a;Putative 60S ribosomal protein L13a protein RPL13AP3	P40429	25.5763	25.4508	25.8196	22.4087	22.3845	22.2122	-3.11671	4.90303	down
STAT3	Signal transducer and activator of transcription 3;Signal transducer and activator of transcription	P40763	25.6673	25.7147	25.5154	25.284	24.8919	24.9713	-0.46022	1.37106	none
MDH2	Malate dehydrogenase, mitochondrial;Malate dehydrogenase	P40926	24.4278	24.1452		24.0896			-1.06118	0.26388	none
RFC5	Replication factor C subunit 5	P40937				21.332	21.7571	22.2458	1.35937	1.59158	up
RFC3	Replication factor C subunit 3	P40938	24.192	24.0299	24.0677	25.444	25.1392	25.401	1.37363	3.78101	up
HADHA	Trifunctional enzyme subunit alpha, mitochondrial;Long-chain enoyl-CoA hydratase;Long chain 3-hydroxyacyl-CoA dehydrogenase	P40939	25.8138	25.9792	26.008	26.2913	26.0162	26.218	0.343166	1.17846	none
TMPO	Lamina-associated polypeptide 2, isoform alpha;Thymopoietin;Thymopentin	P42166	22.0709		22.0251	21.8963		22.3232	0.32527	0.0966272	none
MTOR	Serine/threonine-protein kinase mTOR	P42345	25.0835	25.082	25.4731	25.3354	25.3543	25.2744	0.233471	0.681801	none
RPS27	40S ribosomal protein S27	P42677	31.1854	31.0743	31.2167	30.7112	30.8387	31.0528	-0.338423	1.09364	none
LRPPRC	Leucine-rich PPR motif-containing protein, mitochondrial	P42704	25.0609	24.8804	25.2709	25.2198	24.8956	24.9845	0.0941374	0.222326	none
ACAA2	3-ketoacyl-CoA thiolase, mitochondrial	P42765	25.7363	25.5556	25.7648	25.2106	25.377	25.4748	-0.213756	0.729636	none
RPL35	60S ribosomal protein L35	P42766	28.7443	28.7915	28.9986	27.2913	27.3195	27.7272	-1.35981	2.95712	down
NAMPT	Nicotinamide phosphoribosyltransferase	P43490	23.3863	23.2541	23.7268	23.775	22.9044	23.7126	0.188146	0.214506	none
VDAC2	Voltage-dependent anion-selective channel protein 2	P45880	23.2018	22.8582	22.618	22.5689	22.06	23.2574	-0.0623306	0.046586	none
ACADSB	Short/branched chain specific acyl-CoA dehydrogenase, mitochondrial	P45954	21.7112	21.8893	21.4009	20.8746	20.9452	20.7304	-0.571372	1.29432	none
MAP2K3	Dual specificity mitogen-activated protein kinase kinase 3	P46734	22.4164	22.5206	22.5248	22.7399	22.0062	22.534	0.1494	0.230375	none
RPL27A	60S ribosomal protein L27a	P46776	27.9764	27.6638	27.9329	26.4385	26.348	26.6197	-1.32051	3.5423	down
RPL5	60S ribosomal protein L5	P46777	27.8036	28.1354	28.059	25.0805	24.3704	25.4518	-2.94235	3.32823	down
RPL21	60S ribosomal protein L21	P46778	28.8738	28.5012	28.6496	27.4565	27.25	27.54	-1.21734	3.27332	down
RPL28	60S ribosomal protein L28	P46779	27.4515	27.6213	27.5941	25.3335	25.1849	25.0511	-2.27389	4.49238	down
RPS9	40S ribosomal protein S9	P46781	27.6612	27.5125	27.517	25.2139	24.9857	24.9312	-2.42586	4.77542	down
RPS5	40S ribosomal protein S5;40S ribosomal protein S5, N-terminally processed	P46782	26.513	26.1285	26.3923	26.3231	26.4864	26.6807	0.242828	0.639052	none
RPS10	40S ribosomal protein S10;Putative 40S ribosomal protein S10-like	P46783	27.0846	26.888	27.4462	26.0754	25.8117	25.745	-1.17454	2.70611	down
GYG1	Glycogenin-1	P46976				23.3228	22.9592	23.5121	3.32691	4.264	up
STT3A	Dolichyl-diphosphooligosaccharide--protein glycosyltransferase subunit STT3A	P46977	24.5517	24.8772	24.7977	24.4087	24.3035	24.4643	-0.20377	0.547626	none
CAPZB	F-actin-capping protein subunit beta	P47756	23.9679	24.0107	23.7612	23.9664	23.5546	23.4616	-0.0826474	0.134234	none
EIF1AX	Eukaryotic translation initiation factor 1A, X-chromosomal;Eukaryotic translation initiation factor 1A, Y-chromosomal	P47813	23.8772	24.0882	24.4361	22.9753	22.6366	22.5429	-1.23535	2.5212	down
ALDH1A3	Aldehyde dehydrogenase family 1 member A3	P47895	27.8284	27.7864	27.9853	28.1069	28.0587	28.1578	0.284638	1.26774	none
RPL29	60S ribosomal protein L29	P47914	31.5694	31.3744	31.477	29.0666	29.166	29.0163	-2.416	4.91574	down
ATP5O	ATP synthase subunit O, mitochondrial	P48047	25.9351	25.6808	26.008	24.8597	24.5576	24.5453	-1.09521	3.15808	down
LIMS1	LIM and senescent cell antigen-like-containing domain protein 1;LIM and senescent cell antigen-like-containing domain protein 2	P48059	22.7505	22.9564	23.0925	23.5687	22.7955	23.0125	0.384937	0.675706	none
TFPI2	Tissue factor pathway inhibitor 2	P48307				24.5769	25.8704	26.2834	5.02482	3.20657	up
GCLM	Glutamate--cysteine ligase regulatory subunit	P48507	24.2471	24.073	24.5685	24.6699	24.8591	24.629	0.570726	1.57817	none
IDH2	Isocitrate dehydrogenase [NADP], mitochondrial	P48735	26.7864	26.9117	27.188	26.1286	26.2722	26.2035	-0.675116	1.97689	none
RPL34	60S ribosomal protein L34	P49207	28.055	27.8107	27.5887	26.298	26.2945	26.2535	-1.46426	3.40367	down
FASN	Fatty acid synthase;[Acyl-carrier-protein] S-acetyltransferase;[Acyl-carrier-protein] S-malonyltransferase;3-oxoacyl-[acyl-carrier-protein] synthase;3-oxoacyl-[acyl-carrier-protein] reductase;3-hydroxyacyl-[acyl-carrier-protein] dehydratase;Enoyl-[acyl-carrier-protein] reductase;Oleoyl-[acyl-carrier-protein] hydrolase	P49327	23.6794	24.0729	24.3588	24.0469	23.5308	23.741	-0.0981266	0.117976	none
CCT3	T-complex protein 1 subunit gamma	P49368	27.8162	27.7311	27.8657	27.9691	27.9426	28.0913	0.242813	1.09287	none
TUFM	Elongation factor Tu, mitochondrial	P49411	28.6189	28.4844	28.5462	29.27	29.149	29.3336	0.717295	2.86698	none
ALDH7A1	Alpha-aminoadipic semialdehyde dehydrogenase	P49419	25.2718	25.477	25.5858	24.8076	24.5369	24.3762	-0.738574	1.96076	none
PCYT1A	Choline-phosphate cytidylyltransferase A;Choline-phosphate cytidylyltransferase B	P49585	21.7703	21.2696	21.625	21.5171	21.5481	21.8503	0.319138	0.791602	none
ACADVL	Very long-chain specific acyl-CoA dehydrogenase, mitochondrial	P49748	25.2826	24.8715	25.0014	24.8385	24.786	25.0558	-0.0241421	0.0438428	none
TMED10	Transmembrane emp24 domain-containing protein 10	P49755	22.5213	22.2485	22.4021	22.1769	21.4337	21.706	-0.397358	0.827938	none
NUP153	Nuclear pore complex protein Nup153	P49790	27.0496	26.9046	27.1255	26.7277	26.7577	26.648	-0.238465	1.10702	none
GMPS	GMP synthase [glutamine-hydrolyzing]	P49915	22.2373	22.3574	22.0636	22.2768	21.8135	22.4146	0.167	0.270712	none
PPOX	Protoporphyrinogen oxidase	P50336	24.4147	24.7142	24.9076	24.1425	24.2475	24.4182	-0.26049	0.563809	none
GDI2	Rab GDP dissociation inhibitor beta;Rab GDP dissociation inhibitor alpha	P50395	23.05	22.8238	22.721	22.6895	22.9417	23.2621	0.295753	0.586766	none
EMD	Emerin	P50402	24.7534	24.7144	24.7854	24.6102	24.4058	24.5689	-0.0786041	0.281434	none
CPT1A	Carnitine O-palmitoyltransferase 1, liver isoform	P50416	25.2839	25.3153	25.5584	25.2054	25.0515	25.3278	-0.0663506	0.150546	none
SERPINB8	Serpin B8	P50452	24.0805	23.9283	24.062	23.4166	23.2833	23.2598	-0.530593	2.49543	none
SERPINH1	Serpin H1	P50454	26.9564	26.9046	27.0008	26.879	26.7799	26.9832	0.00256233	0.00415316	none
HLCS	Biotin--protein ligase;Biotin--[methylmalonyl-CoA-carboxytransferase] ligase;Biotin--[propionyl-CoA-carboxylase [ATP-hydrolyzing]] ligase;Biotin--[methylcrotonoyl-CoA-carboxylase] ligase;Biotin--[acetyl-CoA-carboxylase] ligase	P50747	23.4283	23.2503	23.2504	23.1628	23.216	23.5505	0.184389	0.46799	none
RPL14	60S ribosomal protein L14	P50914	27.4991	27.4404	27.7206	26.6574	26.5506	26.6333	-0.869006	3.06774	none
CCT4	T-complex protein 1 subunit delta	P50991	22.7662	23.1371	22.7852	23.5059	23.2182	22.9719	0.527135	1.08557	none
GALK1	Galactokinase	P51570	23.4928	23.6635	23.6832	23.8616	23.1797	23.7237	0.150756	0.232274	none
IRAK1	Interleukin-1 receptor-associated kinase 1	P51617	26.5425	26.4609	26.5767	26.6443	26.674	26.748	0.247056	1.17846	none
LUM	Lumican	P51884	19.603			28.1572	27.8317	27.8419	7.57268	4.34967	up
HNRNPM	Heterogeneous nuclear ribonucleoprotein M	P52272		21.8893	22.4165	22.3629	22.2822	22.5268	0.82128	0.905641	none
CRIP2	Cysteine-rich protein 2	P52943	26.3722	26.4062	26.3341	26.0432	25.8563	26.0572	-0.287207	1.16175	none
SLC25A1	Tricarboxylate transport protein, mitochondrial	P53007	31.6627	31.448	31.44	30.9368	30.8613	31.0412	-0.624151	2.32453	none
METAP1	Methionine aminopeptidase 1	P53582	22.848	22.6377	22.2881	22.7741	22.3162	22.2251	0.0552556	0.0650413	none
CTSC	Dipeptidyl peptidase 1;Dipeptidyl peptidase 1 exclusion domain chain;Dipeptidyl peptidase 1 heavy chain;Dipeptidyl peptidase 1 light chain	P53634	22.7557	23.0042	22.9021	22.8025	22.7008	23.3098	0.246745	0.438978	none
SLC16A1	Monocarboxylate transporter 1	P53985	26.5087	26.3792	26.131	26.2675	26.1721	26.0164	-0.0917662	0.190664	none
SUB1	Activated RNA polymerase II transcriptional coactivator p15	P53999	23.0937	22.3665	26.2419	24.275	22.9345	23.2689	-0.237238	0.0534908	none
CSE1L	Exportin-2	P55060	24.1116	23.8354	23.8284	23.768	23.2413	23.9391	-0.10541	0.144209	none
HADHB	Trifunctional enzyme subunit beta, mitochondrial;3-ketoacyl-CoA thiolase	P55084	25.5606	25.4048	25.5919	25.1271	24.741	24.8098	-0.499404	1.7386	none
NPEPPS	Puromycin-sensitive aminopeptidase	P55786	24.5225	24.5902	24.892	24.4081	24.5117	24.5081	-0.0463835	0.0931999	none
ATP5J2	ATP synthase subunit f, mitochondrial	P56134	27.3549	26.9845	27.3753	27.2122	26.8212	27.0133	-0.15323	0.374754	none
HDAC4	Histone deacetylase 4	P56524	24.801	24.7369	24.6385	24.9549	24.7038	24.7935	0.232209	0.880886	none
STX17	Syntaxin-17	P56962	22.7963	22.2279	21.9353	22.1404	22.904	22.3505	0.356632	0.393316	none
TMEM33	Transmembrane protein 33	P57088	28.3726	28.4214	28.524	28.6958	28.471	28.6887	0.206509	0.760705	none
TPI1	Triosephosphate isomerase	P60174	23.5585	22.902	22.5435	24.0187	23.849	24.2199	1.20637	1.72868	up
SEC61B	Protein transport protein Sec61 subunit beta	P60468	27.0499	26.9285	26.5786	26.6313	26.8312	26.7462	-0.0365294	0.0534908	none
ACTB	Actin, cytoplasmic 1;Actin, cytoplasmic 1, N-terminally processed;Actin, cytoplasmic 2;Actin, cytoplasmic 2, N-terminally processed	P60709	30.5127	30.1969	30.1399	30.4067	30.1255	30.3827	-0.00365573	0.00415316	none
EIF4A1	Eukaryotic initiation factor 4A-I;Eukaryotic initiation factor 4A-II;Eukaryotic initiation factor 4A-II, N-terminally processed	P60842	23.6571	23.4663	23.3781	23.739	23.7412	23.8836	0.461644	1.6308	none
RPS20	40S ribosomal protein S20	P60866	25.055	25.7434	26.095	23.7927	25.9453	25.8243	-0.323219	0.130502	none
DSTN	Destrin	P60981	24.2835	24.1713	24.5492	23.6729	23.0578	23.8019	-0.65781	1.24415	none
SRP54	Signal recognition particle 54 kDa protein	P61011		21.4869	22.4386	22.4891	22.507	22.9039	1.44018	1.05654	none
ACTR2	Actin-related protein 2	P61160	23.6858	23.2915	23.3557	24.0661	23.603	23.8443	0.56778	1.50237	none
RAP1B	Ras-related protein Rap-1b;Ras-related protein Rap-1A;Ras-related protein Rap-1b-like protein	P61224	22.3458	21.8321	22.5581	22.5741	22.6144	22.3892	0.491936	1.07276	none
RPS3A	40S ribosomal protein S3a	P61247	29.2779	29.1107	29.2306	27.3455	27.2	27.3491	-1.87252	4.70381	down
RPL26	60S ribosomal protein L26	P61254	29.1328	28.97	28.331	28.478	28.3585	28.3785	-0.380968	0.611069	none
RPL15	60S ribosomal protein L15;Ribosomal protein L15	P61313	28.7772	28.5263	28.6012	25.9136	25.8772	26.0099	-2.6365	4.92743	down
RPL27	60S ribosomal protein L27	P61353	28.3415	28.1371	28.2577	26.0576	25.7787	26.0134	-2.22514	4.70381	down
RPL37A	60S ribosomal protein L37a	P61513	26.9191	27.5235	27.341	25.2093	25.7776	25.9846	-1.51454	2.10729	down
SEC61A1	Protein transport protein Sec61 subunit alpha isoform 1;Protein transport protein Sec61 subunit alpha isoform 2	P61619	27.6378	27.4994	27.5106	27.5461	27.2581	27.4734	-0.0646349	0.17928	none
RPL37	60S ribosomal protein L37;Ribosomal protein L37	P61927	28.9532	28.3756	28.8699	25.2314	24.9183		-5.11804	1.57186	down
RPS7	40S ribosomal protein S7	P62081	27.3966	27.2531	27.6939	25.0389	24.7968	25.1535	-2.35487	4.19284	down
RPS8	40S ribosomal protein S8	P62241	28.5932	28.545	28.6676	27.1397	27.0178	27.2465	-1.42003	4.04046	down
RPS15A	40S ribosomal protein S15a	P62244	28.0869	28.2931	28.5831	24.4718	24.3073	24.7065	-3.7348	4.6478	down
RPS16	40S ribosomal protein S16	P62249	29.918	29.7391	29.8473	28.1789	28.0057	28.2094	-1.68967	4.38881	down
RPS14	40S ribosomal protein S14	P62263	29.232	29.109	29.2154	25.9615	26.168	26.2466	-3.00657	4.90303	down
RPS23	40S ribosomal protein S23	P62266	28.4167	28.5171	27.95	27.1321	27.2153	27.1338	-1.08261	2.25902	down
RPS18	40S ribosomal protein S18	P62269	30.4575	30.47	30.3517	29.0423	29.3748	29.2535	-1.21459	3.15539	down
RPS29	40S ribosomal protein S29	P62273	28.536	27.3602	27.7722	27.3301	27.8682	28.2143	-0.0371455	0.0224547	none
RPS13	40S ribosomal protein S13	P62277	28.8566	28.48	28.9444	25.4576	25.3408	25.1881	-3.35992	4.80036	down
RPS11	40S ribosomal protein S11	P62280	28.2987	28.2252	28.1944	26.3559	26.2235	26.2964	-1.88218	4.70381	down
SNRPD1	Small nuclear ribonucleoprotein Sm D1	P62314	24.8438	23.4162	25.1446	21.6226	21.7227	21.7089	-2.59307	2.30461	down
SNRPD3	Small nuclear ribonucleoprotein Sm D3	P62318	21.3688	21.2374	21.5848				-1.15065	0.862933	none
RPL7A	60S ribosomal protein L7a	P62424	28.6853	28.548	28.6165	27.9719	27.7813	27.8786	-0.703511	2.95673	none
CNBP	Cellular nucleic acid-binding protein	P62633	24.2505	24.3321	23.7984	24.3808	24.3846	24.4077	0.419808	0.911386	none
RPS4X	40S ribosomal protein S4, X isoform	P62701	29.4695	29.4373	29.7298	26.9286	26.9171	26.7447	-2.64535	4.76922	down
RPL23A	60S ribosomal protein L23a	P62750	28.0431	27.854	28.0629	28.2844	28.5686	28.2795	0.428264	1.45248	none
RPS6	40S ribosomal protein S6	P62753	27.5091	26.8956	25.8921	24.82	23.5886	24.1014	-2.47529	1.95401	down
HIST1H4A	Histone H4	P62805	27.0848	26.7058	26.4315	26.0901	26.1375	25.9258	-0.598152	1.29165	none
RAN	GTP-binding nuclear protein Ran	P62826	23.331	22.8038	23.5293	22.9035	22.8595	23.0841	-0.0816851	0.117068	none
RPL23	60S ribosomal protein L23	P62829	29.8005	29.7664	30.0691	28.4905	28.5123	28.531	-1.36026	3.74779	down
RPS24	40S ribosomal protein S24	P62847	28.1381	28.2433	28.3189	27.7518	27.5199	27.7905	-0.50155	1.7386	none
RPS25	40S ribosomal protein S25	P62851	30.5882	30.5119	30.6703	28.8491	28.8207	28.6627	-1.82019	4.59253	down
RPS26	40S ribosomal protein S26;Putative 40S ribosomal protein S26-like 1	P62854	28.0127	28.0471	27.4575	27.1069	26.8176	26.5621	-0.946913	1.64667	none
RPS28	40S ribosomal protein S28	P62857	25.3533	25.5802	25.6549	25.3145	25.2582	25.3443	-0.103126	0.262437	none
FAU	40S ribosomal protein S30	P62861	28.2313	28.0911	28.1486	25.8956	26.142	25.9185	-2.10071	4.47508	down
GNB2	Guanine nucleotide-binding protein G(I)/G(S)/G(T) subunit beta-2;Guanine nucleotide-binding protein G(I)/G(S)/G(T) subunit beta-1	P62879	23.6285	23.3656	23.0849	23.1804		23.2486	-0.600661	0.356494	none
RPL30	60S ribosomal protein L30	P62888	28.5425	28.4225	27.7932	21.587	21.6028	19.5024	-7.21047	3.57868	down
RPL31	60S ribosomal protein L31	P62899	28.104	28.2553	27.9276	26.8472	26.3383	26.7114	-1.40066	2.87311	down
RPL32	60S ribosomal protein L32	P62910	28.451	28.5836	28.6864	26.8736	26.7909	26.9853	-1.63901	3.9868	down
RPL8	60S ribosomal protein L8	P62917	27.7584	28.2057	28.3238	25.707	25.5118	25.9558	-2.2951	3.49112	down
PPIA	Peptidyl-prolyl cis-trans isomerase A;Peptidyl-prolyl cis-trans isomerase A, N-terminally processed;Peptidyl-prolyl cis-trans isomerase	P62937	28.6172	28.5181	28.5438	28.3011	28.1016	28.3568	-0.275409	1.11102	none
RPS27A	Ubiquitin-40S ribosomal protein S27a;Ubiquitin;40S ribosomal protein S27a;Polyubiquitin-C;Ubiquitin;Ubiquitin-60S ribosomal protein L40;Ubiquitin;60S ribosomal protein L40;Polyubiquitin-B;Ubiquitin	P62979	27.1641	26.8379	26.8066	26.6573	26.6523	26.6392	-0.207094	0.662732	none
PPP2R2A	Serine/threonine-protein phosphatase 2A 55 kDa regulatory subunit B alpha isoform;Serine/threonine-protein phosphatase 2A 55 kDa regulatory subunit B beta isoform;Serine/threonine-protein phosphatase 2A 55 kDa regulatory subunit B delta isoform	P63151	21.277	21.1051	21.7105	21.7936	21.4518	21.8049	0.556826	1.28384	none
SNRPN	Small nuclear ribonucleoprotein-associated protein N;Small nuclear ribonucleoprotein-associated proteins B and B	P63162	23.7799	23.7199	24.0092	24.1045	24.3181	24.0871	0.49643	1.64169	none
RPL38	60S ribosomal protein L38	P63173	28.0829	27.7266	28.3117	27.736	27.6204	27.7179	-0.301922	0.806202	none
RPS21	40S ribosomal protein S21	P63220	22.0119	22.0605	22.326			21.97	-1.10332	0.827938	none
EIF5A	Eukaryotic translation initiation factor 5A;Eukaryotic translation initiation factor 5A-1	P63241	23.8384	22.753	24.0335	23.3391	23.3511	23.7589	0.119213	0.0891894	none
GNB2L1	Guanine nucleotide-binding protein subunit beta-2-like 1;Guanine nucleotide-binding protein subunit beta-2-like 1, N-terminally processed	P63244	26.6843	26.7242	26.7005	26.559	26.2751	26.5868	-0.143625	0.440448	none
EEF1A1	Elongation factor 1-alpha 1;Putative elongation factor 1-alpha-like 3;Elongation factor 1-alpha	P68104	34.2743	34.2869	34.4239	34.4202	34.3016	34.3885	-0.105775	0.391336	none
TUBA1B	Tubulin alpha-1B chain;Tubulin alpha-4A chain	P68363	29.7541	29.5793	29.4487	29.8335	29.4155	29.6313	0.0277722	0.049518	none
TUBB4B	Tubulin beta-4B chain	P68371	33.6584	33.5358	33.8463	33.6592	33.4655	33.6842	-0.203468	0.662732	none
HIST1H3A	Histone H3.1;Histone H3.1t	P68431	24.4101	23.5581	24.9878	23.3619	22.9898		-1.63642	0.989044	none
EIF4G2	Eukaryotic translation initiation factor 4 gamma 2	P78344	23.1574	23.5186	23.6434	23.5242	23.2708	23.1087	0.0433449	0.0589502	none
GTF2I	General transcription factor II-I	P78347		21.9222		25.4234	25.3021	25.1426	4.4611	3.25988	up
CCT2	T-complex protein 1 subunit beta	P78371	22.6005	21.2687	21.1352	25.1633	24.1945	24.1737	3.03344	2.43036	up
GSTO1	Glutathione S-transferase omega-1	P78417	22.7597	22.3166	22.9022	24.0555	24.2399	23.7449	1.5366	2.88323	up
PRKDC	DNA-dependent protein kinase catalytic subunit	P78527	30.5887	30.5489	30.7573	30.2744	30.2262	30.3455	-0.380224	1.60137	none
RPL24	60S ribosomal protein L24	P83731	28.6792	28.6871	28.9069	27.6776	27.5595	27.7479	-1.05918	3.30913	down
RPL36A	60S ribosomal protein L36a	P83881	28.5645	28.5949	28.4848	27.2676	27.7396	27.6225	-0.963059	2.31343	none
RPL19	Ribosomal protein L19;60S ribosomal protein L19	P84098	28.6152	28.4182	28.6852	25.9983	25.9203	26.2021	-2.46851	4.67885	down
SLC25A3	Phosphate carrier protein, mitochondrial	Q00325	32.8533	32.5259	32.7307	32.7499	32.5182	32.794	-0.113559	0.306331	none
CDK17	Cyclin-dependent kinase 17	Q00537	24.7539	24.6853	24.769	24.6963	24.4622	24.4378	-0.0597497	0.181834	none
CDC42EP1	Cdc42 effector protein 1	Q00587	25.0076	24.9878	25.0866	24.8128	24.8895	24.9436	-0.0107741	0.0268583	none
HNRNPU	Heterogeneous nuclear ribonucleoprotein U	Q00839	27.2643	26.3486	26.7009	22.3677	22.5695	22.51	-4.14437	4.36108	down
SRSF2	Serine/arginine-rich splicing factor 2	Q01130	22.3454	22.67	23.6528	23.101		22.0707	-0.820509	0.378827	none
PFKP	ATP-dependent 6-phosphofructokinase, platelet type	Q01813	24.6455	24.3665	24.3659	24.3761	24.6516	24.6251	0.239756	0.661716	none
BDH1	D-beta-hydroxybutyrate dehydrogenase, mitochondrial	Q02338	25.2691	25.3494	25.3462	25.0888	25.0969	25.2329	-0.0556458	0.153661	none
RPL18A	60S ribosomal protein L18a	Q02543	27.8866	27.6522	27.6573	24.4543	23.9422	24.093	-3.46392	4.77542	down
NUCB1	Nucleobindin-1	Q02818				22.5914	22.3822	21.8863	2.13982	2.41308	up
RPL6	60S ribosomal protein L6	Q02878	29.9248	30.1872	30.0666	28.4941	28.3401	28.3657	-1.65333	3.90485	down
SLC25A11	Mitochondrial 2-oxoglutarate/malate carrier protein	Q02978	28.0982	27.9978	28.1549	27.8099	27.8544	27.9183	-0.178798	0.799955	none
TNFAIP2	Tumor necrosis factor alpha-induced protein 2	Q03169	23.5179	23.0629	23.3286	22.7097	23.1165	22.0005	-0.500386	0.623706	none
TAP1	Antigen peptide transporter 1	Q03518	22.2656	22.3491	22.4507	22.4804	22.0558	22.4304	0.180441	0.472858	none
TAP2	Antigen peptide transporter 2	Q03519	23.9928	24.0706	23.9935	24.4147	24.248	24.1954	0.425749	1.68687	none
EEF1A2	Elongation factor 1-alpha 2	Q05639	24.6786	25.0373	25.5737	25.1868	24.7391	24.4691	-0.164005	0.158182	none
PRDX1	Peroxiredoxin-1	Q06830	28.6344	28.5984	28.7322	28.8131	28.7564	28.7282	0.132632	0.619984	none
RPL18	60S ribosomal protein L18	Q07020	28.2831	28.3663	28.3339	26.177	25.7183	25.8983	-2.32715	4.34967	down
LGALS3BP	Galectin-3-binding protein	Q08380		20.8282		27.1319	26.7981	26.8775	6.57759	4.59253	up
MFGE8	Lactadherin;Lactadherin short form;Medin	Q08431				22.7032	22.5278	22.7833	2.33943	2.60458	up
EP300	Histone acetyltransferase p300	Q09472	27.4179	27.379	27.4431	27.5873	27.5478	27.5208	0.19733	1.02612	none
AHNAK	Neuroblast differentiation-associated protein AHNAK	Q09666	25.7653	25.9844	26.1648	25.8014	25.8869	26.0695	0.0525625	0.0891894	none
TROAP	Tastin	Q12815	22.2839	22.2592	22.0349	22.7384	22.4934	22.4835	0.591085	1.84876	none
FSTL1	Follistatin-related protein 1	Q12841				26.4924	26.1851	26.3269	5.97341	4.4349	up
ILF2	Interleukin enhancer-binding factor 2	Q12905	22.2264	22.2248	22.4468	21.327		21.595	-0.722317	1.9964	none
ACACA	Acetyl-CoA carboxylase 1;Biotin carboxylase	Q13085	39.3865	39.3631	39.4676	38.4718	38.2899	38.5256	-1.2612	3.64035	down
TARDBP	TAR DNA-binding protein 43	Q13148	21.9294	22.342	22.5475	22.4217	22.6446	22.658	0.512163	1.0446	none
PAPPA	Pappalysin-1	Q13219				24.5453	24.3841	24.4668	4.35448	4.6478	up
SRSF5	Serine/arginine-rich splicing factor 5	Q13243	23.6747	23.7832	23.6764		19.9912		-3.52362	2.40943	down
TRIM28	Transcription intermediary factor 1-beta	Q13263	25.8559	25.6491	25.7238	26.1602	26.1718	26.2193	0.545258	2.41308	none
ATM	Serine-protein kinase ATM	Q13315	24.2769	24.3462	24.4388	23.8912	23.7172	24.0093	-0.321394	1.16218	none
SQSTM1	Sequestosome-1	Q13501	23.2304	23.4397	23.7496	24.0047	23.7098	23.7497	0.521806	1.29432	none
TUBB3	Tubulin beta-3 chain	Q13509	28.8169	28.4692	28.8339	28.808	28.7134	28.9016	0.121491	0.340716	none
RIN1	Ras and Rab interactor 1	Q13671	26.7356	26.7361	26.9016	26.3868	26.4236	26.5225	-0.262138	1.07794	none
NACA	Nascent polypeptide-associated complex subunit alpha;Nascent polypeptide-associated complex subunit alpha, muscle-specific form	Q13765	24.7663	24.4536	24.5339	21.4957		21.9057	-2.91437	3.77549	down
TUBB2A	Tubulin beta-2A chain;Tubulin beta-2B chain	Q13885	30.6668	30.635	30.9061	30.6136	30.3928	30.6912	-0.206424	0.619984	none
EIF3A	Eukaryotic translation initiation factor 3 subunit A	Q14152	22.8257	23.017	23.1269				-1.73739	3.45367	down
UBAP2L	Ubiquitin-associated protein 2-like	Q14157	23.1631	22.6592	22.9086	22.6803	22.6619	22.7681	-0.00762938	0.0115223	none
DYNC1H1	Cytoplasmic dynein 1 heavy chain 1	Q14204	24.3401	24.2195	24.6112	24.4843	24.1712	24.5048	0.148143	0.35877	none
CTTN	Src substrate cortactin	Q14247	23.4554	23.3988	23.4643	22.3992	22.1888	22.9291	-0.739154	1.50237	none
FKBP8	Peptidyl-prolyl cis-trans isomerase FKBP8	Q14318	24.3446	24.2801	24.516	24.1159	24.2111	24.1229	-0.0751113	0.232226	none
GAS6	Growth arrest-specific protein 6	Q14393				21.5507	21.3682	22.1847	0.994998	1.64169	none
HLTF	Helicase-like transcription factor	Q14527	22.0995		22.7288	22.6802	22.7815	22.5002	1.44281	0.64583	none
PRPSAP1	Phosphoribosyl pyrophosphate synthase-associated protein 1	Q14558	21.8506	22.0933	21.7969	22.0211	22.1521	21.8415	0.315722	0.781854	none
PUM1	Pumilio homolog 1	Q14671	25.5474	25.5089	25.462	25.4444	25.2509	25.4673	0.0014865	0.00206176	none
MFSD10	Major facilitator superfamily domain-containing protein 10	Q14728	21.6422	21.6253		21.481	21.9593	21.4631	0.533375	0.624882	none
LBR	Lamin-B receptor	Q14739	25.3609	25.2103	25.4239	25.283	25.3379	25.3482	0.1147	0.470444	none
LASP1	LIM and SH3 domain protein 1	Q14847	23.5185	23.5587	23.2394	23.6233	23.8516	23.3023	0.331136	0.652633	none
FASTKD3	FAST kinase domain-containing protein 3	Q14CZ7	22.4341	21.8969		22.1406	22.5605	22.0278	1.04808	0.560563	none
POSTN	Periostin	Q15063				26.06	25.6081	25.9536	5.19504	4.04559	up
OXA1L	Mitochondrial inner membrane protein OXA1L	Q15070	30.0447	29.7304	29.9971	30.0161	29.8785	30.1848	0.0864391	0.206272	none
EBP	3-beta-hydroxysteroid-Delta(8),Delta(7)-isomerase	Q15125	25.0127	25.0953	24.3189	24.5871	24.3176	24.515	-0.191174	0.226186	none
PLEC	Plectin	Q15149	23.9587	23.7962	23.7162	24.1796	23.667	23.8871	0.255045	0.652489	none
PPA1	Inorganic pyrophosphatase	Q15181	24.4154	24.5018	24.9586	24.8925	24.8173	24.9254	0.393603	0.99058	none
PCBP1	Poly(rC)-binding protein 1	Q15365	27.7432	27.6619	27.7815	27.6251	27.6498	27.662	-0.0307098	0.0976901	none
PCBP2	Poly(rC)-binding protein 2	Q15366	26.1059	25.8325	26.0715	25.9028	25.8582	25.8005	-0.0441988	0.132588	none
UBE3C	Ubiquitin-protein ligase E3C	Q15386	27.8246	27.8222	27.997	27.7332	27.611	27.8356	-0.105507	0.330449	none
MTFR1	Mitochondrial fission regulator 1	Q15390	24.3414	24.1551	24.0204	23.9474	23.9097	24.1806	0.00108628	0.00148988	none
DHCR24	Delta(24)-sterol reductase	Q15392	27.9599	28.0167	28.1718	27.8034	27.7225	27.7767	-0.236095	0.99058	none
STIL	SCL-interrupting locus protein	Q15468	21.6758	22.3066	23.1128	23.2447	23.45	24.0301	1.40384	1.35968	up
TGFBI	Transforming growth factor-beta-induced protein ig-h3	Q15582				25.515	25.6237	25.5067	4.85738	2.73261	up
NCOA2	Nuclear receptor coactivator 2	Q15596	26.7643	26.7099	26.6947	26.6523	26.3066	26.6517	-0.101537	0.260393	none
TRIP13	Pachytene checkpoint protein 2 homolog	Q15645	24.482	23.2328	24.4732	24.2701	23.5785	24.1249	0.0910744	0.0590945	none
TRIP6	Thyroid receptor-interacting protein 6	Q15654	23.9015	23.933	24.092	24.3685	24.0774	23.9407	0.314899	0.972051	none
NCOA1	Nuclear receptor coactivator 1	Q15788	25.8753	25.9432	26.1979	25.7826	25.8923	26.156	0.042171	0.0707997	none
IGFBP7	Insulin-like growth factor-binding protein 7	Q16270		21.0536		27.5749	27.4406	27.6836	6.58302	5.03377	up
LAMA4	Laminin subunit alpha-4	Q16363				28.0913	27.804	28.0846	7.45831	3.80461	up
DPYSL2	Dihydropyrimidinase-related protein 2	Q16555		21.9901	22.0388	21.9225		21.9569	0.311328	0.203144	none
MAP3K11	Mitogen-activated protein kinase kinase kinase 11	Q16584	22.9237	22.6109	23.5043	23.2545	22.4288	23.0561	0.0945983	0.0833325	none
TAZ	Tafazzin	Q16635	26.2255	26.5432	26.1726	26.236	25.6704	27.1857	0.14451	0.0917221	none
FSCN1	Fascin	Q16658	22.2975	22.0102	21.2182	22.3261	22.0598	22.0705	0.53409	0.657814	none
DECR1	2,4-dienoyl-CoA reductase, mitochondrial	Q16698	24.478	24.0007	24.2933	24.2418	24.0863	24.1143	0.047329	0.0976901	none
PCK2	Phosphoenolpyruvate carboxykinase [GTP], mitochondrial	Q16822	27.1522	27.0481	26.9857	27.4769	27.3675	27.5135	0.456304	1.92348	none
CYP51A1	Lanosterol 14-alpha demethylase	Q16850	21.8016	21.9635	22.2454	21.4387	21.7364	21.2619	-0.293967	0.597458	none
QSER1	Glutamine and serine-rich protein 1	Q2KHR3	24.5487	24.9402	24.9437	24.9179	25.1396	24.8465	0.293358	0.641024	none
SLC25A35	Solute carrier family 25 member 35	Q3KQZ1	22.5309	22.7544	23.2199	22.7532	21.9538	22.3251	-0.285467	0.370304	none
TUBB8	Tubulin beta-8 chain	Q3ZCM7	28.4229	28.6116	28.8526	28.3079	28.0821	28.4111	-0.332249	0.827536	none
TIMM50	Mitochondrial import inner membrane translocase subunit TIM50	Q3ZCQ8	23.1736	23.0113	24.1625	23.3067	23.6315	23.662	0.26224	0.243176	none
CYP27C1	Cytochrome P450 27C1	Q4G0S4	24.4412	24.2815	24.5532	24.1268	23.661	23.9067	-0.36864	1.1373	none
SVEP1	Sushi, von Willebrand factor type A, EGF and pentraxin domain-containing protein 1	Q4LDE5				25.7325	25.4262	25.463	6.00414	5.09761	up
CRTC2	CREB-regulated transcription coactivator 2	Q53ET0	22.9605	23.825	23.6982	24.4666	24.014	24.0893	0.863256	1.22936	none
AGPAT9	Glycerol-3-phosphate acyltransferase 3	Q53EU6	26.0427	26.0588	26.0373	25.9304	25.7841	26.0087	-0.0344695	0.0892718	none
PHLDA2	Pleckstrin homology-like domain family A member 2	Q53GA4	23.4154	23.232	23.748	23.224	22.9668	23.317	-0.112064	0.212063	none
HSD17B12	Very-long-chain 3-oxoacyl-CoA reductase	Q53GQ0	29.5375	29.452	29.7337	30.0729	30.1268	30.3571	0.59795	1.87516	none
AGK	Acylglycerol kinase, mitochondrial	Q53H12	29.6319	29.4326	29.5392	28.8275	28.774	28.9517	-0.676001	2.665	none
SOWAHC	Ankyrin repeat domain-containing protein SOWAHC	Q53LP3	24.8342	24.6797	24.8362	24.5136	24.4695	24.0943	-0.278451	0.825375	none
FASTKD1	FAST kinase domain-containing protein 1	Q53R41	23.9743	22.3907	22.4909		22.021	22.7941	-0.981197	0.473832	none
TMEM177	Transmembrane protein 177	Q53S58	25.3851	25.3091	25.455	25.5954	25.3404	25.4448	0.197744	0.855238	none
OCIAD2	OCIA domain-containing protein 2	Q56VL3	25.876	25.953	26.2856	25.7538	25.6112	25.9466	-0.161519	0.350622	none
TMEM41B	Transmembrane protein 41B	Q5BJD5	22.7052	22.5792	22.3884	22.6279	22.7655	22.6454	0.326814	1.02833	none
TMEM97	Transmembrane protein 97	Q5BJF2	26.2244	26.1018	25.7629	25.4408	25.9477	25.5358	-0.280186	0.481576	none
COQ5	2-methoxy-6-polyprenyl-1,4-benzoquinol methylase, mitochondrial	Q5HYK3	25.3522	25.424	25.5135	25.4681	25.4294	25.1726	0.0479864	0.108386	none
ALG10B	Putative Dol-P-Glc:Glc(2)Man(9)GlcNAc(2)-PP-Dol alpha-1,2-glucosyltransferase;Dol-P-Glc:Glc(2)Man(9)GlcNAc(2)-PP-Dol alpha-1,2-glucosyltransferase	Q5I7T1	31.5072	30.9565	31.4015	31.7936	31.6865	31.3572	0.263257	0.567866	none
GNAS	Guanine nucleotide-binding protein G(s) subunit alpha isoforms XLas;Guanine nucleotide-binding protein G(s) subunit alpha isoforms short;Guanine nucleotide-binding protein G(olf) subunit alpha	Q5JWF2	23.5314	23.3818	23.2504	22.8706	23.1373	23.4842	-0.0384212	0.049518	none
TMEM201	Transmembrane protein 201	Q5SNT2	24.1527	23.9712	24.2676	23.9585	23.5353	23.5897	-0.270213	0.799955	none
RARS2	Probable arginine--tRNA ligase, mitochondrial	Q5T160	26.5075	26.4614	26.7017	26.3875	26.5414	26.6417	0.0535615	0.11997	none
CPSF3L	Integrator complex subunit 11	Q5TA45	21.2117		21.0659	21.1311	21.568	21.5483	0.627897	1.49388	none
CDKAL1	Threonylcarbamoyladenosine tRNA methylthiotransferase	Q5VV42	23.0157	22.6823	23.0341	23.0686	23.0388	22.8147	0.258082	0.835192	none
LYPLAL1	Lysophospholipase-like protein 1	Q5VWZ2	23.0391	22.9919	23.165	22.9441	22.8474	22.6777	-0.0474873	0.125826	none
KIAA0368	Proteasome-associated protein ECM29 homolog	Q5VYK3	27.1405	27.1131	27.3015	27.2235	27.3209	27.4242	0.20339	0.734821	none
MBNL2	Muscleblind-like protein 2	Q5VZF2	22.7967	22.8206	22.7394	22.9809	22.9495	22.8224	0.329708	1.37723	none
RNF213	E3 ubiquitin-protein ligase RNF213	Q63HN8	22.1556	22.5483	22.5133	22.4685	22.3319	22.5275	0.247549	0.601263	none
KANK2	KN motif and ankyrin repeat domain-containing protein 2	Q63ZY3	23.5565	23.4869	23.647	23.4822	22.7437	23.1099	-0.268137	0.538513	none
LPCAT4	Lysophospholipid acyltransferase LPCAT4	Q643R3	21.9066	21.7428	22.1228	21.3458	21.7913	21.5561	-0.128987	0.235983	none
GLT8D1	Glycosyltransferase 8 domain-containing protein 1	Q68CQ7	21.2014	21.0896	21.0697	21.6023	21.5176	21.5102	0.666554	2.80803	none
TNS3	Tensin-3	Q68CZ2	25.3343	25.1061	25.1839	24.7279	24.8552	25.0515	-0.197741	0.595539	none
NCBP2-AS2	Uncharacterized protein NCBP2-AS2	Q69YL0	25.1553	25.0659	25.0314	24.2093	24.7346	24.7058	-0.395518	0.864523	none
VASN	Vasorin	Q6EMK4				25.7997	25.8748	25.8863	5.55715	3.45769	up
DHRS7B	Dehydrogenase/reductase SDR family member 7B	Q6IAN0	24.0655	23.7966	24.1186	24.2427	23.4798	23.9893	0.0754114	0.0972268	none
ACAD10	Acyl-CoA dehydrogenase family member 10	Q6JQN1	26.8893	26.9474	27.0556	26.0816	25.9616	26.2012	-0.795009	2.73237	none
SLC25A25	Calcium-binding mitochondrial carrier protein SCaMC-2	Q6KCM7	21.7987	21.6832	21.6758	22.0735	22.0409	22.0842	0.573564	2.56399	none
SLC25A24	Calcium-binding mitochondrial carrier protein SCaMC-1	Q6NUK1	27.3488	27.3486	27.4982	27.9461	27.9503	28.0629	0.64027	2.55181	none
RETSAT	All-trans-retinol 13,14-reductase	Q6NUM9	22.6256	21.9794	22.8824	22.4776	22.4046	22.4084	0.143522	0.190664	none
ARMC6	Armadillo repeat-containing protein 6	Q6NXE6	22.8897	22.9135	22.9681	23.1904	23.5725	23.194	0.584584	1.63187	none
PPP1R18	Phostensin	Q6NYC8	24.4923	24.395	24.5739	24.6688	24.7379	24.5843	0.322457	1.45882	none
LPCAT3	Lysophospholipid acyltransferase 5	Q6P1A2	21.9101	22.3027	22.755	22.2438	22.551	22.1739	0.213311	0.262437	none
MRPL14	39S ribosomal protein L14, mitochondrial	Q6P1L8	26.5145	26.3767	26.6807	26.307	26.4946	26.4068	-0.0320519	0.0734494	none
SFXN4	Sideroflexin-4	Q6P4A7	24.455	24.4651	24.2629	24.238	24.2478	24.367	0.0432132	0.0955953	none
RICTOR	Rapamycin-insensitive companion of mTOR	Q6R327	24.2107	24.1651	24.39	23.4315	24.0582	23.7854	-0.33416	0.662732	none
CRTC3	CREB-regulated transcription coactivator 3	Q6UUV7	25.068	25.0853	25.1979	25.2033	24.8702	24.872	-0.00359426	0.00415316	none
APOOL	MICOS complex subunit MIC27	Q6UXV4	26.4595	26.2385	26.3965	26.396	26.3147	26.4278	0.10677	0.440448	none
GIGYF2	PERQ amino acid-rich with GYF domain-containing protein 2	Q6Y7W6	27.3313	27.1131	27.2517	27.0502	27.0089	26.9447	-0.161105	0.748846	none
HSDL2	Hydroxysteroid dehydrogenase-like protein 2	Q6YN16	23.9943	23.6515	23.6726	23.8808	23.8561	23.8221	0.249186	0.862933	none
FAM83H	Protein FAM83H	Q6ZRV2	25.4556	25.3475	25.566	25.4205	25.613	25.5093	0.176453	0.648681	none
USP54	Inactive ubiquitin carboxyl-terminal hydrolase 54	Q70EL1	27.3116	27.2724	27.3616	26.8836	26.6071	26.6536	-0.527719	2.17246	none
RPS27L	40S ribosomal protein S27;40S ribosomal protein S27-like	Q71UM5	26.174	26.1262	26.1053	25.6918	25.5175	25.7311	-0.381694	1.62196	none
CCDC80	Coiled-coil domain-containing protein 80	Q76M96				27.1937	27.2352	27.226	5.62832	3.94742	up
SND1	Staphylococcal nuclease domain-containing protein 1	Q7KZF4			19.7207	23.6727	22.1494	23.4701	3.26199	2.73261	up
COX15	Cytochrome c oxidase assembly protein COX15 homolog	Q7KZN9	24.7953	24.7048	24.9062	24.8965	24.5198	24.5588	-0.00244153	0.00272231	none
DDX46	Probable ATP-dependent RNA helicase DDX46	Q7L014	21.8646	21.1834	23.0143	20.7211			-0.829261	0.678148	none
BZW1	Basic leucine zipper and W2 domain-containing protein 1	Q7L1Q6		21.0554		21.0926	21.1873	21.3311	1.13234	1.14484	none
FASTKD5	FAST kinase domain-containing protein 5	Q7L8L6	25.8216	25.7031	25.9527	25.9821	25.867	25.8872	0.193388	0.871112	none
CTU1	Cytoplasmic tRNA 2-thiolation protein 1	Q7Z7A3	23.9623	24.0299	24.0401	24.22	24.3712	24.2129	0.416221	1.63187	none
ABI3BP	Target of Nesh-SH3	Q7Z7G0				24.4514	24.3009	24.3813	3.17675	2.80803	up
MRPL10	39S ribosomal protein L10, mitochondrial	Q7Z7H8	22.587	21.8223	22.0678			21.19	-1.20694	1.73873	down
PHLDB2	Pleckstrin homology-like domain family B member 2	Q86SQ0	22.3206	22.5241	23.1123	22.296	22.8771	23.0521	0.291553	0.317989	none
MYPN	Myopalladin	Q86TC9	24.5826	24.3502	24.5223	24.1371	24.1708	24.4887	-0.067237	0.140188	none
PHLDB1	Pleckstrin homology-like domain family B member 1	Q86UU1		21.7548	22.3702	22.6118	22.8474	22.3601	1.33771	0.983672	none
PROSER2	Proline and serine-rich protein 2	Q86WR7	25.0606	24.7236	24.9123	24.761	24.5045	24.7152	-0.0985853	0.277944	none
DNAAF5	Dynein assembly factor 5, axonemal	Q86Y56	24.8752	24.5754	24.4702	24.5929	24.5981	24.5917	0.0988469	0.230005	none
SGK223	Tyrosine-protein kinase SgK223	Q86YV5	23.7746	23.756		23.8733	23.6742	23.8677	1.34972	0.483876	none
RHPN2	Rhophilin-2	Q8IUC4	23.9112	24.0371	24.0399	24.0351	23.7603	23.8832	0.0617914	0.159097	none
RELL1	RELT-like protein 1	Q8IUW5	22.4443	22.623	22.948	22.7425	22.8862	22.8126	0.342766	0.869207	none
ZDHHC21	Palmitoyltransferase ZDHHC21	Q8IVQ6	21.6842	20.8233	22.1436	21.8709	21.3421	21.5687	0.279372	0.254759	none
ANKHD1	Ankyrin repeat and KH domain-containing protein 1	Q8IWZ3	25.3333	24.9743	25.3534	25.1073	25.0305	25.3413	0.067061	0.13314	none
SRRM1	Serine/arginine repetitive matrix protein 1	Q8IYB3	22.8663	23.2027	23.3558				-2.52897	1.63187	down
MAML2	Mastermind-like protein 2	Q8IZL2	24.6629	24.7659	24.7419	24.2907	23.9639	24.2056	-0.419853	1.47977	none
ABHD12	Monoacylglycerol lipase ABHD12	Q8N2K0	23.2975	23.4192	23.5089	22.8326	23.0492	23.413	-0.124401	0.203144	none
RUSC2	Iporin	Q8N2Y8	24.3738	24.1429	24.2095	24.9506	24.8037	24.676	0.715457	2.60087	none
SLC25A29	Mitochondrial basic amino acids transporter	Q8N8R3	24.7769	24.4399	24.438	24.1341	24.5215	24.423	-0.0424569	0.0654572	none
UBAC2	Ubiquitin-associated domain-containing protein 2	Q8NBM4	24.3479	24.6169	24.7411	24.8241	24.6231	24.6382	0.270613	0.745209	none
HSD17B11	Estradiol 17-beta-dehydrogenase 11	Q8NBQ5	25.637	25.5934	25.9924	26.3674	26.3274	26.3322	0.703157	2.2632	none
SERBP1	Plasminogen activator inhibitor 1 RNA-binding protein	Q8NC51	22.5706	21.8302	21.1505	22.6184	22.6437	22.2677	0.877763	0.911555	none
LPCAT1	Lysophosphatidylcholine acyltransferase 1	Q8NF37	25.7184	25.7757	25.9143	25.7618	25.8585	25.8929	0.143485	0.495526	none
ZMIZ2	Zinc finger MIZ domain-containing protein 2;Zinc finger MIZ domain-containing protein 1	Q8NF64	22.1236	22.0545	22.2042	22.2457	22.1814	22.1558	0.285309	1.46592	none
ADCK3	Atypical kinase ADCK3, mitochondrial	Q8NI60	25.1517	25.4113	25.5882	25.4882	25.5308	25.6289	0.284683	0.745209	none
SLC25A40	Solute carrier family 25 member 40	Q8TBP6	26.2668	26.2563	26.6214	26.2796	26.3208	26.4811	0.0709619	0.142558	none
SFXN5	Sideroflexin-5	Q8TD22	23.5387	23.3659	23.2664	23.4793	22.8842	23.4046	0.0497668	0.0708348	none
GPX8	Probable glutathione peroxidase 8;Glutathione peroxidase	Q8TED1			23.1379	23.6368	23.3578	23.2935	1.662	0.967746	none
PTPMT1	Phosphatidylglycerophosphatase and protein-tyrosine phosphatase 1	Q8WUK0	25.8658	25.7457	26.0755	25.7626	25.7148	25.7813	-0.0343373	0.0888614	none
PHLDA1	Pleckstrin homology-like domain family A member 1	Q8WV24	24.9567	24.592	24.6695	24.7615			-2.51255	0.866486	none
FAR1	Fatty acyl-CoA reductase 1	Q8WVX9	25.9088	25.8627	25.9903	24.9068	24.5304	24.9859	-0.990308	2.70066	none
C2orf47	Uncharacterized protein C2orf47, mitochondrial	Q8WWC4	24.0749	24.3685	24.4412	24.2572	24.2848	24.5377	0.218561	0.498257	none
LMO7	LIM domain only protein 7	Q8WWI1	26.1751	26.0504	26.0945	26.2874	26.1337	26.4388	0.277455	1.04433	none
ATXN2L	Ataxin-2-like protein	Q8WWM7	24.6065	24.2293	24.1549	24.3171	24.1962	24.4279	0.137405	0.296811	none
DNAJC9	DnaJ homolog subfamily C member 9	Q8WXX5	22.9828	22.7961	23.1727	22.8755	23.1894	23.0963	0.262424	0.72195	none
MAML1	Mastermind-like protein 1	Q92585	25.4874	25.6699	25.5695	25.4095	25.5826	25.9215	0.177572	0.33588	none
LPGAT1	Acyl-CoA:lysophosphatidylglycerol acyltransferase 1	Q92604			21.7146	21.8128	21.5334	21.5925	1.25745	1.05904	none
GCN1L1	Translational activator GCN1	Q92616	31.2906	31.2205	31.4368	31.3622	31.3035	31.4117	-0.0139364	0.0345107	none
ALG3	Dol-P-Man:Man(5)GlcNAc(2)-PP-Dol alpha-1,3-mannosyltransferase	Q92685	23.6441	23.3226	23.4593	23.2355	23.8342	23.5565	0.244596	0.462193	none
DDX12P	Putative ATP-dependent RNA helicase DDX12;Putative ATP-dependent RNA helicase DDX11-like protein 8;Probable ATP-dependent RNA helicase DDX11	Q92771	22.2756	22.6318	22.523	23.1942	23.3281	23.4495	1.04347	2.53873	up
CREBBP	CREB-binding protein	Q92793	24.2182	23.9775	23.3079	24.6797	24.0392	24.2436	0.647825	0.862982	none
GLG1	Golgi apparatus protein 1	Q92896				22.915	22.8234	22.8532	2.2542	4.32437	up
GCDH	Glutaryl-CoA dehydrogenase, mitochondrial	Q92947	23.4166	23.295	23.3427	23.198	23.1644	23.4191	0.0933429	0.276169	none
PNPLA2	Patatin-like phospholipase domain-containing protein 2	Q96AD5	21.4017		21.5683	22.2403	22.1808	22.3654	1.86904	1.05654	none
TTC28	Tetratricopeptide repeat protein 28	Q96AY4	27.7202	27.6375	27.7077	27.218	27.1339	27.2866	-0.415902	1.95947	none
CTHRC1	Collagen triple helix repeat-containing protein 1	Q96CG8				24.6421	24.6941	24.4289	3.96675	3.50937	up
FAF2	FAS-associated factor 2	Q96CS3	22.7904	22.8127	22.9608	22.2481	22.1282	22.5954	-0.324831	0.871112	none
FOXRED1	FAD-dependent oxidoreductase domain-containing protein 1	Q96CU9	24.6862	24.3725	24.6123	24.5023	24.075	24.6043	-0.0137866	0.018645	none
NMD3	60S ribosomal export protein NMD3	Q96D46	22.8759	22.773	22.8895	23.1914	22.6004	22.9542	0.266312	0.670578	none
ADCK4	AarF domain-containing protein kinase 4	Q96D53	22.9185	22.9495	23.006	22.6045	21.8553	22.1267	-0.556335	1.19604	none
DNAJC19	Mitochondrial import inner membrane translocase subunit TIM14	Q96DA6	22.315	22.4186	22.7325	21.9368	22.2401	22.4383	-0.0707944	0.0972268	none
DGCR14	Protein DGCR14	Q96DF8	24.769	24.5773	25.0344	24.8399	24.8119	24.6834	0.124228	0.322824	none
TCEAL4	Transcription elongation factor A protein-like 4;Transcription elongation factor A protein-like 2	Q96EI5	24.4027	24.5361	23.7592	24.0997	24.238	23.8699	-0.00453856	0.00226627	none
HMCES	Embryonic stem cell-specific 5-hydroxymethylcytosine-binding protein	Q96FZ2	23.0386	22.792	23.1469	22.7706	21.5879	22.6436	-0.454366	0.518032	none
MYO19	Unconventional myosin-XIX	Q96H55	28.8353	28.8208	29.1442	29.0525	28.9826	28.9226	0.0666014	0.165171	none
ZC3HAV1L	Zinc finger CCCH-type antiviral protein 1-like	Q96H79	25.9306	25.6644	25.6122	25.5445	25.2915	25.6586	-0.122434	0.271539	none
ABHD14B	Alpha/beta hydrolase domain-containing protein 14B	Q96IU4	24.0037	23.8085	24.3271	23.8662	23.5259	23.7419	-0.168278	0.38016	none
USMG5	Up-regulated during skeletal muscle growth protein 5	Q96IX5	26.3173	25.921	26.1276	26.2801	25.8942	26.0695	0.0595743	0.11997	none
MBOAT7	Lysophospholipid acyltransferase 7	Q96N66	26.2922	26.5184	26.4964	26.1468	26.3259	26.3132	-0.0810151	0.17928	none
SFXN2	Sideroflexin-2	Q96NB2	25.791	25.6012	25.7812	25.331	25.0585	25.242	-0.39471	1.64667	none
DCBLD2	Discoidin, CUB and LCCL domain-containing protein 2	Q96PD2	25.1325	23.6119	22.5643	22.1354			-3.0727	1.22904	none
MED15	Mediator of RNA polymerase II transcription subunit 15	Q96RN5	23.5036	23.2761	22.7981	23.6482	23.5745	23.6044	0.59808	1.18052	none
MCCC1	Methylcrotonoyl-CoA carboxylase subunit alpha, mitochondrial	Q96RQ3	35.9117	35.867	35.9218	35.2162	35.0465	35.1567	-0.942996	3.49112	none
ERBB2IP	Protein LAP2	Q96RT1	22.7904	23.0004	23.7439	22.6921	22.8974	22.9967	-0.12387	0.121746	none
TMEM209	Transmembrane protein 209	Q96SK2	22.967	22.5398	22.5	22.5065	22.6638	23.0642	0.278456	0.483876	none
CDK5RAP1	CDK5 regulatory subunit-associated protein 1	Q96SZ6			22.5113	22.1421		22.3053	0.871566	0.325465	none
MMS19	MMS19 nucleotide excision repair protein homolog	Q96T76	22.9888	22.8552	22.8011	22.6265	22.623	22.6713	-0.0408622	0.115111	none
CNN2	Calponin;Calponin-2	Q99439	26.7142	26.8035	27.0237	26.3411	26.5057	26.2958	-0.381826	1.22696	none
PARK7	Protein deglycase DJ-1	Q99497	23.9428	23.8287	24.0003	23.6808	23.6383	23.5064	-0.145303	0.626734	none
PHB2	Prohibitin-2	Q99623	25.9393	25.6362	25.8822	25.4167	25.1832	25.3878	-0.373893	1.45248	none
COL12A1	Collagen alpha-1(XII) chain	Q99715	26.4479	25.895	25.6077	26.8715	26.8251	26.9979	1.00508	1.76644	up
CCT7	T-complex protein 1 subunit eta	Q99832	21.7461	21.4755	21.1971	21.3757	21.4249	21.6681	0.255997	0.50716	none
HIST1H2AJ	Histone H2A type 1-J;Histone H2A type 1-H;Histone H2A.J;Histone H2A type 1-C;Histone H2A type 3;Histone H2A type 1-D;Histone H2A type 1;Histone H2A type 1-B/E;Histone H2A;Histone H2AX;Histone H2A type 2-B;Histone H2A type 1-A	Q99878	28.3025	28.6336	28.3899	28.0415	27.9561	28.0119	-0.402289	1.18052	none
HIST1H2BN	Histone H2B;Histone H2B type 1-L;Histone H2B type 1-M;Histone H2B type 1-N;Histone H2B type 1-H;Histone H2B type 2-F;Histone H2B type 1-C/E/F/G/I;Histone H2B type 1-D;Histone H2B type F-S;Histone H2B type 1-K;Histone H2B type 1-A	Q99880	28.2122	27.8837	27.4666	28.3524	28.1537	28.0518	0.374595	0.662732	none
VKORC1	Vitamin K epoxide reductase complex subunit 1	Q9BQB6	22.8841	22.8586	22.6715	23.1128	22.7301	22.6219	0.215818	0.496439	none
TUBA1C	Tubulin alpha-1C chain	Q9BQE3	32.9391	32.8562	33.0018	32.8939	32.6752	32.844	-0.230976	0.989044	none
PELO	Protein pelota homolog	Q9BRX2		22.8752	22.4227	22.8998	22.6716	22.8964	1.06687	0.64032	none
NTPCR	Cancer-related nucleoside-triphosphatase	Q9BSD7	29.0753	28.9808	29.0216	28.9536	28.8542	29.0251	-0.0679026	0.227949	none
SLC25A33	Solute carrier family 25 member 33	Q9BSK2	24.1458	23.997	24.0617	24.4116	24.2308	24.3641	0.424664	1.99158	none
ALG1	Chitobiosyldiphosphodolichol beta-mannosyltransferase	Q9BT22	22.5289	22.0618	22.2907	21.5407	22.1781	22.6708	0.0534151	0.0419363	none
NDC1	Nucleoporin NDC1	Q9BTX1	25.2144	25.0661	25.1626	24.8976	24.9382	24.8097	-0.13318	0.586766	none
LMF2	Lipase maturation factor 2	Q9BU23	23.9829	23.7511	23.4841	23.4742	23.4043	23.7088	-0.0355312	0.0510497	none
TUBB6	Tubulin beta-6 chain	Q9BUF5	29.928	29.9287	30.1353	29.9807	29.7296	30.0897	-0.0797367	0.174557	none
RUSC1	RUN and SH3 domain-containing protein 1	Q9BVN2			22.4512	22.1875		22.6033	0.42094	0.0833325	none
TIMM21	Mitochondrial import inner membrane translocase subunit Tim21	Q9BVV7		22.3265	22.7586	22.6545	21.8492	22.0069	0.150118	0.110262	none
ELOVL1	Elongation of very long chain fatty acids protein 1	Q9BW60	21.8184	21.2737	22.2266	22.1103	21.6505	22.0967	0.407	0.606234	none
CARD6	Caspase recruitment domain-containing protein 6	Q9BX69	23.8598	23.688	23.8013	23.4653	23.679	23.4588	-0.075361	0.206272	none
SGPP1	Sphingosine-1-phosphate phosphatase 1	Q9BX95	26.2202	26.1552	25.9647	26.2145	26.1022	26.1357	0.136838	0.437665	none
POLDIP3	Polymerase delta-interacting protein 3	Q9BY77	22.4571	22.4361	22.8041	21.4419	21.8891	22.335	-0.460412	0.678148	none
KIAA1671	Uncharacterized protein KIAA1671	Q9BY89	24.6117	24.5106	25.007	24.2035	23.5912	23.8192	-0.684001	1.45248	none
MRPL37	39S ribosomal protein L37, mitochondrial	Q9BZE1	22.7179	23.0437	23.2342	22.3905	22.6319	22.5306	-0.280643	0.604435	none
AMBRA1	Activating molecule in BECN1-regulated autophagy protein 1	Q9C0C7	25.9002	25.8178	25.9354	25.9318	25.946	25.6313	0.0590682	0.142558	none
NDEL1	Nuclear distribution protein nudE-like 1	Q9GZM8	22.262	22.3027	22.0992	22.3004		22.2789	-0.450334	0.211423	none
PDGFD	Platelet-derived growth factor D;Platelet-derived growth factor D, latent form;Platelet-derived growth factor D, receptor-binding form	Q9GZP0				21.7293	21.6579	20.6815	1.22619	1.24937	none
SRR	Serine racemase	Q9GZT4	26.9614	26.7603	26.9918	26.5902	26.4464	26.645	-0.262674	1.11088	none
MTFR1L	Mitochondrial fission regulator 1-like	Q9H019	26.7184	26.5942	26.8301	26.232	26.2005	26.4559	-0.329998	1.19	none
TMEM126A	Transmembrane protein 126A	Q9H061	25.3485	25.1189	25.2562	25.0694	25.124	25.2921	0.0479472	0.120913	none
ILKAP	Integrin-linked kinase-associated serine/threonine phosphatase 2C	Q9H0C8	21.3059	21.3872	21.1399	21.3274	21.269	21.0342	0.17854	0.455241	none
XRN2	5-3 exoribonuclease 2	Q9H0D6	26.3422	26.2059	26.2345	26.2855	26.2143	26.4851	0.162017	0.553417	none
SIK2	Serine/threonine-protein kinase SIK2	Q9H0K1	25.7914	25.6354	25.5291	25.4546	25.3324	25.564	-0.084624	0.214093	none
OSBPL5	Oxysterol-binding protein-related protein 5	Q9H0X9	24.7195	24.7872	25.0553	24.6423	24.6344	24.523	-0.112872	0.307592	none
ISCU	Iron-sulfur cluster assembly enzyme ISCU, mitochondrial	Q9H1K1		21.5161	21.1452	22.1115	21.411	21.0423	0.140259	0.0966272	none
SLC25A51	Solute carrier family 25 member 51	Q9H1U9	25.3465	25.2424	25.5445	25.0378	25.0952	25.1776	-0.148333	0.504273	none
PARL	Presenilins-associated rhomboid-like protein, mitochondrial;P-beta	Q9H300	27.1789	27.0043	27.0478	26.8431	26.8597	27.0241	-0.0944842	0.301698	none
EHD1	EH domain-containing protein 1;EH domain-containing protein 3;EH domain-containing protein 2	Q9H4M9	20.4057			21.2705	22.5275	20.9461	1.57136	1.3978	up
TFB2M	Dimethyladenosine transferase 2, mitochondrial	Q9H5Q4	27.5743	27.5914	27.8401	27.724	27.7546	27.8745	0.16706	0.53653	none
OPA3	Optic atrophy 3 protein	Q9H6K4	22.2449	22.6409	22.5238	22.6769	22.5841	22.3881	0.287703	0.675739	none
PEAK1	Pseudopodium-enriched atypical kinase 1	Q9H792	22.9428	22.6513	23.0021	22.7517	22.4612	22.7782	-0.00119966	0.00148988	none
PTGES2	Prostaglandin E synthase 2;Prostaglandin E synthase 2 truncated form	Q9H7Z7	23.1909	23.531	23.3621	23.4535	23.2345	23.1578	0.104175	0.206272	none
ACAD9	Acyl-CoA dehydrogenase family member 9, mitochondrial	Q9H845	22.7076	23.1018	23.6541	22.5482	22.7938	22.8204	-0.238926	0.284302	none
SLC25A22	Mitochondrial glutamate carrier 1	Q9H936	27.9611	27.9682	28.013	27.7651	27.9148	28.1572	0.00933285	0.0134122	none
SFXN1	Sideroflexin-1	Q9H9B4	24.6601	24.3712	24.6524	24.9147	25.2926	25.1043	0.680711	1.94277	none
L2HGDH	L-2-hydroxyglutarate dehydrogenase, mitochondrial	Q9H9P8	23.654	23.7543	24.4223	24.0851	23.9572	23.89	0.197938	0.288087	none
RSAD1	Radical S-adenosyl methionine domain-containing protein 1, mitochondrial	Q9HA92	21.6945	21.8277	21.5658	21.4569	21.4166	21.5304	0.0080202	0.01243	none
XPO5	Exportin-5	Q9HAV4	25.4702	25.4715	25.7451	25.5286	25.3426	25.4365	-0.00819626	0.0153081	none
SLC25A19	Mitochondrial thiamine pyrophosphate carrier	Q9HC21	26.226	26.1894	26.4089	26.3691	26.4522	26.3027	0.193108	0.755091	none
MCCC2	Methylcrotonoyl-CoA carboxylase beta chain, mitochondrial	Q9HCC0	28.4125	28.364	28.3655	27.9296	27.7392	27.9299	-0.474849	2.04851	none
RAVER2	Ribonucleoprotein PTB-binding 2	Q9HCJ3	26.2847	26.2727	26.233	26.1294	25.9195	25.9873	-0.152264	0.626734	none
PNPLA8	Calcium-independent phospholipase A2-gamma	Q9NP80	23.7279	23.3935	23.5757	22.8882	22.8603	23.0901	-0.433666	1.52634	none
TIMMDC1	Complex I assembly factor TIMMDC1, mitochondrial	Q9NPL8	24.5967	24.808	24.7533	24.8551	24.5647	24.3989	0.0301166	0.0503012	none
PRDM8	PR domain zinc finger protein 8	Q9NQV8	25.7025	25.6208	25.8185	25.7497	25.6853	25.8919	0.172668	0.662007	none
ANLN	Actin-binding protein anillin	Q9NQW6	28.1653	28.1968	28.3057	28.3117	28.3967	28.3584	0.167383	0.678861	none
PDLIM7	PDZ and LIM domain protein 7	Q9NR12	26.2561	26.2237	26.3907	26.1832	26.147	26.2208	-0.0103834	0.0271534	none
MBNL1	Muscleblind-like protein 1	Q9NR56	27.8717	27.6824	27.8105	27.9462	27.724	27.9861	0.145476	0.518032	none
EIF4ENIF1	Eukaryotic translation initiation factor 4E transporter	Q9NRA8	24.4342	24.5431	24.6756	24.6277	24.3528	24.2646	0.0126347	0.0223681	none
AGPAT3	1-acyl-sn-glycerol-3-phosphate acyltransferase gamma	Q9NRZ7	21.8849	21.7626	21.8975	22.0307	21.7395	21.9019	0.269698	1.16829	none
IARS2	Isoleucine--tRNA ligase, mitochondrial	Q9NSE4	24.0455	24.2025	24.0474	23.9354	23.7798	24.1021	0.00360101	0.00415316	none
DIAPH3	Protein diaphanous homolog 3	Q9NSV4	23.008	23.5797	23.6423	23.7115	23.8498	23.7816	0.546118	1.05358	none
DECR2	Peroxisomal 2,4-dienoyl-CoA reductase	Q9NUI1	25.7208	25.6523	25.7654	25.3274	25.4202	25.3653	-0.224982	1.06779	none
AGPAT5	1-acyl-sn-glycerol-3-phosphate acyltransferase epsilon	Q9NUQ2	25.9183	25.8847	25.76	25.6055	25.8069	25.8746	0.0170461	0.0313783	none
ABCF3	ATP-binding cassette sub-family F member 3	Q9NUQ8	22.1579	21.8816	22.4235	22.5031	22.2511	22.4063	0.447601	1.29054	none
ABCB8	ATP-binding cassette sub-family B member 8, mitochondrial	Q9NUT2	22.4536	22.3339	22.5814	22.3247	22.3067	22.4274	0.107789	0.403836	none
DDX19A	ATP-dependent RNA helicase DDX19A;ATP-dependent RNA helicase DDX19B	Q9NUU7	21.7416		21.8349	22.0413	21.8047	21.5918	0.567765	0.825375	none
TYW1	S-adenosyl-L-methionine-dependent tRNA 4-demethylwyosine synthase	Q9NV66				21.3736			1.46223	1.18477	none
DNAJC11	DnaJ homolog subfamily C member 11	Q9NVH1	24.4741	24.4992	24.8804	24.7882	24.7045	24.4805	0.183569	0.440448	none
ATAD3A	ATPase family AAA domain-containing protein 3A	Q9NVI7	24.4709	24.5623	24.3322	24.4477	24.3153	24.7321	0.192576	0.440448	none
RBM22	Pre-mRNA-splicing factor RBM22	Q9NW64	22.1139	22.2235	22.0073	21.9632	21.9685	22.1676	0.139572	0.3657	none
TMEM161A	Transmembrane protein 161A	Q9NX61	23.7972	23.3546	23.64	23.5524	23.3705	23.5497	0.0706828	0.165171	none
SMPD4	Sphingomyelin phosphodiesterase 4	Q9NXE4	24.4059	24.4278	24.9051	25.0801	25.0023	25.3052	0.687136	1.63187	none
NDE1	Nuclear distribution protein nudE homolog 1	Q9NXR1	25.3349	25.0372	25.0784	24.928	25.1134	24.9432	-0.0243253	0.0505109	none
PSD3	PH and SEC7 domain-containing protein 3	Q9NYI0	23.9773	23.9311	24.2143	24.0198	23.904	23.8358	0.0426227	0.10827	none
ELOVL5	Elongation of very long chain fatty acids protein;Elongation of very long chain fatty acids protein 5	Q9NYP7	24.3916	24.4825	24.0537	23.8839	24.1151	24.4595	0.000344017	0.000326504	none
FASTKD2	FAST kinase domain-containing protein 2	Q9NYY8	22.158	22.2592	23.1463	22.6238	22.4021	23.0204	0.366097	0.406658	none
TECR	Very-long-chain enoyl-CoA reductase	Q9NZ01	31.8406	31.6622	31.904	31.6762	31.7729	31.9295	-0.0802474	0.206272	none
MTCH1	Mitochondrial carrier homolog 1	Q9NZJ7	22.4035	21.2005	22.2973	22.1383		21.5793	-0.0212835	0.0115589	none
HACD3	Very-long-chain (3R)-3-hydroxyacyl-CoA dehydratase 3	Q9P035	24.6091	24.7159	24.7061	24.6069	24.3609	24.5513	-0.0250308	0.0589502	none
MRPL27	39S ribosomal protein L27, mitochondrial	Q9P0M9	22.8754	22.8036	23.2631				-2.13843	3.15071	down
CAMSAP3	Calmodulin-regulated spectrin-associated protein 3	Q9P1Y5	22.9078	22.6809	22.6966	22.431	22.6478	22.8645	0.0883682	0.166288	none
RCC2	Protein RCC2	Q9P258	23.5497	24.4765	24.8514	20.6473	20.4095	20.3379	-3.61626	3.33997	down
RRBP1	Ribosome-binding protein 1	Q9P2E9	25.0905	25.1222	24.9987				-4.21903	4.77542	down
DHCR7	7-dehydrocholesterol reductase	Q9UBM7	29.4256	29.4304	29.6157	29.049	28.9105	28.8976	-0.53184	2.22248	none
SLC25A10	Mitochondrial dicarboxylate carrier	Q9UBX3	28.495	28.3923	28.4975	27.8978	27.7594	27.876	-0.57855	2.665	none
PISD	Phosphatidylserine decarboxylase proenzyme;Phosphatidylserine decarboxylase alpha chain;Phosphatidylserine decarboxylase beta chain	Q9UG56	23.0689	23.4099	23.722	23.1687	23.338	23.3733	0.0756863	0.0981113	none
ARMCX3	Armadillo repeat-containing X-linked protein 3	Q9UH62	22.8698	22.4448	23.2104	22.584	22.4693	22.6889	-0.0590855	0.0807911	none
LIMA1	LIM domain and actin-binding protein 1	Q9UHB6	28.0209	27.815	27.7774	27.3522	27.1471	27.3326	-0.537653	2.00236	none
ERRFI1	ERBB receptor feedback inhibitor 1	Q9UJM3	24.6826	24.5784	24.6778	24.4206	24.2316	25.1	0.083207	0.0893084	none
SLC25A13	Calcium-binding mitochondrial carrier protein Aralar2	Q9UJS0	28.4975	28.5693	28.7826	28.0764	28.1268	28.2294	-0.440575	1.52309	none
DCTN4	Dynactin subunit 4	Q9UJW0	21.6089	22.3078	21.7076	21.8088	22.0513	22.0356	0.316323	0.452946	none
C14orf1	Probable ergosterol biosynthetic protein 28	Q9UKR5	23.5041	23.4	23.458	23.0492	22.9503	23.3357	-0.157253	0.443148	none
TMCO1	Transmembrane and coiled-coil domain-containing protein 1	Q9UM00	22.8749	23.0917	23.4034	23.3983	23.2474	23.3087	0.381312	0.99058	none
VPS4A	Vacuolar protein sorting-associated protein 4A	Q9UN37	24.1037	24.1137	24.2025	24.6353	24.2434	24.6106	0.51043	1.63276	none
TRIM33	E3 ubiquitin-protein ligase TRIM33	Q9UPN9	29.6152	29.4766	29.5753	29.4669	29.502	29.5499	-0.0522559	0.17928	none
TNRC6B	Trinucleotide repeat-containing gene 6B protein	Q9UPQ9	25.6983	25.6356	25.6549	25.7246	25.5564	25.6203	0.0846577	0.33588	none
USP22	Ubiquitin carboxyl-terminal hydrolase 22	Q9UPT9	22.6585		23.27	22.9295	23.2699	23.717	1.74627	0.628022	none
HDAC5	Histone deacetylase 5	Q9UQL6	22.6365	22.4109	22.8434	22.3639	22.3226	22.5821	0.000126428	0.000326504	none
CLEC11A	C-type lectin domain family 11 member A	Q9Y240				24.0293	24.3236	24.2317	3.70526	2.94453	up
HIGD1A	HIG1 domain family member 1A, mitochondrial;HIG1 domain family member 1C	Q9Y241	23.1238	22.4436	22.6408	22.4275	22.2848	23.3786	0.163601	0.130502	none
VDAC3	Voltage-dependent anion-selective channel protein 3	Q9Y277	23.9227	23.8281	24.1216	23.4423	23.1305	23.4718	-0.43543	1.42983	none
FARSA	Phenylalanine--tRNA ligase alpha subunit	Q9Y285	21.9652	21.5601	22.2698	21.477	22.0964	22.1046	0.186725	0.215142	none
SIK3	Serine/threonine-protein kinase SIK3	Q9Y2K2	26.0648	25.7958	25.9154	25.5254	25.5501	25.5132	-0.2844	1.27618	none
DIS3	Exosome complex exonuclease RRP44	Q9Y2L1	22.8618	22.8629	22.715	23.1914	23.2785	23.328	0.645031	2.30461	none
MED16	Mediator of RNA polymerase II transcription subunit 16	Q9Y2X0			21.3238		21.6797	21.165	0.833341	0.944793	none
ACOT9	Acyl-coenzyme A thioesterase 9, mitochondrial	Q9Y305	25.1521	25.3466	25.3611	25.3464	25.2196	25.3589	0.146061	0.462193	none
LUC7L2	Putative RNA-binding protein Luc7-like 2	Q9Y383	26.2497	26.175	26.74	26.208	25.8347	25.4083	-0.471693	0.748164	none
RTCB	tRNA-splicing ligase RtcB homolog	Q9Y3I0	23.0891	23.2119	23.3026	23.2631	23.3066	23.4889	0.336731	1.14865	none
RPL36	60S ribosomal protein L36	Q9Y3U8	28.0429	28.1392	28.1585	26.3746	26.2556	26.3003	-1.7365	4.44558	down
SAMHD1	Deoxynucleoside triphosphate triphosphohydrolase SAMHD1	Q9Y3Z3	23.3535	23.0236	23.3952	23.1309	23.0302	23.3632	0.104256	0.232226	none
PKP3	Plakophilin-3	Q9Y446	26.136	26.0636	26.3905	25.3648	25.1661	25.2601	-0.82181	2.75565	none
SALL2	Sal-like protein 2	Q9Y467	25.0391	24.916	24.763	24.9901	24.6968	25.0489	0.14224	0.340716	none
TELO2	Telomere length regulation protein TEL2 homolog	Q9Y4R8	23.5777	23.9392	23.9313	24.0042	24.1312	24.163	0.447838	1.18052	none
AFG3L2	AFG3-like protein 2	Q9Y4W6	26.0188	25.84	25.9608	25.9417	25.8445	26.0322	0.104735	0.395575	none
PRRC2C	Protein PRRC2C	Q9Y520	24.0446	24.1238	24.4661	24.2584	24.5956	24.6354	0.437464	1.01165	none
MAGED1	Melanoma-associated antigen D1	Q9Y5V3	23.3309	23.2802	21.7564	22.4324	22.5631	22.2879	-0.155579	0.0833325	none
SLC25A15	Mitochondrial ornithine transporter 1	Q9Y619	26.1559	26.0895	26.3567	25.8934	26.0362	26.2544	-0.0400364	0.0746091	none
SPCS1	Signal peptidase complex subunit 1	Q9Y6A9	21.8087	22.2874	22.5532				-1.71394	1.47062	down
MTCH2	Mitochondrial carrier homolog 2	Q9Y6C9	22.8208	22.4133	22.5202	23.0112	23.2647	23.5395	0.882774	1.95229	none
CEPT1	Choline/ethanolaminephosphotransferase 1	Q9Y6K0	24.7662	24.7037	25.0702	24.8469	24.6614	24.4657	-0.048354	0.0891894	none
SQRDL	Sulfide:quinone oxidoreductase, mitochondrial	Q9Y6N5	27.8181	27.7865	27.933	27.6477	27.5295	27.6864	-0.17346	0.741541	none
NCOA3	Nuclear receptor coactivator 3	Q9Y6Q9	28.5316	28.525	28.598	28.5397	28.4824	28.6321	0.0265059	0.0746091	none
ACACB		S4R3S7	23.3672	23.8774	23.6112	22.4589	22.711	22.6491	-0.82239	1.73873	none

## Sheet: Supplementary Fig. 13b
Gene	Protein names	Representative ID	LFQ intensity noCM_1	LFQ intensity noCM_2	LFQ intensity noCM_3	LFQ intensity CM_1	LFQ intensity CM_2	LFQ intensity CM_3	logFC_noCM_CM	p.adj.mod_noCM_CM	change_noCM_CM
RAVER1		A0A087WZ13	29.8225	29.6868	30.1669	29.8984	29.9018	29.8227	-0.436007	1.61593	none
ACACA		A0A087X0W4	26.0654	26.8938	26.7737	26.5696	25.7841	25.9069	-0.905202	1.171	none
ESYT2	Extended synaptotagmin-2	A0FGR8	24.9271	25.019	25.285	25.4016	25.347	25.2474	-0.158776	0.483827	none
ILVBL	Acetolactate synthase-like protein	A1L0T0	22.0594	22.251	22.7997	22.3643	22.3014	22.1446	-0.51179	1.36049	none
C15orf61	Uncharacterized protein C15orf61	A6NNL5	26.7214	24.8103	25.8139	25.7332	26.3155	25.2761	-0.419547	0.327835	none
SLC25A3		F8VVM2	26.9898	27.3676	27.5307	26.6091	27.6994	26.1218	-0.901264	1.00593	none
TNRC6B		H0Y720	26.5185	26.3496	26.8356	26.8423	26.6898	26.6925	-0.241531	0.888423	none
ZNF414		M0R0Q5	24.8492	24.5139	24.8549	25.002		25.0506	-1.76727	0.510783	none
AGPS	Alkyldihydroxyacetonephosphate synthase, peroxisomal	O00116	21.9499	21.9752	22.111	21.766	21.9368	22.1254	-0.480121	1.14293	none
DDX39A	ATP-dependent RNA helicase DDX39A;Spliceosome RNA helicase DDX39B	O00148	23.9223	23.0967	23.4741	25.2425	25.2885	25.1546	1.31901	2.47822	up
ACOT7	Cytosolic acyl coenzyme A thioester hydrolase	O00154	21.5712	21.4805	23.1306	25.448	26.0835	25.9904	3.36355	2.96902	up
SUPT5H	Transcription elongation factor SPT5	O00267	25.2553	25.41	25.5937	25.5512	25.3835	25.4623	-0.367895	1.06232	none
QSOX1	Sulfhydryl oxidase 1	O00391	20.7462			24.0304	25.0992	25.0967	4.49086	3.08181	up
IPO5	Importin-5	O00410	21.1047		22.6971	25.0051	24.4218	25.477	3.35209	2.06793	up
DNM1L	Dynamin-1-like protein	O00429	19.7879	19.739		24.748	24.7734	24.5592	4.3648	5.53396	up
NDUFA4	Cytochrome c oxidase subunit NDUFA4	O00483	24.7659	23.8568	24.934	24.7364	24.6822	24.6105	-0.256073	0.479359	none
DDX3X	ATP-dependent RNA helicase DDX3X;ATP-dependent RNA helicase DDX3Y	O00571	24.3505	24.3458	24.6729	24.8981	24.6227	24.6318	-0.151873	0.425891	none
PODXL	Podocalyxin	O00592	26.3585	26.506	26.8962				-6.74156	5.41263	down
CYR61	Protein CYR61	O00622	22.8679	22.4317	22.8545	23.7828	23.2628	23.7424	0.466509	0.980612	none
ACACB	Acetyl-CoA carboxylase 2;Biotin carboxylase	O00763	27.9775	27.7417	28.1122	28.033	28.1883	27.9844	-0.291389	1.17277	none
SCD	Acyl-CoA desaturase	O00767	27.9858	27.611	28.3256	27.8679	28.2136	27.9713	-0.373448	1.10826	none
ADAM10	Disintegrin and metalloproteinase domain-containing protein 10	O14672	21.8456	22.5781	22.2288				-2.2237	2.51393	down
EI24	Etoposide-induced protein 2.4 homolog	O14681	24.2179	24.1626	24.787	24.1674	24.1303	24.4487	-0.554339	1.32707	none
CDIPT	CDP-diacylglycerol--inositol 3-phosphatidyltransferase	O14735	22.4281	22.1385	23.0216	22.0994	22.2421	22.2162	-0.75577	1.91248	none
SCAMP3	Secretory carrier-associated membrane protein 3	O14828	23.9196	24.5478	24.9802	25.1797	24.8828	25.0041	0.125146	0.151609	none
TIMM23	Mitochondrial import inner membrane translocase subunit Tim23;Putative mitochondrial import inner membrane translocase subunit Tim23B	O14925	27.0909	26.9059	26.9342	27.032	27.2268	26.9308	-0.328221	0.944339	none
UQCRQ	Cytochrome b-c1 complex subunit 8	O14949	27.2932	26.9291	27.4293	27.2246	27.5847	27.1236	-0.321766	1.01931	none
XPO1	Exportin-1	O14980	26.7762	26.5556	27.0594	27.495	27.6976	27.761	0.438049	1.35859	none
SEC16A	Protein transport protein Sec16A	O15027	22.837	22.5656	22.6949	22.8912	24.2478	22.7033	0.170765	0.13852	none
KIAA0391	Mitochondrial ribonuclease P protein 3	O15091	24.9425	24.9823	25.066	25.104	25.1684	25.2084	-0.250005	0.707876	none
AGPAT2	1-acyl-sn-glycerol-3-phosphate acyltransferase beta	O15120	23.0787	22.6321	23.3214	22.9268	23.3129	22.9306	-0.366073	1.07898	none
TRIM24	Transcription intermediary factor 1-alpha	O15164	24.6654	24.4585	24.7822	25.0103	24.8598	24.6174	-0.218873	0.738589	none
RER1	Protein RER1	O15258	24.82	24.9133	24.7585	24.6838	24.6973	24.5112	-0.6121	1.48267	none
SURF4	Surfeit locus protein 4	O15260	24.085	23.6824	24.2727	24.0117		24.2787	-1.0865	0.63631	none
SLC16A3	Monocarboxylate transporter 4	O15427	28.4132	28.1462	28.5935	28.0243	28.3015	28.3012	-0.592173	1.74536	none
PHGDH	D-3-phosphoglycerate dehydrogenase	O43175	22.2678	19.881	21.4932	27.1714	27.3723	27.5877	5.75032	3.41888	up
IRAK2	Interleukin-1 receptor-associated kinase-like 2	O43187	24.2047	23.6005	24.2825	23.9643	24.0644	23.7634	-0.510995	1.53493	none
TBX1	T-box transcription factor TBX1	O43435	24.11	23.7548	24.0246	24.3838	24.3726	23.7688	-0.199633	0.428862	none
XPOT	Exportin-T	O43592	23.8347	23.7582	24.2018	24.2416	24.098	24.1332	-0.1868	0.632773	none
TIMM44	Mitochondrial import inner membrane translocase subunit TIM44	O43615	25.3742	25.2937	25.7679	25.9571	25.7403	25.7678	-0.0712143	0.181912	none
ACTN4	Alpha-actinin-4;Alpha-actinin-1	O43707	24.9239	24.8	24.7717	24.6794	24.7881	24.7838	-0.493956	1.27943	none
SLC25A20	Mitochondrial carnitine/acylcarnitine carrier protein	O43772	24.8102	24.5284	24.6404	24.533	24.4737	24.3619	-0.615644	1.74169	none
SLC25A17	Peroxisomal membrane protein PMP34	O43808	24.2502	24.5794	24.9252	24.46	24.0893	24.1837	-0.754028	1.60343	none
IDH3B	Isocitrate dehydrogenase [NAD] subunit, mitochondrial;Isocitrate dehydrogenase [NAD] subunit beta, mitochondrial	O43837	26.1385	26.1245	26.4319	26.4182	26.4182	26.1816	-0.306875	1.1298	none
CALU	Calumenin	O43852			22.5114	25.8726	24.7135	24.8121	4.41183	2.06119	up
NDUFS5	NADH dehydrogenase [ubiquinone] iron-sulfur protein 5	O43920	23.0502	23.0269	23.7732		23.2842	22.9815	-1.62931	0.761988	none
OPA1	Dynamin-like 120 kDa protein, mitochondrial;Dynamin-like 120 kDa protein, form S1	O60313	23.706	23.4227	23.5617	23.8022	23.8105	22.9667	-0.447631	0.818701	none
FADS1	Fatty acid desaturase 1	O60427	26.0564	25.894	26.0577	26.219	26.128	26.1801	-0.240992	0.764467	none
ACSL4	Long-chain-fatty-acid--CoA ligase 4	O60488	25.8586	26.043	26.2895	26.2137	26.1627	26.23	-0.276411	0.771681	none
DIAPH1	Protein diaphanous homolog 1	O60610	30.5345	30.5911	30.9759	30.7628	30.8547	30.68	-0.353794	1.17277	none
PLIN3	Perilipin-3	O60664	20.7431	21.2833	21.3952	22.4559	22.3589	22.9603	1.03951	1.5471	up
UGDH	UDP-glucose 6-dehydrogenase	O60701	24.6252	24.3778	24.8778	25.6769	25.6531	25.4152	0.541234	2.01687	none
CTNND1	Catenin delta-1	O60716	24.3669	24.1282	24.5099	24.4306	24.3943	24.0596	-0.452618	1.5946	none
DPM1	Dolichol-phosphate mannosyltransferase subunit 1	O60762	24.9005	25.1297	25.4183	24.8719	25.429	25.1713	-0.406496	0.878869	none
USO1	General vesicular transport factor p115	O60763				21.6215	21.8192	21.6396	1.17408	1.08116	none
EIF5B	Eukaryotic translation initiation factor 5B	O60841	21.9735	21.2877		21.601	21.7229	21.5017	-0.321736	0.525572	none
DNAJB6	DnaJ homolog subfamily B member 6;DnaJ homolog subfamily B member 3;DnaJ homolog subfamily B member 8;DnaJ homolog subfamily B member 2	O75190	22.7323		22.838	23.0707		22.7422	-0.0342851	0.00993188	none
NDUFS2	NADH dehydrogenase [ubiquinone] iron-sulfur protein 2, mitochondrial	O75306	23.3957	23.0906	23.894	23.8134	23.4288	23.3923	-0.327821	0.839531	none
FLNB	Filamin-B	O75369	26.6491	26.4845	26.9432	27.1533	27.1673	27.1066	0.034643	0.0975667	none
ULK1	Serine/threonine-protein kinase ULK1	O75385	26.3057	25.8995	26.207	26.2207	26.436	26.1691	-0.276213	0.897286	none
CS	Citrate synthase;Citrate synthase, mitochondrial	O75390	22.2075	22.4293	22.4949	22.0364	21.831	21.5904	-0.968259	2.23661	none
GIGYF1	PERQ amino acid-rich with GYF domain-containing protein 1	O75420	24.0931	23.9405	24.5238	24.7813	24.4825	24.1409	-0.130397	0.284809	none
ERLIN1	Erlin-1	O75477	23.2204	23.5034	23.2981	24.4458	24.3172	24.0497	0.518915	1.10643	none
ERAL1	GTPase Era, mitochondrial	O75616	23.1645	22.9614	23.4903	23.3264	23.2995	23.1138	-0.370883	1.4795	none
SLC25A12	Calcium-binding mitochondrial carrier protein Aralar1	O75746	25.079	25.259	25.4752	25.2549	25.3977	25.1359	-0.422061	1.27974	none
ZMPSTE24	CAAX prenyl protease 1 homolog	O75844	23.1842	22.1032	22.6334		22.6238	22.8213	-0.664652	0.708697	none
SCO1	Protein SCO1 homolog, mitochondrial	O75880	23.0514	22.0332	22.247	23.1901	23.1867	22.9811	0.265878	0.350614	none
ATP5L	ATP synthase subunit g, mitochondrial	O75964	22.5912	22.5676	22.8195	22.1728	22.2174	22.7253	-0.699292	1.36036	none
CLPX	ATP-dependent Clp protease ATP-binding subunit clpX-like, mitochondrial	O76031	22.3523	22.0528	22.2196	22.5778	22.4839	21.675	-0.3721	0.648468	none
STC2	Stanniocalcin-2	O76061				26.5651	26.2176	26.2219	6.39205	4.97063	up
SRP72	Signal recognition particle subunit SRP72	O76094	21.8724	20.2293	21.4215	24.0818	24.1422	23.5216	2.33038	2.43008	up
LTN1	E3 ubiquitin-protein ligase listerin	O94822	26.0838	25.7767	26.167	26.0486	26.476	26.0605	-0.22852	0.667057	none
HAUS5	HAUS augmin-like complex subunit 5	O94927	23.4668	23.6405	24.1223	23.4456	23.5516	23.5173	-0.65156	1.68558	none
CLSTN1	Calsyntenin-1;Soluble Alc-alpha;CTF1-alpha	O94985				24.686	24.9384	24.6129	4.14942	3.07734	up
NDUFB4	NADH dehydrogenase [ubiquinone] 1 beta subcomplex subunit 4	O95168	24.7651	24.4146	24.7723	24.8338	24.7057	24.3625	-0.42911	1.32971	none
NDUFA10	NADH dehydrogenase [ubiquinone] 1 alpha subcomplex subunit 10, mitochondrial	O95299	23.5811	21.9293	23.3972	23.3108	23.4363	23.7652	0.122225	0.0952354	none
IPO7	Importin-7	O95373	24.1784	24.1719	24.5353	25.863	26.1433	26.0152	1.29791	3.20592	up
AHSA1	Activator of 90 kDa heat shock protein ATPase homolog 1	O95433		23.8667	24.7747	25.5045	25.7354	25.1213	2.11482	0.772301	none
PSMG1	Proteasome assembly chaperone 1	O95456	19.7783		19.5661	22.6328	23.3336	22.6516	2.60769	2.82054	up
MPC2	Mitochondrial pyruvate carrier 2	O95563	24.8042	24.9317	25.4349	25.1027	25.2709	25.1883	-0.284127	0.771557	none
ACSL3	Long-chain-fatty-acid--CoA ligase 3	O95573	29.4844	29.5167	29.9485	29.6248	29.668	29.5675	-0.447965	1.47654	none
LATS1	Serine/threonine-protein kinase LATS1	O95835	26.9107	26.7305	27.1612	27.2523	27.1309	27.0582	-0.202311	0.771788	none
FADS2	Fatty acid desaturase 2	O95864	23.6132	23.8305	24.0834	23.7175	23.686	23.7714	-0.530165	1.4337	none
ABHD16A	Abhydrolase domain-containing protein 16A	O95870	27.4018	27.0823	27.3048	27.247	27.3824	27.0027	-0.467036	1.47654	none
NDUFB10	NADH dehydrogenase [ubiquinone] 1 beta subcomplex subunit 10	O96000	25.0132	24.9447	25.0662	24.9595	25.0988	24.9229	-0.427364	1.40368	none
PEX11B	Peroxisomal membrane protein 11B	O96011	28.9995	28.8871	29.0981	29.0923	29.171	28.9584	-0.337776	1.29008	none
LDHA	L-lactate dehydrogenase A chain	P00338	26.1735	25.9269	26.5024	26.4744	26.7083	26.377	-0.0960613	0.28977	none
ALDH1A1	Retinal dehydrogenase 1	P00352	22.1824	23.2679	23.7276	24.6647	24.383	24.4501	1.02558	1.17208	none
GLUD1	Glutamate dehydrogenase 1, mitochondrial;Glutamate dehydrogenase 2, mitochondrial	P00367	25.2647	24.7967	25.0801	24.741	24.8021	24.518	-0.772683	2.13014	none
HPRT1	Hypoxanthine-guanine phosphoribosyltransferase	P00492	20.9106		21.2813	22.2963	22.0743	21.9607	0.935974	1.78546	none
GOT2	Aspartate aminotransferase, mitochondrial	P00505	24.4392	23.7682	24.2502	22.3514	22.7735	22.2809	-2.09537	3.53392	down
EGFR	Epidermal growth factor receptor;Receptor protein-tyrosine kinase	P00533	27.6453	27.3265	27.8895	21.1027		21.9647	-7.02588	3.80879	down
PGK1	Phosphoglycerate kinase 1	P00558	23.2339	23.3818	23.614	23.5922	23.3469	22.9691	-0.518726	1.2747	none
PLAU	Urokinase-type plasminogen activator;Urokinase-type plasminogen activator long chain A;Urokinase-type plasminogen activator short chain A;Urokinase-type plasminogen activator chain B	P00749	23.5456	24.4053	24.1603	20.9036		19.7249	-3.93216	3.30223	down
TIMP1	Metalloproteinase inhibitor 1	P01033	19.1389	18.1148	19.2918	32.1107	31.7297	31.8241	12.6255	5.97344	up
CST3	Cystatin-C	P01034				25.6373	25.6237	25.4997	5.46764	4.83183	up
LDLR	Low-density lipoprotein receptor	P01130	23.8676	23.1546	23.4904	20.1786	19.9569	20.7001	-3.63592	3.70621	down
COL1A1	Collagen alpha-1(I) chain	P02452	20.4702	19.5619	21.685	31.3443	31.959	30.8813	10.4054	4.84821	up
FN1	Fibronectin;Anastellin;Ugl-Y1;Ugl-Y2;Ugl-Y3	P02751				29.2229	29.3416	29.2784	8.29891	5.47746	up
MT-ATP8	ATP synthase protein 8	P03928	26.3728	25.8621	26.3064	26.176	27.3305	26.4935	0.071383	0.0738876	none
RAF1	RAF proto-oncogene serine/threonine-protein kinase	P04049	24.0593	23.6682	24.1005	23.7758	24.3162	23.978	-0.331933	0.84523	none
ALDOA	Fructose-bisphosphate aldolase;Fructose-bisphosphate aldolase A	P04075	24.383	25.188	24.5306	24.5898	24.8406	24.8742	-0.344983	0.402481	none
ANXA1	Annexin A1;Annexin	P04083	26.6996	26.5646	26.8749	26.2224	26.0532	26.4875	-0.873719	1.97547	none
NR3C1	Glucocorticoid receptor	P04150		21.3439	21.6086	21.8538	21.5582		-0.454785	0.295051	none
PRNP	Major prion protein	P04156	25.4752	24.8392	24.9098	24.828	23.6137	24.1123	-1.30107	1.51767	down
TK1	Thymidine kinase, cytosolic;Thymidine kinase	P04183	24.1548	23.9222	24.9207	23.6177	24.5328	23.9907	-0.700085	1.09454	none
TUBB4A	Tubulin beta-4A chain	P04350	26.6771	26.2217	27.3461	27.1544	27.0322	27.1506	-0.052521	0.0764177	none
GAPDH	Glyceraldehyde-3-phosphate dehydrogenase	P04406	26.8358	26.6016	27.334	26.5394	26.2937	26.79	-0.798889	1.62776	none
HSPB1	Heat shock protein beta-1	P04792	24.9155	24.6986	24.9826	25.161	25.0685	25.1177	-0.163011	0.529387	none
RPN2	Dolichyl-diphosphooligosaccharide--protein glycosyltransferase subunit 2	P04844	24.6367	24.6124	24.9987	24.799	24.8097	24.547	-0.44402	1.5946	none
ATP1A1	Sodium/potassium-transporting ATPase subunit alpha-1	P05023	24.0135	24.0168	24.2849	23.8302	23.8352	23.9624	-0.641901	1.86142	none
APP	Amyloid beta A4 protein;N-APP;Soluble APP-alpha;Soluble APP-beta;C99;Beta-amyloid protein 42;Beta-amyloid protein 40;C83;P3(42);P3(40);C80;Gamma-secretase C-terminal fragment 59;Gamma-secretase C-terminal fragment 57;Gamma-secretase C-terminal fragment 50;C31	P05067	21.6894	22.2329		23.792	23.6826	23.4134	1.73996	1.39183	up
SERPINE1	Plasminogen activator inhibitor 1	P05121	25.1768	25.2659	25.2092	30.0397	30.2375	30.1969	4.52521	5.17113	up
SLC25A5	ADP/ATP translocase 2;ADP/ATP translocase 2, N-terminally processed	P05141	31.9553	31.9901	32.5928	32.3091	32.0079	32.1646	-0.439685	1.04983	none
SERPING1	Plasma protease C1 inhibitor	P05155				27.3699	27.2687	27.4328	6.90959	5.37376	up
PCCA	Propionyl-CoA carboxylase alpha chain, mitochondrial	P05165	32.5252	32.423	32.859	32.5863	32.6647	32.5592	-0.419784	1.54458	none
PCCB	Propionyl-CoA carboxylase beta chain, mitochondrial	P05166	26.4771	26.1254	26.6398	26.3198	26.491	26.4186	-0.419253	1.48275	none
RPLP0	60S acidic ribosomal protein P0;60S acidic ribosomal protein P0-like	P05388	21.8548	21.0652	22.6836	25.1804	25.16	25.4479	2.98041	3.19979	up
ITGB1	Integrin beta-1	P05556	26.799	26.3495	26.504				-5.79538	4.64393	down
KRT18	Keratin, type I cytoskeletal 18	P05783	28.9107	28.8131	29.1882	28.9399	28.8055	28.7537	-0.554704	1.93854	none
COL5A2	Collagen alpha-2(V) chain	P05997				23.2884	23.3352	23.1534	2.82904	2.58662	up
CDK1	Cyclin-dependent kinase 1	P06493	25.4781	25.2313	25.4382	25.7486	25.644	25.3739	-0.206765	0.627072	none
ATP5B	ATP synthase subunit beta;ATP synthase subunit beta, mitochondrial	P06576	23.3951	23.4585	23.7383	21.5344	21.2639	21.3014	-2.57517	4.42152	down
ENO1	Alpha-enolase;Enolase	P06733	28.3043	28.2257	28.7572	28.3493	28.5104	28.2563	-0.47417	1.59405	none
PYGL	Alpha-1,4 glucan phosphorylase;Glycogen phosphorylase, liver form	P06737		19.9668		23.0634	23.1081	23.1972	2.25884	2.95169	up
GPI	Glucose-6-phosphate isomerase	P06744	24.0586	24.0096	23.6894	23.9673	23.9141	24.1665	-0.31458	0.515961	none
SERPINE2	Glia-derived nexin	P07093				24.4328	24.4842	23.9525	4.6408	3.17107	up
LDHB	L-lactate dehydrogenase B chain;L-lactate dehydrogenase	P07195	21.0335	20.0479		24.1327	23.1772	23.698	3.44068	1.84699	up
P4HB	Protein disulfide-isomerase	P07237	23.1041	22.914	23.2515	22.4103	22.8582	22.7919	-0.814931	1.94182	none
ANXA2	Annexin A2;Annexin;Putative annexin A2-like protein	P07355	28.2374	27.9915	28.5626	28.1552	28.464	28.2793	-0.381352	1.26097	none
TUBB	Tubulin beta chain	P07437	30.3748	30.5237	31.2823	30.9859	30.8751	30.9942	-0.195549	0.328752	none
DCN	Decorin	P07585	18.3158	18.5819		28.4679	28.6623	28.4597	8.83129	3.99952	up
APRT	Adenine phosphoribosyltransferase	P07741				22.9411	22.3988	22.8362	2.3266	2.39623	up
EPRS	Bifunctional glutamate/proline--tRNA ligase;Glutamate--tRNA ligase;Proline--tRNA ligase	P07814	20.8547		19.5059	23.2825	23.0586	22.998	2.71233	2.54252	up
CTSB	Cathepsin B;Cathepsin B light chain;Cathepsin B heavy chain	P07858	23.5752	23.135	23.9517	23.8916	24.1966	23.6773	-0.0449508	0.0857858	none
HSP90AA1	Heat shock protein HSP 90-alpha	P07900	25.2049	24.54	25.2968	26.5711	26.7009	26.7017	1.22944	2.79266	up
LAMB1	Laminin subunit beta-1	P07942				26.6428	26.8009	26.6948	6.99968	4.06479	up
COL1A2	Collagen alpha-2(I) chain	P08123	20.1978	19.2334	20.5294	31.1309	31.7602	28.9135	10.202	3.9552	up
SLC3A2	4F2 cell-surface antigen heavy chain	P08195	26.8916	26.7832	27.1346	25.83	26.0566	25.8596	-1.43597	3.69363	down
PFKM	ATP-dependent 6-phosphofructokinase, muscle type	P08237	22.3079	22.5878	22.728	23.8641	23.4104	23.5878	0.667927	1.45607	none
HSP90AB1	Heat shock protein HSP 90-beta	P08238	28.5681	28.1695	28.7232	29.8107	29.9242	29.9489	0.990078	2.8279	none
ASNS	Asparagine synthetase [glutamine-hydrolyzing]	P08243	23.6129	22.9142	22.8271	24.6859	25.0465	25.0175	1.38751	1.9536	up
MMP2	72 kDa type IV collagenase;PEX	P08253				23.9573	23.9536	23.8103	2.85991	5.0711	up
INHBA	Inhibin beta A chain	P08476				23.1824	23.0688	23.1129	2.43261	3.5937	up
CYC1	Cytochrome c1, heme protein, mitochondrial	P08574	24.3334	24.4373	24.9443	24.4751	24.6042	24.7826	-0.365284	0.874953	none
CFH	Complement factor H	P08603				23.9807	24.5398	23.4973	3.42659	3.79108	up
VIM	Vimentin	P08670	25.9603	25.7966	25.9502	26.7226	26.5909	26.5478	0.304058	1.00593	none
ACAA1	3-ketoacyl-CoA thiolase, peroxisomal	P09110	23.7319	23.2105	23.8448	23.5198	24.0002	23.5486	-0.318638	0.822935	none
GSTP1	Glutathione S-transferase P	P09211				22.5945	22.71	23.1113	1.81643	3.10193	up
SNRPC	U1 small nuclear ribonucleoprotein C	P09234	23.2648	22.3074	23.0442	23.3098	23.5511	22.6299	-0.119264	0.13978	none
LGALS1	Galectin-1	P09382		24.175	23.933	24.9112	25.0193	24.3786	1.48734	0.615759	none
SPARC	SPARC	P09486				28.6813	28.4729	28.7081	7.78827	5.9981	up
CNP	2,3-cyclic-nucleotide 3-phosphodiesterase	P09543	22.2423	22.1813	22.2632	22.7013	21.8527	22.6248	-0.246456	0.316028	none
COX6C	Cytochrome c oxidase subunit 6C	P09669	23.9266	22.748	23.3302	23.2816	22.3767	23.4198	-0.719769	0.754027	none
C1S	Complement C1s subcomponent;Complement C1s subcomponent heavy chain;Complement C1s subcomponent light chain	P09871	23.2522	21.9691	23.3881	24.2666	24.4943	24.4527	1.12147	1.55269	up
CHTF8	Chromosome transmission fidelity protein 8 homolog isoform 2	P0CG12	25.4827	25.8087	26.1276	25.9289	25.869	25.8023	-0.354403	0.883751	none
UBC	Polyubiquitin-C;Ubiquitin;Ubiquitin-60S ribosomal protein L40;Ubiquitin;60S ribosomal protein L40;Ubiquitin-40S ribosomal protein S27a;Ubiquitin;40S ribosomal protein S27a;Polyubiquitin-B;Ubiquitin	P0CG48	25.9073	25.9353	26.4611	26.8154	26.2212	26.6732	0.0534522	0.0752637	none
HLA-C	HLA class I histocompatibility antigen, Cw-7 alpha chain	P10321	23.1425	22.8896	23.8704		21.5026	21.7544	-2.6444	2.06362	down
ARAF	Serine/threonine-protein kinase A-Raf	P10398	25.916	25.6752	25.7909	25.6205	25.6917	25.5724	-0.579234	1.73537	none
TXN	Thioredoxin	P10599	24.8516	24.5182	25.3327	25.3147	25.33	24.9928	-0.102429	0.249728	none
TFPI	Tissue factor pathway inhibitor	P10646			20.3313	23.8658	24.513	24.2753	3.60469	3.97007	up
HSPD1	60 kDa heat shock protein, mitochondrial	P10809	28.0279	28.1013	28.2883	27.4142	27.2474	27.2795	-1.24135	3.08181	down
CLU	Clusterin;Clusterin beta chain;Clusterin alpha chain	P10909	24.2974	23.7137	24.2651	25.7105	26.1676	25.7138	1.35857	2.87304	up
HSPA5	78 kDa glucose-regulated protein	P11021	25.9046	25.9103	26.3095	24.6667	24.8043	24.7118	-1.72812	3.87582	down
LAMC1	Laminin subunit gamma-1	P11047				26.7867	26.7432	26.5436	6.70539	3.74252	up
HSPA8	Heat shock cognate 71 kDa protein	P11142	26.3446	26.1663	26.475	25.8422	25.8103	25.8169	-0.919854	2.8738	none
SLC2A1	Solute carrier family 2, facilitated glucose transporter member 1	P11166	23.0885	22.7435	22.9035	23.1546	23.3171	22.8619	-0.211237	0.523511	none
UMPS	Uridine 5-monophosphate synthase;Orotate phosphoribosyltransferase;Orotidine 5-phosphate decarboxylase	P11172	24.0882	23.7858	24.0439	24.925	24.9724	24.7203	0.487614	1.6286	none
PDHB	Pyruvate dehydrogenase E1 component subunit beta, mitochondrial	P11177	22.454	22.4003	22.5216	22.4876	22.5362	22.5	-0.361533	1.13216	none
PYGB	Glycogen phosphorylase, brain form	P11216	25.1125	25.2147	25.5142	30.2241	30.3333	30.2821	4.58293	5.45954	up
ACADM	Medium-chain specific acyl-CoA dehydrogenase, mitochondrial	P11310	23.2352	23.1112	23.1373	23.1589	23.5007	21.8679	-0.728455	0.789359	none
G6PD	Glucose-6-phosphate 1-dehydrogenase	P11413	24.1458	24.2165	24.4693	24.757	24.6367	24.6337	-0.0144305	0.0317188	none
PC	Pyruvate carboxylase, mitochondrial	P11498	34.7624	34.7582	35.1733	34.9649	34.9319	34.8787	-0.395675	1.31236	none
MTHFD1	C-1-tetrahydrofolate synthase, cytoplasmic;Methylenetetrahydrofolate dehydrogenase;Methenyltetrahydrofolate cyclohydrolase;Formyltetrahydrofolate synthetase;C-1-tetrahydrofolate synthase, cytoplasmic, N-terminally processed	P11586	27.3955	27.4409	27.7652	28.6229	28.5354	28.7101	0.672317	1.88141	none
PCNA	Proliferating cell nuclear antigen	P12004	23.41	23.072	23.912	23.9424	23.7512	23.4668	-0.15715	0.364068	none
COL6A1	Collagen alpha-1(VI) chain	P12109				30.2173	30.2768	29.9695	10.2056	4.53774	up
COL6A2	Collagen alpha-2(VI) chain	P12110				25.7955	25.4889	25.8559	5.7909	3.57525	up
COL6A3	Collagen alpha-3(VI) chain	P12111	20.5771	22.0684		26.9605	27.4147	27.2978	5.91868	3.18886	up
SLC25A4	ADP/ATP translocase 1	P12235	25.7633	25.9414	26.2208	26.0742	26.1192	26.0772	-0.299759	0.895194	none
SLC25A6	ADP/ATP translocase 3;ADP/ATP translocase 3, N-terminally processed	P12236	33.6559	33.4848	34.0185	33.7859	33.613	33.73	-0.431898	1.36036	none
XRCC6	X-ray repair cross-complementing protein 6	P12956		20.6714	19.1271	24.1184	23.5443	23.1162	3.14221	2.23907	up
XRCC5	X-ray repair cross-complementing protein 5	P13010		20.9613	20.6081	24.4539	24.4294	25.028	3.76094	3.20592	up
ALAS1	5-aminolevulinate synthase, nonspecific, mitochondrial	P13196	23.7681	23.52	23.9901	23.0849	23.364	23.4028	-0.888121	2.30768	none
RNH1	Ribonuclease inhibitor	P13489	21.9502	21.0765	22.6678	24.2663	25.3824	25.4869	2.73183	2.39623	up
VCAN	Versican core protein	P13611		19.8426		25.2872	25.9033	25.4304	5.27715	5.17113	up
EEF2	Elongation factor 2	P13639	27.5327	27.4921	27.7618	29.7685	30.1577	30.1707	2.0194	3.67941	up
PDIA4	Protein disulfide-isomerase A4	P13667	23.7378	23.4689	23.9582		19.2652	19.8737	-4.11569	3.31638	down
PLS3	Plastin-3	P13797	21.0519	19.2294	19.4252	23.3964	23.3922	23.2013	3.02055	2.37432	up
MTHFD2	Bifunctional methylenetetrahydrofolate dehydrogenase/cyclohydrolase, mitochondrial;NAD-dependent methylenetetrahydrofolate dehydrogenase;Methenyltetrahydrofolate cyclohydrolase	P13995	21.9445	21.8047	22.0728	22.4758	22.0679	21.2093	-0.432265	0.615759	none
PKM	Pyruvate kinase PKM;Pyruvate kinase	P14618	27.3921	27.2262	27.5574	30.3751	30.5224	30.7474	2.73897	4.34053	up
HSP90B1	Endoplasmin	P14625	24.1661	24.2964	24.7068	23.5621	23.6346	23.7288	-1.16134	2.7222	down
DARS	Aspartate--tRNA ligase, cytoplasmic	P14868				23.8793	23.8974	24.0909	4.46525	3.93347	up
EZR	Ezrin	P15311	24.5659	24.6867	25.4555	22.2242	23.955	23.248	-2.17541	1.94784	down
NQO1	NAD(P)H dehydrogenase [quinone] 1	P15559	21.1628	20.8735		22.037	22.4065	22.3805	1.2827	1.13709	none
RPS2	40S ribosomal protein S2	P15880	26.2793	26.0976	26.6077	26.9545	26.9348	26.4071	0.0225759	0.0423315	none
DSP	Desmoplakin	P15924	25.366	25.3118	26.0867	26.0895	26.4538	25.7448	0.0927367	0.14354	none
CD44	CD44 antigen	P16070	27.9377	29.2918	29.1692	25.5336	24.6942	24.1694	-4.41554	3.07734	down
ITGB4	Integrin beta-4	P16144	23.8158	23.5759	24.0111				-3.29311	5.17113	down
HIST1H1B	Histone H1.5	P16401		21.6307	21.9032	23.1088	22.7051	22.9222	1.48628	1.025	none
HIST1H1C	Histone H1.2;Histone H1.4;Histone H1.3;Histone H1.1	P16403	24.57	24.7184	24.7803	25.867	25.9121	25.5088	0.659877	1.72388	none
ATP2A2	Sarcoplasmic/endoplasmic reticulum calcium ATPase 2	P16615	26.4588	26.1317	26.6783	26.5995	26.6424	26.4061	-0.288531	1.14045	none
HMGA1	High mobility group protein HMG-I/HMG-Y	P17096	26.4496	26.4703	26.4009	24.9446	24.8951	24.8028	-1.97265	3.71177	down
CAPN2	Calpain-2 catalytic subunit	P17655	18.3843			25.185	25.2806	25.2939	5.73535	3.74252	up
CTPS1	CTP synthase 1;CTP synthase	P17812	24.4194	24.6147	24.7558	25.2174	25.5895	25.2547	0.343628	0.898038	none
DDX5	Probable ATP-dependent RNA helicase DDX5;Probable ATP-dependent RNA helicase DDX17	P17844	21.4012	21.1936	21.771	22.322	22.2775	22.1891	0.396648	1.53934	none
PFKL	ATP-dependent 6-phosphofructokinase, liver type	P17858			19.9233	25.8263	25.4852	25.8005	5.49583	4.94099	up
TCP1	T-complex protein 1 subunit alpha	P17987	22.1806	23.151	24.3861	27.2425	27.5079	27.6034	3.79392	2.80419	up
RPL35A	60S ribosomal protein L35a	P18077	22.0772	21.7066		22.4742	22.3317	22.4235	0.366089	0.414883	none
ARF4	ADP-ribosylation factor 4	P18085	25.1943	25.3904	25.748	25.6425	25.7275	25.3122	-0.297749	0.792502	none
VCL	Vinculin	P18206	21.7347	20.4156	20.6802	26.0735	25.0941	26.087	4.39813	3.20592	up
RPL17	60S ribosomal protein L17	P18621	24.424	23.9191	24.3932	25.2476	24.9086	25.0008	0.394227	1.09483	none
NCL	Nucleolin	P19338	24.0181	23.3772	24.0086	23.5637	23.7912	23.2405	-0.681378	1.67388	none
ATP2B1	Plasma membrane calcium-transporting ATPase 1;Calcium-transporting ATPase	P20020	23.4037	22.6427	22.5599	23.2912	23.7814	23.5554	0.263786	0.318801	none
ANXA7	Annexin A7	P20073	22.5708	22.9095	20.2425	25.6655	25.3292	25.3291	3.12823	1.62337	up
PSMB1	Proteasome subunit beta type-1	P20618	23.9419	22.2818	23.2152	23.1676	23.7766	22.6783	-0.349259	0.30024	none
COL5A1	Collagen alpha-1(V) chain	P20908				26.551	26.6126	26.8204	5.95717	4.50187	up
CSRP1	Cysteine and glycine-rich protein 1	P21291	25.9924	25.3217	25.5344	26.2583	26.2562	25.902	0.10988	0.18032	none
FLNA	Filamin-A	P21333	25.3602	25.1503	25.4824	26.6034	26.3598	26.3649	0.697802	2.18994	none
NT5E	5-nucleotidase	P21589	23.2095	22.958	23.27				-3.17177	3.6896	down
VDAC1	Voltage-dependent anion-selective channel protein 1	P21796	20.9971	21.5025	22.5063		20.7976		-1.43934	1.70341	down
SDHB	Succinate dehydrogenase [ubiquinone] iron-sulfur subunit, mitochondrial	P21912	24.6762	24.4001	24.7575	24.3598	24.8812	24.6752	-0.385838	0.993306	none
PCMT1	Protein-L-isoaspartate O-methyltransferase;Protein-L-isoaspartate(D-aspartate) O-methyltransferase	P22061	28.4956	28.5359	28.9066	28.6827	28.6031	28.6226	-0.426995	1.40101	none
GART	Trifunctional purine biosynthetic protein adenosine-3;Phosphoribosylamine--glycine ligase;Phosphoribosylformylglycinamidine cyclo-ligase;Phosphoribosylglycinamide formyltransferase	P22102	24.7624	24.6031	25.1025	26.2134	26.456	26.5658	1.17426	2.77291	up
PAICS	Multifunctional protein ADE2;Phosphoribosylaminoimidazole-succinocarboxamide synthase;Phosphoribosylaminoimidazole carboxylase	P22234	19.126		19.7089	22.9627	22.0121	23.5129	2.57315	1.73935	up
UBA1	Ubiquitin-like modifier-activating enzyme 1	P22314	23.1395	23.4927	23.0661	28.7429	27.8789	28.888	4.85722	3.77741	up
UQCRC2	Cytochrome b-c1 complex subunit 2, mitochondrial	P22695	28.0372	27.812	28.1554	27.9179	27.8597	27.7624	-0.570773	2.11547	none
FECH	Ferrochelatase, mitochondrial	P22830	26.6607	26.6183	27.036	26.9168	26.6835	26.8788	-0.360762	1.08452	none
FBLN1	Fibulin-1	P23142			20.5088	25.4797	25.9401	25.7836	5.36426	5.17113	up
ITGA6	Integrin alpha-6;Integrin alpha-6 heavy chain;Integrin alpha-6 light chain;Processed integrin alpha-6	P23229	22.7205	22.0664	22.4088				-1.37292	2.39706	down
PPIB	Peptidyl-prolyl cis-trans isomerase B	P23284	23.9989	23.9776	23.887	23.6934	23.5215	23.3735	-0.836267	1.95005	none
WARS	Tryptophan--tRNA ligase, cytoplasmic;T1-TrpRS;T2-TrpRS	P23381				21.7242	21.5787	22.1952	1.25747	2.22276	up
RPS3	40S ribosomal protein S3	P23396	26.414	26.3448	26.7304	28.0744	27.9645	28.0833	1.12853	3.05179	up
CFL1	Cofilin-1	P23528	27.0656	26.2028	26.8984	26.9106	26.9841	26.6471	-0.289636	0.635698	none
DTYMK	Thymidylate kinase	P23919	23.5268	23.8518	24.2287	24.1443	23.7983	23.8835	-0.340112	0.732719	none
IGFBP6	Insulin-like growth factor-binding protein 6	P24592		19.3032		29.2549	28.2204	28.1435	8.40387	5.17113	up
ACAT1	Acetyl-CoA acetyltransferase, mitochondrial	P24752	28.8523	28.7267	29.1992	28.9032	28.9567	28.7529	-0.472426	1.74246	none
RPS12	40S ribosomal protein S12	P25398	23.662	22.6463	22.7144	23.4837	23.6811	22.8728	-0.0709485	0.0624677	none
ATP5A1	ATP synthase subunit alpha, mitochondrial	P25705	27.4942	27.4779	27.8057	27.4987	27.4053	27.511	-0.536957	1.70029	none
ITGA3	Integrin alpha-3;Integrin alpha-3 heavy chain;Integrin alpha-3 light chain	P26006	23.9457	24.441	24.4203	24.1976	24.3435	23.8494	-0.551425	1.11303	none
PTX3	Pentraxin-related protein PTX3	P26022				28.4245	28.6879	28.8279	9.07994	5.17113	up
RPL13	60S ribosomal protein L13	P26373	24.1525	23.9686	24.2196	24.8004	24.5471	24.9763	0.248157	0.546866	none
EEF1G	Elongation factor 1-gamma	P26641	23.316	23.7179	23.6375	26.1271	26.2814	26.1993	2.23215	3.56055	up
YWHAQ	14-3-3 protein theta	P27348	24.7529	24.4145	25.2249	25.531	25.8649	25.5324	0.430803	1.21419	none
RPL10	60S ribosomal protein L10	P27635	26.6298	26.1098	26.6606	26.8154	26.8612	26.6657	-0.100669	0.292246	none
CAD	CAD protein;Glutamine-dependent carbamoyl-phosphate synthase;Aspartate carbamoyltransferase;Dihydroorotase	P27708	22.2065	20.823	19.6981	24.7449	24.9776	24.6236	3.46691	2.07656	up
NDUFS1	NADH-ubiquinone oxidoreductase 75 kDa subunit, mitochondrial	P28331	21.1477	20.9777	21.2632	21.0146	21.0004	21.1235	-0.493168	1.51767	none
POLD1	DNA polymerase;DNA polymerase delta catalytic subunit	P28340	21.0958	20.6268	21.1769		21.461		-0.322374	0.714924	none
MAPK1	Mitogen-activated protein kinase 1	P28482			20.0261	20.2519	23.0192	21.9332	1.93301	1.17322	none
EPHA2	Ephrin type-A receptor 2	P29317	24.5607	24.752	24.8928	19.1918			-5.06218	3.63627	down
TKT	Transketolase	P29401		21.6186	22.0103	22.9736	22.7286	21.8037	1.02414	0.636144	none
PML	Protein PML	P29590	24.2577	24.3414	24.6821	24.4092	24.5437	24.6253	-0.31454	0.890926	none
PRDX6	Peroxiredoxin-6	P30041	23.4935	23.0395	23.0973	26.2819	26.7773	27.0484	3.07942	3.47861	up
PRDX5	Peroxiredoxin-5, mitochondrial	P30044	23.4624	23.4929	23.6815	24.056	23.8637	23.7492	-0.0678979	0.16106	none
RPL12	60S ribosomal protein L12	P30050	23.1212	23.2083	23.5989	24.018	23.8933	24.0352	0.259933	0.740363	none
PDIA3	Protein disulfide-isomerase A3	P30101	24.5301	24.199	24.7411	23.481	24.1678	23.8374	-1.07461	2.18994	down
PPP2R1A	Serine/threonine-protein phosphatase 2A 65 kDa regulatory subunit A alpha isoform	P30153				24.3907	24.5372	24.3586	4.37769	5.41263	up
CDC25B	M-phase inducer phosphatase 2	P30305	21.5385	21.0246	21.7203	21.8864	21.442	20.9336	-0.416693	0.772802	none
ALDH1B1	Aldehyde dehydrogenase X, mitochondrial	P30837	22.8124	22.5753	22.5967	22.8674	23.0743	22.7695	-0.168209	0.375023	none
MAT2A	S-adenosylmethionine synthase isoform type-2	P31153	22.8693	23.0153	23.1557	23.3176	23.5808	23.5865	0.0693386	0.128918	none
DNAJA1	DnaJ homolog subfamily A member 1	P31689	24.4354	23.9252	24.4959	23.8574	23.5828	24.1438	-0.837046	1.63283	none
HNRNPH1	Heterogeneous nuclear ribonucleoprotein H;Heterogeneous nuclear ribonucleoprotein H, N-terminally processed;Heterogeneous nuclear ribonucleoprotein H2	P31943	24.346	24.387	24.6511	24.6356	24.6897	24.1776	-0.373126	1.07514	none
PRDX2	Peroxiredoxin-2	P32119		19.1324		22.8039	22.8196	21.7254	2.16972	1.97949	up
PYCR1	Pyrroline-5-carboxylate reductase;Pyrroline-5-carboxylate reductase 1, mitochondrial;Pyrroline-5-carboxylate reductase 2	P32322	22.3599	21.7572	22.1886	22.1959	22.4332	22.1358	-0.2573	0.667813	none
RPL9	60S ribosomal protein L9	P32969	21.4621	21.2149	21.7552	21.8503	22.9619	22.4941	0.546369	0.816782	none
ABCC1	Multidrug resistance-associated protein 1	P33527	26.9622	26.9484	27.1673	27.0922	27.1896	26.97	-0.357179	1.30767	none
ABCD1	ATP-binding cassette sub-family D member 1	P33897	23.2436	23.1228	23.2807	23.3817	23.1234	22.7977	-0.525611	1.37998	none
KDELR2	ER lumen protein-retaining receptor 2	P33947	24.6895	24.686	25.2555	24.2235	24.3992	24.543	-0.902667	2.09643	none
TTK	Dual specificity protein kinase TTK	P33981	24.6055	24.2654	25.0133	24.6734	24.7259	24.3539	-0.457172	1.43809	none
MCM5	DNA replication licensing factor MCM5;DNA helicase	P33992	21.8333	23.0711		23.0048	22.3184	23.0978	0.754019	0.316028	none
MCM7	DNA replication licensing factor MCM7	P33993	19.7015	20.6579	21.0347	23.7219	24.4718	23.9684	3.1763	3.03943	up
SHMT2	Serine hydroxymethyltransferase, mitochondrial;Serine hydroxymethyltransferase	P34897	24.7903	24.6203	24.9671	24.8305	24.9764	24.7515	-0.353028	1.39901	none
GPC1	Glypican-1;Secreted glypican-1	P35052				24.5423	24.2634	24.2906	3.71288	3.69561	up
RFC4	Replication factor C subunit 4	P35249	23.521	23.3949	23.5128	23.8075	23.7725	23.5595	-0.174492	0.515961	none
RPL22	60S ribosomal protein L22	P35268	22.2476		22.6184	23.2347	23.7878	23.6624	1.65585	1.02507	none
SPR	Sepiapterin reductase	P35270				22.5313	22.7054	22.6659	1.91896	2.70395	up
THBS2	Thrombospondin-2	P35442				24.1719	24.2292	24.1589	3.81784	4.17881	up
CBS	Cystathionine beta-synthase	P35520	20.9467		21.3719	22.1563	22.7748	22.3647	1.40441	1.51735	up
FBN1	Fibrillin-1	P35555				27.7432	27.7612	27.6512	7.39213	5.41263	up
AGL	Glycogen debranching enzyme;4-alpha-glucanotransferase;Amylo-alpha-1,6-glucosidase	P35573	19.3489			23.7895	24.0359	23.4837	3.30468	3.41797	up
MYH9	Myosin-9	P35579	20.3421	18.5229	19.3378	27.6328	28.1827	28.4873	8.28824	4.35586	up
BSG	Basigin	P35613	26.7915	26.8908	26.5601	22.1179	22.5005	20.2844	-5.52294	3.29192	down
PSMC2	26S protease regulatory subunit 7	P35998			19.4885	21.9052	22.0417	22.877	1.91245	1.83198	up
MAP2K2	Dual specificity mitogen-activated protein kinase kinase 2	P36507	20.2984			23.7109	23.2921	24.5086	3.44772	2.86609	up
ATP5C1	ATP synthase subunit gamma, mitochondrial	P36542	23.6801	22.7638	23.5336	23.0711	23.2905	23.3588	-0.497742	0.980612	none
RPL4	60S ribosomal protein L4	P36578	27.3925	27.3127	27.4994	28.5593	28.205	28.4077	0.573461	1.54809	none
SERPINF1	Pigment epithelium-derived factor	P36955				22.3805	22.2504	22.4727	2.62172	4.48131	up
FDFT1	Squalene synthase	P37268	24.1592	23.3811	23.9574	23.7624	24.4548	23.975	-0.180868	0.281413	none
HSPA9	Stress-70 protein, mitochondrial	P38646	26.5513	26.5427	26.7883	26.0934	26.2264	26.0303	-0.925437	2.82426	none
RPS19	40S ribosomal protein S19	P39019	24.0792	23.6741	24.342	23.9637	24.5953	24.2277	-0.18293	0.365109	none
RPL3	60S ribosomal protein L3	P39023	22.8766	23.3736	23.4952	24.2216	23.137	24.0461	0.140672	0.124353	none
FEN1	Flap endonuclease 1	P39748	21.1524	19.7685	21.1158	22.7306	22.7701	22.5744	1.60198	2.09978	up
CCT6A	T-complex protein 1 subunit zeta	P40227	24.4287	24.5557	24.7552	26.821	26.9604	26.7876	1.86225	3.87582	up
STAT3	Signal transducer and activator of transcription 3;Signal transducer and activator of transcription	P40763	24.8912	25.281	25.4155	26.0179	26.1223	26.412	0.573333	1.11511	none
MDH2	Malate dehydrogenase, mitochondrial;Malate dehydrogenase	P40926	26.0771	25.9184	26.4575	23.9928	23.6205	24.3412	-2.58051	3.44369	down
RFC3	Replication factor C subunit 3	P40938	26.3849	26.5401	26.8339	26.3952	26.3941	26.4963	-0.573115	1.57618	none
HADHA	Trifunctional enzyme subunit alpha, mitochondrial;Long-chain enoyl-CoA hydratase;Long chain 3-hydroxyacyl-CoA dehydrogenase	P40939	25.7634	25.5406	25.887	25.4694	25.7649	25.5353	-0.554573	1.84208	none
PTGDS	Prostaglandin-H2 D-isomerase	P41222				28.2638	28.633	28.1249	8.32618	5.37376	up
IARS	Isoleucine--tRNA ligase, cytoplasmic	P41252			19.3314	23.6947	22.7595	23.5891	3.03299	2.54562	up
MTOR	Serine/threonine-protein kinase mTOR	P42345	25.1918	24.8294	25.1738	25.1871	25.4561	24.968	-0.274356	0.831092	none
RPS27	40S ribosomal protein S27	P42677	30.3991	30.2104	30.5207	30.2184	30.2624	30.1955	-0.569471	2.11547	none
LRPPRC	Leucine-rich PPR motif-containing protein, mitochondrial	P42704	23.017	22.7134	23.2082	23.3066	23.499	22.8681	-0.166435	0.418137	none
ACAA2	3-ketoacyl-CoA thiolase, mitochondrial	P42765	22.5327	22.4178	22.6821	22.4353		22.17	-1.38472	0.941075	none
RPL35	60S ribosomal protein L35	P42766	25.8778	25.898	26.0862	26.5429	26.4077	26.0087	-0.0481754	0.0948087	none
GPD2	Glycerol-3-phosphate dehydrogenase, mitochondrial	P43304	23.3974	23.3898	23.8787	23.8276	23.7668	23.3359	-0.324158	0.950417	none
NAMPT	Nicotinamide phosphoribosyltransferase	P43490	24.187	24.2766	24.4392	25.2579	25.87	25.179	0.72144	1.53089	none
VDAC2	Voltage-dependent anion-selective channel protein 2	P45880	23.0293	22.7715	23.3693	23.0824	22.7703	23.0381	-0.505201	1.40948	none
USP5	Ubiquitin carboxyl-terminal hydrolase 5	P45974			22.7352	22.879	22.6056	23.1137	1.53208	0.959507	none
RANGAP1	Ran GTPase-activating protein 1	P46060				22.5575	22.0263	22.9281	1.9339	2.30088	up
NSF	Vesicle-fusing ATPase	P46459				22.2699		21.9494	0.252964	0.0857064	none
MAP2K3	Dual specificity mitogen-activated protein kinase kinase 3	P46734	24.9119	24.584	25.3458	25.2986	25.6281	25.0605	-0.0322903	0.0600845	none
RPL27A	60S ribosomal protein L27a	P46776	26.5012	26.1678	26.4756	26.7567	26.8967	26.9309	0.0651475	0.153261	none
RPL5	60S ribosomal protein L5	P46777	22.2422	22.7459	22.2591	22.698	22.6291	22.4832	-0.222328	0.316028	none
RPL21	60S ribosomal protein L21	P46778	24.6512	25.28	25.7222	26.5137	25.9103	26.1308	0.551939	0.789942	none
RPL28	60S ribosomal protein L28	P46779	24.6461	24.8911	24.5643	25.5435	24.8367	24.4398	-0.171732	0.176903	none
RPS9	40S ribosomal protein S9	P46781	23.5358	23.6421	24.0559	24.7769	24.8228	24.9166	0.680627	1.84308	none
RPS5	40S ribosomal protein S5;40S ribosomal protein S5, N-terminally processed	P46782	26.8301	26.4724	27.2662	27.11	26.9096	27.0646	-0.244177	0.640247	none
RPS10	40S ribosomal protein S10	P46783	25.69	25.1393	25.9033	25.4283	25.5453	25.6725	-0.443488	1.15791	none
IQGAP1	Ras GTPase-activating-like protein IQGAP1	P46940	21.0607	18.9406		25.567	25.4741	25.9012	5.23689	3.40219	up
STT3A	Dolichyl-diphosphooligosaccharide--protein glycosyltransferase subunit STT3A	P46977	23.802	23.5932	23.8512	23.9998	23.8889	23.6504	-0.314177	1.08435	none
CAPZB	F-actin-capping protein subunit beta	P47756	23.036	22.3591	22.9185	23.3248	23.0294	22.8261	-0.121875	0.238282	none
ALDH1A3	Aldehyde dehydrogenase family 1 member A3	P47895	21.7781	21.4793	23.3088	24.2334	23.8324	23.2428	1.16678	1.17756	none
QARS	Glutamine--tRNA ligase	P47897				21.411		21.1515	0.868296	1.32089	none
RPL29	60S ribosomal protein L29	P47914	28.4077	28.3655	28.4482	28.9617	29.2525	28.8422	0.19535	0.537014	none
ATP5O	ATP synthase subunit O, mitochondrial	P48047	24.435	24.702	24.8208	24.3355	24.6835	24.209	-0.656345	1.56454	none
LIMS1	LIM and senescent cell antigen-like-containing domain protein 1	P48059	24.052	23.9813	24.3687	23.8296	24.2543	24.0266	-0.51029	1.47172	none
TFPI2	Tissue factor pathway inhibitor 2	P48307				21.1567	21.0425		0.936072	1.43673	none
ARCN1	Coatomer subunit delta	P48444	20.6636			20.9527	23.2529	23.2294	2.37974	1.33012	up
GCLM	Glutamate--cysteine ligase regulatory subunit	P48507	24.0573	24.3074	24.748	24.5109	24.2795	24.3667	-0.398856	0.968229	none
CCT5	T-complex protein 1 subunit epsilon	P48643	25.9186	25.5658	26.0042	27.3398	27.4052	27.5806	1.19719	2.9281	up
IDH2	Isocitrate dehydrogenase [NADP], mitochondrial	P48735	23.119	23.1776	23.3426	23.075	23.7181	22.988	-0.364428	0.745032	none
CD97	CD97 antigen;CD97 antigen subunit alpha;CD97 antigen subunit beta	P48960	23.3469	22.1175	22.4337				-2.59059	2.64613	down
RPL34	60S ribosomal protein L34	P49207	25.6335	25.4625	26.1195	26.3083	26.4753	26.3514	0.224607	0.718921	none
FASN	Fatty acid synthase;[Acyl-carrier-protein] S-acetyltransferase;[Acyl-carrier-protein] S-malonyltransferase;3-oxoacyl-[acyl-carrier-protein] synthase;3-oxoacyl-[acyl-carrier-protein] reductase;3-hydroxyacyl-[acyl-carrier-protein] dehydratase;Enoyl-[acyl-carrier-protein] reductase;Oleoyl-[acyl-carrier-protein] hydrolase	P49327	26.9425	26.9556	27.342	29.6109	29.5262	29.753	2.13295	3.93347	up
CCT3	T-complex protein 1 subunit gamma	P49368	28.7601	28.6814	29.0641	29.258	29.277	29.284	0.0203167	0.050947	none
TUFM	Elongation factor Tu, mitochondrial	P49411	28.4154	28.4171	28.7925	28.4405	28.4098	28.4651	-0.520238	1.6734	none
PRIM2	DNA primase large subunit	P49643	22.2448	21.7955		22.3756	22.3584	21.6537	0.262227	0.141463	none
ACADVL	Very long-chain specific acyl-CoA dehydrogenase, mitochondrial	P49748	26.1038	25.9251	26.4344	25.7989	26.0463	26.1956	-0.556068	1.44933	none
NUP153	Nuclear pore complex protein Nup153	P49790	27.6771	27.6012	27.7597	27.7021	27.6879	27.3014	-0.530728	1.60442	none
RANBP2	E3 SUMO-protein ligase RanBP2	P49792	22.3841	22.555	22.5685	22.6613	22.4798	22.3561	-0.414083	1.10073	none
NDUFV1	NADH dehydrogenase [ubiquinone] flavoprotein 1, mitochondrial	P49821	22.6161		22.1809	22.3087	22.3917	21.7679	-0.106523	0.0768564	none
GMPS	GMP synthase [glutamine-hydrolyzing]	P49915	22.022	21.211	20.9476	23.2517	24.7667	23.6147	2.07491	1.74536	up
IDH3A	Isocitrate dehydrogenase [NAD] subunit alpha, mitochondrial	P50213		20.7182	20.9965	20.9949	21.5125	20.904	0.113397	0.141463	none
CRIP1	Cysteine-rich protein 1	P50238	27.5301	26.3599	27.8097	27.8313	28.0346	27.9393	0.284809	0.358117	none
PPOX	Protoporphyrinogen oxidase	P50336	23.627	23.2104	24.2748	23.8808	23.511	23.244	-0.571725	1.1298	none
CPT1A	Carnitine O-palmitoyltransferase 1, liver isoform	P50416	26.9308	26.535	26.9927	26.4931	26.7876	26.4034	-0.672983	2.08583	none
SERPINH1	Serpin H1	P50454	24.3676	24.2611	24.8274	24.6719	24.8371	24.4009	-0.262169	0.84523	none
ERF	ETS domain-containing transcription factor ERF	P50548	22.5318		21.465	22.0399	22.7457	21.603	-0.00533425	0.00277433	none
DNM2	Dynamin-2;Dynamin-1	P50570	20.9093		21.4595	22.2647	22.4756	22.5412	1.43461	1.43187	up
RPL14	60S ribosomal protein L14	P50914	25.9835	26.0538	26.2514	26.5544	26.545	26.4659	0.010946	0.0242163	none
CCT8	T-complex protein 1 subunit theta	P50990	21.4054	23.7296	23.0167	27.5213	28.3422	27.7949	4.75351	2.76247	up
CCT4	T-complex protein 1 subunit delta	P50991	27.3312	27.1506	27.4896	28.3217	28.4318	28.6844	0.739003	1.86984	none
FXR1	Fragile X mental retardation syndrome-related protein 1;Fragile X mental retardation syndrome-related protein 2	P51114						21.1967	0.790699	0.534328	none
GALK1	Galactokinase	P51570		20.4749	20.5592	21.8814	21.3433		0.00126443	0.000921085	none
IRAK1	Interleukin-1 receptor-associated kinase 1	P51617	26.7482	26.4722	26.8859	26.9421	26.8104	26.7025	-0.298587	1.14902	none
LUM	Lumican	P51884			20.029	29.2417	28.8829	28.7777	8.05946	4.54041	up
HNRNPM	Heterogeneous nuclear ribonucleoprotein M	P52272	21.3509	21.479	21.5398			21.0425	-0.644172	1.73537	none
KPNA2	Importin subunit alpha-1	P52292		21.0621		23.0306	22.5707	23.3061	1.94701	1.6741	up
AGFG1	Arf-GAP domain and FG repeat-containing protein 1	P52594	23.7628	23.5091	24.0973	23.8066	23.7267	23.47	-0.534416	1.86066	none
MSH6	DNA mismatch repair protein Msh6	P52701				23.3943	23.3828	23.9354	3.08139	2.09643	up
CRIP2	Cysteine-rich protein 2	P52943	28.2353	28.3602	28.4383	28.4615	28.4798	28.4469	-0.298229	0.903174	none
NUP98	Nuclear pore complex protein Nup98-Nup96;Nuclear pore complex protein Nup98;Nuclear pore complex protein Nup96	P52948	23.7991	23.6403	23.8683	24.0447	24.0561	24.0569	-0.128853	0.387014	none
SLC25A1	Tricarboxylate transport protein, mitochondrial	P53007	29.5417	29.5107	29.8384	29.7973	29.5086	29.317	-0.506663	1.45248	none
ACLY	ATP-citrate synthase	P53396	22.0614	21.7872	23.3012	25.5893	25.0546	25.3408	2.53018	2.79676	up
METAP1	Methionine aminopeptidase 1	P53582	22.6805	22.5524	22.4946	22.5046	22.7183	22.5497	-0.395376	0.97176	none
SUCLG1	Succinyl-CoA ligase [ADP/GDP-forming] subunit alpha, mitochondrial	P53597	23.74	23.6278	23.9215	24.2293	24.0639	23.7712	-0.153592	0.444916	none
COPB1	Coatomer subunit beta	P53618	24.2893	24.3122	24.5581	25.7692	25.7695	25.7688	0.969071	2.79402	none
COPA	Coatomer subunit alpha;Xenin;Proxenin	P53621	18.8807			25.5538	25.3781	25.3676	4.95821	2.62506	up
SMTN	Smoothelin	P53814	23.2799	23.9961	24.4684	22.0229	23.1233	23.4855	-1.45271	1.32146	down
SLC16A1	Monocarboxylate transporter 1	P53985	26.2886	25.9782	26.7665	26.3885	26.1877	26.2372	-0.48864	1.40324	none
RARS	Arginine--tRNA ligase, cytoplasmic	P54136		19.6201	22.3046	23.9507	24.4534	24.9454	3.29173	2.11086	up
USP14	Ubiquitin carboxyl-terminal hydrolase;Ubiquitin carboxyl-terminal hydrolase 14	P54578				23.7129	23.8581	24.0488	3.90613	3.97007	up
ATP1B3	Sodium/potassium-transporting ATPase subunit beta-3	P54709	25.6953	25.2861	25.3787			18.8952	-5.6703	3.41888	down
CSE1L	Exportin-2	P55060	24.583	23.8699	25.0274	26.4787	26.873	27.2556	1.95975	2.54252	up
HADHB	Trifunctional enzyme subunit beta, mitochondrial;3-ketoacyl-CoA thiolase	P55084	23.2468	22.3217	22.8177	23.085	23.1243	22.7801	-0.209371	0.352213	none
NPEPPS	Puromycin-sensitive aminopeptidase	P55786	22.1552	21.8778	22.769	21.7974	22.6668	21.6561	-0.639165	1.01388	none
ATP5J2-PTCD1	ATP synthase subunit f, mitochondrial	P56134	27.5694	27.5162	27.5386	27.4376	27.7475	27.6341	-0.350396	0.94492	none
MARS	Methionine--tRNA ligase, cytoplasmic	P56192	22.8612	22.7077	23.4663	24.5005	24.678	24.4549	1.11946	2.84539	up
TMEM33	Transmembrane protein 33	P57088	28.3706	28.4369	28.6564	28.5476	28.4851	28.3229	-0.452565	1.49895	none
TPI1	Triosephosphate isomerase	P60174	25.4013	24.9993	25.0776	23.9288	24.1036	23.4224	-1.75265	2.96902	down
EIF3E	Eukaryotic translation initiation factor 3 subunit E	P60228			19.7837	21.1971	20.3538	20.9678	-0.11959	0.0624677	none
SEC61B	Protein transport protein Sec61 subunit beta	P60468	26.5311	26.7666	26.9456	26.9231	26.7069	26.9922	-0.289146	0.6507	none
ACTB	Actin, cytoplasmic 1;Actin, cytoplasmic 1, N-terminally processed;Actin, cytoplasmic 2;Actin, cytoplasmic 2, N-terminally processed	P60709	30.4312	30.1298	30.541	31.2016	31.1615	31.1222	0.375819	1.47945	none
EIF4A1	Eukaryotic initiation factor 4A-I;Eukaryotic initiation factor 4A-II;Eukaryotic initiation factor 4A-II, N-terminally processed	P60842	25.5203	25.8628	25.7422	27.4823	27.8193	27.7009	1.54418	2.78044	up
RPS20	40S ribosomal protein S20	P60866	24.8532	25.2776	25.2399	25.5796	24.987	24.8183	-0.408085	0.664518	none
PRPS1	Ribose-phosphate pyrophosphokinase 1;Ribose-phosphate pyrophosphokinase 3;Ribose-phosphate pyrophosphokinase 2	P60891	22.0417	22.2118	22.1299	23.181	22.9429	23.3819	0.629795	1.22071	none
DSTN	Destrin	P60981	25.6451	25.172	26.2496	25.2411	25.5516	25.0995	-0.806543	1.67388	none
SRP54	Signal recognition particle 54 kDa protein	P61011	22.7548	22.2869	22.5872	22.369	22.1808	22.5469	-0.588133	1.3236	none
UBE2N	Ubiquitin-conjugating enzyme E2 N	P61088	22.6996	23.169	23.4212	23.729	23.9497	23.7222	0.290865	0.589903	none
ACTR2	Actin-related protein 2	P61160	24.3571	24.3853	24.7392	24.844	24.5466	24.9018	-0.143267	0.301856	none
ABCE1	ATP-binding cassette sub-family E member 1	P61221	23.5575	23.3616	23.197	23.9809	24.008	23.9858	0.2085	0.39006	none
RAP1B	Ras-related protein Rap-1b;Ras-related protein Rap-1A;Ras-related protein Rap-1b-like protein	P61224	22.2621	22.0789	22.164	22.5756	22.696	22.0194	-0.147822	0.280728	none
RPS3A	40S ribosomal protein S3a	P61247	26.0829	26.2037	26.1066	26.5159	26.6935	26.535	0.0362925	0.0648188	none
RPL26	60S ribosomal protein L26	P61254	27.3787	27.2294	27.3767	28.0062	27.12	27.1276	-0.324628	0.482181	none
RPL15	Ribosomal protein L15;60S ribosomal protein L15	P61313	25.0614	24.2103	25.0427	25.054	25.4751	25.0761	0.0166812	0.0234337	none
RPL27	60S ribosomal protein L27	P61353	24.8225	24.8576	25.2154	25.3722	25.1354	24.7703	-0.285795	0.735355	none
HSPE1	10 kDa heat shock protein, mitochondrial	P61604	21.5015	22.4766	23.0451		19.5896		-3.10088	2.35956	down
SEC61A1	Protein transport protein Sec61 subunit alpha isoform 1	P61619	27.3198	26.8826	27.3206	26.9826	27.3287	27.0453	-0.470809	1.4642	none
HNRNPK	Heterogeneous nuclear ribonucleoprotein K	P61978	19.1732	19.4548	22.1349	24.5161	24.3243	24.6567	3.82721	2.17924	up
RPS7	40S ribosomal protein S7	P62081	24.1387	23.4004	24.304	24.2536	24.5783	24.5129	0.0870836	0.142522	none
PSMC1	26S protease regulatory subunit 4	P62191	20.9748			21.948	21.6197		0.81234	1.13709	none
RPS8	40S ribosomal protein S8	P62241	25.7268	25.7242	26.236	26.6375	26.5685	26.5648	0.279421	0.913249	none
RPS15A	40S ribosomal protein S15a	P62244	23.1659	22.5157	23.3247	24.4308	25.0758	24.2062	1.15627	1.99666	up
RPS16	40S ribosomal protein S16	P62249	28.0712	28.3525	28.3905	28.238	28.0193	27.9725	-0.610853	1.49895	none
RPS14	40S ribosomal protein S14	P62263	26.2679	26.2431	26.6217	26.0987	25.9398	25.8827	-0.818498	2.54176	none
RPS23	40S ribosomal protein S23	P62266	25.1033	25.0987	25.8327	26.4381	26.0066	25.8238	0.329912	0.664518	none
RPS18	40S ribosomal protein S18	P62269	28.3569	28.0614	28.6378	27.8795	28.0984	27.8854	-0.814339	2.59865	none
RPS29	40S ribosomal protein S29	P62273	25.2424	26.1577	26.3286	25.8844	25.6374	26.2006	-0.417947	0.47246	none
RPS13	40S ribosomal protein S13	P62277	24.2554	23.8163	24.1212	24.1493	24.1932	23.7723	-0.437723	1.26097	none
RPS11	40S ribosomal protein S11	P62280	24.2672	23.8647	24.2693	24.6469	24.3283	23.8578	-0.267815	0.555842	none
RPL7A	60S ribosomal protein L7a	P62424	26.823	26.7526	27.1286	27.5709	27.472	27.2317	0.108113	0.324329	none
CNBP	Cellular nucleic acid-binding protein	P62633	23.2125	22.6416	23.3897		23.6163	23.0333	-0.864795	0.574641	none
RPS4X	40S ribosomal protein S4, X isoform	P62701	25.1859	25.1864	25.2676	25.5193	25.8414	25.9909	0.156557	0.290595	none
RPL23A	60S ribosomal protein L23a	P62750	27.3811	27.5658	28.0098	28.0161	27.7009	27.9364	-0.184496	0.367733	none
RPS6	40S ribosomal protein S6	P62753	24.075	24.7162	23.5406	24.9252	24.99	24.7656	0.372513	0.343666	none
HIST1H4A	Histone H4	P62805	24.3681	24.4285	24.9198	27.2949	26.8333	26.9226	2.03026	3.55723	up
RAN	GTP-binding nuclear protein Ran	P62826	24.194	23.5902	23.7543	24.735	24.7689	24.5258	0.418886	0.948303	none
RPL23	60S ribosomal protein L23	P62829	28.3161	28.0369	28.4483	28.2957	28.3241	27.9204	-0.503072	1.6741	none
RPS24	40S ribosomal protein S24	P62847	26.2548	26.465	26.8747	26.9413	26.9315	27.0388	0.0231631	0.0395385	none
RPS25	40S ribosomal protein S25	P62851	28.072	28.0613	28.7221	27.4508	27.4573	27.4119	-1.26219	2.90463	down
RPS26	40S ribosomal protein S26;Putative 40S ribosomal protein S26-like 1	P62854	25.6552	25.4404	26.022	26.3126	26.1359	25.7309	-0.0602665	0.124341	none
RPS28	40S ribosomal protein S28	P62857	25.4775	25.3222	26.0738	25.2442	25.5573	25.464	-0.617826	1.56479	none
FAU	40S ribosomal protein S30	P62861	25.7724	26.5506	26.2929	25.181	25.16	25.2843	-1.41112	2.07656	down
RPL31	60S ribosomal protein L31	P62899	25.3161	26.2665	26.5254	25.8674	25.7512	25.838	-0.632983	0.841422	none
RPL32	60S ribosomal protein L32	P62910	26.0373	26.1741	25.0229	27.293	27.2722	26.9529	1.01661	1.07504	none
RPL11	60S ribosomal protein L11	P62913	22.6665	21.7187	22.2461	24.9689	24.7004	23.8225	1.87679	2.24813	up
RPL8	60S ribosomal protein L8	P62917		24.423	24.5039	25.4641	25.0658	24.9336	1.81482	0.580411	none
PPIA	Peptidyl-prolyl cis-trans isomerase A;Peptidyl-prolyl cis-trans isomerase A, N-terminally processed;Peptidyl-prolyl cis-trans isomerase	P62937	27.6644	27.4932	27.8139	27.5237	27.4888	27.3899	-0.605336	2.22501	none
RAC1	Ras-related C3 botulinum toxin substrate 1;Ras-related C3 botulinum toxin substrate 3;Ras-related C3 botulinum toxin substrate 2	P63000	23.5258	23.7691	24.5034	24.1163	23.6764	24.4975	-0.250518	0.291248	none
AP1B1	AP-2 complex subunit beta;AP-1 complex subunit beta-1	P63010				22.8548	23.1017	23.4357	2.903	3.03943	up
SNRPN	Small nuclear ribonucleoprotein-associated protein N;Small nuclear ribonucleoprotein-associated proteins B and B	P63162	22.5799	22.904	23.3236	23.0708	22.832	22.7953	-0.448707	1.04709	none
RPL38	60S ribosomal protein L38	P63173	27.9809	27.6033	28.1886	28.2701	28.4365	27.6008	-0.237649	0.453796	none
EIF5A	Eukaryotic translation initiation factor 5A;Eukaryotic translation initiation factor 5A-1;Eukaryotic translation initiation factor 5A-2;Eukaryotic translation initiation factor 5A-1-like	P63241	23.455	23.5384	23.969	23.8807	24.1383	23.9561	-0.0755182	0.172971	none
GNB2L1	Guanine nucleotide-binding protein subunit beta-2-like 1;Guanine nucleotide-binding protein subunit beta-2-like 1, N-terminally processed	P63244	26.2116	26.2587	26.6521	26.5657	26.574	26.6691	-0.186587	0.527665	none
EEF1A1	Elongation factor 1-alpha 1;Putative elongation factor 1-alpha-like 3;Elongation factor 1-alpha	P68104	35.0437	35.0054	35.3949	35.4315	35.4298	35.2974	-0.184845	0.621461	none
ACTA1	Actin, alpha skeletal muscle;Actin, alpha cardiac muscle 1;Actin, gamma-enteric smooth muscle;Actin, aortic smooth muscle	P68133	25.8373	26.2621	27.2572	26.7205	27.0778	26.774	-0.012313	0.0100683	none
TUBA1B	Tubulin alpha-1B chain;Tubulin alpha-4A chain	P68363	28.3646	28.4525	28.8991	29.003	28.9985	29.2539	0.095206	0.179427	none
TUBB4B	Tubulin beta-4B chain	P68371	32.9247	32.7328	33.148	33.414	33.3606	33.3147	0.00694991	0.0174705	none
EIF4G2	Eukaryotic translation initiation factor 4 gamma 2	P78344	25.7545	25.7819	26.0485	25.7241	26.0017	25.8423	-0.420149	1.33012	none
CCT2	T-complex protein 1 subunit beta	P78371	23.9736	24.3129	24.9133	26.4241	27.0475	27.181	2.06808	2.63436	up
GSTO1	Glutathione S-transferase omega-1	P78417	21.1152	22.4884	21.947	21.8998	22.311	21.5232	-0.349392	0.302823	none
PRKDC	DNA-dependent protein kinase catalytic subunit	P78527	27.4309	27.3919	27.7211	27.8511	27.8583	27.7137	-0.122876	0.415899	none
RPL24	60S ribosomal protein L24	P83731	26.627	26.6006	26.7719	27.0386	27.0985	26.9478	-0.0530749	0.14023	none
ARF1	ADP-ribosylation factor 1;ADP-ribosylation factor 3;ADP-ribosylation factor 5	P84077	20.4909	20.4893	21.1636	22.0743	21.7498	21.7839	0.743912	1.86213	none
RPL19	Ribosomal protein L19;60S ribosomal protein L19	P84098	24.9936	23.4741	24.6558	25.416	25.823	24.3421	0.407019	0.326386	none
SLC25A3	Phosphate carrier protein, mitochondrial	Q00325	32.5066	32.4481	32.8142	32.6003	32.5662	32.501	-0.45431	1.62844	none
HDLBP	Vigilin	Q00341				22.1054	22.476	22.9131	1.54718	1.26412	none
CDK17	Cyclin-dependent kinase 17	Q00537	24.6046	24.5753	24.8648	24.778	24.871	24.4145	-0.406598	1.31473	none
CDC42EP1	Cdc42 effector protein 1	Q00587	23.1322	22.8626	23.4042	22.9986	22.9519	23.4047	-0.42702	0.959507	none
CLTC	Clathrin heavy chain;Clathrin heavy chain 1	Q00610				26.014	26.0747	26.303	6.51129	4.50187	up
HNRNPU	Heterogeneous nuclear ribonucleoprotein U	Q00839		21.6548	22.5835	23.8881	23.7123	23.5843	1.89735	1.38717	up
PFKP	ATP-dependent 6-phosphofructokinase, platelet type	Q01813	26.5331	26.2473	26.5757	27.6239	27.8146	27.5854	0.80749	2.63192	none
NUCB1	Nucleobindin-1	Q02818				26.3138	25.8256	25.926	5.64444	3.07734	up
RPL6	60S ribosomal protein L6	Q02878	27.2425	27.276	27.6026	28.2764	28.2488	28.3331	0.496027	1.56454	none
SLC25A11	Mitochondrial 2-oxoglutarate/malate carrier protein	Q02978	27.6759	27.9634	28.0572	27.8573	27.7706	27.7054	-0.537122	1.41271	none
TAP1	Antigen peptide transporter 1	Q03518	26.1761	25.7581	26.1154	25.6217	26.282	25.7088	-0.559777	1.25452	none
TAP2	Antigen peptide transporter 2	Q03519	26.0346	26.0606	26.2302	26.2125	26.0523	26.028	-0.425057	1.37536	none
EIF4G1	Eukaryotic translation initiation factor 4 gamma 1	Q04637	20.9611	20.9124	20.7641	22.8056	22.4737	22.6189	1.34427	2.48838	up
ICA1	Islet cell autoantigen 1	Q05084	22.783	22.6609	22.8392	22.5387	23.1959	22.9252	-0.285964	0.571407	none
EEF1A2	Elongation factor 1-alpha 2	Q05639			23.7375	25.2226	25.3992	25.6794	3.51761	1.67388	up
PRDX1	Peroxiredoxin-1	Q06830	28.0434	28.2126	28.6194	28.6236	28.4223	28.5447	-0.178809	0.409229	none
RPL18	60S ribosomal protein L18	Q07020	24.9066	25.5005	25.4832	25.5309	25.6421	25.4001	-0.186447	0.309754	none
C1QBP	Complement component 1 Q subcomponent-binding protein, mitochondrial	Q07021	22.4314	22.6159	22.5091	21.8107	22.2996	21.6552	-1.0072	1.91059	down
LGALS3BP	Galectin-3-binding protein	Q08380				26.6316	26.5054	27.1054	5.86317	3.61915	up
MFGE8	Lactadherin;Lactadherin short form;Medin	Q08431	23.1243	22.7399	23.4726	23.6743	23.4833	22.727	-0.228884	0.368909	none
EP300	Histone acetyltransferase p300	Q09472	26.7626	26.71	27.022	26.8364	26.8375	26.813	-0.417794	1.52611	none
AHNAK	Neuroblast differentiation-associated protein AHNAK	Q09666	27.0619	27.0141	27.2011	25.65	25.8866	25.7541	-1.74351	3.79108	down
EFEMP1	EGF-containing fibulin-like extracellular matrix protein 1	Q12805				23.4715	23.0384	23.9158	2.71657	1.84699	up
TROAP	Tastin	Q12815	20.9728	20.895	21.0672	20.8055	21.4083	20.8568	-0.364415	0.82785	none
FSTL1	Follistatin-related protein 1	Q12841				29.2563	29.1797	28.8677	8.83408	5.47746	up
ILF2	Interleukin enhancer-binding factor 2	Q12905		21.4273	21.7491	21.7984	21.5716	21.7341	0.453919	0.260114	none
TRAP1	Heat shock protein 75 kDa, mitochondrial	Q12931	21.245	21.3104	21.6484	21.4337		21.4558	-0.517153	1.12755	none
ECH1	Delta(3,5)-Delta(2,4)-dienoyl-CoA isomerase, mitochondrial	Q13011	23.9509	23.6103	24.1757	23.8178	23.9464	24.0935	-0.372754	1.08452	none
ACACA	Acetyl-CoA carboxylase 1;Biotin carboxylase	Q13085	36.9339	36.9122	37.316	37.1757	37.2174	37.0376	-0.335255	1.12745	none
GPS1	COP9 signalosome complex subunit 1	Q13098				21.2816	21.1847	21.3959	1.1619	0.930223	none
TARDBP	TAR DNA-binding protein 43	Q13148	21.5786	21.6266	21.5959	21.7393		21.576	-0.49401	1.00478	none
PSMD2	26S proteasome non-ATPase regulatory subunit 2	Q13200	19.1377			23.1604	23.0447	23.8723	3.18489	2.23661	up
TRIM28	Transcription intermediary factor 1-beta	Q13263	27.4927	27.2231	27.8089	27.8431	27.7816	27.4981	-0.216562	0.738589	none
ILK	Integrin-linked protein kinase	Q13418	24.4639	23.7441	24.3445	24.3711	24.5507	24.6449	-0.0748187	0.127388	none
NNT	NAD(P) transhydrogenase, mitochondrial	Q13423	22.0852	22.3282	22.8018	22.058	22.2408	22.638	-0.505343	0.895195	none
ADAM9	Disintegrin and metalloproteinase domain-containing protein 9	Q13443				25.8555	26.1072	26.0085	6.22853	4.83183	up
SQSTM1	Sequestosome-1	Q13501	27.1594	26.9859	27.637	27.1501	27.3286	27.1793	-0.457733	1.4795	none
TUBB3	Tubulin beta-3 chain	Q13509	27.9671	27.9273	28.2524	28.5885	28.8281	28.4349	0.151672	0.466697	none
SNW1	SNW domain-containing protein 1	Q13573	21.8306	23.1804	23.1368	22.3699	21.6206	22.5407	-0.951582	0.866677	none
CUL4A	Cullin-4A;Cullin-4B	Q13619	19.916	19.825	19.9287	21.4899	22.0692	22.206	1.62185	2.49149	up
FHL1	Four and a half LIM domains protein 1	Q13642	24.9276	25.3537	25.4409	25.3176	25.6436	25.5605	-0.147869	0.255606	none
RIN1	Ras and Rab interactor 1	Q13671	25.2885	24.8532	25.3898	25.2119	25.2119	25.1996	-0.383028	1.36689	none
TUBB2A	Tubulin beta-2A chain;Tubulin beta-2B chain	Q13885	27.2038	26.6742	26.8578	28.2681	27.8642	28.206	0.786064	1.57618	none
EIF3A	Eukaryotic translation initiation factor 3 subunit A	Q14152				22.0473	22.4303	21.7774	1.49104	1.03525	none
UBAP2L	Ubiquitin-associated protein 2-like	Q14157	21.8452	21.6871	21.8356	21.9798	21.9844	21.7551	-0.292748	0.953957	none
FHL2	Four and a half LIM domains protein 2	Q14192	23.8703	23.3791	23.9866	24.5653	24.3462	23.5678	0.00275272	0.00277433	none
DYNC1H1	Cytoplasmic dynein 1 heavy chain 1	Q14204	27.5619	27.288	27.6929	28.7333	28.6588	28.7945	0.798209	2.46209	none
CTTN	Src substrate cortactin	Q14247	22.3324	22.3026	22.3929	22.5763	22.4737	22.2477	-0.320385	0.968729	none
FKBP8	Peptidyl-prolyl cis-trans isomerase FKBP8;Peptidyl-prolyl cis-trans isomerase	Q14318	24.1145	23.816	24.1049	23.9405	23.7189	23.5065	-0.701505	2.01978	none
GAS6	Growth arrest-specific protein 6	Q14393				23.6258	24.0489	23.625	3.4059	4.13204	up
RBM39	RNA-binding protein 39	Q14498	22.0681	21.3746	22.0553	22.1384	22.0664	21.8405	-0.227922	0.590408	none
HLTF	Helicase-like transcription factor	Q14527	22.2163	22.7359	22.9057	22.7411	22.8894	22.6282	-0.278319	0.5459	none
MCM6	DNA replication licensing factor MCM6	Q14566	26.2829	25.961	26.5333	26.0604	25.1095	26.3166	-0.845193	1.04578	none
TRIP12	E3 ubiquitin-protein ligase TRIP12	Q14669				22.2473	23.1371	22.7458	2.72492	3.26406	up
PUM1	Pumilio homolog 1	Q14671	25.3293	25.2009	25.4339	25.4306	25.5301	25.6183	-0.208874	0.616104	none
MFSD10	Major facilitator superfamily domain-containing protein 10	Q14728	22.2019	22.2421	22.7485	21.9487	21.9971	22.0675	-0.804799	2.18075	none
LBR	Lamin-B receptor	Q14739	26.0932	26.1514	26.4921	26.4344	26.0561	26.2616	-0.40963	1.08452	none
KPNB1	Importin subunit beta-1	Q14974	20.9577	21.5325	21.3929	25.9376	25.8718	26.0488	4.24607	4.41841	up
SPCS2	Signal peptidase complex subunit 2	Q15005	23.4615	22.5752	23.637	23.4563	23.7893	23.6856	0.00624775	0.00735115	none
POLD3	DNA polymerase delta subunit 3	Q15054	22.0776	22.3298	22.1843	22.1788	21.6521	22.458	-0.511532	0.72565	none
POSTN	Periostin	Q15063				27.0264	27.3455	27.2286	6.74339	5.53396	up
OXA1L	Mitochondrial inner membrane protein OXA1L	Q15070	27.8234	27.7826	28.1166	28.4147	28.2029	28.0954	-0.0860211	0.234285	none
PDIA6	Protein disulfide-isomerase A6	Q15084	24.0702	23.5762	23.8795	24.3754	24.1156	24.1254	-0.0482096	0.0928122	none
PCOLCE	Procollagen C-endopeptidase enhancer 1	Q15113				22.2288	22.4221	21.52	2.15186	2.76247	up
EBP	3-beta-hydroxysteroid-Delta(8),Delta(7)-isomerase	Q15125	21.8311	20.5951	22.0375	23.1607	22.0866	22.1588	0.570125	0.580411	none
PLEC	Plectin	Q15149	25.2968	24.8681	25.3931	26.1557	26.2377	26.3699	0.654109	1.86066	none
PPA1	Inorganic pyrophosphatase	Q15181	24.6213	23.8303	24.5066	24.1346	24.1082	23.9498	-0.667563	1.6286	none
NONO	Non-POU domain-containing octamer-binding protein;Splicing factor, proline- and glutamine-rich	Q15233	21.9018	22.1702	22.7308	21.6486	21.8696	21.9692	-0.85076	1.67388	none
PCBP1	Poly(rC)-binding protein 1	Q15365	27.5165	27.4499	27.7392	27.6571	28.1126	27.7858	-0.132828	0.327835	none
PCBP2	Poly(rC)-binding protein 2;Poly(rC)-binding protein 3	Q15366	25.3457	25.6481	26.092	25.8731	26.2471	26.21	-0.000783954	0.000921085	none
UBE3C	Ubiquitin-protein ligase E3C	Q15386	25.1133	25.2491	25.2949	25.0689	25.3226	25.2657	-0.413665	1.08435	none
MTFR1	Mitochondrial fission regulator 1	Q15390	24.3469	24.437	24.2516	24.8354	24.795	24.7023	0.0203707	0.031835	none
DHCR24	Delta(24)-sterol reductase	Q15392	26.6558	26.7184	26.9805	26.6922	26.7776	26.732	-0.466316	1.52425	none
STIL	SCL-interrupting locus protein	Q15468	24.0507	23.8612	24.3254	23.8918	24.7552	24.0316	-0.265991	0.459942	none
TGFBI	Transforming growth factor-beta-induced protein ig-h3	Q15582	20.4739	19.9187	18.9434	25.2463	25.8992	26.1702	5.58467	3.39793	up
NCOA2	Nuclear receptor coactivator 2	Q15596	26.8915	26.6027	26.9393	27.1658	27.1354	26.7772	-0.199711	0.650358	none
TRIP13	Pachytene checkpoint protein 2 homolog	Q15645	22.4451	22.4356	22.4464	24.4191	24.5394	24.008	1.46876	2.96902	up
PTPN14	Tyrosine-protein phosphatase non-receptor type 14	Q15678	25.6438	25.7133	25.8737	25.9344	25.6035	25.4972	-0.478892	1.30767	none
NSDHL	Sterol-4-alpha-carboxylate 3-dehydrogenase, decarboxylating	Q15738	22.3251	21.6726	22.1436	21.6608	21.9559	21.4919	-0.754219	1.77015	none
NCOA1	Nuclear receptor coactivator 1	Q15788	26.1283	26.1351	26.7591	26.3982	26.3527	26.6389	-0.293506	0.664518	none
TBCE	Tubulin-specific chaperone E	Q15813					21.6939	21.6298	1.82985	2.73271	up
UAP1	UDP-N-acetylhexosamine pyrophosphorylase;UDP-N-acetylgalactosamine pyrophosphorylase;UDP-N-acetylglucosamine pyrophosphorylase;UDP-N-acetylhexosamine pyrophosphorylase-like protein 1	Q16222		19.3289		21.2484		21.9963	1.35741	1.73537	up
IGFBP7	Insulin-like growth factor-binding protein 7	Q16270				29.3925	29.1597	29.1825	9.14628	6.05571	up
LAMA4	Laminin subunit alpha-4	Q16363	24.3989			27.2359	28.4157	27.3073	5.56467	1.91633	up
PSMD5	26S proteasome non-ATPase regulatory subunit 5	Q16401				22.4527		22.197	1.55167	0.954208	none
MAP3K11	Mitogen-activated protein kinase kinase kinase 11	Q16584	21.2255	21.1016	22.2986	21.7362	22.1279		-0.528407	0.461233	none
ECM1	Extracellular matrix protein 1	Q16610				24.9356	24.9957	24.951	5.06457	3.74252	up
TAZ	Tafazzin	Q16635	24.1955	24.1545	24.5532	24.3768	24.6783	24.4116	-0.225444	0.735355	none
FSCN1	Fascin	Q16658	23.8424	23.7895	24.2497	24.3994	24.4999	24.4943	0.0907166	0.255855	none
CYP1B1	Cytochrome P450 1B1	Q16678	22.5183	22.5985	22.7545	22.1157	22.3426	21.6591	-0.995156	2.20092	none
DECR1	2,4-dienoyl-CoA reductase, mitochondrial	Q16698	24.6138	24.4087	24.6126	24.8537	24.8456	24.2366	-0.311851	0.752127	none
NDUFA9	NADH dehydrogenase [ubiquinone] 1 alpha subcomplex subunit 9, mitochondrial	Q16795	24.0479	24.053	24.5745	24.0167	24.5029	24.0417	-0.451511	1.16958	none
PCK2	Phosphoenolpyruvate carboxykinase [GTP], mitochondrial	Q16822	24.0863	23.8685	24.2959	24.5677	24.4275	24.2277	-0.088506	0.278462	none
DPY19L1	Probable C-mannosyltransferase DPY19L1	Q2PZI1	22.5596		22.0118	21.9694	22.7145	21.8191	0.262571	0.133743	none
HSDL1	Inactive hydroxysteroid dehydrogenase-like protein 1	Q3SXM5	21.7529	22.069	22.8107	22.3608			-1.98979	1.07154	none
SLC25A52	Solute carrier family 25 member 52	Q3SY17	26.0815	25.8191	26.0496	26.1334	25.6682	25.5015	-0.628933	1.47654	none
CCDC88A	Girdin	Q3V6T2	21.7851	21.3953	22.3779	22.2887	22.6519	21.7848	-0.0224442	0.0281879	none
TUBB8	Tubulin beta-8 chain	Q3ZCM7	28.1178	26.9822	28.3537	27.184	27.8338	27.1004	-0.861934	1.16958	none
TIMM50	Mitochondrial import inner membrane translocase subunit TIM50	Q3ZCQ8	27.9301	27.5757	28.1312	28.0425	28.1953	27.6954	-0.317297	1.0081	none
CRTC2	CREB-regulated transcription coactivator 2	Q53ET0	24.7247	24.5786	24.8848	24.9415	24.9562	24.7536	-0.258652	1.03279	none
AGPAT9	Glycerol-3-phosphate acyltransferase 3	Q53EU6	23.0145	22.8732	22.842	22.9839	22.5334	22.7124	-0.577018	1.24551	none
PHLDA2	Pleckstrin homology-like domain family A member 2	Q53GA4	25.6097	25.0556	25.635	25.3971	25.5605	25.4454	-0.379666	1.19839	none
HSD17B12	Very-long-chain 3-oxoacyl-CoA reductase	Q53GQ0	30.5737	30.5098	30.8583	30.659	30.6774	30.5667	-0.431639	1.61968	none
AGK	Acylglycerol kinase, mitochondrial	Q53H12	28.1729	28.1157	28.5371	28.3445	28.4122	28.1347	-0.39478	1.44127	none
SOWAHC	Ankyrin repeat domain-containing protein SOWAHC	Q53LP3	25.9963	25.6439	25.8592	26.2904	26.0787	25.7289	-0.213667	0.506618	none
TMEM177	Transmembrane protein 177	Q53S58	25.7678	25.5606	25.8192	25.9351	26.0471	25.8271	-0.193286	0.710059	none
MPV17L2	Mpv17-like protein 2	Q567V2	22.3511	22.1379	22.7271	22.4725	22.5848	22.5972	-0.265698	0.903174	none
OCIAD2	OCIA domain-containing protein 2	Q56VL3	27.7793	27.5894	28.0968	27.7322	28.0741	27.5226	-0.461749	1.3777	none
TMEM41B	Transmembrane protein 41B	Q5BJD5	25.3078	25.8397	25.9513	26.666	24.3528	25.2598	-0.686436	0.447892	none
TMEM97	Transmembrane protein 97	Q5BJF2	25.407	25.2171	25.8602	24.9764	26.2512	26.3309	-0.0581053	0.0423315	none
ALG10B	Putative Dol-P-Glc:Glc(2)Man(9)GlcNAc(2)-PP-Dol alpha-1,2-glucosyltransferase;Dol-P-Glc:Glc(2)Man(9)GlcNAc(2)-PP-Dol alpha-1,2-glucosyltransferase	Q5I7T1	22.1939	22.5223	22.323	22.4029	22.1876	22.5052	-0.391754	0.718166	none
EARS2	Probable glutamate--tRNA ligase, mitochondrial	Q5JPH6	21.115	21.2017	21.412	21.5142	21.2262	21.4113	-0.26904	0.710589	none
GNAS	Guanine nucleotide-binding protein G(s) subunit alpha isoforms XLas;Guanine nucleotide-binding protein G(s) subunit alpha isoforms short	Q5JWF2	23.4451	22.8547	23.206	23.261	23.3337	23.3898	-0.251755	0.596085	none
RARS2	Probable arginine--tRNA ligase, mitochondrial	Q5T160	26.0433	26.2227	26.2796	25.9492	26.024	26.0434	-0.590762	1.57505	none
UBR4	E3 ubiquitin-protein ligase UBR4	Q5T4S7	20.563	21.307	20.9528	25.978	26.5379	26.1378	4.86487	4.24933	up
ZCCHC11	Terminal uridylyltransferase 4	Q5TAX3	22.651	22.4757	22.7122	22.1479	22.119	22.6208	-0.728342	1.46167	none
CDKAL1	Threonylcarbamoyladenosine tRNA methylthiotransferase	Q5VV42	23.5781	23.7392	23.9908	23.4639	23.7953	23.6094	-0.559205	1.49895	none
LYPLAL1	Lysophospholipase-like protein 1	Q5VWZ2	22.8969	23.0802	23.0126	23.6154	23.7224	23.5128	0.208944	0.492671	none
KIAA0368	Proteasome-associated protein ECM29 homolog	Q5VYK3	26.738	26.5266	26.9315	27.0992	27.3213	27.1249	0.0344176	0.0939452	none
KANK2	KN motif and ankyrin repeat domain-containing protein 2	Q63ZY3	25.9098	25.6491	26.1838	26.0252	25.8864	25.7931	-0.427079	1.57943	none
LPCAT4	Lysophospholipid acyltransferase LPCAT4	Q643R3	22.1418	21.2734	22.2749	21.8383	21.9085	21.8709	-0.435277	0.948303	none
GLT8D1	Glycosyltransferase 8 domain-containing protein 1	Q68CQ7	22.0896	22.0252	22.0033	21.5348	22.2358	22.1117	-0.489123	0.840943	none
VASN	Vasorin	Q6EMK4				23.4102	23.2883	23.1574	2.73005	2.8738	up
DHRS7B	Dehydrogenase/reductase SDR family member 7B	Q6IAN0	23.8349	23.4966	23.2211	23.5169	22.9131	23.2482	-0.70141	1.05605	none
SLC25A24	Calcium-binding mitochondrial carrier protein SCaMC-1	Q6NUK1	28.8257	28.6857	28.9549	28.7944	28.689	28.6623	-0.523522	1.86179	none
ARMC6	Armadillo repeat-containing protein 6	Q6NXE6	22.7176	22.5325	22.846	23.7204	23.3673	23.8066	0.520971	1.23386	none
PTRF	Polymerase I and transcript release factor	Q6NZI2	24.1379	23.7417	24.1415	24.199	24.251	24.1302	-0.22598	0.810968	none
LPCAT3	Lysophospholipid acyltransferase 5	Q6P1A2	22.1192	21.4041	21.64	21.8768	21.9699	21.2116	-0.443708	0.734018	none
MRPL14	39S ribosomal protein L14, mitochondrial	Q6P1L8	24.6374	24.7389	25.3273	24.8114	24.6336	24.6028	-0.632708	1.63283	none
TTC27	Tetratricopeptide repeat protein 27	Q6P3X3	23.9102	23.9795	24.2208	24.7213	24.6607	24.2167	0.0836245	0.17891	none
SFXN4	Sideroflexin-4	Q6P4A7	23.4882	23.1713	24.0615	23.5157	23.0473	23.6484	-0.583143	1.0657	none
RICTOR	Rapamycin-insensitive companion of mTOR	Q6R327	24.194	24.2498	24.7379	24.6531	24.0611	24.2458	-0.487091	1.07054	none
MTHFD1L	Monofunctional C1-tetrahydrofolate synthase, mitochondrial	Q6UB35	23.2518	23.4707	23.1842	23.4076	23.5244	23.3712	-0.278878	0.540248	none
CRTC3	CREB-regulated transcription coactivator 3	Q6UUV7	25.7096	25.5133	25.6627	25.8681	25.7918	25.5641	-0.300452	0.969804	none
APOOL	MICOS complex subunit MIC27	Q6UXV4	27.8013	27.9873	28.009	27.9171	27.7873	27.7854	-0.518322	1.414	none
HACD2	Very-long-chain (3R)-3-hydroxyacyl-CoA dehydratase 2	Q6Y1H2	23.9989	23.6488	24.0556	24.4573	24.0836	23.8942	-0.167956	0.398153	none
GIGYF2	PERQ amino acid-rich with GYF domain-containing protein 2	Q6Y7W6	27.8495	27.4778	28.0195	27.8072	27.872	27.7804	-0.378552	1.45248	none
HSDL2	Hydroxysteroid dehydrogenase-like protein 2	Q6YN16	23.3735	23.2404	23.4793	23.6065	24.1279	23.3667	-0.075717	0.127388	none
C15orf39	Uncharacterized protein C15orf39	Q6ZRI6	23.1697	23.6232	23.284	23.6256	23.7211	23.3044	-0.219712	0.344372	none
FAM83H	Protein FAM83H	Q6ZRV2	23.0698	22.9193	23.3137	22.9585	23.2959	22.969	-0.43837	1.47016	none
TMTC3	Transmembrane and TPR repeat-containing protein 3	Q6ZXV5	22.9099	22.6738	23.2891	22.6589	22.894	23.0783	-0.493019	1.2185	none
H2AFV	Histone H2A.V;Histone H2A.Z;Histone H2A	Q71UI9	26.1472	25.7907	26.289	25.447	26.1532	26.074	-0.599343	1.15791	none
RPS27L	40S ribosomal protein S27;40S ribosomal protein S27-like	Q71UM5	24.8439	24.267	24.9365	24.8361	24.3636	24.6068	-0.493352	1.15444	none
CCDC80	Coiled-coil domain-containing protein 80	Q76M96				26.0939	26.0428	25.943	5.77556	5.47746	up
SND1	Staphylococcal nuclease domain-containing protein 1	Q7KZF4		18.8461		22.8614	22.9699	23.2435	2.44436	2.06388	up
COX15	Cytochrome c oxidase assembly protein COX15 homolog	Q7KZN9	25.0299	24.6875	25.2838	25.0956	25.2695	24.7928	-0.361282	1.1782	none
BZW1	Basic leucine zipper and W2 domain-containing protein 1	Q7L1Q6	21.5797	22.0839		22.7115	22.745	23.0077	1.55648	0.703297	none
CYFIP1	Cytoplasmic FMR1-interacting protein 1;Cytoplasmic FMR1-interacting protein 2	Q7L576	22.4648	22.4771	22.3824	23.3994	23.9616	23.7754	0.859345	1.62337	none
FASTKD5	FAST kinase domain-containing protein 5	Q7L8L6	24.2156	23.8479	24.5234	24.286	24.3204	24.4726	-0.249411	0.715775	none
MON2	Protein MON2 homolog	Q7Z3U7	22.1689	22.3486	22.7688	22.9646	23.0264	22.9606	0.143018	0.354074	none
CTU1	Cytoplasmic tRNA 2-thiolation protein 1	Q7Z7A3	22.9455	22.2681	23.0934	22.5795	22.9273	22.1424	-0.630555	1.297	none
ABI3BP	Target of Nesh-SH3	Q7Z7G0				24.6211	24.4178	24.5258	4.07177	4.63314	up
CMC1	COX assembly mitochondrial protein homolog	Q7Z7K0	22.759	22.6609	22.3695	22.3155	22.4586	22.5686	-0.558931	1.01104	none
TMEM55B	Type 1 phosphatidylinositol 4,5-bisphosphate 4-phosphatase	Q86T03	21.7404	21.25	22.0532	21.6227	21.3094	21.881	-0.488113	0.954208	none
PATL1	Protein PAT1 homolog 1	Q86TB9	20.7015	20.7111	21.0048	21.2803	21.7772	21.0676	0.159367	0.322534	none
MYPN	Myopalladin	Q86TC9	24.8539	24.4304	24.8837	24.7395	24.7837	24.5231	-0.453398	1.60442	none
PHLDB1	Pleckstrin homology-like domain family B member 1	Q86UU1	23.1165	22.8752	23.0179	23.5617	23.3431	23.4594	0.0404099	0.0779908	none
CAND1	Cullin-associated NEDD8-dissociated protein 1	Q86VP6	25.4439	25.6223	25.9272	26.5564	26.7369	26.7619	0.605385	1.57943	none
C10orf47	Proline and serine-rich protein 2	Q86WR7	22.9274	22.7311	23.2617	22.4242	22.8853	22.5108	-0.77855	2.10844	none
DNAAF5	Dynein assembly factor 5, axonemal	Q86Y56	23.2295	23.5711	23.7493	24.477	24.6119	24.9731	0.757179	1.40368	none
RHPN2	Rhophilin-2;Putative rhophilin-2-like protein RHPN2P1	Q8IUC4	26.8553	26.5933	27.0459	27.1035	27.0224	26.9379	-0.225456	0.905598	none
RELL1	RELT-like protein 1	Q8IUW5	24.089	24.6546	23.6604	23.7798	23.4442	23.1495	-1.08651	1.24654	none
TMEM126B	Complex I assembly factor TMEM126B, mitochondrial	Q8IUX1	22.2296	22.4164	22.9929	22.3956	23.0365	22.4422	-0.333977	0.620095	none
ZDHHC21	Palmitoyltransferase ZDHHC21	Q8IVQ6	21.2793	21.3104	21.5599	20.6378	20.9145	21.1971	-0.877277	1.72388	none
ANKHD1	Ankyrin repeat and KH domain-containing protein 1	Q8IWZ3	23.2392	23.8396	23.8163	23.7228	23.7978	23.9734	-0.213239	0.322534	none
RHOT1	Mitochondrial Rho GTPase 1;Mitochondrial Rho GTPase	Q8IXI2	21.943	21.7553	21.9698	21.6649	21.7031	22.212	-0.440114	0.834881	none
MAML2	Mastermind-like protein 2	Q8IZL2	21.741	21.7075	21.2313	21.5196	21.0095		-0.747108	1.11334	none
ABHD12	Monoacylglycerol lipase ABHD12	Q8N2K0	22.4621	22.6468	22.4681	22.1708	22.0582	22.5919	-0.662819	1.11511	none
RUSC2	Iporin	Q8N2Y8	27.373	27.2482	27.6246	27.4697	27.3851	27.4075	-0.410236	1.51767	none
CISD2	CDGSH iron-sulfur domain-containing protein 2	Q8N5K1	23.2603	23.2774	23.5395	23.5607	23.3296	23.0647	-0.452265	1.33012	none
JAGN1	Protein jagunal homolog 1	Q8N5M9	22.0851	22.1892	22.5642	22.8273	22.2961	22.6356	-0.104556	0.176208	none
PAF1	RNA polymerase II-associated factor 1 homolog	Q8N7H5	21.2479	20.8483	21.0098	22.2754	21.3486	21.0479	0.113897	0.11002	none
GOLM1	Golgi membrane protein 1	Q8NBJ4				24.6112	25.0186	23.9591	4.00362	4.30648	up
UBAC2	Ubiquitin-associated domain-containing protein 2	Q8NBM4	25.0783	24.7443	25.0705	24.9986	24.9866	24.7497	-0.465631	1.62784	none
HSD17B11	Estradiol 17-beta-dehydrogenase 11	Q8NBQ5	25.9238	26.0759	26.4334	25.845	25.9555	25.6542	-0.740843	2.07656	none
ZNF784	Zinc finger protein 784	Q8NCA9	23.2883	23.1087	23.3873	23.3944	22.6325	22.67	-0.77325	1.47654	none
CHST14	Carbohydrate sulfotransferase 14	Q8NCH0	23.041	23.3991	23.9829	23.6182	23.4241	23.3073	-0.43767	0.891125	none
LPCAT1	Lysophosphatidylcholine acyltransferase 1	Q8NF37	25.1021	25.1045	25.3676	25.3372	25.2527	25.1766	-0.349436	1.25339	none
ADCK3	Atypical kinase ADCK3, mitochondrial	Q8NI60	22.2905	22.1817	22.2248	22.1738	21.9384	22.1164	-0.566325	1.42359	none
SLC25A40	Solute carrier family 25 member 40	Q8TBP6	23.338	23.1056	23.807	23.1852	23.3543	23.0448	-0.634603	2.00933	none
PMFBP1	Polyamine-modulated factor 1-binding protein 1	Q8TBY8	28.3438		29.0954	29.044	28.3772	28.8166	2.76344	0.419057	none
NEK7	Serine/threonine-protein kinase Nek7	Q8TDX7		22.3541	22.9491	22.8081	22.5024	22.1657	0.286886	0.127388	none
GPX8	Probable glutathione peroxidase 8;Glutathione peroxidase	Q8TED1	22.7319	23.4782	23.4864	23.3324	22.7937	22.8863	-0.639962	0.978811	none
IPO4	Importin-4	Q8TEX9	19.1015	19.2938	19.4754	21.2144	21.2683	21.6381	1.67359	2.86575	up
PPP1R13L	RelA-associated inhibitor	Q8WUF5	27.1903	27.152	27.5997	27.3686	27.4118	27.3573	-0.350812	1.25822	none
PTPMT1	Phosphatidylglycerophosphatase and protein-tyrosine phosphatase 1	Q8WUK0	23.9607	24.1548	24.163	23.7874	24.2697	23.9217	-0.512411	1.16958	none
PDCD6IP	Programmed cell death 6-interacting protein	Q8WUM4	25.0756	25.1468	25.4397	26.726	26.9371	26.9755	1.24389	2.90451	up
PHLDA1	Pleckstrin homology-like domain family A member 1	Q8WV24	24.2081	24.6643	24.6633	24.6635	24.6654	24.4653	-0.326856	0.71171	none
FAR1	Fatty acyl-CoA reductase 1	Q8WVX9	26.9095	27.3027	27.488	27.073	27.1527	27.0058	-0.57214	1.37075	none
C2orf47	Uncharacterized protein C2orf47, mitochondrial	Q8WWC4	23.1777	23.3852	23.5341	23.3187	23.1131	23.6256	-0.425601	0.826713	none
ATXN2L	Ataxin-2-like protein	Q8WWM7	25.2598	25.2211	25.74	25.8513	25.5326	25.6769	-0.134447	0.323272	none
DNAJC9	DnaJ homolog subfamily C member 9	Q8WXX5	22.9484	22.9957	23.3719	23.2994	23.2152	23.8157	-0.074694	0.0978583	none
MAML1	Mastermind-like protein 1	Q92585	27.2472	27.41	27.2829	27.4062	27.5549	27.0647	-0.386078	0.897286	none
LPGAT1	Acyl-CoA:lysophosphatidylglycerol acyltransferase 1	Q92604	24.2078	23.6786	24.5716	24.1598	24.2624	24.1244	-0.383911	1.10073	none
GCN1L1	Translational activator GCN1	Q92616	31.2058	31.2485	31.5728	31.4308	31.5831	31.4501	-0.274064	0.93164	none
ALG3	Dol-P-Man:Man(5)GlcNAc(2)-PP-Dol alpha-1,3-mannosyltransferase	Q92685	24.7366	25.1479	25.4841	25.5979	25.1028	24.7466	-0.387381	0.614691	none
DDX12P	Putative ATP-dependent RNA helicase DDX12	Q92771	24.9224	24.942	25.3808	24.8568	25.0008	25.0786	-0.517245	1.47654	none
CREBBP	CREB-binding protein	Q92793	23.9188	23.7522	24.2498	24.1596	24.2917	24.124	-0.194805	0.752072	none
GCDH	Glutaryl-CoA dehydrogenase, mitochondrial	Q92947	21.7487	21.4513	21.6595	21.537	21.2667	21.526	-0.586321	1.46881	none
TNPO1	Transportin-1	Q92973	22.5742	20.7037	20.8036	23.8203	25.378	25.3992	3.09524	1.84943	up
NCLN	Nicalin	Q969V3	21.9455	21.8578	21.7853	22.0671	21.5694	21.7933	-0.462378	0.939405	none
PNPLA2	Patatin-like phospholipase domain-containing protein 2	Q96AD5	23.8715	23.3511	23.6881	24.1943	24.5496	23.5462	0.0485521	0.0599026	none
LRRC59	Leucine-rich repeat-containing protein 59	Q96AG4	22.666	22.1916	23.1592	23.2184	23.6358	22.9395	0.179935	0.323272	none
TTC28	Tetratricopeptide repeat protein 28	Q96AY4	26.6404	26.7675	27.0077	27.1555	26.9669	26.8792	-0.219855	0.632387	none
CTHRC1	Collagen triple helix repeat-containing protein 1	Q96CG8				26.1813	26.3227	25.743	5.35677	3.9552	up
FAF2	FAS-associated factor 2	Q96CS3	23.6948	23.2597	24.2002	23.4681	23.8872	23.7738	-0.422142	0.948303	none
FOXRED1	FAD-dependent oxidoreductase domain-containing protein 1	Q96CU9	23.4726	23.0096	23.3597	23.359	23.3152	22.9668	-0.477983	1.40157	none
NMD3	60S ribosomal export protein NMD3	Q96D46	23.8621	23.5573	24.08	24.2669	24.2409	24.4333	0.0675736	0.155723	none
DGCR14	Protein DGCR14	Q96DF8	22.9033	22.2649	23.1383	22.9278	24.1365	23.1328	0.21772	0.235435	none
TCEAL4	Transcription elongation factor A protein-like 4	Q96EI5	25.7684	25.4547	25.9989	26.0839	25.7203	25.7243	-0.311912	0.946138	none
MYO19	Unconventional myosin-XIX	Q96H55	29.0507	28.8881	29.2724	29.2884	29.3352	28.9129	-0.308566	1.05874	none
ZC3HAV1L	Zinc finger CCCH-type antiviral protein 1-like	Q96H79	24.9902	24.6853	24.988	25.1134	25.3543	25.1486	-0.0956245	0.271167	none
GMPPA	Mannose-1-phosphate guanyltransferase alpha	Q96IJ6		21.9365	22.1842	22.2564	22.1228	22.2659	0.167812	0.145015	none
ABHD14B	Alpha/beta hydrolase domain-containing protein 14B	Q96IU4	22.6132	22.6418	22.8599	23.8291	23.6837	22.7663	0.310692	0.463754	none
USMG5	Up-regulated during skeletal muscle growth protein 5	Q96IX5	25.7607	25.538	25.8651	25.3565	25.8274	25.526	-0.565458	1.58224	none
CHAMP1	Chromosome alignment-maintaining phosphoprotein 1	Q96JM3	24.7862	24.7086	25.2965	25.2596	24.9583	24.9941	-0.273707	0.788573	none
SLC35E1	Solute carrier family 35 member E1	Q96K37	23.7624	23.6738	23.9081	23.4684	23.6211	23.7581	-0.578025	1.56454	none
FBXL18	F-box/LRR-repeat protein 18	Q96ME1	22.2963	22.2595	22.9935	22.3924	22.7828	22.5021	-0.369749	0.928161	none
MBOAT7	Lysophospholipid acyltransferase 7	Q96N66	27.4297	27.5172	27.7262	27.4492	27.5391	27.421	-0.503791	1.62776	none
SFXN2	Sideroflexin-2	Q96NB2	21.6276	21.2691	21.7412	21.6883	22.1004	21.626	-0.151468	0.389524	none
FAM210A	Protein FAM210A	Q96ND0		18.6685	24.9475	27.1099	26.8629	26.3729	4.90419	1.47654	up
IPO9	Importin-9	Q96P70	20.8911	20.4	21.772	23.8301	23.6564	24.6673	2.61625	2.59122	up
MED15	Mediator of RNA polymerase II transcription subunit 15	Q96RN5	23.3986	23.1661	23.4709	23.7995	24.1208	23.3715	0.00717496	0.0101031	none
MCCC1	Methylcrotonoyl-CoA carboxylase subunit alpha, mitochondrial	Q96RQ3	32.6512	32.6037	32.9711	32.8927	32.8282	32.7224	-0.348268	1.26412	none
ERBB2IP	Protein LAP2	Q96RT1	28.0948	27.896	28.3945	28.3308	28.3126	28.341	-0.217054	0.792583	none
TMEM209	Transmembrane protein 209	Q96SK2	22.2244	22.6849	22.9008	22.7754	22.3237	22.8766	-0.356824	0.553508	none
OSBPL9	Oxysterol-binding protein-related protein 9	Q96SU4	22.7112	22.7987	22.9858	23.2551	23.3788	23.1533	0.0188817	0.041419	none
MMS19	MMS19 nucleotide excision repair protein homolog	Q96T76	20.7426	21.6422	21.117	22.736	23.7653	23.0976	1.6215	1.72813	up
FAM129B	Niban-like protein 1	Q96TA1	21.5044		21.0427	24.7543	24.7978	23.3325	2.85342	2.59122	up
CNN2	Calponin;Calponin-2	Q99439	25.7675	25.4978	26.0926	26.042	25.8953	25.8496	-0.271502	0.991271	none
PSMD1	26S proteasome non-ATPase regulatory subunit 1	Q99460				23.0551	23.3454	23.5106	2.74623	3.20592	up
PARK7	Protein deglycase DJ-1	Q99497	22.0484	22.4535	22.4801	22.4324	22.4071	22.1425	-0.410825	0.959447	none
VAT1	Synaptic vesicle membrane protein VAT-1 homolog	Q99536	22.8519	22.3441	22.3308	23.3475	23.5043	23.597	0.563504	1.05874	none
PIK3R4	Phosphoinositide 3-kinase regulatory subunit 4	Q99570	23.0806	22.505	22.8073	23.7147	23.2921	23.1534	0.178669	0.323272	none
PHB2	Prohibitin-2	Q99623	24.9004	24.4998	25.0253	24.192	23.6065	23.3664	-1.49895	2.66389	down
COL12A1	Collagen alpha-1(XII) chain	Q99715	25.4631	25.9908	25.7365	25.8435	25.5642	26.0462	-0.326174	0.472758	none
CCT7	T-complex protein 1 subunit eta	Q99832	26.1312	26.0493	26.3616	27.5271	27.9154	27.8691	1.17416	2.75993	up
HIST1H2BN	Histone H2B;Histone H2B type 1-L;Histone H2B type 1-M;Histone H2B type 1-N;Histone H2B type 1-H;Histone H2B type 2-F;Histone H2B type 1-C/E/F/G/I;Histone H2B type 1-D;Histone H2B type F-S;Histone H2B type 1-K;Histone H2B type 1-A	Q99880	27.343	26.9363	27.5083	28.3055	28.0877	28.08	0.479301	1.56964	none
AGPAT1	1-acyl-sn-glycerol-3-phosphate acyltransferase alpha	Q99943	21.6604		21.9116	21.7804	21.5917	21.8007	-0.170531	0.300974	none
PKP2	Plakophilin-2	Q99959	21.1265	21.0911	21.1259		21.2977		-0.414902	1.09483	none
TUBA1C	Tubulin alpha-1C chain	Q9BQE3	32.0814	31.9727	32.5126	32.8829	32.9866	32.8224	0.287505	0.995192	none
VIMP	Selenoprotein S	Q9BQE4	23.757	24.0358	24.1058	24.3013	23.4205	24.0867	-0.442375	0.632773	none
SLC25A21	Mitochondrial 2-oxodicarboxylate carrier	Q9BQT8	22.9438	22.8195	23.4485	23.3407	22.7597	22.9122	-0.478337	1.10111	none
SDF4	45 kDa calcium-binding protein	Q9BRK5				22.9273	23.6096	23.3826	2.38866	2.78044	up
GPATCH1	G patch domain-containing protein 1	Q9BRR8	23.2318	22.973	23.0396	23.2326	23.4731	23.1205	-0.216994	0.533058	none
PELO	Protein pelota homolog	Q9BRX2	24.9708	23.8225	23.6947	23.6445	24.548	24.4044	-0.374472	0.305528	none
NTPCR	Cancer-related nucleoside-triphosphatase	Q9BSD7	28.6152	28.7012	28.967	29.045	29.0393	28.7373	-0.237479	0.735355	none
SLC25A33	Solute carrier family 25 member 33	Q9BSK2	24.5295	24.6317	24.8463	24.3681	24.3682	24.4252	-0.695233	1.98116	none
RTKN	Rhotekin	Q9BST9	27.5189	27.3307	27.7112	27.4698	27.6278	27.4627	-0.416019	1.61506	none
TSEN34	tRNA-splicing endonuclease subunit Sen34	Q9BSV6	21.8205	22.4364	22.1567	22.0316	22.0096	21.7185	-0.628114	1.11794	none
ALG1	Chitobiosyldiphosphodolichol beta-mannosyltransferase	Q9BT22	23.3038	23.2528	23.4018	23.1859	23.226	23.1966	-0.528211	1.65505	none
TBCD	Tubulin-specific chaperone D	Q9BTW9		19.8179		22.1276	22.0653	21.5262	1.36511	2.87563	up
NDC1	Nucleoporin NDC1	Q9BTX1	26.2074	26.0899	26.1833	26.3189	26.3455	26.1158	-0.313962	1.02507	none
TUBB6	Tubulin beta-6 chain	Q9BUF5	27.5593	27.6147	28.0988	28.1298	28.218	28.0478	-0.0425487	0.095419	none
DERL1	Derlin-1	Q9BUN8	25.7555	26.2691	26.1605	26.1224	26.1325	25.7858	-0.462212	0.937195	none
ALG8	Probable dolichyl pyrophosphate Glc1Man9GlcNAc2 alpha-1,3-glucosyltransferase	Q9BVK2	21.6433	21.5748	22.6966	22.6513	22.0609	22.1751	-0.0882106	0.099348	none
RUSC1	RUN and SH3 domain-containing protein 1	Q9BVN2		23.0081	22.8089		23.032	22.7928	0.360899	0.0928122	none
TIMM21	Mitochondrial import inner membrane translocase subunit Tim21	Q9BVV7	24.8467	24.8209	25.2032	25.2321	24.9836	25.0466	-0.283096	0.914069	none
SCNM1	Sodium channel modifier 1	Q9BWG6	22.1165	21.7522	21.8998		22.2763		-0.906766	1.10111	none
SFXN3	Sideroflexin-3	Q9BWM7	26.4965	26.4283	26.5389	26.616	26.6092	26.0714	-0.469547	1.21419	none
SGPP1	Sphingosine-1-phosphate phosphatase 1	Q9BX95	27.1859	26.766	27.387	27.7056	27.5034	27.277	-0.0330696	0.0725311	none
OSBPL11	Oxysterol-binding protein-related protein 11	Q9BXB4	23.2418	23.0982	23.7505	23.8304	23.468	23.7236	-0.102291	0.211025	none
OSBPL10	Oxysterol-binding protein-related protein 10;Oxysterol-binding protein	Q9BXB5	26.6389	26.7919	27.0201	27.0929	27.0692	27.1613	-0.124742	0.302382	none
POLDIP3	Polymerase delta-interacting protein 3	Q9BY77	23.4515	23.8076	23.6331	24.0562	23.392	23.5995	-0.359508	0.571407	none
KIAA1671	Uncharacterized protein KIAA1671	Q9BY89	23.6471	23.6903	23.503	23.6737	23.6675	23.338	-0.464651	1.05874	none
MRPL37	39S ribosomal protein L37, mitochondrial	Q9BZE1	24.4307	24.5449	24.7457	24.6078	24.3855	24.5448	-0.474128	1.32764	none
UCK2	Uridine-cytidine kinase 2;Uridine-cytidine kinase 1	Q9BZX2	20.6776			21.9458	21.4958	21.5949	1.59859	1.47654	up
TRIM4	E3 ubiquitin-protein ligase TRIM4	Q9C037	29.2794	29.0524	29.063	29.4192	29.2738	28.9929	-0.318965	0.818701	none
DERL2	Derlin-2	Q9GZP9		23.1048	22.6452	22.8432	22.9048	23.3129	0.878219	0.327835	none
SRR	Serine racemase	Q9GZT4	25.6838	25.2652	25.5929	25.6547	25.7707	25.6826	-0.224944	0.715791	none
MTFR1L	Mitochondrial fission regulator 1-like	Q9H019	25.9411	25.4587	26.233	26.0257	26.4773	26.1153	-0.0865453	0.171976	none
TMEM126A	Transmembrane protein 126A	Q9H061	25.9051	26.0232	25.9349	25.7823	25.5615	25.7371	-0.674329	1.56161	none
ILKAP	Integrin-linked kinase-associated serine/threonine phosphatase 2C	Q9H0C8	21.0571	21.7212	21.1547	21.2776	21.2208	21.616	-0.349069	0.415064	none
XRN2	5-3 exoribonuclease 2	Q9H0D6	27.1456	26.3948	26.9792	26.766	27.0295	26.6987	-0.423249	1.06715	none
SIK2	Serine/threonine-protein kinase SIK2	Q9H0K1	24.6903	24.7727	24.9708	24.9084	24.8538	24.465	-0.481731	1.40101	none
OSBPL5	Oxysterol-binding protein-related protein 5	Q9H0X9	21.6721		21.4432	22.007	21.7416	22.0384	0.742094	0.511026	none
SLC25A32	Mitochondrial folate transporter/carrier	Q9H2D1	23.4699	23.7992	23.7609	23.528	23.4524	23.5392	-0.582158	1.35271	none
PARL	Presenilins-associated rhomboid-like protein, mitochondrial;P-beta	Q9H300	26.9485	26.3123	26.9066	26.8703	26.824	26.5283	-0.396192	1.13254	none
UNC45A	Protein unc-45 homolog A	Q9H3U1	22.482	22.4419	22.4459	22.9473	23.4108	23.1796	0.311513	0.693789	none
EHD1	EH domain-containing protein 1	Q9H4M9	24.0254	23.7323	24.4352	23.9482	24.4685	24.3568	-0.220272	0.461233	none
TFB2M	Dimethyladenosine transferase 2, mitochondrial	Q9H5Q4	27.3466	27.4406	27.812	27.3833	27.6422	27.5548	-0.422766	1.2185	none
PEAK1	Pseudopodium-enriched atypical kinase 1	Q9H792	23.3176	22.8538	22.9127	23.3468	23.2399	23.234	-0.164962	0.316028	none
SLC25A22	Mitochondrial glutamate carrier 1	Q9H936	29.4213	29.4933	29.4628	29.2895	29.2669	29.1749	-0.632157	1.75652	none
LRRC40	Leucine-rich repeat-containing protein 40	Q9H9A6	20.1921	20.309		22.3258	21.1094	22.4404	1.04426	1.09444	none
SFXN1	Sideroflexin-1	Q9H9B4	27.0509	27.3957	27.4001	27.2687	27.0486	27.1811	-0.531481	1.21419	none
XPO5	Exportin-5	Q9HAV4	24.4898	24.5197	25.0451	25.2522	25.414	25.0673	0.145661	0.397149	none
SLC25A19	Mitochondrial thiamine pyrophosphate carrier	Q9HC21	25.5889	25.1536	25.4491	25.3395	24.9952	24.9679	-0.709147	1.80623	none
NEK6	Serine/threonine-protein kinase Nek6	Q9HC98	23.3217	23.3917	23.3643	23.3156	23.6237	22.8063	-0.521594	1.04578	none
MCCC2	Methylcrotonoyl-CoA carboxylase beta chain, mitochondrial	Q9HCC0	24.5566	24.7829	24.8541	24.8088	24.9331	24.8054	-0.295344	0.804808	none
TANC2	Protein TANC2	Q9HCD6	23.2763	22.8762	23.2676	23.2356	23.3628	22.2559	-0.599065	0.960343	none
RAVER2	Ribonucleoprotein PTB-binding 2	Q9HCJ3	25.029	24.9164	24.8962	25.3361	25.5088	24.7123	-0.173627	0.287199	none
CD248	Endosialin	Q9HCU0				23.7386	23.3207	23.6156	3.60522	2.6513	up
TM9SF3	Transmembrane 9 superfamily member 3	Q9HD45	22.3126	21.4907	22.8055	22.6233	22.2804	22.2312	-0.236548	0.353357	none
TIMMDC1	Complex I assembly factor TIMMDC1, mitochondrial	Q9NPL8	24.8297	24.3057	25.249	24.9878	25.09	25.0404	-0.169733	0.389524	none
AKIP1	A-kinase-interacting protein 1	Q9NQ31	22.2106	23.2446	23.1741	23.2989	22.9747	23.1123	-0.160129	0.158653	none
ANLN	Actin-binding protein anillin	Q9NQW6	26.8851	26.5703	27.084	26.7533	26.6772	26.6968	-0.55254	1.9536	none
PDLIM7	PDZ and LIM domain protein 7	Q9NR12	24.412	24.154	24.9201	24.8858	24.6268	24.4521	-0.253994	0.685098	none
MBNL1	Muscleblind-like protein 1	Q9NR56	27.4962	27.4707	26.8908	27.5303	27.3271	27.9142	-0.109422	0.102265	none
EIF4ENIF1	Eukaryotic translation initiation factor 4E transporter	Q9NRA8	23.6166	23.1235	23.8276	23.5009	23.312	23.3709	-0.540251	1.61968	none
AAAS	Aladin	Q9NRG9	22.0847	21.7732	21.793	22.234	22.1838	21.69	-0.256877	0.514111	none
MRPL17	39S ribosomal protein L17, mitochondrial	Q9NRX2	22.7794	23.0036	23.3535	22.9816	22.6698	22.6638	-0.685659	1.6741	none
AGPAT4	1-acyl-sn-glycerol-3-phosphate acyltransferase delta	Q9NRZ5	20.658		21.1218	21.2267	20.8751	21.3057	0.368177	0.350614	none
FARSB	Phenylalanine--tRNA ligase beta subunit	Q9NSD9	18.8578	20.4389		25.224	25.3001	25.218	4.86158	3.39295	up
IARS2	Isoleucine--tRNA ligase, mitochondrial	Q9NSE4	23.3372	23.5391	23.9119	23.7477	23.6887	23.5662	-0.341213	0.995265	none
DIAPH3	Protein diaphanous homolog 3	Q9NSV4	22.2707	22.1374	22.3852	22.2571	22.453	22.0754	-0.413231	1.40368	none
SACM1L	Phosphatidylinositide phosphatase SAC1	Q9NTJ5	21.6669	21.6045	22.2064	21.963	22.4613	21.9662	-0.107303	0.222141	none
ECHDC1	Ethylmalonyl-CoA decarboxylase	Q9NTX5	23.3012	22.41	22.4175	22.9576	23.891	22.3352	-0.0573147	0.0378105	none
DECR2	Peroxisomal 2,4-dienoyl-CoA reductase	Q9NUI1	23.9688	23.4671	23.7263	23.849	23.7225	23.5029	-0.44047	1.17372	none
AGPAT5	1-acyl-sn-glycerol-3-phosphate acyltransferase epsilon	Q9NUQ2	24.2611	24.1359	24.6348	24.1465	23.9027	24.0743	-0.715827	2.07656	none
ABCF3	ATP-binding cassette sub-family F member 3	Q9NUQ8	21.9554	21.464	22.2682	22.8352	22.6091	21.8396	0.121603	0.16106	none
DDX19A	ATP-dependent RNA helicase DDX19A	Q9NUU7	21.4353	22.138		22.674	23.0479	23.3127	0.977881	1.10258	none
DNAJC11	DnaJ homolog subfamily C member 11	Q9NVH1	23.0962	22.5854	22.8295	22.8124	23.4594	23.5784	0.0346647	0.0372776	none
FANCI	Fanconi anemia group I protein	Q9NVI1	23.9546	23.9165	24.0115	24.2364	24.4985	24.0297	-0.118059	0.281413	none
GNL3L	Guanine nucleotide-binding protein-like 3-like protein	Q9NVN8	21.4611	20.9636	21.3993	21.2633	21.5995	20.998	-0.397272	1.025	none
RBM22	Pre-mRNA-splicing factor RBM22	Q9NW64	21.9677	21.7999					-0.921038	0.755938	none
TMEM161A	Transmembrane protein 161A	Q9NX61	22.9297	23.0772	23.5274	22.4494	22.4132	23.1791	-0.910567	1.37388	none
SMPD4	Sphingomyelin phosphodiesterase 4	Q9NXE4	24.4191	23.8491	24.9157	24.6368	24.5602	24.4482	-0.260183	0.581148	none
NDE1	Nuclear distribution protein nudE homolog 1	Q9NXR1	24.5811	24.3387	24.8916	24.5098	24.5088	24.5388	-0.49814	1.74169	none
TAB2	TGF-beta-activated kinase 1 and MAP3K7-binding protein 2	Q9NYJ8	23.5634	23.0081	23.7918	24.3194	24.1131	23.7013	0.178018	0.37356	none
ELOVL5	Elongation of very long chain fatty acids protein;Elongation of very long chain fatty acids protein 5	Q9NYP7	24.8689	25.3875	25.1662	24.9941	25.1391	25.0235	-0.501916	0.981203	none
TECR	Very-long-chain enoyl-CoA reductase	Q9NZ01	30.4861	30.3881	30.8815	30.5617	30.3898	30.2579	-0.600793	1.86263	none
MTCH1	Mitochondrial carrier homolog 1	Q9NZJ7	22.8679	23.1059	23.3189	22.7706	22.645	22.6323	-0.826629	2.12117	none
LMCD1	LIM and cysteine-rich domains protein 1	Q9NZU5	26.0845	25.6448	26.2839	26.2502	26.2863	26.1839	-0.178988	0.615858	none
CRIPT	Cysteine-rich PDZ-binding protein	Q9P021	21.196	21.3324	21.9465	21.1738	21.9161	20.8712	-0.582277	0.937195	none
HACD3	Very-long-chain (3R)-3-hydroxyacyl-CoA dehydratase 3	Q9P035	25.0004	24.5334	24.9113	25.1002	25.0595	24.9881	-0.178668	0.546472	none
SH3BP4	SH3 domain-binding protein 4	Q9P0V3	23.2202	23.3069	23.7385	23.3661	23.3547	23.21	-0.523983	1.66989	none
RRBP1	Ribosome-binding protein 1	Q9P2E9	19.6073	19.6421	20.4356	24.4699	24.7022	24.8763	4.37501	4.67403	up
LARS	Leucine--tRNA ligase, cytoplasmic	Q9P2J5	20.4293	19.8351	22.8629	25.4847	25.9685	26.626	4.56494	2.43089	up
DHCR7	7-dehydrocholesterol reductase	Q9UBM7	29.7828	29.7603	30.1069	30.1908	29.976	29.9626	-0.2582	0.841422	none
DKK3	Dickkopf-related protein 3	Q9UBP4				25.9449	25.7066	26.121	6.25047	5.07813	up
DNAJB11	DnaJ homolog subfamily B member 11	Q9UBS4	21.892	22.1345	22.5211	21.8148	21.622	21.3914	-0.984087	2.28968	none
UBA2	SUMO-activating enzyme subunit 2	Q9UBT2				21.7788	18.8692	21.0659	0.587536	0.281413	none
SLC25A10	Mitochondrial dicarboxylate carrier	Q9UBX3	27.3072	27.2182	27.7366	27.3235	27.4024	27.1382	-0.548635	1.86263	none
FBLN5	Fibulin-5	Q9UBX5	19.9811			23.1543	22.5248	22.1976	2.85783	2.8738	up
PISD	Phosphatidylserine decarboxylase proenzyme;Phosphatidylserine decarboxylase alpha chain;Phosphatidylserine decarboxylase beta chain	Q9UG56	23.438	23.3189	23.6037	23.5023	23.2351	23.3846	-0.491356	1.49811	none
TES	Testin	Q9UGI8	24.0625	23.9323	24.5071	24.2193	24.4578	24.3819	-0.227892	0.703547	none
LIMA1	LIM domain and actin-binding protein 1	Q9UHB6	21.452	21.401	21.8358	21.8272	21.7248	22.0014	-0.122773	0.284809	none
CHORDC1	Cysteine and histidine-rich domain-containing protein 1	Q9UHD1	21.6961			22.9348	22.3338	21.7845	1.54716	1.09483	none
SEPT9	Septin-9	Q9UHD8	25.9292	24.8618	25.9237	26.1418	25.7622	25.5233	-0.176322	0.235547	none
SLC25A13	Calcium-binding mitochondrial carrier protein Aralar2	Q9UJS0	27.7417	27.7247	28.1025	27.7399	27.6168	27.3936	-0.688831	2.12868	none
DCTN4	Dynactin subunit 4	Q9UJW0	26.8254	26.7675	27.0131	26.8342	26.8525	26.678	-0.495354	1.79122	none
C14orf1	Probable ergosterol biosynthetic protein 28	Q9UKR5	23.9549	23.8243	24.2318	24.2099	23.7437	23.7608	-0.511195	1.39106	none
SLC39A10	Zinc transporter ZIP10	Q9ULF5	23.3264	23.2981	23.804			18.7681	-4.42388	3.39251	down
MED23	Mediator of RNA polymerase II transcription subunit 23	Q9ULK4	21.1191	21.2	21.6997	21.8601	22.2734	21.9343	0.271683	0.707182	none
TMCO1	Transmembrane and coiled-coil domain-containing protein 1	Q9UM00	23.7666	23.6388	23.765	23.4541	23.9026	23.5368	-0.504144	1.33012	none
VPS4A	Vacuolar protein sorting-associated protein 4A	Q9UN37	23.0051	23.1026	23.492	23.1896	23.1733	23.3116	-0.387561	1.10422	none
MAGED2	Melanoma-associated antigen D2	Q9UNF1	21.4131	21.5176	22.248	21.855	22.2	22.202	-0.0529204	0.0768564	none
DUSP12	Dual specificity protein phosphatase 12	Q9UNI6	23.7514	22.9205	23.1915	23.6094	23.5752	23.2091	-0.23364	0.37553	none
PSMD13	26S proteasome non-ATPase regulatory subunit 13	Q9UNM6				22.974	22.5232	22.6644	2.75909	3.74252	up
PROCR	Endothelial protein C receptor	Q9UNN8		19.2299		22.6407	22.8856	24.2108	3.32584	2.61718	up
TRIM33	E3 ubiquitin-protein ligase TRIM33	Q9UPN9	28.3999	28.4464	28.6698	28.6042	28.5344	28.4427	-0.394821	1.36036	none
USP22	Ubiquitin carboxyl-terminal hydrolase 22	Q9UPT9	24.576		24.0785	24.1558	24.6795	23.9774	0.633175	0.270086	none
CLEC11A	C-type lectin domain family 11 member A	Q9Y240		20.2985		24.6669	25.1731	25.0714	4.67028	3.69985	up
RCE1	CAAX prenyl protease 2	Q9Y256	20.4721	20.4436	20.6425	20.8335	20.8679	20.3253	-0.25267	0.667467	none
RUVBL1	RuvB-like 1	Q9Y265			19.9237	22.1294	22.2733	21.8912	1.85534	2.52979	up
AMOTL2	Angiomotin-like protein 2	Q9Y2J4	21.1098	21.2075	21.9425		21.5105	21.3033	-0.558917	1.13254	none
SIK3	Serine/threonine-protein kinase SIK3	Q9Y2K2	23.9546	23.8467	24.1702	24.1459	24.7205	23.9487	-0.131362	0.243894	none
DIS3	Exosome complex exonuclease RRP44	Q9Y2L1	23.795	23.7289	24.2633	24.2093	24.0102	24.2518	-0.185209	0.473779	none
MTO1	Protein MTO1 homolog, mitochondrial	Q9Y2Z2	21.9402	22.047	22.4665	22.4033	21.9628	21.8776	-0.480884	1.17756	none
LUC7L2	Putative RNA-binding protein Luc7-like 2	Q9Y383	23.6292	22.915	24.1518	23.4654	23.8803	23.6029	-0.329498	0.571407	none
RTCB	tRNA-splicing ligase RtcB homolog	Q9Y3I0	23.4968	23.5912	24.0696	23.6656	23.4927	23.7165	-0.507293	1.33012	none
RPL36	60S ribosomal protein L36	Q9Y3U8	25.2793	25.3248	25.6435	25.8807	25.6639	25.8078	-0.0459566	0.0975667	none
PKP3	Plakophilin-3	Q9Y446	23.8419	23.4004	23.8345	23.9417	23.7586	23.2186	-0.463988	1.09444	none
TLN1	Talin-1	Q9Y490	23.5101	19.4468	23.4381	27.1563	26.5808	26.9608	4.35212	1.74536	up
AFG3L2	AFG3-like protein 2	Q9Y4W6	24.4405	24.3651	24.7712	24.1887	24.2106	24.1575	-0.753146	2.54252	none
PRRC2C	Protein PRRC2C	Q9Y520	23.2077	22.7723	23.1401	22.9784	23.069	22.7231	-0.52755	1.63589	none
SNX8	Sorting nexin-8	Q9Y5X2	23.8153	23.7738	24.4989	23.8877	23.96	23.9053	-0.525339	1.46069	none
NUBP2	Cytosolic Fe-S cluster assembly factor NUBP2	Q9Y5Y2		21.1786	22.0107	21.2951	21.1541	21.387	-0.598926	1.34371	none
NCOR2	Nuclear receptor corepressor 2	Q9Y618	28.5451	28.2881	28.7713	28.7524	28.8225	28.6427	-0.212508	0.874506	none
SLC25A15	Mitochondrial ornithine transporter 1	Q9Y619	25.1848	24.9941	25.4937	25.0139	24.8931	24.8131	-0.731149	2.51493	none
ALG5	Dolichyl-phosphate beta-glucosyltransferase	Q9Y673	22.7476	22.875	23.0336	23.3097	23.0918	22.8391	-0.216383	0.550821	none
COPG1	Coatomer subunit gamma-1	Q9Y678	22.115	22.2494	22.2598	27.5808	27.159	26.2108	4.36408	3.77768	up
AUP1	Ancient ubiquitous protein 1	Q9Y679	21.617	21.8953	22.1496	22.4111		21.9423	-0.698311	0.527374	none
MTCH2	Mitochondrial carrier homolog 2	Q9Y6C9	25.8845	26.0884	26.1483	25.9302	25.9232	25.9668	-0.514644	1.39299	none
CEPT1	Choline/ethanolaminephosphotransferase 1	Q9Y6K0	24.4933	24.9258	25.358	24.8122	24.8197	24.6763	-0.570627	1.20396	none
SQRDL	Sulfide:quinone oxidoreductase, mitochondrial	Q9Y6N5	30.334	30.4206	30.6858	30.4864	30.3749	30.1921	-0.547337	1.66337	none
CAPN6	Calpain-6	Q9Y6Q1	25.5443	24.8589	25.9995	21.1748	21.1385		-4.77098	4.96368	down
NCOA3	Nuclear receptor coactivator 3	Q9Y6Q9	28.7014	28.3789	28.7024	28.7699	28.9793	28.6787	-0.201445	0.71171	none

## Sheet: Supplementary Fig. 13c
Gene	Protein names	Representative ID	LFQ intensity uncat_1	LFQ intensity uncat_2	LFQ intensity uncat_3	LFQ intensity cat_1	LFQ intensity cat_2	LFQ intensity cat_3	logFC_uncat_cat	p.adj.mod_uncat_cat	change_uncat_cat
ACACA		A0A087WYK6	26.9157	26.9557	27.1992	26.545	26.6684	27.0524	-0.140886	0.285649	none
ACACA		A0A087X0W4	27.2574	27.0811	27.125	27.7234	26.9891	27.0383	0.220536	0.297523	none
ESYT2	Extended synaptotagmin-2	A0FGR8	26.6294	26.5986	26.7599	26.1245	26.3647	26.5005	-0.202836	0.649343	none
TMEM223	Transmembrane protein 223	A0PJW6	23.7549	23.4389	23.5062	23.5218	23.5689	23.8124	0.216057	0.571583	none
C15orf61	Uncharacterized protein C15orf61	A6NNL5	24.6077	24.5763	24.5035	24.2953	24.3244	24.2966	-0.114015	0.414694	none
FBLN1	Fibulin-1	B1AHL2	24.9885	25.1679	25.3092	24.6016	25.1487	25.1193	-0.0594196	0.104455	none
ACOT7	Cytosolic acyl coenzyme A thioester hydrolase	O00154	22.5989	22.2774	22.2893	21.9597	22.1191	22.4111	-0.0683599	0.123724	none
QSOX1	Sulfhydryl oxidase 1	O00391	26.556	26.0998	26.4226	26.129	26.3445	26.3267	0.0379921	0.064538	none
NDUFA4	Cytochrome c oxidase subunit NDUFA4	O00483	24.3297	24.4377	24.6095	24.263	24.6805	24.8574	0.283917	0.703147	none
DDX3X	ATP-dependent RNA helicase DDX3X;ATP-dependent RNA helicase DDX3Y	O00571	24.6305	24.5881	24.4705	24.6857	24.7879	24.6272	0.278964	1.09889	none
PODXL	Podocalyxin	O00592	19.5796			24.6219	26.4769	25.8967	5.98894	3.68325	up
CYR61	Protein CYR61	O00622	23.3797	23.004	23.26	23.273	23.4361	23.3369	0.28418	0.837117	none
ACACB	Acetyl-CoA carboxylase 2;Biotin carboxylase	O00763	30.0213	29.8341	29.9921	29.5436	29.7995	29.7157	-0.154401	0.484732	none
SCD	Acyl-CoA desaturase	O00767	25.9786	25.9798	25.7141	25.8125	26.111	26.5121	0.387756	0.866185	none
ISLR	Immunoglobulin superfamily containing leucine-rich repeat protein	O14498	23.7624	23.36	23.5861	22.2186	22.9764	23.1385	-0.640424	1.08863	none
RIOK3	Serine/threonine-protein kinase RIO3	O14730	21.3838						-0.807537	1.32353	none
IMPA2	Inositol monophosphatase 2	O14732	21.9262	21.9557	22.0605	22.0648	21.924	21.9892	0.170382	0.549467	none
MAP2K7	Dual specificity mitogen-activated protein kinase kinase 7	O14733	24.9344	24.7394	24.9423	25.116	25.152	25.0314	0.366957	1.24336	none
CDIPT	CDP-diacylglycerol--inositol 3-phosphatidyltransferase	O14735	23.0958	23.0078	23.0324	22.5119	22.6232	22.8587	-0.227519	0.787919	none
TPP1	Tripeptidyl-peptidase 1	O14773	23.1387	23.3048	23.5394	23.7476	23.5161	23.5069	0.411446	1.04432	none
NRP1	Neuropilin-1	O14786	22.1273	22.6151	22.5652	22.9111	22.9114	23.1142	0.697279	1.82732	none
PSMA7	Proteasome subunit alpha type-7	O14818	23.1405	23.2974	23.3877	22.9152	23.397	23.6159	0.184821	0.374221	none
TIMM23	Mitochondrial import inner membrane translocase subunit Tim23;Putative mitochondrial import inner membrane translocase subunit Tim23B	O14925	26.0168	25.6602	26.091	25.5362	25.8263	25.8466	-0.0524592	0.0899436	none
UQCRQ	Cytochrome b-c1 complex subunit 8	O14949	27.1675	27.0853	27.2603	27.5066	27.5982	27.6531	0.539007	1.99719	none
XPO1	Exportin-1	O14980	27.0262	26.867	26.7941	26.831	27.1576	26.9914	0.224574	0.76754	none
SEC16A	Protein transport protein Sec16A	O15027	23.8534	24.171	24.1643	24.1809	24.5346	24.2397	0.400175	1.25018	none
KIAA0391	Mitochondrial ribonuclease P protein 3	O15091	23.5205	23.5189	23.1006	23.2059	23.3248	23.2593	0.0337274	0.064538	none
AGPAT2	1-acyl-sn-glycerol-3-phosphate acyltransferase beta	O15120	25.5026	25.5899	25.5984	25.2544	25.3827	25.4564	-0.0625902	0.203008	none
TRIM24	Transcription intermediary factor 1-alpha	O15164	24.8038	24.7336	24.956	24.1899	24.2747	24.1424	-0.486549	1.72935	none
RER1	Protein RER1	O15258	22.6274	22.7349	23.418	23.1253	23.3109	22.9547	0.354979	0.569558	none
SURF4	Surfeit locus protein 4	O15260	25.2806	25.1678	25.4235	25.3809	25.458	25.1225	0.166902	0.403608	none
SLC16A3	Monocarboxylate transporter 4	O15427	22.7407	23.4558	23.2736	22.6431	23.0642	23.0821	-0.0743973	0.104142	none
KCNN4	Intermediate conductance calcium-activated potassium channel protein 4	O15554	21.4437	21.1916	21.3157	21.52	21.5073	21.1848	0.249304	0.61891	none
PHGDH	D-3-phosphoglycerate dehydrogenase	O43175	24.1749	24.1917	24.0585	24.5402	24.725	24.6581	0.642793	2.58149	none
XRCC3	DNA repair protein XRCC3	O43542	21.2032					21.5955	0.733165	0.556775	none
XPOT	Exportin-T	O43592	23.3681	23.3013	23.3699	23.2084	23.0621	23.1007	-0.0721856	0.188878	none
TIMM44	Mitochondrial import inner membrane translocase subunit TIM44	O43615	25.5333	25.4399	25.5819	25.3822	25.6698	25.7963	0.23359	0.748289	none
SLC25A17	Peroxisomal membrane protein PMP34	O43808	24.8925	25.0435	24.959	24.2945	24.8209	25.1349	-0.0740708	0.106648	none
GTPBP6	Putative GTP-binding protein 6	O43824	21.7222	21.8944	21.5616	21.4437	21.9037	21.174	-0.0577293	0.081617	none
IDH3B	Isocitrate dehydrogenase [NAD] subunit, mitochondrial;Isocitrate dehydrogenase [NAD] subunit beta, mitochondrial	O43837	25.0499	25.0051	24.8416	25.027	25.1971	25.0426	0.262658	1.01165	none
CALU	Calumenin	O43852	23.921	23.8604	24.0778	23.5547	23.9294	24.0505	0.0383175	0.0735883	none
ORC4	Origin recognition complex subunit 4	O43929	22.3185	22.5802	22.0922	22.3839	22.8507	23.1349	0.615329	1.25018	none
OPA1	Dynamin-like 120 kDa protein, mitochondrial;Dynamin-like 120 kDa protein, form S1	O60313	23.5536	23.5142	23.8009	23.3977	23.2451	23.6442	-0.0452784	0.0785741	none
FADS1	Fatty acid desaturase 1	O60427	26.6934	26.5663	26.6769	26.6756	26.7525	26.8904	0.255724	0.947715	none
ACSL4	Long-chain-fatty-acid--CoA ligase 4	O60488	25.6921	25.6098	25.7938	25.887	26.0811	26.19	0.487914	1.7203	none
SYNCRIP	Heterogeneous nuclear ribonucleoprotein Q	O60506	22.5078	21.6899	22.3495	23.638	23.9706	23.9189	1.81164	2.73284	up
GREM1	Gremlin-1	O60565	25.7059	25.8609	25.1121	25.5395	25.008	25.2444	-0.15857	0.192415	none
DIAPH1	Protein diaphanous homolog 1	O60610	31.4399	31.4497	31.4754	31.5036	31.6798	31.6667	0.259424	1.13419	none
CTNND1	Catenin delta-1	O60716	25.0072	25.0165	24.8804	24.9791	24.8145	25.1212	0.143232	0.38968	none
DPM1	Dolichol-phosphate mannosyltransferase subunit 1	O60762	26.1798	26.0581	26.3052	26.031	26.5519	26.5259	0.319875	0.837117	none
DNAJB6	DnaJ homolog subfamily B member 6	O75190	25.7724	26.2324	25.581	26.3605	25.9118	26.1881	0.424932	0.80495	none
FLNB	Filamin-B	O75369	24.8652	24.7257	24.8331	24.9968	25.24	25.0842	0.438581	1.70629	none
ULK1	Serine/threonine-protein kinase ULK1	O75385	22.8455	22.8795	23.3717	19.9699	19.9014	19.4088	-3.11044	3.67705	down
GIGYF1	PERQ amino acid-rich with GYF domain-containing protein 1	O75420	27.5825	27.4788	27.5074	27.0528	27.2465	27.1741	-0.240655	0.990991	none
ERLIN1	Erlin-1	O75477	25.6444	25.4265	25.3683	24.7994	25.1639	25.0626	-0.333135	1.05407	none
GCAT	2-amino-3-ketobutyrate coenzyme A ligase, mitochondrial	O75600		20.5978	21.1139				-0.430344	0.446957	none
ERAL1	GTPase Era, mitochondrial	O75616	25.0113	25.235	25.2283	24.8128	24.7056	24.6412	-0.298593	0.988595	none
SLC25A12	Calcium-binding mitochondrial carrier protein Aralar1	O75746	25.5047	25.38	25.3756	25.2728	25.4235	25.5343	0.126954	0.413447	none
BCAR3	Breast cancer anti-estrogen resistance protein 3	O75815	23.8257	23.6303	24.0502	21.5467	22.6048	22.5816	-1.43888	2.0186	down
ATP5L	ATP synthase subunit g, mitochondrial	O75964	23.0502	22.7056	23.0387	23.2358	23.279	23.9291	0.700612	1.29506	none
GLRX3	Glutaredoxin-3	O76003	22.7534	22.7205	22.4361	22.0454	22.0892	22.276	-0.343413	1.0875	none
SRP72	Signal recognition particle subunit SRP72	O76094	22.4417	22.5197	22.3832	22.3519	22.92	22.6742	0.355848	1.09889	none
LTN1	E3 ubiquitin-protein ligase listerin	O94822	26.2275	26.1434	26.1073	25.489	25.7349	25.8841	-0.323097	1.1147	none
ERLIN2	Erlin-2	O94905	24.0936	23.7784	23.3303	23.2912	23.8071	23.7447	0.0285333	0.0310286	none
DKK1	Dickkopf-related protein 1;Dickkopf-related protein 2	O94907	22.4397	22.8897	21.9895	22.1608	23.3861	22.2708	0.322428	0.296134	none
HAUS5	HAUS augmin-like complex subunit 5	O94927	26.0296	25.9322	26.0374	25.0701	25.2158	25.2004	-0.701987	2.62404	none
NDUFB4	NADH dehydrogenase [ubiquinone] 1 beta subcomplex subunit 4	O95168	23.2208	23.2484	23.0115	23.1324	23.2263	23.4316	0.25434	0.863508	none
SNX4	Sorting nexin-4	O95219	23.2127	22.9634	23.1326	22.8214	23.3786	23.3822	0.242526	0.557571	none
NDUFA10	NADH dehydrogenase [ubiquinone] 1 alpha subcomplex subunit 10, mitochondrial	O95299	22.776	22.6432	22.764	22.08	22.4926	22.1522	-0.33076	1.07339	none
IPO7	Importin-7	O95373	23.068	22.9158	22.7457	23.3839	23.3426	23.1528	0.534687	1.54234	none
TNFRSF6B	Tumor necrosis factor receptor superfamily member 6B	O95407	24.1797	23.9292	24.462	22.3167	22.8717	23.0736	-1.28716	2.25853	down
AHSA1	Activator of 90 kDa heat shock protein ATPase homolog 1	O95433	23.8728	24.0155	24.2238	24.1122	24.2962	24.4652	0.398626	1.2082	none
MPC2	Mitochondrial pyruvate carrier 2	O95563	22.5069	22.4879	22.6049	22.6364	22.8411	22.9628	0.434504	1.64374	none
ACSL3	Long-chain-fatty-acid--CoA ligase 3	O95573	28.763	28.5794	28.6555	28.0167	28.1702	28.1931	-0.421649	1.57755	none
ASMTL	N-acetylserotonin O-methyltransferase-like protein	O95671	24.4473	24.1717	24.3489	24.0425	24.0946	24.0194	-0.126154	0.349249	none
LATS1	Serine/threonine-protein kinase LATS1	O95835	25.1444	25.0409	25.347	24.5943	24.9616	24.9963	-0.187437	0.47965	none
ABHD16A	Abhydrolase domain-containing protein 16A	O95870	26.5466	26.491	26.5136	26.3896	26.4146	26.3251	-0.0105762	0.026553	none
PEX11B	Peroxisomal membrane protein 11B	O96011	28.0385	28.044	27.9847	28.0072	28.2105	28.0304	0.180231	0.76291	none
LDHA	L-lactate dehydrogenase A chain	P00338	25.3097	25.333	25.5101	24.962	25.6282	25.8085	0.218984	0.369201	none
ALDH1A1	Retinal dehydrogenase 1	P00352	22.9114	22.8402	22.9611	23.5291	23.5688	23.5758	0.804252	2.8486	none
GLUD1	Glutamate dehydrogenase 1, mitochondrial;Glutamate dehydrogenase 2, mitochondrial	P00367	25.2431	25.28	25.3433	25.5672	25.5845	25.3993	0.364859	1.33181	none
HPRT1	Hypoxanthine-guanine phosphoribosyltransferase	P00492	21.906	21.9099	22.1862	21.5914	22.4969	22.2026	0.254703	0.41947	none
GOT2	Aspartate aminotransferase, mitochondrial	P00505	22.3631	22.5103	22.3942	22.7696	23.3502	23.3035	0.872521	2.30896	none
EGFR	Epidermal growth factor receptor;Receptor protein-tyrosine kinase	P00533	21.0008	20.5105	21.4329	25.9809	26.4585	26.3374	5.4252	3.99836	up
PGK1	Phosphoglycerate kinase 1	P00558	23.1746	23.1498	23.1469	24.0115	24.0505	24.0905	1.04206	3.38125	up
C1R	Complement C1r subcomponent;Complement C1r subcomponent heavy chain;Complement C1r subcomponent light chain	P00736	24.7059	24.1369	25.1152	24.1432	24.4388	24.4593	-0.163641	0.188878	none
PLAU	Urokinase-type plasminogen activator;Urokinase-type plasminogen activator long chain A;Urokinase-type plasminogen activator short chain A;Urokinase-type plasminogen activator chain B	P00749	24.1482	24.2159	24.1978	24.8391	25.0806	25.2127	0.998873	3.0499	none
TIMP1	Metalloproteinase inhibitor 1	P01033	26.4899	26.4663	26.4766	25.3602	25.5157	25.7976	-0.786711	2.36832	none
LDLR	Low-density lipoprotein receptor	P01130	21.6182	21.1234	22.1537	23.4519	24.1099	23.748	2.29157	2.79606	up
HLA-B	HLA class I histocompatibility antigen, B-7 alpha chain	P01889		21.2878		24.4966	24.825	22.5532	2.96054	1.89534	up
COL1A1	Collagen alpha-1(I) chain	P02452	31.3139	31.2604	31.2639	30.1769	30.295	30.419	-0.879947	2.92925	none
FN1	Fibronectin;Anastellin;Ugl-Y1;Ugl-Y2;Ugl-Y3	P02751	30.272	30.2105	30.3328	29.5402	29.6243	29.6737	-0.551242	2.11081	none
TFRC	Transferrin receptor protein 1;Transferrin receptor protein 1, serum form	P02786	24.3457	24.1524	24.1925	24.0814	24.4621	24.0681	0.117998	0.286873	none
MT-ATP8	ATP synthase protein 8	P03928	25.8091	25.1687	25.9006	25.5387	25.8423	26.0869	0.330799	0.491772	none
RAF1	RAF proto-oncogene serine/threonine-protein kinase	P04049	25.1027	25.2045	25.1841	24.7885	25.0578	25.0223	-0.0684251	0.222788	none
ALDOA	Fructose-bisphosphate aldolase;Fructose-bisphosphate aldolase A	P04075	23.6243	24.2633	23.9952	23.665	23.784	24.0105	0.00588799	0.00630306	none
CSTB	Cystatin-B	P04080	22.3405	23.1193	22.1905	22.5499	22.482	21.4393	-0.236432	0.188878	none
ANXA1	Annexin A1;Annexin	P04083	25.8144	25.9198	25.8805	26.8526	27.0868	27.0273	1.24766	3.68325	up
PRNP	Major prion protein	P04156				24.7036	24.8099	24.9761	4.29249	3.19958	up
OAT	Ornithine aminotransferase, mitochondrial;Ornithine aminotransferase, hepatic form;Ornithine aminotransferase, renal form	P04181	22.1783	22.2347	22.4887	22.2088	21.915	22.3569	0.0165858	0.0251711	none
TK1	Thymidine kinase;Thymidine kinase, cytosolic	P04183	25.8583	24.1888	24.9125	21.1691	21.5531	22.5178	-3.09035	2.30896	down
TUBB4A	Tubulin beta-4A chain	P04350	28.6374	28.5298	28.784	28.2436	28.6275	28.4029	-0.10907	0.270546	none
GAPDH	Glyceraldehyde-3-phosphate dehydrogenase	P04406	26.6146	26.3821	26.2496	26.8714	27.2435	27.0464	0.766741	2.16253	none
HSPB1	Heat shock protein beta-1	P04792	26.7533	26.4254	26.3896	26.4151	26.5385	26.5813	0.118552	0.28216	none
RPN1	Dolichyl-diphosphooligosaccharide--protein glycosyltransferase subunit 1	P04843	24.192	23.8196	24.0223	24.0516	24.1561	23.9724	0.193951	0.500079	none
RPN2	Dolichyl-diphosphooligosaccharide--protein glycosyltransferase subunit 2	P04844	25.1844	25.1866	25.3511	25.3437	25.4169	25.3389	0.263068	1.01165	none
ATP1A1	Sodium/potassium-transporting ATPase subunit alpha-1	P05023	26.1088	25.9905	26.2349	25.9007	26.1214	26.037	0.0407606	0.0987666	none
APP	Amyloid beta A4 protein;N-APP;Soluble APP-alpha;Soluble APP-beta;C99;Beta-amyloid protein 42;Beta-amyloid protein 40;C83;P3(42);P3(40);C80;Gamma-secretase C-terminal fragment 59;Gamma-secretase C-terminal fragment 57;Gamma-secretase C-terminal fragment 50;C31	P05067	27.0718	26.8747	27.191	26.7837	27.0744	27.0452	0.0483348	0.100052	none
SERPINE1	Plasminogen activator inhibitor 1	P05121	29.3498	29.1747	29.5306	29.2948	29.5535	29.3897	0.172107	0.442381	none
SLC25A5	ADP/ATP translocase 2;ADP/ATP translocase 2, N-terminally processed	P05141	32.8716	32.899	32.9923	32.7342	32.7442	32.9037	-0.0377242	0.0967361	none
SERPING1	Plasma protease C1 inhibitor	P05155	26.7876	26.7217	26.7628	25.9859	26.3723	26.4873	-0.345649	1.05622	none
PCCA	Propionyl-CoA carboxylase alpha chain, mitochondrial	P05165	33.313	33.2505	33.4345	32.8711	33.0666	33.0692	-0.243198	0.86856	none
PCCB	Propionyl-CoA carboxylase beta chain, mitochondrial	P05166	26.2328	26.1984	26.3061	26.1739	26.3982	26.4739	0.234021	0.882793	none
RPLP0	60S acidic ribosomal protein P0;60S acidic ribosomal protein P0-like	P05388	23.1365	22.7847	22.9136	23.3279	23.4139	23.2115	0.523855	1.51962	none
ITGB1	Integrin beta-1	P05556	26.2452	26.721	26.2159	26.3288	27.005	25.853	0.132318	0.129536	none
KRT18	Keratin, type I cytoskeletal 18	P05783	30.1352	30.0943	30.1552	29.9211	30.1854	30.242	0.0946801	0.285434	none
COL5A2	Collagen alpha-2(V) chain	P05997	24.2998	24.1457	24.4477		23.785	23.7054	-1.16918	0.795109	none
CDC2	Cyclin-dependent kinase 1	P06493	24.8198	24.5861	24.7454	24.7969	25.0354	25.2322	0.444664	1.30359	none
ENO1	Alpha-enolase;Enolase	P06733	27.8549	27.7354	27.7655	27.8016	27.8715	27.975	0.21871	0.84061	none
PYGL	Alpha-1,4 glucan phosphorylase;Glycogen phosphorylase, liver form	P06737	20.5612	20.7891	20.7768	20.8478	20.6423	21.1833	0.34849	0.837117	none
SERPINE2	Glia-derived nexin	P07093	24.8896	24.8546	24.9805	24.6107	24.8195	24.8525	-0.0069175	0.0158044	none
P4HB	Protein disulfide-isomerase	P07237	22.3435	22.7422	22.9069	23.1599	23.1686	23.1862	0.660052	1.70629	none
ANXA2	Annexin A2;Annexin;Putative annexin A2-like protein	P07355	27.7018	27.7505	27.7385	27.7256	27.9264	27.9913	0.272476	1.14491	none
TUBB	Tubulin beta chain	P07437	30.3689	30.1045	30.3152	29.4962	29.9063	29.7145	-0.449755	1.30478	none
DCN	Decorin	P07585	28.8272	28.8154	28.9545	28.3533	28.4109	28.4469	-0.345917	1.36402	none
PFN1	Profilin-1	P07737	23.9615	23.7461	23.9506	24.3021	24.1464	24.6106	0.611874	1.53381	none
CTSB	Cathepsin B;Cathepsin B light chain;Cathepsin B heavy chain	P07858	24.991	26.0043	25.6614	25.824	25.5475	25.4712	0.197977	0.232143	none
HSP90AA1	Heat shock protein HSP 90-alpha	P07900	23.0053	23.3692		24.0453	22.7072	23.1524	1.3998	0.532349	none
LAMB1	Laminin subunit beta-1	P07942	27.8856	27.9952	28.0665	27.4943	27.6958	27.7711	-0.207203	0.787919	none
COL1A2	Collagen alpha-2(I) chain	P08123	30.9986	30.8167	30.9879	30.0136	30.1812	30.1167	-0.726602	2.43162	none
SLC3A2	4F2 cell-surface antigen heavy chain	P08195	25.4499	25.0525	25.3328	25.8011	26.1053	26.0123	0.829697	2.19551	none
HSP90AB1	Heat shock protein HSP 90-beta	P08238	27.9999	27.948	28.0616	28.4883	28.4943	28.5844	0.637629	2.33968	none
ASNS	Asparagine synthetase [glutamine-hydrolyzing]	P08243	23.5658	23.4483	23.7264	23.154	23.4778	23.3805	-0.0936367	0.237981	none
MMP2	72 kDa type IV collagenase;PEX	P08253	27.0294	26.7581	27.0561	26.3535	26.4278	26.4771	-0.400024	1.23783	none
CYC1	Cytochrome c1, heme protein, mitochondrial	P08574	23.4081	24.0694	24.2957	24.0482	24.0184	24.4138	0.381435	0.585343	none
CFH	Complement factor H	P08603	24.6794	24.4901	24.7108	24.3357	24.6094	24.6758	0.0555391	0.12608	none
VIM	Vimentin	P08670	25.3595	25.2843	24.9525	25.0312	25.4814	25.0536	0.128341	0.251444	none
LGALS1	Galectin-1	P09382	27.0345	26.9922	27.1378	27.5844	27.91	27.7191	0.807053	2.65679	none
SPARC	SPARC	P09486	26.2709	26.0074	26.1045	25.1023	25.0346	25.1496	-0.896813	2.60085	none
CNP	2,3-cyclic-nucleotide 3-phosphodiesterase	P09543	25.2574	24.9574	25.1059	25.2757	25.2937	25.3173	0.32654	1.0511	none
C1S	Complement C1s subcomponent;Complement C1s subcomponent heavy chain;Complement C1s subcomponent light chain	P09871	24.8795	25.1384	24.9052	24.6624	24.5983	24.3208	-0.306198	0.866185	none
ARAF	Serine/threonine-protein kinase A-Raf	P10398	25.0587	25.1193	25.2288	24.7645	25.0186	24.9879	-0.0726446	0.217966	none
TXN	Thioredoxin	P10599	25.9619	25.7959	25.1443	23.9564	25.3395	25.5942	-0.531869	0.430978	none
TFPI	Tissue factor pathway inhibitor	P10646	26.2889	26.0256	26.0301	25.7847	25.9857	25.8075	-0.122589	0.331897	none
HSPD1	60 kDa heat shock protein, mitochondrial	P10809	25.9325	25.8171	26.0878	26.5103	26.9748	26.8142	0.951306	2.54859	none
CLU	Clusterin;Clusterin beta chain;Clusterin alpha chain	P10909	24.363	23.8834	24.6112	23.969	24.4594	24.4411	0.147522	0.197606	none
HSPA5	78 kDa glucose-regulated protein	P11021	24.3824	24.4359	24.5062	25.0721	25.2804	25.194	0.88131	3.06076	none
LAMC1	Laminin subunit gamma-1	P11047	28.251	28.1091	28.1835	27.7358	28.0343	28.0131	-0.133573	0.417527	none
HSPA8	Heat shock cognate 71 kDa protein	P11142	26.5153	26.3084	26.3225	26.5988	26.9586	26.8246	0.541188	1.79484	none
SLC2A1	Solute carrier family 2, facilitated glucose transporter member 1	P11166	22.046		22.2109	21.9716	22.1426	22.3721	0.675209	0.614935	none
UMPS	Uridine 5-monophosphate synthase;Orotate phosphoribosyltransferase;Orotidine 5-phosphate decarboxylase	P11172	25.9372	25.9402	26.0521	25.8668	25.9023	26.0502	0.0965265	0.302936	none
PYGB	Glycogen phosphorylase, brain form	P11216	29.5311	29.3659	29.5827	29.0217	29.2218	29.2387	-0.220832	0.739086	none
PC	Pyruvate carboxylase, mitochondrial	P11498	35.7637	35.606	35.7878	35.0899	35.3605	35.2769	-0.404424	1.35031	none
MTHFD1	C-1-tetrahydrofolate synthase, cytoplasmic;Methylenetetrahydrofolate dehydrogenase;Methenyltetrahydrofolate cyclohydrolase;Formyltetrahydrofolate synthetase;C-1-tetrahydrofolate synthase, cytoplasmic, N-terminally processed	P11586	27.9409	27.9248	28.0303	27.7512	27.9181	27.9594	0.0316233	0.0855748	none
PCNA	Proliferating cell nuclear antigen	P12004	25.3807	25.1447	25.2542	25.3655	25.5216	25.3557	0.291437	1.00408	none
COL6A1	Collagen alpha-1(VI) chain	P12109	29.135	28.936	29.0541	28.4549	28.6894	28.6249	-0.337038	1.21652	none
COL6A2	Collagen alpha-2(VI) chain	P12110	24.0061	24.0125	24.1819	23.612	23.7998	23.7048	-0.214872	0.838774	none
SLC25A4	ADP/ATP translocase 1	P12235	28.9898	28.8827	28.9813	28.9172	28.9271	28.8643	0.0657597	0.188878	none
SLC25A6	ADP/ATP translocase 3;ADP/ATP translocase 3, N-terminally processed	P12236	35.0603	34.9369	35.0937	34.7519	34.9947	35.0209	-0.032174	0.0733493	none
ACTN1	Alpha-actinin-1;Alpha-actinin-4;Alpha-actinin-2	P12814	22.7651		22.4974	23.2902	23.3801	23.3885	1.80963	0.950358	none
ALAS1	5-aminolevulinate synthase, nonspecific, mitochondrial	P13196	22.2502	21.8659	21.7934	21.6498	21.2145		-0.948973	0.737019	none
RNH1	Ribonuclease inhibitor	P13489	23.0525	22.8476	22.9777	23.7161	24.1855	23.9646	1.14533	2.95507	up
VCAN	Versican core protein	P13611	29.8892	29.8232	29.9188	29.391	29.6051	29.7572	-0.183431	0.586042	none
EEF2	Elongation factor 2	P13639	27.8427	27.6539	27.8033	27.8324	27.9589	27.904	0.252952	0.935078	none
PDIA4	Protein disulfide-isomerase A4	P13667			20.3685	21.4301	21.9114	21.8807	0.978376	1.22773	none
PKM	Pyruvate kinase PKM;Pyruvate kinase	P14618	27.2733	27.1396	27.3816	27.2395	27.3848	27.4112	0.204827	0.691122	none
ANPEP	Aminopeptidase N	P15144	22.4738	21.9614	22.1988	21.3866	21.584	22.5373	-0.216718	0.212127	none
NQO1	NAD(P)H dehydrogenase [quinone] 1	P15559	22.6948	23.2135	22.7126	23.0924	23.1131	23.3052	0.449188	1.15453	none
RPS2	40S ribosomal protein S2	P15880	24.7164	24.6981	24.9208	24.7758	25.0741	25.1091	0.348073	1.15648	none
DSP	Desmoplakin	P15924	26.461	26.0384	25.2	25.469	26.5282	26.407	0.368836	0.315304	none
CD44	CD44 antigen	P16070	26.7278	26.0274	25.8531	29.5737	29.8441	29.5696	3.58024	3.68325	up
ITGB4	Integrin beta-4	P16144			22.4181	22.7954	23.307	23.1536	1.88557	1.70629	up
HIST1H1B	Histone H1.5	P16401	25.5698	24.6744	24.3985	25.442	25.5596	25.318	0.69717	0.906907	none
HIST1H1C	Histone H1.2;Histone H1.4;Histone H1.3;Histone H1.1;Histone H1t	P16403	24.6099	24.7811	24.5033	24.8849	24.6951	24.7044	0.271445	0.837117	none
MGMT	Methylated-DNA--protein-cysteine methyltransferase	P16455	21.7168			22.2316	21.5882	21.7799	0.909683	1.13568	none
ATP2A2	Sarcoplasmic/endoplasmic reticulum calcium ATPase 2;Sarcoplasmic/endoplasmic reticulum calcium ATPase 1	P16615	26.5206	26.1824	26.4614	25.5955	25.6916	25.5839	-0.631837	1.8478	none
HLA-C		P17693	22.9927			22.5934	23.6522	23.7003	2.0826	1.15622	none
CTPS1	CTP synthase 1;CTP synthase	P17812	23.7452	23.9629	24.3002	23.5436	23.9371	24.0797	-0.00294331	0.00316049	none
DDX5	Probable ATP-dependent RNA helicase DDX5;Probable ATP-dependent RNA helicase DDX17	P17844	21.4668		21.9969	21.7856	22.3868	22.622	0.751201	1.30774	none
PFKL	ATP-dependent 6-phosphofructokinase, liver type	P17858			21.2003	20.8721	21.2988	21.3482	0.760444	0.890162	none
PTPN1	Tyrosine-protein phosphatase non-receptor type;Tyrosine-protein phosphatase non-receptor type 1	P18031	22.8904	22.6412	22.6227	22.6088	22.7632	22.4328	0.0376772	0.0730948	none
ARF4	ADP-ribosylation factor 4	P18085	23.0542	23.2973	22.9455	23.4539	23.5781	23.2792	0.488743	1.49823	none
RPL7	60S ribosomal protein L7	P18124	22.0768	21.5543	21.72	22.2618	22.3039	22.0159	0.568397	1.2607	none
RPL17	60S ribosomal protein L17	P18621	25.964	25.7505	25.6052	25.547	26.1152	25.8621	0.20265	0.449212	none
NCL	Nucleolin	P19338	24.6448	24.7133	24.8062	26.0974	26.3885	26.0442	1.59169	3.67705	up
PSMB1	Proteasome subunit beta type-1	P20618	22.7153	23.0106	23.0628	22.7341	22.493	22.8722	-0.0764201	0.13785	none
HIST1H2AD	Histone H2A type 1-D;Histone H2A type 3;Histone H2A.J;Histone H2A type 1-C;Histone H2A type 1-B/E;Histone H2A type 1;Histone H2A type 1-J;Histone H2A type 1-H;Histone H2A type 2-A;Histone H2A type 2-C;Histone H2AX;Histone H2A;Histone H2A type 2-B;Histone H2A type 1-A	P20671	27.8058	27.6114	27.5017	27.8825	28.0122	27.9933	0.444611	1.53636	none
COL5A1	Collagen alpha-1(V) chain	P20908	25.9045	26.0229	25.9423	25.3742	25.4263	25.1813	-0.494025	1.79046	none
CSRP1	Cysteine and glycine-rich protein 1	P21291	26.064	25.9647	25.8001	24.2444	24.777	25.0516	-1.11408	2.21296	down
FLNA	Filamin-A	P21333	23.092	22.8303	22.9053	22.851	23.0818	23.0536	0.205248	0.675521	none
NT5E	5-nucleotidase	P21589		19.61	20.0323	21.9787	22.3969	22.3693	2.2682	2.65679	up
BGN	Biglycan	P21810	24.7417	24.3746	24.5828	24.0886	23.9402	24.2486	-0.330439	0.836341	none
TGM2	Protein-glutamine gamma-glutamyltransferase 2	P21980	24.1698	23.6555	23.588	23.7799	24.1073	23.8755	0.263083	0.516099	none
PCMT1	Protein-L-isoaspartate O-methyltransferase;Protein-L-isoaspartate(D-aspartate) O-methyltransferase	P22061	29.476	29.4344	29.6012	29.4131	29.5364	29.5788	0.116095	0.378129	none
GART	Trifunctional purine biosynthetic protein adenosine-3;Phosphoribosylamine--glycine ligase;Phosphoribosylformylglycinamidine cyclo-ligase;Phosphoribosylglycinamide formyltransferase	P22102	24.5459	24.7083	24.7463	24.6302	24.7769	24.8295	0.220091	0.883606	none
UBA1	Ubiquitin-like modifier-activating enzyme 1	P22314	22.9307	22.9623	23.0778	22.9348	23.3316	23.1034	0.284807	1.01229	none
UQCRC2	Cytochrome b-c1 complex subunit 2, mitochondrial	P22695	28.0706	27.9391	28.1228	28.2908	28.3985	28.3913	0.434827	1.64374	none
FECH	Ferrochelatase, mitochondrial	P22830	27.6885	27.5767	27.6794	27.1784	27.5473	27.3811	-0.155882	0.501618	none
FBLN1	Fibulin-1	P23142	23.1663	23.2101	23.236	22.5351	23.3239	22.5092	-0.262529	0.441037	none
PPIB	Peptidyl-prolyl cis-trans isomerase B	P23284	23.4064	23.5589	23.6863	24.1487	24.1705	24.1377	0.748383	2.5109	none
RPS3	40S ribosomal protein S3	P23396	26.293	25.9824	25.9818	25.8797	26.177	26.2875	0.161462	0.378129	none
CFL1	Cofilin-1	P23528	26.895	26.6267	26.9075	27.0273	27.3118	27.412	0.566944	1.61257	none
ATP2B4	Plasma membrane calcium-transporting ATPase 4;Plasma membrane calcium-transporting ATPase 1;Calcium-transporting ATPase;Plasma membrane calcium-transporting ATPase 3;Plasma membrane calcium-transporting ATPase 2	P23634	23.206	22.9474	22.68	22.6248	23.2604	22.8706	0.127004	0.200125	none
DTYMK	Thymidylate kinase	P23919	22.1334	22.4748	22.712	22.7128	22.282	22.4067	0.182486	0.286945	none
KDELR1	ER lumen protein-retaining receptor 1;ER lumen protein-retaining receptor	P24390	25.2284	25.2521	25.1065	24.5362	25.1069	25.5296	0.00109843	0.00165592	none
IGFBP6	Insulin-like growth factor-binding protein 6	P24592	24.8935	24.8468	24.8174	24.3263	24.3101	24.8103	-0.2286	0.541661	none
ACAT1	Acetyl-CoA acetyltransferase, mitochondrial	P24752	30.4881	30.2973	30.3621	30.3953	30.662	30.6375	0.286815	0.99677	none
RPS12	40S ribosomal protein S12	P25398	24.5527	25.2316			25.0833	25.2733	0.234652	0.0352052	none
ATP5A1	ATP synthase subunit alpha, mitochondrial	P25705	28.2256	27.9422	28.1654	28.2777	28.3345	28.2833	0.306083	0.973893	none
ITGA3	Integrin alpha-3;Integrin alpha-3 heavy chain;Integrin alpha-3 light chain	P26006	24.937	24.7943	24.6405	24.6166	24.2584	24.2415	-0.276589	0.607813	none
PTX3	Pentraxin-related protein PTX3	P26022	28.1158	28.2081	28.355	27.601	27.8736	28.0417	-0.267418	0.807439	none
MSN	Moesin	P26038		19.8013		20.8483	21.889	21.962	1.41154	1.46151	up
RPL13	60S ribosomal protein L13	P26373	24.6017	24.0735	24.2017	23.8917	23.9973	24.0517	-0.167354	0.336661	none
EEF1G	Elongation factor 1-gamma	P26641	23.5889	23.5447	23.6953	24.3283	24.2024	24.4331	0.857489	2.60085	none
YWHAQ	14-3-3 protein theta;14-3-3 protein beta/alpha;14-3-3 protein beta/alpha, N-terminally processed	P27348	25.0614	24.9014	25.1547	25.465	25.4126	25.648	0.606825	1.84341	none
RPL10	60S ribosomal protein L10	P27635	26.6703	26.325	26.3091	25.7326	25.6537	25.4313	-0.696376	1.70646	none
CAD	CAD protein;Glutamine-dependent carbamoyl-phosphate synthase;Aspartate carbamoyltransferase;Dihydroorotase	P27708	25.2247	25.0351	25.1015	26.0161	26.3829	26.4897	1.31081	3.06756	up
CALR	Calreticulin	P27797	22.6882	21.7115	22.0594		22.4095	22.2036	-0.567194	0.251444	none
ABCD3	ATP-binding cassette sub-family D member 3	P28288	22.9026	22.814	22.9554	23.0463	22.915	22.6552	0.134056	0.290346	none
POLD1	DNA polymerase;DNA polymerase delta catalytic subunit	P28340	24.2621	23.9113	24.2898	20.7244	21.6431	21.417	-2.73878	3.43266	down
CTGF	Connective tissue growth factor	P29279	25.5388	25.6644	25.9245	25.3258	25.3532	25.6996	-0.114022	0.222788	none
EPHA2	Ephrin type-A receptor 2	P29317		20.7557		23.9508	24.3984	24.3229	3.3271	3.68325	up
TKT	Transketolase	P29401	23.4548	23.2792	23.3318	22.5166	22.7949	22.5017	-0.598642	1.99249	none
PML	Protein PML	P29590	24.3946	24.3862	24.3642				-2.99158	3.66217	down
PRDX6	Peroxiredoxin-6	P30041	23.782	23.7216	23.8947	23.7148	23.9674	24.1056	0.276526	0.921719	none
PRDX5	Peroxiredoxin-5, mitochondrial	P30044	23.9465	23.5572	23.6917	23.6658	23.7523	23.6661	0.110317	0.251444	none
PRDX3	Thioredoxin-dependent peroxide reductase, mitochondrial	P30048	20.2452			22.601	22.2124	22.7315	2.36921	3.06756	up
RPL12	60S ribosomal protein L12	P30050	23.6595	23.2178	23.8547	23.3366	23.7708	23.9538	0.257646	0.405405	none
PDIA3	Protein disulfide-isomerase A3	P30101	22.2445	22.3598	23.4487	23.6182	24.1603	23.7807	1.31857	1.5903	up
ALDH1B1	Aldehyde dehydrogenase X, mitochondrial	P30837	23.329	23.7275	23.439	22.0437	22.3617	22.7446	-0.961948	2.06139	none
DNAJA1	DnaJ homolog subfamily A member 1	P31689	24.2328	24.2312	24.035	23.9228	24.2713	24.1671	0.0991815	0.294259	none
HNRNPH1	Heterogeneous nuclear ribonucleoprotein H;Heterogeneous nuclear ribonucleoprotein H, N-terminally processed;Heterogeneous nuclear ribonucleoprotein H2	P31943	24.9862	24.6449	24.5964	24.9043	24.6219	25.2167	0.312289	0.574756	none
PRDX2	Peroxiredoxin-2	P32119	23.1263	23.2568	23.1628	22.4426	22.9103	23.1288	-0.202156	0.447481	none
ACSL1	Long-chain-fatty-acid--CoA ligase 1	P33121	26.7106	26.5955	26.9946	26.3257	26.4872	26.5165	-0.194828	0.50274	none
ABCD1	ATP-binding cassette sub-family D member 1	P33897	21.0804	21.9142	21.6409	21.2126	21.4842	20.9977	-0.150897	0.198536	none
KDELR2	ER lumen protein-retaining receptor 2	P33947	23.5346	23.5906	23.8962	22.69	23.3882	23.3045	-0.396408	0.837117	none
TTK	Dual specificity protein kinase TTK	P33981	23.8253	24.0501	23.8241	22.4042	23.0197	22.5746	-1.08295	2.62007	down
SHMT2	Serine hydroxymethyltransferase, mitochondrial;Serine hydroxymethyltransferase	P34897	24.2714	24.2379	24.2799	24.1353	24.4171	24.6205	0.271788	0.863508	none
GPC1	Glypican-1;Secreted glypican-1	P35052	24.0242	24.1545	24.0599	23.6999	24.1235	23.8587	-0.0394123	0.0987419	none
RPL22	60S ribosomal protein L22	P35268				24.9325	25.2837	24.8051	5.5167	3.68325	up
THBS2	Thrombospondin-2	P35442	25.0253	24.8667	25.0311	24.3348	24.3847	24.5675	-0.404148	1.39065	none
FBN1	Fibrillin-1	P35555	29.4186	29.3042	29.2935	28.5246	28.9249	28.9107	-0.438448	1.4304	none
AGL	Glycogen debranching enzyme;4-alpha-glucanotransferase;Amylo-alpha-1,6-glucosidase	P35573	25.7515	25.6333	25.9687	25.1902	25.6402	25.5958	-0.173772	0.401485	none
BSG	Basigin	P35613	21.505	20.1468	19.4764	25.9869	27.0296	27.049	6.4618	3.43266	up
MAP2K2	Dual specificity mitogen-activated protein kinase kinase 2	P36507	23.7331	23.3581	23.9499	23.3097	24.0591	23.6474	0.139206	0.188878	none
ATP5C1	ATP synthase subunit gamma, mitochondrial	P36542	21.9167	23.0466	23.5204	22.1053	21.8134	22.3178	-0.593363	0.541661	none
RPL4	60S ribosomal protein L4	P36578	28.2219	28.1049	28.1969	27.1138	27.2698	27.1114	-0.887339	2.92925	none
SERPINF1	Pigment epithelium-derived factor	P36955	23.1536	23.4566	23.4136	23.2434	23.1826	23.7336	0.195391	0.386546	none
SRP14	Signal recognition particle 14 kDa protein	P37108				22.5674	22.4	22.4181	2.1002	1.17834	none
HSPA9	Stress-70 protein, mitochondrial	P38646	26.387	26.2544	26.1847	26.4721	26.8148	26.6146	0.488665	1.72732	none
RPS19	40S ribosomal protein S19	P39019	24.4083	24.1797	24.0792	24.265	24.3647	24.5041	0.299486	0.935078	none
RPL3	60S ribosomal protein L3	P39023	24.1829	24.0184	23.9767		23.8141	23.5964	-1.16649	0.594635	none
FEN1	Flap endonuclease 1	P39748	21.4934	21.2343	21.2193	22.0371	22.1845	22.1983	0.984614	2.85764	none
CCT6A	T-complex protein 1 subunit zeta	P40227	23.3784	22.798	22.7839	23.2099	23.1157	23.4809	0.433315	0.826496	none
STAT3	Signal transducer and activator of transcription 3;Signal transducer and activator of transcription	P40763	24.342	23.2291	23.9835	22.5762	22.2358	22.8596	-1.14431	1.39294	down
MDH2	Malate dehydrogenase, mitochondrial;Malate dehydrogenase	P40926	24.2831	24.2566	24.1139	25.5297	25.9964	26.0818	1.79093	3.53474	up
RFC5	Replication factor C subunit 5	P40937	21.0693	21.5487	21.9725	21.3775	21.8772	21.7169	0.28823	0.426158	none
RFC3	Replication factor C subunit 3	P40938	25.1997	24.9937	25.2781	23.985	23.957	24.0889	-1.00503	2.76144	down
HADHA	Trifunctional enzyme subunit alpha, mitochondrial;Long-chain enoyl-CoA hydratase;Long chain 3-hydroxyacyl-CoA dehydrogenase	P40939	26.7094	26.4829	26.6865	26.3982	26.6162	26.4162	-0.0201062	0.0413388	none
GARS	Glycine--tRNA ligase	P41250	22.6231	22.1305	22.0227	23.3619	24.0009	23.752	1.5986	2.70267	up
TMPO	Lamina-associated polypeptide 2, isoform alpha;Thymopoietin;Thymopentin	P42166	22.0152		22.4421		21.0843	20.938	-0.552095	0.365545	none
MTOR	Serine/threonine-protein kinase mTOR	P42345	25.1007	25.0298	24.9454	24.6481	24.6804	24.6973	-0.209687	0.84325	none
RPS27	40S ribosomal protein S27	P42677	30.7256	30.9181	31.019	29.6784	29.7158	29.8807	-1.02381	2.92925	down
LRPPRC	Leucine-rich PPR motif-containing protein, mitochondrial	P42704	25.7355	25.4281	25.5542	25.5966	26.0603	25.8645	0.402726	1.13419	none
ACAA2	3-ketoacyl-CoA thiolase, mitochondrial	P42765	24.9764	25.3011	25.263	25.2482	25.5251	25.5505	0.398745	1.32576	none
RPL35	60S ribosomal protein L35	P42766	27.1073	26.9284	27.3448	26.9151	27.4309	27.4734	0.27161	0.557449	none
NAMPT	Nicotinamide phosphoribosyltransferase	P43490	23.5439	23.0193	23.7074	23.9239	23.7817	24.1146	0.663739	1.22773	none
VDAC2	Voltage-dependent anion-selective channel protein 2	P45880	22.3096	21.9292	23.7376	24.2608	23.1215	24.0054	1.28617	0.947715	none
MAP2K3	Dual specificity mitogen-activated protein kinase kinase 3	P46734	23.2341	22.521	22.8863	22.8758	23.5342	23.2693	0.497539	0.86375	none
RPL27A	60S ribosomal protein L27a	P46776	26.4284	26.4765	26.6834	26.0982	26.302	26.4604	-0.112166	0.286945	none
RPL5	60S ribosomal protein L5	P46777	23.9381	23.2628	24.3768	24.3436	24.4766	23.7987	0.491352	0.549467	none
RPL21	60S ribosomal protein L21	P46778	27.0869	26.6934	27.3634	26.1267	26.6316	26.4415	-0.519999	0.988595	none
RPL28	60S ribosomal protein L28	P46779	25.1345	24.9528	24.9893	24.6693	24.6021	24.5108	-0.291073	0.958099	none
RPS9	40S ribosomal protein S9	P46781	24.4336	24.1847	24.0777	24.0261	24.3337	24.3468	0.147984	0.373189	none
RPS5	40S ribosomal protein S5;40S ribosomal protein S5, N-terminally processed	P46782	26.4697	26.5669	26.6517	26.7608	26.8385	27.0083	0.434868	1.6258	none
RPS10	40S ribosomal protein S10;Putative 40S ribosomal protein S10-like	P46783	25.5225	24.7911	25.2418	25.8534	26.5289	26.3692	1.19997	1.9501	up
GYG1	Glycogenin-1	P46976	23.1556	22.7801	23.5132	22.6134	22.8662	22.8807	-0.210959	0.349917	none
STT3A	Dolichyl-diphosphooligosaccharide--protein glycosyltransferase subunit STT3A	P46977	24.3346	24.1868	24.35	24.1869	24.0098	24.1158	-0.0420441	0.0899436	none
CAPZB	F-actin-capping protein subunit beta	P47756	24.0885	23.7475	23.9863	23.3597	23.6634	23.892	-0.155292	0.315121	none
EIF1AY	Eukaryotic translation initiation factor 1A, X-chromosomal;Eukaryotic translation initiation factor 1A, Y-chromosomal	P47813	24.2113	24.0527	23.8869	24.3864	24.8594	24.8907	0.805571	2.05662	none
ALDH1A3	Aldehyde dehydrogenase family 1 member A3	P47895	27.7909	27.7754	27.8739	27.3195	27.3066	27.625	-0.273673	0.86856	none
RPL29	60S ribosomal protein L29	P47914	29.1261	29.2255	29.0758	28.7135	28.2982	28.6927	-0.459573	1.15968	none
ATP5O	ATP synthase subunit O, mitochondrial	P48047	24.4335	24.0596	24.0885	24.3519	24.4658	24.2971	0.321517	0.893846	none
LIMS1	LIM and senescent cell antigen-like-containing domain protein 1;LIM and senescent cell antigen-like-containing domain protein 2	P48059	23.3705	22.5053	22.8883	21.3235	21.7136	21.6014	-1.21853	2.01177	down
TFPI2	Tissue factor pathway inhibitor 2	P48307	23.0731	25.5908	26.0988	23.2538	20.8997	22.5517	-2.53765	1.08711	none
GCLM	Glutamate--cysteine ligase regulatory subunit	P48507	24.7797	25.0346	24.6574	25.084	25.275	25.2129	0.506474	1.78811	none
CCT5	T-complex protein 1 subunit epsilon	P48643	21.8592	21.8933	22.0828	22.0051	22.1212	21.5907	0.119293	0.212634	none
IDH2	Isocitrate dehydrogenase [NADP], mitochondrial	P48735	26.0479	26.1272	26.0638	26.5856	26.7447	26.8071	0.763459	2.87653	none
RPL34	60S ribosomal protein L34	P49207	26.0354	26.0488	25.9186	24.8979	24.9494	25.1901	-0.852162	2.70603	none
FASN	Fatty acid synthase;[Acyl-carrier-protein] S-acetyltransferase;[Acyl-carrier-protein] S-malonyltransferase;3-oxoacyl-[acyl-carrier-protein] synthase;3-oxoacyl-[acyl-carrier-protein] reductase;3-hydroxyacyl-[acyl-carrier-protein] dehydratase;Enoyl-[acyl-carrier-protein] reductase;Oleoyl-[acyl-carrier-protein] hydrolase	P49327	24.4136	23.9957	24.1029	24.2125	24.3537	24.5414	0.34243	0.882793	none
CCT3	T-complex protein 1 subunit gamma	P49368	27.9766	27.9016	28.1531	28.1723	28.2699	28.2806	0.349781	1.22773	none
TUFM	Elongation factor Tu, mitochondrial	P49411	29.3471	29.2698	29.4182	29.5593	29.7142	29.6699	0.413312	1.64374	none
ALDH7A1	Alpha-aminoadipic semialdehyde dehydrogenase	P49419	24.2723	23.8537	23.6455	24.0469	24.1792	23.5565	0.14969	0.191262	none
PCYT1A	Choline-phosphate cytidylyltransferase A	P49585	22.3463	22.4452	22.6794	22.6092	22.1648	22.9086	0.225666	0.344528	none
ACADVL	Very long-chain specific acyl-CoA dehydrogenase, mitochondrial	P49748	25.8559	25.9864	26.2096	25.9253	26.1683	26.3278	0.25576	0.708358	none
TMED10	Transmembrane emp24 domain-containing protein 10	P49755	21.9423	21.5392	21.5139	22.0468	21.7521	22.0525	0.444947	0.976647	none
NUP153	Nuclear pore complex protein Nup153	P49790	26.4203	26.5171	26.4286	24.9124	24.8452	24.8023	-1.46682	3.68325	down
NDUFV1	NADH dehydrogenase [ubiquinone] flavoprotein 1, mitochondrial	P49821	21.3482	21.232	21.6677	20.6623	20.9074	20.7816	-0.468182	1.31951	none
GMPS	GMP synthase [glutamine-hydrolyzing]	P49915	22.985	22.7173	23.1291	23.0209	23.2974	23.2252	0.388837	1.10141	none
PPOX	Protoporphyrinogen oxidase	P50336	23.454	23.7192	24.5109	21.8733	23.3828	23.32	-0.885805	0.788616	none
GDI2	Rab GDP dissociation inhibitor beta;Rab GDP dissociation inhibitor alpha	P50395	23.6022	23.3781	23.6129	23.3811	23.539	23.8393	0.203982	0.501618	none
EMD	Emerin	P50402	25.0628	24.8429	25.1133	24.9228	25.1971	25.1131	0.210334	0.651794	none
CPT1A	Carnitine O-palmitoyltransferase 1, liver isoform	P50416	25.3854	25.2345	25.4991	25.073	25.4823	25.2715	0.0397889	0.0822094	none
SERPINB8	Serpin B8	P50452	23.2174	22.914	22.9153	23.0195	22.5388	22.8809	-0.0500455	0.0703269	none
SERPINH1	Serpin H1	P50454	26.6759	26.6235	26.8208	26.7732	27.0197	27.1043	0.38664	1.30943	none
HLCS	Biotin--protein ligase;Biotin--[methylmalonyl-CoA-carboxytransferase] ligase;Biotin--[propionyl-CoA-carboxylase [ATP-hydrolyzing]] ligase;Biotin--[methylcrotonoyl-CoA-carboxylase] ligase;Biotin--[acetyl-CoA-carboxylase] ligase	P50747	21.7892	21.8604	21.7567	21.397	21.8656	21.3874	-0.0913651	0.203008	none
RPL14	60S ribosomal protein L14	P50914	26.5633	26.357	26.5362	25.6946	25.9593	25.8569	-0.516757	1.79484	none
CCT4	T-complex protein 1 subunit delta	P50991	23.9812	23.9161	23.7923	24.4593	24.5351	24.2671	0.6687	2.14541	none
RAB13	Ras-related protein Rab-13	P51153	23.048	23.1639	22.9174	23.1305	22.9642	22.5036	-0.0246522	0.0310286	none
GALK1	Galactokinase	P51570	24.0053	23.7928	24.1996	23.7138	24.1015	24.064	0.106267	0.212634	none
IRAK1	Interleukin-1 receptor-associated kinase 1	P51617	26.6309	26.6089	26.6867	25.5024	25.9649	25.9218	-0.714061	2.19731	none
LUM	Lumican	P51884	28.0488	27.8059	27.898	27.2988	27.4204	27.4652	-0.40047	1.38651	none
HNRNPM	Heterogeneous nuclear ribonucleoprotein M	P52272	23.3627	22.7059	23.3055	23.8871	23.9849	24.0316	0.991297	1.93677	none
CRIP2	Cysteine-rich protein 2	P52943	26.0065	25.8617	26.0705	23.8019	24.5057	24.5286	-1.56203	2.8486	down
SLC25A1	Tricarboxylate transport protein, mitochondrial	P53007	30.9878	30.9236	31.0147	30.8283	30.8981	30.8911	-0.00143668	0.00316049	none
CTSC	Dipeptidyl peptidase 1;Dipeptidyl peptidase 1 exclusion domain chain;Dipeptidyl peptidase 1 heavy chain;Dipeptidyl peptidase 1 light chain	P53634	21.5833	21.3598	22.0183	21.8284	22.0644	21.7784	0.396105	0.821586	none
SLC16A1	Monocarboxylate transporter 1	P53985	26.2705	26.0988	25.9385	25.9696	25.9985	25.9929	0.0171361	0.0342768	none
SUB1	Activated RNA polymerase II transcriptional coactivator p15	P53999	23.6973	23.4382	23.0827	23.694	22.7948	23.3438	0.0212656	0.0166959	none
CSE1L	Exportin-2	P55060	24.2624	23.9738	24.1606	23.9204	24.2894	24.2471	0.164875	0.429543	none
HADHB	Trifunctional enzyme subunit beta, mitochondrial;3-ketoacyl-CoA thiolase	P55084	25.333	25.1735	25.2675	25.6817	25.9579	25.7648	0.679452	2.35601	none
NPEPPS	Puromycin-sensitive aminopeptidase	P55786	24.4499	24.468	24.5628	24.0998	24.2567	24.3241	-0.123182	0.442381	none
ATP5J2	ATP synthase subunit f, mitochondrial	P56134	27.1012	26.6816	26.9218	27.155	27.2909	27.3201	0.479642	1.32353	none
HDAC4	Histone deacetylase 4	P56524	25.2605	24.9849	25.0495	24.7502	25.0041	24.8853	-0.0790624	0.196608	none
PEX3	Peroxisomal biogenesis factor 3	P56589	22.6704	23.701	22.7646	22.2313	20.9833	22.3409	-1.03703	0.921718	none
STX17	Syntaxin-17	P56962	23.1799	23.7766	23.4089	22.6172	23.2329	23.1969	-0.288027	0.549467	none
TMEM33	Transmembrane protein 33	P57088	28.6	28.3466	28.5669	28.5174	28.7444	28.6709	0.256127	0.835236	none
TPI1	Triosephosphate isomerase	P60174	25.3141	25.4343	25.5528	26.0357	26.4638	26.2395	0.946694	2.75064	none
SEC61B	Protein transport protein Sec61 subunit beta	P60468	27.0022	27.1293	27.0436	26.8693	27.0905	27.0443	0.0695824	0.242828	none
ACTB	Actin, cytoplasmic 1;Actin, cytoplasmic 1, N-terminally processed;Actin, cytoplasmic 2;Actin, cytoplasmic 2, N-terminally processed	P60709	30.2043	30.0716	30.2239	30.3544	30.272	30.3746	0.272701	0.938873	none
EIF4A1	Eukaryotic initiation factor 4A-I;Eukaryotic initiation factor 4A-II;Eukaryotic initiation factor 4A-II, N-terminally processed	P60842	24.0901	23.9584	24.1678	24.5937	24.5885	24.6364	0.677535	2.30555	none
RPS20	40S ribosomal protein S20	P60866	24.3817	26.182	26.1153	25.0965	24.8292	25.7231	-0.205634	0.111088	none
PRPS1	Ribose-phosphate pyrophosphokinase 1;Ribose-phosphate pyrophosphokinase 3;Ribose-phosphate pyrophosphokinase 2	P60891	21.6746	21.6607	22.2034	21.8982	22.1591	22.2065	0.400257	0.911333	none
DSTN	Destrin	P60981	23.7397	23.2848	23.7374	23.3066	24.1472	23.9027	0.345894	0.558474	none
SRP54	Signal recognition particle 54 kDa protein	P61011	22.3518	22.3434	22.9415	22.2027	22.6059	22.1302	-0.0772265	0.100772	none
ACTR2	Actin-related protein 2	P61160	24.1702	23.6801	23.9065	24.2021	24.0457	24.3135	0.41328	0.953797	none
RAP1B	Ras-related protein Rap-1b;Ras-related protein Rap-1A;Ras-related protein Rap-1b-like protein	P61224	23.0437	23.0628	22.7643	22.9132	23.7051	23.5231	0.575224	1.21231	none
RPS3A	40S ribosomal protein S3a	P61247	27.1796	27.134	27.1703	27.4507	27.495	27.6217	0.485596	1.93677	none
RPL26	60S ribosomal protein L26	P61254	28.529	28.3377	28.2877	27.5842	27.863	27.8497	-0.499344	1.70273	none
RPL15	60S ribosomal protein L15;Ribosomal protein L15	P61313	25.9225	25.7673	25.9006	25.4001	25.269	25.31	-0.401728	1.32576	none
RPL27	60S ribosomal protein L27	P61353	25.717	25.4286	25.7086	26.3202	26.4601	26.6568	0.993474	2.57984	none
SEC61A1	Protein transport protein Sec61 subunit alpha isoform 1;Protein transport protein Sec61 subunit alpha isoform 2	P61619	27.9183	27.8838	27.8392	27.6589	27.8413	27.9355	0.0527805	0.152422	none
RPS7	40S ribosomal protein S7	P62081	25.4915	25.3538	25.6155	26.5709	26.8906	26.8509	1.41596	3.38125	up
RPS8	40S ribosomal protein S8	P62241	26.387	26.2479	26.2726	26.0324	26.046	26.1685	-0.0884555	0.262588	none
RPS15A	40S ribosomal protein S15a	P62244	24.0074	23.8413	24.1978	24.9585	25.1381	25.1828	1.21959	3.04954	up
RPS16	40S ribosomal protein S16	P62249	27.8664	27.6971	27.8102	27.8886	28.203	27.9755	0.351869	1.22773	none
RPS14	40S ribosomal protein S14	P62263	26.1756	26.3607	26.321	27.9231	27.83	28.1865	1.82004	3.68325	up
RPS23	40S ribosomal protein S23	P62266	26.8204	26.957	26.8257	26.6869	26.7607	26.832	0.0200828	0.0564785	none
RPS18	40S ribosomal protein S18	P62269	28.9192	29.1973	28.9645	29.2213	29.1594	29.4881	0.375744	1.16226	none
RPS29	40S ribosomal protein S29	P62273	27.28	27.955	28.2564	27.9021	28.0651	27.639	0.159272	0.184734	none
RPS13	40S ribosomal protein S13	P62277	25.2032	24.8998	24.8336	26.4414	26.2665	26.2563	1.47758	3.06756	up
RPS11	40S ribosomal protein S11	P62280	24.8113	24.8071	24.3972	25.2263	25.5226	25.4061	0.852737	2.30896	none
RPL7A	60S ribosomal protein L7a	P62424	27.8998	27.7798	27.8514	26.9834	27.1999	27.1738	-0.601089	2.27361	none
CNBP	Cellular nucleic acid-binding protein	P62633	24.3711	24.904	24.1017	20.5159	21.0289	21.1114	-3.41824	3.68325	down
RPS4X	40S ribosomal protein S4, X isoform	P62701	25.9224	25.7373	25.4957	25.8052	26.1248	26.1459	0.440931	1.22773	none
RPL23A	60S ribosomal protein L23a	P62750	28.3058	28.5861	28.3319	28.7235	28.6256	28.7875	0.421123	1.48074	none
RPS6	40S ribosomal protein S6	P62753	22.8339	22.6386	22.7716	21.3583	22.4437	21.6911	-0.760195	1.23783	none
HIST1H4A	Histone H4	P62805	26.0565	26.0486	25.9193	26.0834	26.2033	26.2643	0.308069	1.29382	none
RAN	GTP-binding nuclear protein Ran	P62826	22.8146	22.8272	22.9156	23.4588	23.8159	23.8399	1.00291	2.96135	up
RPL23	60S ribosomal protein L23	P62829	28.4569	28.4569	28.4077	28.2722	28.526	28.4527	0.0940727	0.339997	none
RPS24	40S ribosomal protein S24	P62847	27.7205	27.4533	27.7496	27.373	27.7493	27.6747	0.0803805	0.16927	none
RPS25	40S ribosomal protein S25	P62851	28.4572	28.5284	28.271	28.8471	28.87	28.5674	0.459149	1.3975	none
RPS26	40S ribosomal protein S26;Putative 40S ribosomal protein S26-like 1	P62854	26.9885	26.6141	26.423	26.3666	26.6334	26.8025	0.0547928	0.081617	none
RPS28	40S ribosomal protein S28	P62857	25.3353	25.3223	25.3651	25.3779	25.2047	25.432	0.134408	0.38968	none
FAU	40S ribosomal protein S30	P62861	25.9056	26.0649	25.8688	25.8398	25.8659	25.885	0.0508939	0.155864	none
RPL30	60S ribosomal protein L30	P62888	21.1644	21.0139	20.6811	24.303	23.7768	23.088	2.92533	2.94421	up
RPL31	60S ribosomal protein L31	P62899	26.4839	25.8086	26.3318	25.8366	25.9743	26.1293	-0.0960527	0.131926	none
RPL32	60S ribosomal protein L32	P62910	26.6447	26.4736	26.5906	25.8447	26.1722	25.7841	-0.504727	1.55183	none
RPL8	60S ribosomal protein L8	P62917	24.6713	24.4442	25.2605	24.7277	23.9344	24.615	-0.225234	0.216623	none
PPIA	Peptidyl-prolyl cis-trans isomerase A;Peptidyl-prolyl cis-trans isomerase A, N-terminally processed;Peptidyl-prolyl cis-trans isomerase	P62937	28.2242	28.2807	28.3322	28.2756	28.3076	28.3353	0.14545	0.574756	none
RPS27A	Ubiquitin-40S ribosomal protein S27a;Ubiquitin;40S ribosomal protein S27a;Polyubiquitin-C;Ubiquitin;Ubiquitin-60S ribosomal protein L40;Ubiquitin;60S ribosomal protein L40;Polyubiquitin-B;Ubiquitin	P62979	26.6596	26.6811	26.6544	27.1054	26.8362	27.2409	0.523268	1.48074	none
PPP2R2A	Serine/threonine-protein phosphatase 2A 55 kDa regulatory subunit B alpha isoform;Serine/threonine-protein phosphatase 2A 55 kDa regulatory subunit B delta isoform	P63151	22.1006	21.7153	22.1138	21.9276	22.5289	22.461	0.486803	1.05049	none
SNRPN	Small nuclear ribonucleoprotein-associated protein N;Small nuclear ribonucleoprotein-associated proteins B and B	P63162	23.9584	24.075	23.9368	23.933	23.8744	23.6372	-0.0288599	0.0585713	none
RPL38	60S ribosomal protein L38	P63173	27.5426	27.5088	27.5998	27.6157	27.4068	27.6161	0.118753	0.315121	none
RPS21	40S ribosomal protein S21	P63220			23.0235	22.517	22.7828		0.732547	0.270546	none
EIF5A	Eukaryotic translation initiation factor 5A;Eukaryotic translation initiation factor 5A-1	P63241	23.699	23.778	24.0785	24.0692	24.4514	24.332	0.577671	1.66912	none
GNB2L1	Guanine nucleotide-binding protein subunit beta-2-like 1;Guanine nucleotide-binding protein subunit beta-2-like 1, N-terminally processed	P63244	26.284	26.06	26.2536	26.2377	26.2597	26.2796	0.191081	0.618099	none
EEF1A1	Elongation factor 1-alpha 1;Putative elongation factor 1-alpha-like 3;Elongation factor 1-alpha	P68104	34.434	34.2914	34.4623	34.2159	34.3498	34.3749	-0.00287086	0.00442437	none
TUBA1B	Tubulin alpha-1B chain;Tubulin alpha-4A chain	P68363	29.7397	29.4886	29.6305	29.3131	29.6068	29.4112	-0.0656192	0.153227	none
TUBB4B	Tubulin beta-4B chain	P68371	33.6315	33.3971	33.6286	33.0243	33.2546	33.1603	-0.320124	1.01165	none
EIF4G2	Eukaryotic translation initiation factor 4 gamma 2	P78344	23.6754	23.2926	23.2862	23.4356	23.5129	23.6432	0.261576	0.682251	none
GTF2I	General transcription factor II-I	P78347	25.5383	25.7191	25.6053	25.3142	25.5919	25.4069	-0.0470048	0.137957	none
CCT2	T-complex protein 1 subunit beta	P78371	24.8697	24.7176	24.9212	24.9545	25.1442	24.9855	0.331549	1.20551	none
GSTO1	Glutathione S-transferase omega-1	P78417	24.2277	24.4144	24.0608	22.6206	22.9118	23.0367	-1.2287	3.05617	down
PRKDC	DNA-dependent protein kinase catalytic subunit	P78527	30.2014	30.1232	30.248	29.7009	29.8659	29.8985	-0.261728	1.01024	none
DCD	Dermcidin;Survival-promoting peptide;DCD-1	P81605		24.517		24.1562	24.8265	25.7388	3.15013	1.13419	none
RPL24	60S ribosomal protein L24	P83731	27.6792	27.5625	27.7292	27.3606	27.7038	27.7072	0.0561861	0.131926	none
RPL19	Ribosomal protein L19;60S ribosomal protein L19	P84098	25.1971	25.063	25.4028	24.8391	24.7855	25.1536	-0.156179	0.331914	none
HSPG2	Basement membrane-specific heparan sulfate proteoglycan core protein;Endorepellin;LG3 peptide	P98160	22.283	22.3273	22.542	23.1334	23.1245	23.4651	1.01026	2.62411	up
SLC25A3	Phosphate carrier protein, mitochondrial	Q00325	32.6788	32.459	32.6973	32.0279	32.3066	32.2574	-0.322479	0.999232	none
CDK17	Cyclin-dependent kinase 17	Q00537	24.6003	24.4085	24.4264	24.0175	24.3541	24.3401	-0.0975622	0.259148	none
CDC42EP1	Cdc42 effector protein 1	Q00587	24.9384	24.9115	24.9507	24.674	24.826	24.7702	-0.0364231	0.112238	none
HNRNPU	Heterogeneous nuclear ribonucleoprotein U	Q00839	22.7545	22.3496	22.357	24.0217	24.0187	23.7299	1.58697	3.03598	up
PFKP	ATP-dependent 6-phosphofructokinase, platelet type	Q01813	24.4647	24.644	24.6683	24.1868	24.5411	24.5691	-0.0172589	0.0353666	none
BDH1	D-beta-hydroxybutyrate dehydrogenase, mitochondrial	Q02338	25.5018	25.4034	25.6441	25.411	25.5204	25.3552	0.0485886	0.115036	none
RPL18A	60S ribosomal protein L18a	Q02543	22.8294	22.5505	22.5512	22.8024	22.8795	23.0181	0.409922	1.29382	none
NUCB1	Nucleobindin-1	Q02818	22.8952	22.0161	22.0486	20.7852		21.1551	-1.30901	1.81389	down
RPL6	60S ribosomal protein L6	Q02878	28.1757	27.9971	27.8996	26.6435	27.0995	26.9468	-1.0037	2.66764	down
SLC25A11	Mitochondrial 2-oxoglutarate/malate carrier protein	Q02978	27.65	27.6609	27.8284	27.7975	27.9505	27.9576	0.310175	1.20286	none
TNFAIP2	Tumor necrosis factor alpha-induced protein 2	Q03169	22.7415	23.1908	22.4225	22.6616	22.9229	22.6559	0.116146	0.179624	none
TAP1	Antigen peptide transporter 1	Q03518	22.9693	23.0294	21.3018	21.2548			-2.02563	1.29506	none
TAP2	Antigen peptide transporter 2	Q03519	24.0298	23.7714	23.8291	23.3977	23.061	23.2774	-0.483093	1.22773	none
EEF1A2	Elongation factor 1-alpha 2	Q05639	24.9562	24.5798	24.402	24.3303	24.5326	24.1384	-0.169669	0.302626	none
PRDX1	Peroxiredoxin-1	Q06830	28.5952	28.5342	28.4942	28.2979	28.5635	28.5714	0.0535127	0.151913	none
RPL18	60S ribosomal protein L18	Q07020	26.0708	25.7156	25.6057	25.2257	25.4149	25.22	-0.374627	0.979825	none
LGALS3BP	Galectin-3-binding protein	Q08380	27.0019	26.8427	27.0256	26.4423	26.7037	26.6668	-0.224486	0.790201	none
MFGE8	Lactadherin;Lactadherin short form;Medin	Q08431	22.5253	22.6391	22.8173	23.0173	23.1172	23.1392	0.583582	2.05736	none
SPOCK1	Testican-1	Q08629	21.9921	22.3446	22.688	22.1221	22.6687	22.4487	0.227773	0.38968	none
EP300	Histone acetyltransferase p300	Q09472	27.5352	27.5633	27.4736	26.9898	26.9438	27.0243	-0.413024	1.70678	none
AHNAK	Neuroblast differentiation-associated protein AHNAK	Q09666	26.3881	26.5527	26.71	26.6276	27.0658	26.9888	0.472274	1.3957	none
EFEMP1	EGF-containing fibulin-like extracellular matrix protein 1	Q12805	22.7454	23.0575	22.9642	22.9251	22.9462	22.7895	0.117412	0.328337	none
TROAP	Tastin	Q12815	23.0203	22.6892	22.5758		18.9316	18.6162	-3.40077	2.89443	down
FSTL1	Follistatin-related protein 1	Q12841	26.4254	26.0413	26.183	24.9796	25.2372	25.2052	-0.940975	2.50023	none
ILF2	Interleukin enhancer-binding factor 2	Q12905	21.2732	21.195	21.6259	21.9832	21.9002	21.973	0.74779	1.95734	none
ACACA	Acetyl-CoA carboxylase 1;Biotin carboxylase	Q13085	38.4906	38.3053	38.5235	38.2242	38.4618	38.4285	-0.0146913	0.0289655	none
TARDBP	TAR DNA-binding protein 43	Q13148	22.1109	22.3257	22.3337	22.0144	22.4158	22.661	0.263895	0.637144	none
PAPPA	Pappalysin-1	Q13219	24.3587	24.3721	24.5308	23.9779	23.8708	24.0973	-0.294139	0.973893	none
TRIM28	Transcription intermediary factor 1-beta	Q13263	25.8633	25.9519	25.9558	24.7774	25.0063	25.0943	-0.827605	2.8486	none
ATM	Serine-protein kinase ATM	Q13315	23.5375	23.506	24.1828	18.6853	19.4519	19.6973	-4.30221	3.68325	down
SQSTM1	Sequestosome-1	Q13501	24.1663	24.0414	23.9805		22.3155	21.8202	-2.0694	3.14908	down
TUBB3	Tubulin beta-3 chain	Q13509	28.4321	28.4043	28.6367	28.1761	28.509	28.4833	0.0158218	0.0310286	none
RIN1	Ras and Rab interactor 1	Q13671	26.5494	26.5024	26.5885	25.9198	26.0777	26.021	-0.409376	1.74898	none
TUBB2A	Tubulin beta-2A chain;Tubulin beta-2B chain	Q13885	30.6028	30.3418	30.7234	29.9129	30.2268	30.068	-0.381608	1.03597	none
UBAP2L	Ubiquitin-associated protein 2-like	Q14157	21.8085	21.745	21.9476	21.6683	22.0358	21.7386	0.140125	0.399512	none
DYNC1H1	Cytoplasmic dynein 1 heavy chain 1	Q14204	24.8968	24.7442	24.9646	25.0568	24.9654	24.9322	0.255871	0.813365	none
CTTN	Src substrate cortactin	Q14247	23.1683	23.0763	23.511	23.2638	23.5412	23.5628	0.353811	0.950358	none
FKBP8	Peptidyl-prolyl cis-trans isomerase FKBP8	Q14318	24.1073	24.1809	24.0922	23.477	23.7526	23.507	-0.401102	1.64374	none
FAM50A	Protein FAM50A;Protein FAM50B	Q14320			21.5254	21.6301	21.9822	22.3905	1.68768	0.972054	none
GAS6	Growth arrest-specific protein 6	Q14393	21.5312	21.3667	22.1833		20.7181	21.3923	-0.641906	0.879017	none
RBM39	RNA-binding protein 39	Q14498	21.4569	21.2167	21.7027	21.5316	21.7102	21.4363	0.261869	0.61891	none
HLTF	Helicase-like transcription factor	Q14527	22.4786	22.5788	22.3296	21.3389	21.843	21.6977	-0.677151	2.04207	none
PRPSAP1	Phosphoribosyl pyrophosphate synthase-associated protein 1	Q14558	23.0343	23.0307	22.9238	23.1947	23.2226	23.0483	0.310564	1.15868	none
SEMA3A	Semaphorin-3A	Q14563				23.9235	24.2371	23.9348	3.29306	3.68325	up
PUM1	Pumilio homolog 1	Q14671	25.7533	25.6834	25.7795	25.7794	25.8974	25.9359	0.266381	1.11019	none
MFSD10	Major facilitator superfamily domain-containing protein 10	Q14728	21.481	21.9593	21.4631	21.356	22.0198	21.3611	0.106086	0.145207	none
LBR	Lamin-B receptor	Q14739	25.2191	25.3953	25.4457	25.0177	25.4209	25.4525	0.0812417	0.191262	none
LASP1	LIM and SH3 domain protein 1	Q14847	23.7389	23.7586	23.4193	22.8983	22.7372	22.7853	-0.681096	1.93256	none
FASTKD3	FAST kinase domain-containing protein 3	Q14CZ7	21.8651	22.1319	21.5549	20.7532	21.1715	20.7305	-0.80253	1.80452	none
OXA1L	Mitochondrial inner membrane protein OXA1L	Q15070	30.07	29.9464	30.1402	30.0115	30.1636	30.3311	0.223228	0.695995	none
PDIA6	Protein disulfide-isomerase A6	Q15084	23.6493	22.9739	22.7673	23.5686	24.0604	23.7429	0.809716	1.29506	none
EBP	3-beta-hydroxysteroid-Delta(8),Delta(7)-isomerase	Q15125	24.2572	23.9327	24.1447	24.1894	24.238		-0.921839	0.324562	none
PLEC	Plectin	Q15149	24.8718	24.5632	24.7206	25.0206	25.0895	25.1561	0.510028	1.64374	none
PPA1	Inorganic pyrophosphatase	Q15181	25.0098	24.8795	24.878	24.22	24.3668	24.359	-0.465323	1.87448	none
STK38	Serine/threonine-protein kinase 38	Q15208	22.8174	22.5662	22.8177	22.6799	22.8976	23.2078	0.347899	0.883853	none
NONO	Non-POU domain-containing octamer-binding protein	Q15233	23.1008	23.1039	23.1745		23.1851	22.9858	-0.976206	0.403608	none
PCBP1	Poly(rC)-binding protein 1	Q15365	25.9418	26.0451	26.1262	25.1484	25.3069	25.3812	-0.623657	2.3283	none
PCBP2	Poly(rC)-binding protein 2	Q15366	27.3438	27.2505	27.0339	27.1072	27.5023	27.4231	0.259911	0.794188	none
UBE3C	Ubiquitin-protein ligase E3C	Q15386	27.6167	27.3648	27.6269	27.3307	27.5841	27.5346	0.0701677	0.162555	none
MTFR1	Mitochondrial fission regulator 1	Q15390	23.8552	23.8819	24.1655	24.0508	23.7261	23.6973	0.00322786	0.00337421	none
DHCR24	Delta(24)-sterol reductase	Q15392	27.8868	27.8982	27.8936	27.7193	27.8398	28.0062	0.0834112	0.255672	none
STIL	SCL-interrupting locus protein	Q15468	23.6609	23.9733	23.6239				-3.50959	2.38817	down
TGFBI	Transforming growth factor-beta-induced protein ig-h3	Q15582	25.6293	25.5928	25.6996	25.0139	25.2777	25.4516	-0.256204	0.836341	none
NCOA2	Nuclear receptor coactivator 2	Q15596	26.5049	26.2673	26.5396	26.4449	26.5578	26.5096	0.196581	0.605382	none
TRIP13	Pachytene checkpoint protein 2 homolog	Q15645	24.0405	23.6323	23.8748	23.7283	23.9123	23.963	0.165115	0.397555	none
TRIP6	Thyroid receptor-interacting protein 6	Q15654	24.3491	23.6966	23.818	23.4712	22.9901	23.3415	-0.539137	0.891348	none
SLC1A5	Neutral amino acid transporter B(0);Amino acid transporter	Q15758	21.1645	21.7161	21.3464	21.2025	21.1986	21.2923	-0.0145655	0.0251711	none
NCOA1	Nuclear receptor coactivator 1	Q15788	25.8713	26.1067	26.3346	25.5222	25.4348	25.9891	-0.321613	0.6325	none
IGFBP7	Insulin-like growth factor-binding protein 7	Q16270	27.6289	27.5059	27.8938	26.8522	27.4075	27.1833	-0.404675	0.973893	none
LAMA4	Laminin subunit alpha-4	Q16363	28.2621	27.996	28.2368	27.7075	28.0135	27.9796	-0.144907	0.378129	none
DPYSL2	Dihydropyrimidinase-related protein 2	Q16555	22.1579		22.0113	22.0285	22.1532	22.2597	0.624265	0.691122	none
MAP3K11	Mitogen-activated protein kinase kinase kinase 11	Q16584	23.1489	22.5527	22.9521	22.1305	22.5175	22.4379	-0.368336	0.787919	none
ECM1	Extracellular matrix protein 1	Q16610	22.006	21.8668	21.8908	20.9513		21.4924	-0.640323	1.48087	none
TAZ	Tafazzin	Q16635	24.7571	24.8597	25.2739	25.2582	25.1963	25.1144	0.364605	0.872869	none
FSCN1	Fascin	Q16658	22.3356	22.4567	22.7474	22.3792	22.0846	22.2618	-0.115512	0.212599	none
DECR1	2,4-dienoyl-CoA reductase, mitochondrial	Q16698	24.275	24.1456	24.184	23.9958	24.1051	24.0216	-0.0157541	0.0391836	none
NDUFA9	NADH dehydrogenase [ubiquinone] 1 alpha subcomplex subunit 9, mitochondrial	Q16795	22.4012	22.3247	22.6418	23.081	23.1604	22.8773	0.737142	2.02776	none
PCK2	Phosphoenolpyruvate carboxykinase [GTP], mitochondrial	Q16822	27.5222	27.3804	27.5742	27.6727	27.8392	27.7136	0.372092	1.35791	none
QSER1	Glutamine and serine-rich protein 1	Q2KHR3	23.8122	23.9725	23.7843	23.1595	22.8969	23.1706	-0.63132	1.87515	none
SLC25A35	Solute carrier family 25 member 35	Q3KQZ1	23.1746	22.3155	22.7905	23.4003	23.3798	22.4738	0.47601	0.502229	none
SLC25A52	Solute carrier family 25 member 52	Q3SY17	24.9001	24.8942	24.9664	23.564	23.8698	23.8867	-1.00309	3.06756	down
TUBB8	Tubulin beta-8 chain	Q3ZCM7	28.2693	28.0512	28.3977	26.4771	27.3195	26.8755	-1.22571	2.2597	down
TIMM50	Mitochondrial import inner membrane translocase subunit TIM50	Q3ZCQ8	23.5966	23.9062	23.9529	23.9687	23.9868	23.951	0.296734	0.973893	none
CYP27C1	Cytochrome P450 27C1	Q4G0S4	23.7762	23.3034	23.6333	23.3196	23.5676	23.434	0.0180508	0.0289655	none
SVEP1	Sushi, von Willebrand factor type A, EGF and pentraxin domain-containing protein 1	Q4LDE5	24.8694	25.8139	25.3347	25.1514	23.2713	25.1059	-0.689631	0.429543	none
CRTC2	CREB-regulated transcription coactivator 2	Q53ET0	24.6092	24.4621	24.4764	24.2353	24.5725	24.3834	0.0240319	0.0562731	none
AGPAT9	Glycerol-3-phosphate acyltransferase 3	Q53EU6	25.8306	25.6909	25.9137	25.4662	25.278	25.6307	-0.218288	0.553169	none
PHLDA2	Pleckstrin homology-like domain family A member 2	Q53GA4	23.4024	23.1294	23.4741	23.053	23.4477	23.3523	0.0991113	0.210451	none
HSD17B12	Very-long-chain 3-oxoacyl-CoA reductase	Q53GQ0	30.0295	30.097	30.2686	30.0457	30.31	30.3124	0.197321	0.650381	none
AGK	Acylglycerol kinase, mitochondrial	Q53H12	28.7224	28.6963	28.8272	28.1734	28.4551	28.4089	-0.286103	1.09121	none
SOWAHC	Ankyrin repeat domain-containing protein SOWAHC	Q53LP3	24.9074	24.7825	24.6213	24.6119	25.0296	25.0995	0.283997	0.787919	none
TMEM177	Transmembrane protein 177	Q53S58	25.7766	25.5527	25.6041	25.7011	25.8248	25.7902	0.262361	0.953797	none
OCIAD2	OCIA domain-containing protein 2	Q56VL3	25.5733	25.5559	25.817	24.2649	24.5077	24.4915	-1.08827	3.02481	down
TMEM41B	Transmembrane protein 41B	Q5BJD5	23.0967	23.1906	23.0879	23.2394	23.0479	23.2116	0.192475	0.628166	none
COQ5	2-methoxy-6-polyprenyl-1,4-benzoquinol methylase, mitochondrial	Q5HYK3	24.9021	24.9364	24.7786	24.9805	24.9875	25.1027	0.29106	1.17414	none
ALG10B	Putative Dol-P-Glc:Glc(2)Man(9)GlcNAc(2)-PP-Dol alpha-1,2-glucosyltransferase;Dol-P-Glc:Glc(2)Man(9)GlcNAc(2)-PP-Dol alpha-1,2-glucosyltransferase	Q5I7T1	32.2037	32.1329	31.8036	32.4664	32.224	31.8682	0.233248	0.402082	none
GNAS	Guanine nucleotide-binding protein G(s) subunit alpha isoforms XLas;Guanine nucleotide-binding protein G(s) subunit alpha isoforms short;Guanine nucleotide-binding protein G(olf) subunit alpha	Q5JWF2	22.5387	23.0366	23.2187	22.7589	22.9356	22.8456	0.0683151	0.104979	none
TMEM201	Transmembrane protein 201	Q5SNT2	23.2452	23.0415	22.9278	21.9615	21.824	21.3615	-1.20018	2.27361	down
RARS2	Probable arginine--tRNA ligase, mitochondrial	Q5T160	26.4386	26.4788	26.6106	26.147	26.4892	26.3094	-0.0637843	0.173217	none
CPSF3L	Integrator complex subunit 11	Q5TA45	21.9427	21.6655	21.474	21.4667	21.6415	21.4958	0.00166027	0.00265886	none
LYPLAL1	Lysophospholipase-like protein 1	Q5VWZ2	23.3597	23.2028	23.0871	23.1681	23.5051	23.5665	0.347102	1.08155	none
KIAA0368	Proteasome-associated protein ECM29 homolog	Q5VYK3	27.2652	27.3975	27.4129	26.8984	27.0336	27.2124	-0.184895	0.651162	none
MBNL2	Muscleblind-like protein 2	Q5VZF2	22.9289	22.8605	22.7895	21.7453	21.7076	21.5621	-1.03118	2.96135	down
RNF213	E3 ubiquitin-protein ligase RNF213	Q63HN8	21.3912			21.3913	21.468	21.7911	0.745131	1.13107	none
KANK2	KN motif and ankyrin repeat domain-containing protein 2	Q63ZY3	22.9683	22.5399	22.893	21.5161	21.1603	21.9782	-1.09165	1.78043	down
ARL6IP4	ADP-ribosylation factor-like protein 6-interacting protein 4	Q66PJ3	23.8176	24.126	23.2019	23.4531	22.8422	23.2862	-0.371576	0.463014	none
GLT8D1	Glycosyltransferase 8 domain-containing protein 1	Q68CQ7	23.4038	23.4065	23.3138	23.6935	23.818	23.4428	0.425531	1.33104	none
TNS3	Tensin-3	Q68CZ2	24.3426	24.6061	24.2884	24.2238	23.525	23.8668	-0.395637	0.695995	none
NCBP2-AS2	Uncharacterized protein NCBP2-AS2	Q69YL0	24.145	24.6583	24.6783	24.8725	24.6507	24.8061	0.424351	0.971848	none
VASN	Vasorin	Q6EMK4	25.995	25.8729	26.097	25.2953	25.8115	25.7334	-0.240581	0.6325	none
DHRS7B	Dehydrogenase/reductase SDR family member 7B	Q6IAN0	23.9914	23.7924	24.0023	23.7197	23.7627	23.7217	-0.0473505	0.115036	none
ACAD10	Acyl-CoA dehydrogenase family member 10	Q6JQN1	25.4642	25.3327	25.5303	24.5305	24.7932	24.7271	-0.619847	2.17451	none
SLC25A25	Calcium-binding mitochondrial carrier protein SCaMC-2	Q6KCM7	22.3468	22.0803	22.2725	22.2401	22.4092	22.2216	0.213733	0.675521	none
SLC25A24	Calcium-binding mitochondrial carrier protein SCaMC-1	Q6NUK1	28.2511	28.3525	28.3107	28.5374	28.6032	28.6431	0.407231	1.82325	none
RETSAT	All-trans-retinol 13,14-reductase	Q6NUM9	23.4725	23.1035	23.0677	22.1059	22.2681	22.8953	-0.637838	1.1319	none
ARMC6	Armadillo repeat-containing protein 6	Q6NXE6	21.9583	22.4766	22.2308				-1.17354	2.43162	down
PPP1R18	Phostensin	Q6NYC8	24.3789	24.5706	24.2088	23.9446	23.3141	23.8877	-0.525055	0.972054	none
LPCAT3	Lysophospholipid acyltransferase 5	Q6P1A2	22.3617	22.5531	22.1152	22.2929	22.4378	22.2382	0.136436	0.344984	none
MRPL14	39S ribosomal protein L14, mitochondrial	Q6P1L8	26.0555	26.2546	26.2849	25.7816	25.5695	25.6258	-0.406035	1.2607	none
SLC27A4	Long-chain fatty acid transport protein 4	Q6P1M0	21.3289		20.955	20.9642	20.8757	21.0836	0.040161	0.0733493	none
SFXN4	Sideroflexin-4	Q6P4A7	24.5986	24.6308	24.8466	24.6687	24.5962	24.8084	0.140379	0.382125	none
RICTOR	Rapamycin-insensitive companion of mTOR	Q6R327	23.7114	23.8135	23.686	23.6513	23.8804	24.1692	0.310612	0.940244	none
CRTC3	CREB-regulated transcription coactivator 3	Q6UUV7	25.2401	25.0047	24.9909	24.787	24.7777	24.6591	-0.197526	0.582598	none
APOOL	MICOS complex subunit MIC27	Q6UXV4	26.0292	25.9179	26.0502	26.0956	26.1637	26.2324	0.297126	1.1576	none
GIGYF2	PERQ amino acid-rich with GYF domain-containing protein 2	Q6Y7W6	27.0693	27.0136	27.0394	26.9318	27.2478	27.1805	0.205481	0.804813	none
CD109	CD109 antigen	Q6YHK3			19.9436	22.44	23.0498	23.1278	2.76022	3.64103	up
HSDL2	Hydroxysteroid dehydrogenase-like protein 2	Q6YN16	24.4798	24.7478	24.7614	24.5321	24.8681	24.7104	0.182097	0.588374	none
FAM83H	Protein FAM83H	Q6ZRV2	25.9524	26.0773	26.022	25.8494	25.9672	25.9302	0.0316819	0.0998886	none
USP54	Inactive ubiquitin carboxyl-terminal hydrolase 54	Q70EL1	26.3957	26.0918	26.1447	25.583	25.4937	25.5281	-0.5422	1.6258	none
RPS27L	40S ribosomal protein S27;40S ribosomal protein S27-like	Q71UM5	25.6652	25.3286	25.5507	24.189	24.383	24.8303	-0.907916	1.92404	none
CCDC80	Coiled-coil domain-containing protein 80	Q76M96	27.2738	27.3167	27.2667	27.1257	27.1658	27.1059	-0.0279791	0.0824319	none
SND1	Staphylococcal nuclease domain-containing protein 1	Q7KZF4	23.2313	22.2294	23.2027	22.9681	22.9479	23.1901	0.29908	0.336661	none
COX15	Cytochrome c oxidase assembly protein COX15 homolog	Q7KZN9	24.9409	24.61	24.7136	24.5536	24.8318	24.9224	0.155343	0.379014	none
BZW1	Basic leucine zipper and W2 domain-containing protein 1	Q7L1Q6	21.698	21.8385	21.8821	21.8066	21.7555	22.102	0.241433	0.735789	none
RSRC2	Arginine/serine-rich coiled-coil protein 2	Q7L4I2	22.7297	23.257	22.3494	22.3181	22.8648	22.8925	0.0680612	0.0741653	none
FASTKD5	FAST kinase domain-containing protein 5	Q7L8L6	25.7638	25.7038	25.789	25.3821	25.2474	25.4516	-0.256066	0.878689	none
UBE3B	Ubiquitin-protein ligase E3B	Q7Z3V4			20.242	20.4229	20.6003	20.1416	0.686276	0.65327	none
CTU1	Cytoplasmic tRNA 2-thiolation protein 1	Q7Z7A3	23.8747	24.1572	23.9082	22.5163	23.0229	23.4009	-0.850165	1.68099	none
ABI3BP	Target of Nesh-SH3	Q7Z7G0	24.2246	24.1555	24.3145	24.1258	23.8788	23.7418	-0.171151	0.380283	none
MYPN	Myopalladin	Q86TC9	24.2226	24.0215	24.3722	22.9416	22.9892	23.2627	-0.99301	2.50513	none
PHLDB1	Pleckstrin homology-like domain family B member 1	Q86UU1	22.6728		22.6973	22.5605		21.7606	-0.444052	0.170033	none
CAND1	Cullin-associated NEDD8-dissociated protein 1	Q86VP6	22.8269	22.6992	22.5091	23.1154	23.5892	23.4358	0.853964	2.3349	none
PROSER2	Proline and serine-rich protein 2	Q86WR7	24.5235	24.4466	24.5884	23.7135	23.745	23.961	-0.568321	1.95734	none
DNAAF5	Dynein assembly factor 5, axonemal	Q86Y56	24.3721	24.2309	24.3158	23.649	23.9679	24.0453	-0.273616	0.916795	none
SGK223	Tyrosine-protein kinase SgK223	Q86YV5	23.4746	23.3553	23.5819				-2.70098	2.76144	down
RHPN2	Rhophilin-2	Q8IUC4	23.7893	23.724	23.6119	23.1868	23.317	23.3978	-0.258755	1.01344	none
TRAPPC5	Trafficking protein particle complex subunit 5	Q8IUR0		21.8045	22.3302	21.2154	21.5975	22.1728	0.0683912	0.0495326	none
RELL1	RELT-like protein 1	Q8IUW5	21.9628	21.9386	22.107				-1.0475	1.50829	down
ZDHHC21	Palmitoyltransferase ZDHHC21	Q8IVQ6	22.0152	21.6946	21.8495	19.1387	19.4862	19.2953	-2.37885	3.7334	down
ANKHD1	Ankyrin repeat and KH domain-containing protein 1	Q8IWZ3	24.9248	24.8936	25.0943	24.7393	24.7085	24.8057	-0.0796056	0.213276	none
RAVER1	Ribonucleoprotein PTB-binding 1	Q8IY67	30.6519	30.4998	30.6103	30.347	30.6129	30.6103	0.0399255	0.0973797	none
MAML2	Mastermind-like protein 2	Q8IZL2	23.5171	23.0431	23.4543	22.4199	22.5387	22.2109	-0.795869	1.78811	none
ABHD12	Monoacylglycerol lipase ABHD12	Q8N2K0	22.0057	22.0729	22.8432	22.3245		21.8857	-0.777931	0.405405	none
RUSC2	Iporin	Q8N2Y8	25.2993	25.1654	24.6037	22.6815	22.4712	20.5842	-2.96207	2.0186	down
SFRP1	Secreted frizzled-related protein 1	Q8N474	23.7786	24.0838	23.8622	23.1881	23.4205	23.7808	-0.296774	0.743182	none
SLC25A29	Mitochondrial basic amino acids transporter	Q8N8R3	23.7604	24.0993	23.9675	23.956	23.9205	23.7029	0.0638535	0.133584	none
UBAC2	Ubiquitin-associated domain-containing protein 2	Q8NBM4	25.0503	24.8092	24.9164	24.9356	25.0248	24.9473	0.183512	0.60721	none
HSD17B11	Estradiol 17-beta-dehydrogenase 11	Q8NBQ5	26.8162	26.8553	26.7599	26.8882	26.9993	26.7419	0.19359	0.705306	none
SERBP1	Plasminogen activator inhibitor 1 RNA-binding protein	Q8NC51	23.133	23.234	22.8686	23.7545	23.6503	23.9521	0.85684	2.30087	none
LPCAT1	Lysophosphatidylcholine acyltransferase 1	Q8NF37	25.7804	25.4984	25.6677	24.7256	24.8636	24.9376	-0.668906	2.11081	none
ADCK3	Atypical kinase ADCK3, mitochondrial	Q8NI60	25.7044	25.7429	25.8848	25.419	25.7975	25.7844	0.0245046	0.0521743	none
SLC25A40	Solute carrier family 25 member 40	Q8TBP6	26.3166	26.3863	26.4957	26.0074	26.2329	26.1664	-0.132689	0.478501	none
SFXN5	Sideroflexin-5	Q8TD22	23.5403	23.1333	23.4316	23.1763	23.7366	23.6517	0.302404	0.657417	none
NEK7	Serine/threonine-protein kinase Nek7	Q8TDX7				21.2403	20.7582	21.1039	0.349576	0.485958	none
GPX8	Probable glutathione peroxidase 8;Glutathione peroxidase	Q8TED1	23.8171	23.6182	23.6659	23.7091	23.4524	23.7482	0.0839015	0.173167	none
PTPMT1	Phosphatidylglycerophosphatase and protein-tyrosine phosphatase 1	Q8WUK0	26.0813	26.0079	26.0723	26.3008	26.2912	26.1811	0.335719	1.26507	none
PHLDA1	Pleckstrin homology-like domain family A member 1	Q8WV24	24.3042			23.8899	24.1955	24.3375	2.40854	0.972054	none
FAR1	Fatty acyl-CoA reductase 1	Q8WVX9	24.8034	24.4163	24.9443	24.7014	24.7709	24.9207	0.216879	0.443184	none
C2orf47	Uncharacterized protein C2orf47, mitochondrial	Q8WWC4	24.5672	24.5845	24.8373	24.6273	24.5592	24.8518	0.157834	0.391398	none
LMO7	LIM domain only protein 7	Q8WWI1	26.3028	26.0746	26.3676	25.7507	25.9224	25.9368	-0.245961	0.781359	none
ATXN2L	Ataxin-2-like protein	Q8WWM7	24.321	24.2261	24.5138	23.8674	24.4905	24.1174	-0.0511397	0.0850521	none
DNAJC9	DnaJ homolog subfamily C member 9	Q8WXX5	22.9575	23.3995	22.9662	22.8671	23.696	23.5986	0.43094	0.787919	none
H1FX	Histone H1x	Q92522	23.6444	23.6014	23.6424	23.6456	23.9329	24.0266	0.386491	1.40994	none
MAML1	Mastermind-like protein 1	Q92585	24.9839	25.1171	25.5116	24.0956	24.2741	24.5151	-0.768312	1.76673	none
LPGAT1	Acyl-CoA:lysophosphatidylglycerol acyltransferase 1	Q92604	21.7256	21.4073	21.5122	21.7279	22.5408	21.5234	0.542344	0.836341	none
GCN1L1	Translational activator GCN1	Q92616	31.2869	31.2205	31.3093	30.7141	30.9316	30.9685	-0.30022	1.15453	none
ALG3	Dol-P-Man:Man(5)GlcNAc(2)-PP-Dol alpha-1,3-mannosyltransferase	Q92685	22.9202	23.3699	23.2501	22.7055	23.1458	23.0154	-0.0723266	0.142816	none
DDX12P	Putative ATP-dependent RNA helicase DDX12;Putative ATP-dependent RNA helicase DDX11-like protein 8	Q92771	23.4511	23.5891	23.4812	23.1728	23.6805	23.6641	0.147924	0.385964	none
CREBBP	CREB-binding protein	Q92793	24.3621	24.1027	24.444	23.7851	23.6049	23.7657	-0.439062	1.17659	none
GLG1	Golgi apparatus protein 1	Q92896	22.8193	22.6528	22.679	23.0519	23.0768	22.9788	0.471621	1.72732	none
GCDH	Glutaryl-CoA dehydrogenase, mitochondrial	Q92947	23.4468	23.3062	23.791	23.2621	23.7733	23.7451	0.227349	0.442381	none
RPL36A	60S ribosomal protein L36a-like;60S ribosomal protein L36a	Q969Q0	26.8737	27.2932	27.2896	26.1897	26.3393	26.278	-0.75458	2.20586	none
NCLN	Nicalin	Q969V3	21.9925	22.4778	22.0419	22.4579	22.2134	22.2751	0.302053	0.702383	none
PNPLA2	Patatin-like phospholipase domain-containing protein 2	Q96AD5	22.7976	22.9038	22.9395	22.3576	23.0401	22.6987	-0.0277892	0.0454338	none
TTC28	Tetratricopeptide repeat protein 28	Q96AY4	27.0078	26.8715	27.0749	26.4203	26.6653	26.6486	-0.27877	0.984923	none
PYCR2	Pyrroline-5-carboxylate reductase 2;Pyrroline-5-carboxylate reductase	Q96C36	22.6174	22.7336	22.6522	22.7514	23.3551	23.0144	0.525903	1.5472	none
CTHRC1	Collagen triple helix repeat-containing protein 1	Q96CG8	25.2051	24.6483	24.7582	24.7329	24.972	24.8038	0.105787	0.180852	none
FAF2	FAS-associated factor 2	Q96CS3	22.902	22.9945	23.2099	23.5158	23.5723	22.8849	0.439443	0.808958	none
FOXRED1	FAD-dependent oxidoreductase domain-containing protein 1	Q96CU9	24.6837	24.3283	24.6721	24.542	24.7399	24.5688	0.197215	0.500079	none
NMD3	60S ribosomal export protein NMD3	Q96D46	22.9479	22.3387	22.9763	22.1359	22.7142	22.6465	-0.10121	0.125588	none
DNAJC19	Mitochondrial import inner membrane translocase subunit TIM14	Q96DA6	21.7688	22.0631	22.1948	22.7119	22.6524	22.2629	0.690025	1.53636	none
DGCR14	Protein DGCR14	Q96DF8	24.8682	24.5407	24.5198	24.1222	24.3123	24.2505	-0.271608	0.811319	none
TCEAL4	Transcription elongation factor A protein-like 4;Transcription elongation factor A protein-like 2	Q96EI5	24.1841	24.4514	23.8633	23.8334	23.6317	24.0637	-0.177098	0.31098	none
HMCES	Embryonic stem cell-specific 5-hydroxymethylcytosine-binding protein	Q96FZ2	22.1969	22.0681	22.4749	22.1363	22.5943	22.3244	0.261495	0.650381	none
MYO19	Unconventional myosin-XIX	Q96H55	26.7551	26.756	26.6866	25.94	26.0825	25.8946	-0.629394	2.43902	none
ZC3HAV1L	Zinc finger CCCH-type antiviral protein 1-like	Q96H79	25.5407	25.3654	25.6104	24.8305	24.9223	25.1391	-0.403724	1.25018	none
ABHD14B	Alpha/beta hydrolase domain-containing protein 14B	Q96IU4	23.6904	23.3951	23.4822	24.2237	24.2056	23.9137	0.738367	1.91498	none
USMG5	Up-regulated during skeletal muscle growth protein 5	Q96IX5	26.3032	26.0034	26.0823	26.0306	26.3079	26.0314	0.125699	0.309674	none
SLC35E1	Solute carrier family 35 member E1	Q96K37	23.9012	23.5623	23.5613	23.6268	23.4574	23.4935	-0.000946133	0.00165592	none
MBOAT7	Lysophospholipid acyltransferase 7	Q96N66	26.2007	26.3861	26.442	26.0102	26.5035	26.3492	0.0758773	0.173217	none
SFXN2	Sideroflexin-2	Q96NB2	24.4386	24.0806	24.3793	23.8946	24.15	24.0444	-0.125398	0.296676	none
MED15	Mediator of RNA polymerase II transcription subunit 15	Q96RN5	24.2145	24.0617	24.0567	23.6092	24.0987	24.2154	0.00925755	0.0133559	none
MCCC1	Methylcrotonoyl-CoA carboxylase subunit alpha, mitochondrial	Q96RQ3	35.168	35.0212	35.1202	34.8668	35.0235	35.0196	-0.057942	0.155864	none
ERBB2IP	Protein LAP2	Q96RT1	22.1426	22.4151	22.4066	22.1702	22.339	22.5662	0.193647	0.558474	none
TMEM209	Transmembrane protein 209	Q96SK2	22.7074	22.474	23.2141		21.5543	21.6807	-1.24039	1.97496	down
CDK5RAP1	CDK5 regulatory subunit-associated protein 1	Q96SZ6	22.3601	21.8328	22.59	21.8706	22.0894	21.9398	-0.137166	0.195812	none
MMS19	MMS19 nucleotide excision repair protein homolog	Q96T76	22.6987	22.6542	22.6735	22.0211	22.0771		-0.942646	0.956461	none
CNN2	Calponin;Calponin-2	Q99439	25.1971	25.3069	25.2121	23.7859	24.2871	24.3092	-0.969531	2.62404	none
PARK7	Protein deglycase DJ-1	Q99497	23.1795	23.1736	22.8253	23.0749	23.0821	23.2794	0.237775	0.672564	none
PHB2	Prohibitin-2	Q99623	25.5107	25.395	25.4271	25.7846	26.1087	25.7879	0.584507	1.97677	none
COL12A1	Collagen alpha-1(XII) chain	Q99715	27.0868	26.7764	26.9836	26.2934	26.5234	26.7127	-0.310834	0.839392	none
CCT7	T-complex protein 1 subunit eta	Q99832	22.9714	22.9073	23.5498	23.9254	23.5585	23.51	0.670646	1.15622	none
HIST1H2BN	Histone H2B;Histone H2B type 1-L;Histone H2B type 1-M;Histone H2B type 1-N;Histone H2B type 1-H;Histone H2B type 2-F;Histone H2B type 1-C/E/F/G/I;Histone H2B type 1-D;Histone H2B type F-S;Histone H2B type 1-K;Histone H2B type 1-A	Q99880	28.26	28.0841	28.0237	27.8601	28.0535	27.8286	-0.0884556	0.233915	none
SEMA3C	Semaphorin-3C	Q99985	21.4456		21.4243	22.3477	22.7724	22.4201	1.93477	1.33442	up
VKORC1	Vitamin K epoxide reductase complex subunit 1	Q9BQB6	23.1128	22.7301	22.6219	21.8001		21.6606	-1.93618	0.930362	none
TUBA1C	Tubulin alpha-1C chain	Q9BQE3	32.9734	32.7842	32.9252	32.802	33.0514	32.9907	0.142539	0.427115	none
SDF4	45 kDa calcium-binding protein	Q9BRK5	22.5231	22.0473	22.5869	22.4128	22.5646	22.4659	0.250628	0.532349	none
PELO	Protein pelota homolog	Q9BRX2	23.4871	23.2152	23.4837	22.9199	23.4495	23.624	0.0857278	0.131926	none
NTPCR	Cancer-related nucleoside-triphosphatase	Q9BSD7	28.8251	28.7359	28.8666	27.9196	28.0972	28.1648	-0.631288	2.27099	none
SLC25A33	Solute carrier family 25 member 33	Q9BSK2	24.3606	24.046	24.2464	23.4116	23.7205	23.8496	-0.410987	1.13568	none
ALG1	Chitobiosyldiphosphodolichol beta-mannosyltransferase	Q9BT22	21.6507	22.1268	22.6194	22.0379	22.1443	22.2091	0.155727	0.197606	none
NDC1	Nucleoporin NDC1	Q9BTX1	23.5979	23.7263	23.5232	23.0658	23.1792	23.085	-0.355788	1.51491	none
LMF2	Lipase maturation factor 2	Q9BU23	23.7685	23.8186	23.7915	23.4534	23.5558	23.4911	-0.144745	0.628166	none
SPON2	Spondin-2	Q9BUD6	23.2355	23.2647	23.5972	23.0383	23.11	23.1946	-0.101076	0.235519	none
TUBB6	Tubulin beta-6 chain	Q9BUF5	29.9063	29.7125	29.9995	29.5386	29.71	29.6454	-0.132598	0.365545	none
ADI1	1,2-dihydroxy-3-keto-5-methylthiopentene dioxygenase	Q9BV57				23.1661	23.0206	23.1258	2.66177	3.30429	up
RUSC1	RUN and SH3 domain-containing protein 1	Q9BVN2	22.2179		22.6612		22.7837	22.2796	0.263701	0.115036	none
TIMM21	Mitochondrial import inner membrane translocase subunit Tim21	Q9BVV7	22.9489	22.3152	22.5189	22.5919	22.5669	22.892	0.243508	0.41947	none
ELOVL1	Elongation of very long chain fatty acids protein 1	Q9BW60	22.1103	21.6505	22.0967	21.4579	22.0962	22.2022	0.125215	0.169306	none
CARD6	Caspase recruitment domain-containing protein 6	Q9BX69	23.275	23.2693	22.9997	21.9239	21.7609	21.933	-1.1534	2.94195	down
SGPP1	Sphingosine-1-phosphate phosphatase 1	Q9BX95	26.008	25.9849	26.0425	25.3228	24.9858	25.1741	-0.71546	1.97677	none
OSBPL11	Oxysterol-binding protein-related protein 11	Q9BXB4	21.731	21.8691	21.717	21.7362	22.9058	22.5021	0.76773	1.22773	none
POLDIP3	Polymerase delta-interacting protein 3	Q9BY77	21.5264		22.7903		22.1052	22.1875	-0.0925363	0.045762	none
KIAA1671	Uncharacterized protein KIAA1671	Q9BY89	23.8262	23.2019	23.5963	22.4017	22.848	22.8932	-0.675995	1.32576	none
MRPL37	39S ribosomal protein L37, mitochondrial	Q9BZE1	23.4114	23.6212	23.3934	23.5466	23.4584	23.7201	0.248784	0.826496	none
RAB34	Ras-related protein Rab-34	Q9BZG1	21.8092	21.9969	22.0556	23.3328	23.1805	23.5463	1.55374	3.36693	up
TRIM7	Tripartite motif-containing protein 7	Q9C029	21.7145						-0.218439	0.131926	none
AMBRA1	Activating molecule in BECN1-regulated autophagy protein 1	Q9C0C7	25.776	25.815	25.4537	24.3536	24.2997	24.3025	-1.22338	3.05837	down
NDEL1	Nuclear distribution protein nudE-like 1	Q9GZM8	22.7006		22.7562				-1.94306	1.008	none
PDGFD	Platelet-derived growth factor D;Platelet-derived growth factor D, latent form;Platelet-derived growth factor D, receptor-binding form	Q9GZP0	22.1026	22.0753	21.1013	21.4325	21.5243	21.7528	-0.0284022	0.0251711	none
SRR	Serine racemase	Q9GZT4	26.6501	26.5305	26.6589	26.3053	26.6551	26.5952	0.034781	0.0822094	none
MTFR1L	Mitochondrial fission regulator 1-like	Q9H019	26.0996	26.0959	26.3019	24.6216	24.6982	24.7356	-1.34414	3.52494	down
TMEM126A	Transmembrane protein 126A	Q9H061	25.0384	24.9842	25.1288	24.9065	25.107	25.0746	0.117958	0.409681	none
KLC2	Kinesin light chain 2;Kinesin light chain 1	Q9H0B6	22.5223	21.9314	21.8196	21.7693	22.4171	22.3089	0.231942	0.32604	none
XRN2	5-3 exoribonuclease 2	Q9H0D6	26.4353	26.2894	26.6284	26.5125	26.7909	26.623	0.320386	0.973893	none
SIK2	Serine/threonine-protein kinase SIK2	Q9H0K1	25.1368	24.9572	25.4803	23.1326	23.1938	23.3091	-1.83547	3.3692	down
OSBPL5	Oxysterol-binding protein-related protein 5	Q9H0X9	24.7114	24.6795	24.539	24.6843	24.7036	24.6643	0.182342	0.695995	none
PARL	Presenilins-associated rhomboid-like protein, mitochondrial;P-beta	Q9H300	27.0309	27.0483	27.2329	27.1361	27.1789	27.3004	0.226687	0.807439	none
WNK1	Serine/threonine-protein kinase WNK1;Serine/threonine-protein kinase WNK4;Serine/threonine-protein kinase WNK2	Q9H4A3	22.0936	22.1058	21.8728		21.6144	21.4214	-0.742216	0.985749	none
EHD1	EH domain-containing protein 1;EH domain-containing protein 3	Q9H4M9	23.2512	23.2127	23.1235	23.0679	23.2135	23.5284	0.225046	0.653411	none
TFB2M	Dimethyladenosine transferase 2, mitochondrial	Q9H5Q4	27.7733	27.8235	27.9527	27.6828	27.7887	27.9755	0.0871912	0.235519	none
OPA3	Optic atrophy 3 protein	Q9H6K4	22.5196	22.7604	22.4116	22.8055	22.8285	22.8482	0.417924	1.48045	none
PEAK1	Pseudopodium-enriched atypical kinase 1	Q9H792	22.8047	22.534	22.8707				-2.464	1.82732	down
PTGES2	Prostaglandin E synthase 2;Prostaglandin E synthase 2 truncated form	Q9H7Z7	22.8587	22.5794	22.6853	22.4145	22.8231	22.4358	0.00433982	0.00551683	none
ACAD9	Acyl-CoA dehydrogenase family member 9, mitochondrial	Q9H845	25.6563	26.0187	25.7857	25.618	25.6264	26.1126	0.100161	0.180852	none
COQ10B	Coenzyme Q-binding protein COQ10 homolog B, mitochondrial;Coenzyme Q-binding protein COQ10 homolog A, mitochondrial	Q9H8M1	22.3732	22.6756	22.3541	22.3061	22.4378	22.97	0.259502	0.507857	none
SLC25A22	Mitochondrial glutamate carrier 1	Q9H936	27.934	28.0812	28.3246	27.6572	27.4921	27.4782	-0.449679	1.22773	none
SFXN1	Sideroflexin-1	Q9H9B4	25.1072	25.5254	25.3951	25.436	25.5391	25.6721	0.343344	1.09026	none
L2HGDH	L-2-hydroxyglutarate dehydrogenase, mitochondrial	Q9H9P8	24.0968	23.9102	23.8715	24.1346	23.9471	23.748	0.129522	0.260603	none
RSAD1	Radical S-adenosyl methionine domain-containing protein 1, mitochondrial	Q9HA92	21.4808	21.4463	21.7315		20.8907	20.8607	-0.56331	1.93256	none
XPO5	Exportin-5	Q9HAV4	25.121	24.9637	24.9949	23.98	24.3981	24.4866	-0.596487	1.73349	none
SLC25A19	Mitochondrial thiamine pyrophosphate carrier	Q9HC21	26.5001	26.5653	26.384	26.5606	26.6061	26.199	0.102025	0.214877	none
MCCC2	Methylcrotonoyl-CoA carboxylase beta chain, mitochondrial	Q9HCC0	27.6224	27.4659	27.5927	27.2068	27.3901	27.3283	-0.128222	0.427051	none
RAVER2	Ribonucleoprotein PTB-binding 2	Q9HCJ3	26.077	25.9332	25.9305	25.6939	25.605	25.6971	-0.180838	0.599114	none
TM9SF3	Transmembrane 9 superfamily member 3	Q9HD45	22.5396	22.0774	22.0016	22.0769	22.284	21.8528	0.0224557	0.0289655	none
PNPLA8	Calcium-independent phospholipase A2-gamma	Q9NP80	23.1477	22.9367	23.0081	23.3516	23.114	23.0428	0.289857	0.76291	none
TIMMDC1	Complex I assembly factor TIMMDC1, mitochondrial	Q9NPL8	24.6527	24.4194	24.3181	24.865	24.6579	24.8473	0.468353	1.28333	none
PRDM8	PR domain zinc finger protein 8	Q9NQV8	25.9724	26.0889	26.0203	22.6266	22.7791	22.0877	-3.3855	3.7334	down
ANLN	Actin-binding protein anillin	Q9NQW6	28.0978	28.1707	28.1597	26.8221	26.6717	26.7767	-1.26222	3.39522	down
PDLIM7	PDZ and LIM domain protein 7	Q9NR12	25.9294	25.9064	25.9642	24.6912	24.5777	24.6854	-1.1445	3.25088	down
MBNL1	Muscleblind-like protein 1	Q9NR56	27.9474	27.3939	27.9718	27.0808	26.9606	26.9496	-0.650559	1.29506	none
EIF4ENIF1	Eukaryotic translation initiation factor 4E transporter	Q9NRA8	24.5788	24.4862	24.2572	24.4037	24.5686	24.3415	0.140278	0.386611	none
OLFML3	Olfactomedin-like protein 3	Q9NRN5	22.4411		22.4276	22.7182	22.6261	22.4105	0.986177	0.66296	none
AGPAT3	1-acyl-sn-glycerol-3-phosphate acyltransferase gamma	Q9NRZ7	22.2797	22.1179	22.5725	21.9376	22.245	22.3261	0.00300166	0.00337421	none
IARS2	Isoleucine--tRNA ligase, mitochondrial	Q9NSE4	23.8892	23.7514	24.0352	23.991	24.1183	24.1006	0.32374	1.12429	none
DIAPH3	Protein diaphanous homolog 3	Q9NSV4	23.4935	23.2636	23.4603	22.1942	22.3248	21.5884	-1.21651	2.16253	down
DECR2	Peroxisomal 2,4-dienoyl-CoA reductase	Q9NUI1	25.2556	25.3779	25.2851	24.9963	25.1032	25.1551	-0.083049	0.305941	none
AGPAT5	1-acyl-sn-glycerol-3-phosphate acyltransferase epsilon	Q9NUQ2	25.2327	25.5256	25.5822	25.3801	25.436	25.6145	0.166585	0.464933	none
ABCF3	ATP-binding cassette sub-family F member 3	Q9NUQ8	22.4592	22.2687	22.2792	22.5791	22.7934	22.7404	0.523812	1.94283	none
ABCB8	ATP-binding cassette sub-family B member 8, mitochondrial	Q9NUT2	22.5258	23.0369	22.5067	19.3548	19.2369		-2.89287	3.06756	down
TYW1	S-adenosyl-L-methionine-dependent tRNA 4-demethylwyosine synthase	Q9NV66	21.3736						0.111284	0.0535378	none
DNAJC11	DnaJ homolog subfamily C member 11	Q9NVH1	25.2097	25.1544	25.1361	25.2208	25.3416	25.4477	0.307831	1.2607	none
ATAD3A	ATPase family AAA domain-containing protein 3A;ATPase family AAA domain-containing protein 3C	Q9NVI7	24.2991	24.1617	24.499	24.4863	24.585	24.322	0.287443	0.812312	none
TMEM161A	Transmembrane protein 161A	Q9NX61	21.1164	21.0576	20.8668		21.4945	21.6355	0.24635	0.210594	none
SMPD4	Sphingomyelin phosphodiesterase 4	Q9NXE4	25.3319	25.2697	25.5453	25.4146	25.5554	25.5345	0.255624	0.879017	none
NDE1	Nuclear distribution protein nudE homolog 1	Q9NXR1	24.4923	24.5838	24.4886	23.5976	23.8232	23.8358	-0.624276	2.52433	none
PSD3	PH and SEC7 domain-containing protein 3	Q9NYI0	23.8398	23.4645	23.9991	21.9076	22.0863	22.4737	-1.45973	2.62411	down
TAB2	TGF-beta-activated kinase 1 and MAP3K7-binding protein 2	Q9NYJ8	21.2886	21.0754	21.133	20.9467	21.192	21.0578	0.0640021	0.173217	none
FASTKD2	FAST kinase domain-containing protein 2	Q9NYY8	23.4566	23.4397	23.794	23.2405	23.5199	23.5532	0.023257	0.0413388	none
TECR	Very-long-chain enoyl-CoA reductase	Q9NZ01	31.4253	31.529	31.7429	31.1983	31.3091	31.2444	-0.216806	0.705306	none
MTCH1	Mitochondrial carrier homolog 1	Q9NZJ7	23.1547	23.9546	23.6551	24.0239	23.7407	24.297	0.579917	0.976017	none
HACD3	Very-long-chain (3R)-3-hydroxyacyl-CoA dehydratase 3	Q9P035	24.7403	24.5575	24.6715	24.1251	24.7405	24.6182	-0.0195566	0.0310286	none
CAMSAP3	Calmodulin-regulated spectrin-associated protein 3	Q9P1Y5	22.0386	22.045	22.5246			19.8706	-2.02929	1.94517	down
DHCR7	7-dehydrocholesterol reductase	Q9UBM7	29.1785	28.983	28.9877	28.6538	28.6678	28.6513	-0.277425	0.98412	none
DNAJB11	DnaJ homolog subfamily B member 11	Q9UBS4	22.1265		22.4552	22.1527	22.5688	22.3793	0.954501	0.596467	none
SLC25A10	Mitochondrial dicarboxylate carrier	Q9UBX3	27.6858	27.5675	27.5991	27.109	27.321	27.3159	-0.244994	0.973893	none
UQCR10	Cytochrome b-c1 complex subunit 9	Q9UDW1	22.0503	22.3561	22.4545	22.4821	22.9059	22.6895	0.561119	1.6258	none
PISD	Phosphatidylserine decarboxylase proenzyme;Phosphatidylserine decarboxylase alpha chain;Phosphatidylserine decarboxylase beta chain	Q9UG56	23.4271	23.4803	23.4089	23.1988	23.159	23.2237	-0.0947426	0.328235	none
ARMCX3	Armadillo repeat-containing X-linked protein 3	Q9UH62	22.1927	22.3308	22.4731	21.8482	21.8705	21.9644	-0.280057	1.00152	none
LIMA1	LIM domain and actin-binding protein 1	Q9UHB6	26.7948	26.6455	26.7872	26.2394	26.4406	26.4151	-0.248035	0.945502	none
ADAMTS1	A disintegrin and metalloproteinase with thrombospondin motifs 1	Q9UHI8	22.8036	22.1263	23.1957	21.9224	22.2139	21.9353	-0.52938	0.740453	none
ERRFI1	ERBB receptor feedback inhibitor 1	Q9UJM3	22.7735	22.7446	23.3386	20.8901	21.4516		-1.66614	2.79606	down
SLC25A13	Calcium-binding mitochondrial carrier protein Aralar2	Q9UJS0	28.1392	28.1934	28.2056	27.9829	28.1736	28.1563	0.044286	0.139013	none
DCTN4	Dynactin subunit 4	Q9UJW0	21.9981	22.1671	22.2099		19.5933	19.6644	-2.23558	3.68325	down
C14orf1	Probable ergosterol biosynthetic protein 28	Q9UKR5	22.8779	22.8804	23.21	22.9028	23.2781	23.2757	0.314462	0.879017	none
HDAC9	Histone deacetylase 9	Q9UKV0	25.3718	25.2192	25.2265	25.075	25.2114	25.2629	0.0485123	0.131926	none
SLC39A10	Zinc transporter ZIP10	Q9ULF5	19.8396	20.2376	20.0347	25.8698	26.0103	26.2948	6.17331	5.58262	up
MED23	Mediator of RNA polymerase II transcription subunit 23	Q9ULK4	21.7342	21.6896	22.2543	21.2521	21.7114	21.3817	-0.283935	0.553658	none
TMCO1	Transmembrane and coiled-coil domain-containing protein 1	Q9UM00	23.2419	23.0962	23.2157	23.2335	23.3209	23.6231	0.358267	1.11009	none
DDX19A	ATP-dependent RNA helicase DDX19B;ATP-dependent RNA helicase DDX19A	Q9UMR2	22.1125	21.8571	21.591	21.3877	21.7849	21.7046	-0.0673012	0.115036	none
VPS4A	Vacuolar protein sorting-associated protein 4A	Q9UN37	24.914	24.6197	24.9887	25.0944	24.865	24.7276	0.194511	0.378129	none
DUSP12	Dual specificity protein phosphatase 12	Q9UNI6	22.5795	23.0142	22.8423	22.8739	23.1026	22.9294	0.309742	0.983839	none
TRIM33	E3 ubiquitin-protein ligase TRIM33	Q9UPN9	29.3035	29.328	29.3673	27.6684	27.7461	27.7424	-1.49714	3.68325	down
TNRC6B	Trinucleotide repeat-containing gene 6B protein	Q9UPQ9	25.8762	25.8065	25.7555	25.7381	25.622	25.5385	-0.0452505	0.104336	none
USP22	Ubiquitin carboxyl-terminal hydrolase 22	Q9UPT9	27.3378	27.7353	28.1825	26.6807	27.1308	26.9638	-0.702387	1.2607	none
HDAC5	Histone deacetylase 5	Q9UQL6	21.8202	21.7598	22.0374		21.2386	21.1209	-0.731217	1.73349	none
CLEC11A	C-type lectin domain family 11 member A	Q9Y240	24.3715	24.6009	24.577	24.0759	24.4407	24.1592	-0.147669	0.447792	none
HIGD1A	HIG1 domain family member 1A, mitochondrial;HIG1 domain family member 1C	Q9Y241	22.3761	22.4014	23.2148	22.826	22.7175	22.7887	0.266621	0.370491	none
VDAC3	Voltage-dependent anion-selective channel protein 3	Q9Y277	23.4377	23.126	23.4672	23.1833	23.7076	23.5499	0.286051	0.691122	none
FARSA	Phenylalanine--tRNA ligase alpha subunit	Q9Y285	21.486	22.0152	22.1136	21.9384	22.3501	22.551	0.566731	1.11221	none
SIK3	Serine/threonine-protein kinase SIK3	Q9Y2K2	25.3363	25.332	25.4313	24.4578	24.4664	24.2895	-0.822007	2.64515	none
DIS3	Exosome complex exonuclease RRP44	Q9Y2L1	23.7698	23.9048	23.9255	23.8909	23.6814	23.9544	0.122211	0.31583	none
GSTK1	Glutathione S-transferase kappa 1	Q9Y2Q3		21.9734	21.908		22.0971	21.7711	0.211258	0.237981	none
MED16	Mediator of RNA polymerase II transcription subunit 16	Q9Y2X0		21.8482	21.3162				-0.574905	0.916795	none
ACOT9	Acyl-coenzyme A thioesterase 9, mitochondrial	Q9Y305	25.2592	25.1001	25.1404	25.0043	25.5494	25.4753	0.314392	0.872869	none
LUC7L2	Putative RNA-binding protein Luc7-like 2	Q9Y383	26.2542	25.9313	25.5292	25.4609	25.9171	25.9599	0.00880187	0.00808929	none
RTCB	tRNA-splicing ligase RtcB homolog	Q9Y3I0	23.4841	23.572	23.6942	23.4072	23.4765	23.7892	0.122822	0.310808	none
RPL36	60S ribosomal protein L36	Q9Y3U8	26.0159	26.0083	26.0403	25.4357	25.4513	25.6592	-0.371564	1.40979	none
SAMHD1	Deoxynucleoside triphosphate triphosphohydrolase SAMHD1	Q9Y3Z3	23.5616	23.3643	23.7744	23.497	23.7611	23.7187	0.240186	0.65327	none
PKP3	Plakophilin-3	Q9Y446	24.8497	24.6346	24.6865	24.1014	24.042	24.0951	-0.501016	1.70678	none
SALL2	Sal-like protein 2	Q9Y467	25.0638	24.4608	24.8132	24.413	23.9946	23.8551	-0.549504	0.911333	none
LOXL2	Lysyl oxidase homolog 2	Q9Y4K0	24.0603	23.6669	24.2967	22.9747	23.7665	23.8075	-0.34448	0.47965	none
TELO2	Telomere length regulation protein TEL2 homolog	Q9Y4R8	23.9189	23.9632	24.0167	23.525	23.8914	23.6886	-0.117664	0.389669	none
AFG3L2	AFG3-like protein 2	Q9Y4W6	26.1718	26.2327	26.293	26.2758	26.6031	26.5574	0.377121	1.46771	none
PRRC2C	Protein PRRC2C	Q9Y520	24.5676	25.0181	25.017	24.9864	24.399	24.7583	-0.0123501	0.0129478	none
MAGED1	Melanoma-associated antigen D1	Q9Y5V3	22.7207	22.8365	22.6905	22.8902	23.05	22.8832	0.345191	1.47891	none
SLC25A15	Mitochondrial ornithine transporter 1	Q9Y619	25.6443	25.8377	26.0089	25.4551	25.5299	25.6036	-0.16574	0.487432	none
MTCH2	Mitochondrial carrier homolog 2	Q9Y6C9	23.5596	23.4906	23.7509	23.6782	23.7907	23.8266	0.312449	1.11052	none
CEPT1	Choline/ethanolaminephosphotransferase 1	Q9Y6K0	24.9389	24.827	24.7515	23.1302	23.3427	23.4095	-1.39948	3.62476	down
SQRDL	Sulfide:quinone oxidoreductase, mitochondrial	Q9Y6N5	27.5797	27.4155	27.6144	27.6204	27.7487	27.8603	0.329046	1.13419	none
NCOA3	Nuclear receptor coactivator 3	Q9Y6Q9	28.5572	28.5473	28.6366	28.4152	28.464	28.4611	-0.0167813	0.0431821	none

## Sheet: Supplementary Fig. 13d
Gene	Protein names	Representative ID	LFQ intensity uncat_1	LFQ intensity uncat_2	LFQ intensity uncat_3	LFQ intensity cat_1	LFQ intensity cat_2	LFQ intensity cat_3	logFC_uncat_cat	p.adj.mod_uncat_cat	change_uncat_cat
RAVER1		A0A087WZ13	29.9993	30.0109	29.8925	29.6839	29.7612	29.966	0.250595	1.13486	none
ACACA		A0A087X0W4	26.6592	26.0831	26.1501	26.0229	26.0843	26.2951	0.278296	0.635212	none
UBE2L3	Ubiquitin-conjugating enzyme E2 L3	A0A1B0GUS4	21.9398	22.5128	22.9939	20.9629	21.5584	22.9937	-0.168433	0.0927877	none
ESYT2	Extended synaptotagmin-2	A0FGR8	24.9695	25.0617	25.0105	24.4107	24.6208	24.8798	0.0759972	0.211785	none
TMEM223	Transmembrane protein 223	A0PJW6	22.4603	23.2069	23.017	23.1667	23.1995	23.3613	0.814186	1.64781	none
ILVBL	Acetolactate synthase-like protein	A1L0T0	22.6732	22.2968	21.8747	22.3626	21.8115	22.0222	0.255317	0.413943	none
C15orf61	Uncharacterized protein C15orf61	A6NNL5	25.6469	25.8773	25.2522	25.2022	25.0808	25.3631	0.0710339	0.147779	none
DDX11L8	Putative ATP-dependent RNA helicase DDX11-like protein 8;Probable ATP-dependent RNA helicase DDX11	A8MPP1	20.5744			21.8785	22.2168	21.7336	2.26277	3.09211	up
SLC25A3		F8VVM2	26.3971	27.4874	25.9098	25.5267	25.4102	24.507	-1.00727	0.898164	none
ZNF414		M0R0Q5	24.3651		24.6282	23.2168	23.6874	23.7302	0.794499	0.24648	none
AGPS	Alkyldihydroxyacetonephosphate synthase, peroxisomal	O00116	21.5391	21.7952	22.1149	22.2585	21.8341	21.8948	0.654333	1.23304	none
DDX39A	ATP-dependent RNA helicase DDX39A;Spliceosome RNA helicase DDX39B	O00148	25.5563	25.3503	25.1474	23.7667	23.9159	23.6322	-1.12603	2.62846	down
ACOT7	Cytosolic acyl coenzyme A thioester hydrolase	O00154	25.2678	25.9025	25.7773	22.6207	22.3857	23.4077	-2.38605	2.87707	down
PSMD11	26S proteasome non-ATPase regulatory subunit 11	O00231	21.2929	21.4303	21.0992				-1.52465	3.8998	down
ATOX1	Copper transport protein ATOX1	O00244				22.0304	22.8527	22.7071	2.91429	3.19887	up
SUPT5H	Transcription elongation factor SPT5	O00267	26.0734	25.8412	25.7996	25.7879	25.9166	25.8602	0.394342	1.44535	none
QSOX1	Sulfhydryl oxidase 1	O00391	24.4431	24.9924	24.6941	23.5393	23.4158	23.4157	-0.79474	1.97109	none
IPO5	Importin-5	O00410	24.9522	24.5267	25.2868	20.0312	20.6844	21.0468	-3.86538	3.51605	down
DNM1L	Dynamin-1-like protein	O00429	24.748	24.7734	24.5592	20.5135	20.0391		-4.04401	4.40805	down
NDUFA4	Cytochrome c oxidase subunit NDUFA4	O00483	24.8944	24.73	24.6989	24.6407	24.8049	24.8446	0.441706	1.75621	none
DDX3X	ATP-dependent RNA helicase DDX3X;ATP-dependent RNA helicase DDX3Y	O00571	24.8156	24.5252	24.5349	24.4707	24.1661	24.4595	0.194992	0.570915	none
CYR61	Protein CYR61	O00622	23.9932	24.1154	23.7141	22.9579	23.0028	22.9986	-0.492134	1.80928	none
KPNA4	Importin subunit alpha-3	O00629	22.0505		22.3871				-1.93927	2.42453	down
ACACB	Acetyl-CoA carboxylase 2;Biotin carboxylase	O00763	28.3236	28.3327	28.1617	28.1234	28.0579	28.1931	0.279076	1.33997	none
SCD	Acyl-CoA desaturase	O00767	28.0345	28.0092	27.9813	28.0483	28.2241	28.3395	0.623471	2.37642	none
EI24	Etoposide-induced protein 2.4 homolog	O14681	24.3448	24.0476	24.543	24.0673	24.4464	24.622	0.523454	1.10747	none
MAP2K7	Dual specificity mitogen-activated protein kinase kinase 7	O14733	21.6109	20.8645	21.5673	22.7395	22.4466	21.9738	1.51311	1.91076	up
CDIPT	CDP-diacylglycerol--inositol 3-phosphatidyltransferase	O14735	22.3512	22.2509	22.8996	21.6344	22.1473	22.3559	0.0180246	0.0195025	none
TPP1	Tripeptidyl-peptidase 1	O14773	21.8153	21.7033	22.1028	21.7738	21.3924	20.5184	-0.169348	0.139925	none
NRP1	Neuropilin-1	O14786			20.6355	23.7789	23.8338	24.06	3.72048	4.91012	up
SCAMP3	Secretory carrier-associated membrane protein 3	O14828	24.2438	24.4835	24.4066	24.3799	24.3017	24.1614	0.359148	1.11415	none
TIMM23	Mitochondrial import inner membrane translocase subunit Tim23	O14925	26.9203	27.075	27.0324	26.757	26.579	26.6987	0.106391	0.365711	none
UQCRQ	Cytochrome b-c1 complex subunit 8	O14949	27.5343	27.6097	27.2244	27.5993	27.3704	27.5398	0.479187	1.63078	none
XPO1	Exportin-1	O14980	27.7227	27.883	27.9644	26.9644	26.892	27.146	-0.422559	1.5304	none
SEC16A	Protein transport protein Sec16A	O15027	22.1716	24.3903	23.9727	23.3932	23.3947	23.4718	0.373009	0.218353	none
KIAA0391	Mitochondrial ribonuclease P protein 3	O15091	25.2549	25.2458	25.2265	24.9241	24.8118	24.9965	0.119019	0.503192	none
AGPAT2	1-acyl-sn-glycerol-3-phosphate acyltransferase beta	O15120	23.3169	23.7029	23.0989	23.4086	22.9373	23.1758	0.264859	0.570059	none
TRIM24	Transcription intermediary factor 1-alpha	O15164	24.99	24.8089	24.4109	23.5861	23.687	23.7906	-0.592178	1.70272	none
RER1	Protein RER1	O15258	25.2431	25.155	24.9558	25.3651	24.825	24.7295	0.305315	0.578694	none
SURF4	Surfeit locus protein 4	O15260	23.6477	23.6929	23.8806	23.4335	23.4444	23.963	0.335121	0.872153	none
SLC16A3	Monocarboxylate transporter 4	O15427	28.393	28.3353	28.4436	28.0036	27.8789	28.316	0.102832	0.287506	none
PHGDH	D-3-phosphoglycerate dehydrogenase	O43175	27.3023	27.1678	27.4921	23.4912	23.3966	23.5888	-3.3801	4.58616	down
IRAK2	Interleukin-1 receptor-associated kinase-like 2	O43187	24.1212	23.1778	23.8764			19.5558	-4.03033	3.75144	down
TBX1	T-box transcription factor TBX1	O43435	24.3625	24.0482	23.7956	23.4144	23.4142	23.9969	-0.000467362	0.000813595	none
TGOLN2	Trans-Golgi network integral membrane protein 2	O43493	23.1361	22.701	22.1987	22.3999	22.4257	22.428	0.207746	0.348368	none
XRCC3	DNA repair protein XRCC3	O43542	22.235	22.9337	22.3941	22.6848	22.4111	22.2877	0.41011	0.76498	none
XPOT	Exportin-T	O43592	24.3967	24.3296	24.6032	23.3752	23.6463	23.7218	-0.403113	1.17932	none
TIMM44	Mitochondrial import inner membrane translocase subunit TIM44	O43615	25.9682	25.6465	25.6791	25.4357	25.5427	25.8163	0.279624	0.87233	none
ACTN4	Alpha-actinin-4;Alpha-actinin-1	O43707	25.108	24.9407	25.0046	23.7684	24.1757	24.5897	-0.385224	0.841976	none
SLC25A20	Mitochondrial carnitine/acylcarnitine carrier protein	O43772	24.4625	24.3189	24.1391	24.4866	24.2054	24.3673	0.502101	1.67283	none
SLC25A17	Peroxisomal membrane protein PMP34	O43808	24.6117	24.2754	23.822	23.9499	23.9819	24.4451	0.346135	0.67593	none
SLC37A4	Glucose-6-phosphate translocase	O43826		22.4712	22.5073	22.5134	22.5606	22.4796	1.40838	0.763122	none
IDH3B	Isocitrate dehydrogenase [NAD] subunit, mitochondrial;Isocitrate dehydrogenase [NAD] subunit beta, mitochondrial	O43837	26.7095	26.6096	26.328	26.1182	26.3661	26.3035	0.153651	0.472523	none
CALU	Calumenin	O43852	25.3506	25.549	25.5691	22.4284	23.0034	22.7675	-2.29847	3.5894	down
NDUFS5	NADH dehydrogenase [ubiquinone] iron-sulfur protein 5	O43920		23.2289	23.0359	22.7365	22.7856	22.939	0.674575	0.609963	none
ORC4	Origin recognition complex subunit 4	O43929	21.5797	21.552	21.7974	21.645	22.0911	22.4158	0.883205	1.82583	none
OPA1	Dynamin-like 120 kDa protein, mitochondrial;Dynamin-like 120 kDa protein, form S1	O60313	24.1867	24.2771	23.493	24.2179	24.3966	24.1245	0.717437	1.42795	none
FADS1	Fatty acid desaturase 1	O60427	26.348	26.1948	26.2966	26.1478	26.1404	26.3939	0.38946	1.53099	none
ACSL4	Long-chain-fatty-acid--CoA ligase 4	O60488	26.0991	26.0824	26.2531	26.3963	26.2095	26.4725	0.65664	2.1469	none
DIAPH1	Protein diaphanous homolog 1	O60610	30.8375	30.9321	30.7634	30.7356	30.8389	30.8903	0.384539	1.79696	none
PLIN3	Perilipin-3	O60664	22.4181	22.3859	23.1617	21.728	21.3442	21.5128	-0.653031	1.01193	none
UGDH	UDP-glucose 6-dehydrogenase	O60701	26.0392	25.9394	25.7012	25.2307	25.2293	25.6987	-0.0606078	0.134975	none
CTNND1	Catenin delta-1	O60716	24.7359	24.8112	24.3661	24.7617	24.7741	24.8733	0.618153	2.08883	none
DPM1	Dolichol-phosphate mannosyltransferase subunit 1	O60762	25.1473	25.6145	25.2638	25.3758	25.551	25.9254	0.723575	1.80928	none
USO1	General vesicular transport factor p115	O60763	21.6215	21.8192	21.6396				-0.273943	1.23105	none
EIF5B	Eukaryotic translation initiation factor 5B	O60841	22.3928	23.0548	22.3883	22.3061	22.3475	22.5469	0.258196	0.560306	none
DNAJB6	DnaJ homolog subfamily B member 6;DnaJ homolog subfamily B member 3	O75190	24.3152		23.379	24.2485	24.5623	25.0261	2.53792	0.953351	none
NDUFS2	NADH dehydrogenase [ubiquinone] iron-sulfur protein 2, mitochondrial	O75306		22.464	22.0586	21.9989	22.2044	21.7774	0.747487	0.615288	none
MPDU1	Mannose-P-dolichol utilization defect 1 protein	O75352	24.0144	24.0436	24.0024	23.6098	23.7891	24.4298	0.382213	0.846343	none
FLNB	Filamin-B	O75369	26.5578	26.6303	26.4963	25.8991	25.7775	25.9237	-0.252755	1.19806	none
ULK1	Serine/threonine-protein kinase ULK1	O75385	25.7717	26.0253	25.8413	24.6338	24.3762	24.7342	-0.848334	2.59279	none
CS	Citrate synthase;Citrate synthase, mitochondrial	O75390	22.1039	21.8898	21.8395	21.5919	21.6023	21.5398	0.108674	0.336795	none
GIGYF1	PERQ amino acid-rich with GYF domain-containing protein 1	O75420	24.5446	24.2991	23.8741	23.8639	23.5647	23.8824	-0.0108914	0.0182111	none
ERLIN1	Erlin-1	O75477	24.4241	24.3058	23.8575	23.7613	23.6636	23.8147	0.00902717	0.0182111	none
ERAL1	GTPase Era, mitochondrial	O75616	23.3262	23.1872	22.9869	22.8282	22.3219	22.7668	-0.0610814	0.116818	none
SLC25A12	Calcium-binding mitochondrial carrier protein Aralar1	O75746	25.272	25.3961	25.1504	25.0518	25.0864	25.2096	0.292705	1.38991	none
ZMPSTE24	CAAX prenyl protease 1 homolog	O75844	23.1345	23.7758	23.8722	23.3797	23.8966	23.9952	0.625204	1.02381	none
SCO1	Protein SCO1 homolog, mitochondrial	O75880	23.5353	23.4293	23.3264	22.3815	22.8939	22.7872	-0.277248	0.759711	none
GLRX3	Glutaredoxin-3	O76003	23.6234	23.8097	23.5201	23.2914	23.4201	23.5234	0.22268	0.953351	none
CLPX	ATP-dependent Clp protease ATP-binding subunit clpX-like, mitochondrial	O76031	22.1853	22.5482	21.8222	22.6233	22.6411	23.0112	1.04335	2.28482	up
STC2	Stanniocalcin-2	O76061	26.501	26.1536	26.1578				-5.82105	4.95356	down
SRP72	Signal recognition particle subunit SRP72	O76094	24.389	24.2167	24.104	23.8643	23.7587	23.7783	0.0219771	0.0529419	none
LTN1	E3 ubiquitin-protein ligase listerin	O94822	26.1504	26.2764	26.0187	25.2064	25.3643	25.6201	-0.306154	1.16553	none
HAUS5	HAUS augmin-like complex subunit 5	O94927	23.4223	23.2114	23.047	21.1578	22.3737	22.6064	-0.71175	0.821057	none
CLSTN1	Calsyntenin-1;Soluble Alc-alpha;CTF1-alpha	O94985	25.0549	25.1907	25.107	24.7911	24.8917	25.0891	0.257653	1.11304	none
NDUFB4	NADH dehydrogenase [ubiquinone] 1 beta subcomplex subunit 4	O95168	25.12	24.8641	24.4559	25.0564	24.9225	25.1588	0.683658	1.73689	none
NDUFA10	NADH dehydrogenase [ubiquinone] 1 alpha subcomplex subunit 10, mitochondrial	O95299	23.1981	23.2456	23.4686	23.0742	23.4015	23.1165	0.357681	0.900715	none
IPO7	Importin-7	O95373	25.6645	25.9375	25.7929	24.2216	24.1388	24.601	-1.02658	2.73523	down
TNFRSF6B	Tumor necrosis factor receptor superfamily member 6B	O95407				24.3431	24.2467	24.2366	4.62876	3.84826	up
AHSA1	Activator of 90 kDa heat shock protein ATPase homolog 1	O95433	24.7677	25.1356	24.423	23.8594	23.935	24.0945	-0.356848	0.917457	none
PSMG1	Proteasome assembly chaperone 1	O95456	23.0125	23.29	23.4221	22.7702	23.1365	21.902	-0.172632	0.147779	none
MPC2	Mitochondrial pyruvate carrier 2	O95563	24.5797	24.9152	24.6594	24.7101	24.3237	24.8859	0.375808	1.01982	none
ACSL3	Long-chain-fatty-acid--CoA ligase 3	O95573	29.4626	29.5476	29.4251	28.8171	28.7092	28.9321	-0.238953	1.13486	none
LATS1	Serine/threonine-protein kinase LATS1	O95835	27.5192	27.5022	27.4134	26.9576	26.9679	27.0694	-0.045719	0.171041	none
FADS2	Fatty acid desaturase 2	O95864	24.4447	24.3619	24.3762	24.8249	25.0114	24.9224	0.978861	2.97043	none
ABHD16A	Abhydrolase domain-containing protein 16A	O95870	27.3271	27.4994	27.1067	27.3548	27.3921	27.3904	0.501246	1.86412	none
NDUFB10	NADH dehydrogenase [ubiquinone] 1 beta subcomplex subunit 10	O96000	24.5271	24.7923	24.6398	24.8699	24.6904	24.4769	0.479402	1.25331	none
PEX11B	Peroxisomal membrane protein 11B	O96011	29.1877	29.2395	28.9751	28.8082	28.6813	28.6435	-0.00185482	0.00379728	none
LDHA	L-lactate dehydrogenase A chain	P00338	26.5757	26.9812	26.5117	26.4397	26.3206	26.4254	0.145101	0.409635	none
ALDH1A1	Retinal dehydrogenase 1	P00352	24.6614	24.196	24.7209		19.6858		-4.7166	4.21524	down
GLUD1	Glutamate dehydrogenase 1, mitochondrial;Glutamate dehydrogenase 2, mitochondrial	P00367	24.6644	24.8205	24.4351	24.7232	24.6105	24.7961	0.523362	1.96795	none
HPRT1	Hypoxanthine-guanine phosphoribosyltransferase	P00492	22.0623	21.958	21.9656	20.5877	20.4933	20.7835	-0.894836	2.97043	none
EGFR	Epidermal growth factor receptor;Receptor protein-tyrosine kinase	P00533	20.4746		21.4259	23.3176	23.483	23.7353	2.99945	3.29259	up
PGK1	Phosphoglycerate kinase 1	P00558	24.1179	24.0589	23.4362	24.105	24.0703	24.0742	0.670169	1.60167	none
C1R	Complement C1r subcomponent;Complement C1r subcomponent heavy chain;Complement C1r subcomponent light chain;Complement C1r subcomponent-like protein	P00736	21.2016	21.3192	21.5462				-1.09726	1.4792	down
PLAU	Urokinase-type plasminogen activator;Urokinase-type plasminogen activator long chain A;Urokinase-type plasminogen activator short chain A;Urokinase-type plasminogen activator chain B	P00749	20.8228			26.3205	26.7341	26.453	5.87778	4.54941	up
MT-ATP6	ATP synthase subunit a	P00846	23.0598	22.6959	22.3613	22.5905	22.6487	22.5068	0.34421	0.785813	none
SERPINA3	Alpha-1-antichymotrypsin;Alpha-1-antichymotrypsin His-Pro-less	P01011				26.0387	25.815	26.3713	6.00261	4.86642	up
TIMP1	Metalloproteinase inhibitor 1	P01033	31.9988	31.64	31.9763	29.7807	29.8229	29.7743	-1.6719	3.33817	down
CST3	Cystatin-C	P01034	26.5317	26.4486	26.3246	25.7059	26.8497	27.3257	0.632489	0.677151	none
LDLR	Low-density lipoprotein receptor	P01130				21.9586	21.998	21.9483	1.68697	1.6263	up
COL1A1	Collagen alpha-1(I) chain	P02452	31.5549	31.5239	31.4423	29.9373	29.8671	29.919	-1.19117	3.57626	down
LMNA	Prelamin-A/C;Lamin-A/C	P02545	23.2691	22.9371		23.5582	23.8035	23.3311	1.73388	1.12504	none
FN1	Fibronectin;Anastellin;Ugl-Y1;Ugl-Y2;Ugl-Y3	P02751	29.1876	29.2547	29.2087	26.565	26.3075	26.2974	-2.39715	4.1824	down
TFRC	Transferrin receptor protein 1;Transferrin receptor protein 1, serum form	P02786	21.57	22.5383	21.4865	22.694	23.0122	23.2721	1.59851	2.18338	up
MT-ATP8	ATP synthase protein 8	P03928	26.5983	27.234	26.8427	26.8772	27.0924	26.7554	0.453479	0.982306	none
RAF1	RAF proto-oncogene serine/threonine-protein kinase	P04049	24.2792	24.4498	24.6253	24.658	24.4423	24.3531	0.488318	1.21662	none
ALDOA	Fructose-bisphosphate aldolase;Fructose-bisphosphate aldolase A	P04075	23.9864	23.8653	24.1087	23.8293	23.8499	23.6156	0.237557	0.604411	none
ANXA1	Annexin A1;Annexin	P04083	25.9342	25.7611	26.2087	24.1914	23.8893	23.8798	-1.52971	2.75989	down
NR3C1	Glucocorticoid receptor	P04150	22.8239	20.7796		19.6237			-0.990218	0.714654	none
PRNP	Major prion protein	P04156	24.2675	23.2777	23.5518	24.482	25.1274	25.1528	1.67755	2.16511	up
TK1	Thymidine kinase, cytosolic;Thymidine kinase	P04183	22.1043	23.0583	22.5143				-1.82769	2.71298	down
TUBB4A	Tubulin beta-4A chain	P04350	27.0925	26.9755	26.9055	26.4411	25.6954	26.4691	-0.349933	0.666019	none
GAPDH	Glyceraldehyde-3-phosphate dehydrogenase	P04406	26.2503	26.3753	26.5096	25.9187	26.1485	26.3702	0.209602	0.587339	none
HSPB1	Heat shock protein beta-1	P04792	25.2548	25.17	25.1993	24.718	24.8135	25.0574	0.105996	0.375077	none
RPN2	Dolichyl-diphosphooligosaccharide--protein glycosyltransferase subunit 2	P04844	25.114	25.1177	24.763	25.1053	25.0195	25.0566	0.512682	1.81993	none
ATP1A1	Sodium/potassium-transporting ATPase subunit alpha-1;Sodium/potassium-transporting ATPase subunit alpha-3	P05023	23.3605	23.5416	23.5759	22.9588	22.7846	23.1135	-0.0753739	0.203533	none
APP	Amyloid beta A4 protein;N-APP;Soluble APP-alpha;Soluble APP-beta;C99;Beta-amyloid protein 42;Beta-amyloid protein 40;C83;P3(42);P3(40);C80;Gamma-secretase C-terminal fragment 59;Gamma-secretase C-terminal fragment 57;Gamma-secretase C-terminal fragment 50;C31	P05067	25.8719	25.3433	25.3525	26.8311	26.8994	26.7976	1.76169	3.1634	up
SERPINE1	Plasminogen activator inhibitor 1	P05121	30.3368	30.2641	30.1887	29.5513	29.7531	29.8059	-0.146213	0.570915	none
SLC25A5	ADP/ATP translocase 2;ADP/ATP translocase 2, N-terminally processed	P05141	32.3893	32.0245	32.0782	32.0931	32.0314	32.2902	0.371458	1.14951	none
SERPING1	Plasma protease C1 inhibitor	P05155	26.9584	27.0486	27.1174	23.6491	24.407	24.3558	-2.45709	3.39607	down
PCCA	Propionyl-CoA carboxylase alpha chain, mitochondrial	P05165	32.585	32.6327	32.4981	32.3759	32.3156	32.4581	0.206081	1.01193	none
PCCB	Propionyl-CoA carboxylase beta chain, mitochondrial	P05166	26.384	26.6389	26.2722	26.4689	26.2717	26.4973	0.421323	1.54209	none
RPLP0	60S acidic ribosomal protein P0;60S acidic ribosomal protein P0-like	P05388	25.1885	25.3473	25.3254	22.7253	22.6677	22.9824	-2.03648	4.19464	down
ITGB1	Integrin beta-1	P05556				22.1759	22.0156	22.5758	1.94433	3.79739	up
KRT18	Keratin, type I cytoskeletal 18	P05783	28.9273	28.8169	28.6594	28.6644	28.6935	28.8852	0.369144	1.53099	none
COL5A2	Collagen alpha-2(V) chain	P05997	23.9548	24.4255	24.0428	25.0225	25.17	24.649	1.26023	2.30192	up
CDK1	Cyclin-dependent kinase 1	P06493	25.4012	25.3977	25.1712	25.3697	25.1446	25.3188	0.402997	1.57938	none
ENO1	Alpha-enolase	P06733	28.3632	28.5542	28.2767	28.1269	28.3185	28.4396	0.322953	1.28103	none
PYGL	Alpha-1,4 glucan phosphorylase;Glycogen phosphorylase, liver form	P06737	23.3742	23.3104	23.1972	19.3707			-3.1239	3.84826	down
GPI	Glucose-6-phosphate isomerase	P06744	22.4723	22.0897	22.4191		21.737	21.9123	-0.587399	0.494792	none
NPM1	Nucleophosmin	P06748				24.4361	24.2881	24.2666	4.6958	4.95356	up
SERPINE2	Glia-derived nexin	P07093	24.0819	24.0438	23.5388	23.2992	23.6858	24.0959	0.265628	0.490349	none
LDHB	L-lactate dehydrogenase B chain;L-lactate dehydrogenase	P07195	23.9799	24.2676	23.9192	23.0012	23.0997	23.8351	-0.281857	0.537097	none
PROS1	Vitamin K-dependent protein S	P07225	21.2881		20.9422				0.0753192	0.0273581	none
P4HB	Protein disulfide-isomerase	P07237	21.8156	22.1454	22.0076	20.103	19.8054	20.1726	-1.48099	3.26807	down
ANXA2	Annexin A2;Annexin;Putative annexin A2-like protein	P07355	28.325	28.5843	28.3712	28.3115	28.281	28.521	0.370179	1.5267	none
TUBB	Tubulin beta chain	P07437	31.4041	31.121	31.3352	30.0428	30.08	30.401	-0.703831	2.0261	none
DCN	Decorin	P07585	28.5125	28.5144	28.2567	25.6966	25.6708	25.9024	-2.23598	4.46864	down
PSAP	Prosaposin;Saposin-A;Saposin-B-Val;Saposin-B;Saposin-C;Saposin-D	P07602	23.5241	23.378	23.5361	26.0006	26.2079	26.3379	3.15536	4.58616	up
CTSL	Cathepsin L1;Cathepsin L1 heavy chain;Cathepsin L1 light chain	P07711		22.7026	22.7973	24.47	24.2091	23.8819	2.31191	2.24028	up
PFN1	Profilin-1	P07737	23.7245	24.1139	24.081	24.3707	24.1733	24.5694	0.856031	2.17563	none
APRT	Adenine phosphoribosyltransferase	P07741	22.9411	22.3988	22.8362				-1.6536	2.22505	down
EPRS	Bifunctional glutamate/proline--tRNA ligase;Glutamate--tRNA ligase;Proline--tRNA ligase	P07814	23.2534	23.2809	23.4742	20.9737	21.7164	21.9404	-1.32153	2.13602	down
CTSB	Cathepsin B;Cathepsin B light chain;Cathepsin B heavy chain	P07858	23.9079	23.9587	23.8005	23.5486	23.7428	23.5503	0.1851	0.645692	none
HSP90AA1	Heat shock protein HSP 90-alpha	P07900	27.0734	26.9994	27.064	24.1701	24.1942	24.2235	-2.4032	4.58616	down
LAMB1	Laminin subunit beta-1	P07942	26.6118	26.7581	26.6688	25.7808	25.7516	26.1108	-0.356625	1.39764	none
COL1A2	Collagen alpha-2(I) chain	P08123	31.1426	31.0259	30.8993	29.5481	29.5589	29.529	-1.06623	3.16321	down
SLC3A2	4F2 cell-surface antigen heavy chain	P08195	25.5151	25.6727	25.4597	26.1246	26.0582	26.2259	1.03189	3.36733	up
PFKM	ATP-dependent 6-phosphofructokinase, muscle type	P08237	23.8066	23.1722	23.6637	21.2701	22.0452	22.7649	-1.05202	1.19806	none
HSP90AB1	Heat shock protein HSP 90-beta	P08238	29.8646	29.9071	29.9809	28.547	28.5981	28.7114	-0.879424	2.95824	none
ASNS	Asparagine synthetase [glutamine-hydrolyzing]	P08243	24.4246	24.8281	24.6977	23.0403	23.3785	23.3344	-0.939716	2.33901	none
MMP2	72 kDa type IV collagenase;PEX	P08253	23.1739	23.6396	23.6551	21.6339	21.47	21.894	-1.3534	2.69303	down
INHBA	Inhibin beta A chain	P08476	23.1824	23.0688	23.1129				-2.86728	3.55212	down
CYC1	Cytochrome c1, heme protein, mitochondrial	P08574	24.5942	24.6172	24.8875	24.2132	24.3488	24.6995	0.176047	0.417236	none
CFH	Complement factor H	P08603	24.6114	22.2217	23.2167		20.5097	19.9226	-2.98445	1.86699	down
VIM	Vimentin	P08670	26.9193	26.905	26.8916	26.4	26.5153	26.3007	-0.0615179	0.164405	none
ACAA1	3-ketoacyl-CoA thiolase, peroxisomal	P09110	23.4726	24.0198	23.3153	23.0263	23.0627	23.708	0.12646	0.18432	none
GSTP1	Glutathione S-transferase P	P09211	23.0648	21.7213	22.9878	20.3896		19.8845	-2.29333	1.93651	down
SNRPC	U1 small nuclear ribonucleoprotein C	P09234	23.3363	23.4347	22.422	22.2592	22.613	22.5095	-0.136899	0.168913	none
LGALS1	Galectin-1	P09382	25.4146	25.3153	25.3048	24.6816	24.7062	25.2058	-0.0296365	0.0595163	none
SPARC	SPARC	P09486	29.1298	28.8512	29.1081	25.6516	25.641	25.5594	-2.97886	4.40805	down
CNP	2,3-cyclic-nucleotide 3-phosphodiesterase	P09543	22.8342	21.7913	22.5045	21.9759	21.7566	22.0659	0.0285217	0.0271438	none
COX6C	Cytochrome c oxidase subunit 6C	P09669	24.1047	23.7728	23.9723	24.019	23.9427	24.5123	0.66672	1.66379	none
C1S	Complement C1s subcomponent;Complement C1s subcomponent heavy chain;Complement C1s subcomponent light chain	P09871	24.2455	24.47	24.4124	22.8684		22.3166	-2.85343	0.970735	none
CHTF8	Chromosome transmission fidelity protein 8 homolog isoform 2	P0CG12	25.4947	25.8191	25.5743	25.778	25.8188	25.7464	0.597484	2.0099	none
UBC	Polyubiquitin-C;Ubiquitin;Ubiquitin-60S ribosomal protein L40;Ubiquitin;60S ribosomal protein L40;Ubiquitin-40S ribosomal protein S27a;Ubiquitin;40S ribosomal protein S27a;Polyubiquitin-B;Ubiquitin	P0CG48	26.3577	25.7986	26.3776	25.5361	25.6963	25.857	-0.0371705	0.0501264	none
ARAF	Serine/threonine-protein kinase A-Raf	P10398	25.9329	25.9155	25.7344	25.4753	25.636	25.6067	0.157198	0.64208	none
TXN	Thioredoxin	P10599	25.2338	25.1683	24.9681	24.8105	25.2097	25.0597	0.353488	1.12209	none
TFPI	Tissue factor pathway inhibitor	P10646	25.0461	24.5259	25.3101	24.6745	24.3882	24.7294	0.0899978	0.11033	none
HSPD1	60 kDa heat shock protein, mitochondrial	P10809	26.6557	26.5048	26.6747	26.5563	26.4481	26.773	0.420148	1.49263	none
CLU	Clusterin;Clusterin beta chain;Clusterin alpha chain	P10909	26.1418	26.5681	25.9218	25.4497	25.5684	25.6975	-0.194455	0.482188	none
HSPA5	78 kDa glucose-regulated protein	P11021	24.1938	24.3034	24.0042	24.1972	24.1249	24.6526	0.614833	1.8641	none
LAMC1	Laminin subunit gamma-1	P11047	27.0186	26.8957	26.6067	25.6299	25.6374	25.7006	-0.743093	2.38106	none
HSPA8	Heat shock cognate 71 kDa protein;Heat shock-related 70 kDa protein 2	P11142	25.584	25.701	25.7004	25.7794	25.6428	25.8349	0.5366	2.08809	none
SLC2A1	Solute carrier family 2, facilitated glucose transporter member 1	P11166	23.0935	23.3119	22.663	22.7927	23.0311	23.0175	0.390115	1.03794	none
UMPS	Uridine 5-monophosphate synthase;Orotate phosphoribosyltransferase;Orotidine 5-phosphate decarboxylase	P11172	25.0202	25.0699	25.0324	24.3072	24.3304	24.5039	-0.206843	0.983672	none
PDHB	Pyruvate dehydrogenase E1 component subunit beta, mitochondrial	P11177	21.4524	21.5268	21.4715	21.7728	21.442	21.8684	0.687883	2.19777	none
PYGB	Glycogen phosphorylase, brain form	P11216	30.3411	30.2052	30.3809	27.1001	27.044	27.265	-2.74937	4.58616	down
ACADM	Medium-chain specific acyl-CoA dehydrogenase, mitochondrial	P11310	22.8786	23.3527	21.6962	22.1966	22.7345	22.9321	0.446482	0.411703	none
G6PD	Glucose-6-phosphate 1-dehydrogenase	P11413	24.642	24.6908	24.6681	24.5429	24.3318	24.6014	0.279557	1.16021	none
PC	Pyruvate carboxylase, mitochondrial	P11498	34.9521	34.9509	34.7774	34.39	34.3178	34.4806	-0.118816	0.49018	none
MTHFD1	C-1-tetrahydrofolate synthase, cytoplasmic;Methylenetetrahydrofolate dehydrogenase;Methenyltetrahydrofolate cyclohydrolase;Formyltetrahydrofolate synthetase;C-1-tetrahydrofolate synthase, cytoplasmic, N-terminally processed	P11586	28.5051	28.5396	28.6229	27.3684	27.5753	27.6693	-0.589718	2.09455	none
PCNA	Proliferating cell nuclear antigen	P12004	24.9822	24.565	24.351	24.2447	24.2331	24.1979	0.0471068	0.0823523	none
COL6A1	Collagen alpha-1(VI) chain	P12109	30.2887	30.2489	29.8741	27.1307	27.326	27.1354	-2.51698	4.09698	down
COL6A2	Collagen alpha-2(VI) chain	P12110	26.3342	26.0915	25.8947	21.7019	21.4863	21.5579	-4.0655	4.68361	down
COL6A3	Collagen alpha-3(VI) chain	P12111	27.2109	27.1332	27.3066	21.7794	22.0999	22.0861	-4.77417	4.91012	down
SLC25A4	ADP/ATP translocase 1	P12235	26.4989	26.7834	26.1709	26.3823	26.3088	26.554	0.370625	1.08076	none
SLC25A6	ADP/ATP translocase 3;ADP/ATP translocase 3, N-terminally processed	P12236	33.8913	33.7037	33.7709	33.4168	33.4892	33.5259	0.0747475	0.239402	none
XRCC6	X-ray repair cross-complementing protein 6	P12956	23.9495	23.8595	23.5176	19.1837	20.2657		-4.08937	2.68944	down
XRCC5	X-ray repair cross-complementing protein 5	P13010	25.0574	24.5394	25.4415	19.6986	21.1519	20.3519	-4.14342	3.06288	down
ALAS1	5-aminolevulinate synthase, nonspecific, mitochondrial	P13196	22.5503	22.3906	22.3819	22.0372	21.9429	22.3682	0.146941	0.488753	none
LAMP2	Lysosome-associated membrane glycoprotein 2	P13473	22.869	22.7337	22.5977	23.4531	23.5735	23.3707	1.1972	3.04962	up
RNH1	Ribonuclease inhibitor	P13489	24.5663	25.1375	25.2496	23.8671	23.4893	23.6044	-0.873898	1.5883	none
VCAN	Versican core protein	P13611	25.7353	25.8799	26.0515	25.4645	25.3684	25.4886	-0.00188052	0.00366549	none
EEF2	Elongation factor 2	P13639	30.0786	30.2762	30.3405	27.6295	27.7283	27.9341	-2.04627	4.01498	down
PLS3	Plastin-3	P13797	23.6572	23.6242	23.5321	18.4924	18.7276	20.6946	-3.81981	2.59442	down
HGF	Hepatocyte growth factor;Hepatocyte growth factor alpha chain;Hepatocyte growth factor beta chain	P14210	21.7741	20.9061	21.696				-1.22716	0.687272	none
PKM	Pyruvate kinase PKM;Pyruvate kinase	P14618	30.3431	30.5998	30.6533	27.9509	27.71	27.9201	-2.25173	4.01193	down
HSP90B1	Endoplasmin	P14625	22.8679	22.8143	23.1818				-2.48091	2.88212	down
DARS	Aspartate--tRNA ligase, cytoplasmic	P14868	23.9107	23.7391	24.0196				-3.69786	4.68361	down
EZR	Ezrin;Moesin;Radixin	P15311		21.9187	20.8827	21.3267	21.0666	21.5422	0.628643	0.819077	none
NQO1	NAD(P)H dehydrogenase [quinone] 1	P15559	22.3197	22.6366	22.6735	22.0301	21.7557	22.1096	-0.105723	0.230799	none
RPS2	40S ribosomal protein S2	P15880	26.981	26.9246	26.4598	25.8075	25.8953	25.966	-0.458364	1.38991	none
DSP	Desmoplakin	P15924	26.0412	26.1925	25.8037	25.6726	25.4679	25.2339	-0.109399	0.212371	none
CD44	CD44 antigen	P16070	24.6105	24.1202	23.4314	28.7286	28.6679	28.5178	5.0235	4.09727	up
HIST1H1B	Histone H1.5	P16401	23.8972	23.2198	23.2044	22.8305	22.2551	22.4533	-0.461971	0.76498	none
HIST1H1C	Histone H1.2;Histone H1.4;Histone H1.3;Histone H1.1	P16403	25.8513	25.798	25.5734	25.2245	25.9979	25.6174	0.317921	0.613821	none
ATP2A2	Sarcoplasmic/endoplasmic reticulum calcium ATPase 2	P16615	26.2857	26.3158	26.259	25.0868	25.253	25.386	-0.599392	2.34774	none
HMGA1	High mobility group protein HMG-I/HMG-Y	P17096	25.2427	25.1932	25.1009	26.3924	26.3126	26.6188	1.70744	4.09698	up
CAPN2	Calpain-2 catalytic subunit	P17655	25.185	25.3894	25.511	19.7687	19.4704		-4.95933	4.21524	down
CTPS1	CTP synthase 1;CTP synthase	P17812	25.3372	25.4311	25.2117	24.1427	24.6828	24.5003	-0.432923	1.19806	none
DDX5	Probable ATP-dependent RNA helicase DDX5;Probable ATP-dependent RNA helicase DDX17	P17844	21.9065	22.3268	22.3427	20.6932	19.8607		-1.37223	2.15884	down
PFKL	ATP-dependent 6-phosphofructokinase, liver type	P17858	25.7901	25.5533	25.9788		20.0277	20.5827	-5.20458	4.46864	down
GM2A	Ganglioside GM2 activator;Ganglioside GM2 activator isoform short	P17900	21.6349		21.5175	21.4998		21.3169	0.044066	0.0397142	none
TCP1	T-complex protein 1 subunit alpha	P17987	27.3498	27.3399	27.7143	24.929	24.9302	24.9996	-2.07258	3.65765	down
PTPN1	Tyrosine-protein phosphatase non-receptor type;Tyrosine-protein phosphatase non-receptor type 1	P18031		20.7092	20.9685	20.6261	20.7544	20.6075	0.60947	0.854895	none
RPL35A	60S ribosomal protein L35a	P18077	22.2829	22.4556	22.3388	22.1555	21.91	21.8127	0.0726433	0.153442	none
ARF4	ADP-ribosylation factor 4	P18085	25.53	25.6237	25.2831	25.3761	25.4824	25.6742	0.479309	1.84207	none
VCL	Vinculin	P18206	25.5942	25.4612	25.756	24.0559	23.9226	24.1782	-1.09876	2.79563	down
RPL17	60S ribosomal protein L17	P18621	25.3837	25.1801	25.2376	24.2874	24.1665	24.1483	-0.613548	2.0099	none
NCL	Nucleolin	P19338	23.246	23.5302	23.2168	22.9256	22.8275	23.4815	0.212432	0.500033	none
ATP2B1	Plasma membrane calcium-transporting ATPase 1;Calcium-transporting ATPase;Plasma membrane calcium-transporting ATPase 4	P20020	23.0759	23.7663	23.3598	22.4097	21.8991	21.721	-0.922503	1.47252	none
ANXA7	Annexin A7	P20073	25.6655	25.3292	25.3291		19.1214	22.3541	-4.34132	2.2704	down
PSMB1	Proteasome subunit beta type-1	P20618	23.5703	23.7227	23.4253	23.6458	23.5935	23.597	0.500804	1.95234	none
COL5A1	Collagen alpha-1(V) chain	P20908	26.4272	26.6444	26.4748	24.8949	24.3475	24.2075	-1.58519	2.61228	down
CSRP1	Cysteine and glycine-rich protein 1	P21291	26.464	26.3675	25.9925	25.1812	25.1862	25.3466	-0.591673	1.90866	none
FLNA	Filamin-A	P21333	27.0748	26.962	26.9001	25.5804	25.6313	25.696	-0.901898	3.07208	none
SDHB	Succinate dehydrogenase [ubiquinone] iron-sulfur subunit, mitochondrial	P21912	23.3385	23.8881	23.5174	22.9959	22.9337	22.9217	-0.166639	0.395375	none
PCMT1	Protein-L-isoaspartate O-methyltransferase;Protein-L-isoaspartate(D-aspartate) O-methyltransferase	P22061	29.0006	29.0029	29.0997	29.0505	28.9892	29.186	0.461697	1.86859	none
GART	Trifunctional purine biosynthetic protein adenosine-3;Phosphoribosylamine--glycine ligase;Phosphoribosylformylglycinamidine cyclo-ligase;Phosphoribosylglycinamide formyltransferase	P22102	26.4044	26.4585	26.7161	24.6233	24.4048	24.7564	-1.48399	3.1487	down
PAICS	Multifunctional protein ADE2;Phosphoribosylaminoimidazole-succinocarboxamide synthase;Phosphoribosylaminoimidazole carboxylase	P22234	22.9627	22.0121	23.0339			19.9623	-2.00352	2.28628	down
UBA1	Ubiquitin-like modifier-activating enzyme 1	P22314	28.5577	28.1988	28.7804	22.7979	20.143	20.8942	-6.78209	3.13333	down
UQCRC2	Cytochrome b-c1 complex subunit 2, mitochondrial	P22695	28.177	28.0536	27.9021	28.1732	28.2225	28.3924	0.64574	2.37898	none
FECH	Ferrochelatase, mitochondrial	P22830	26.8824	26.6699	26.8076	26.7784	26.7427	26.9033	0.459163	1.73229	none
FBLN1	Fibulin-1	P23142	24.7702	26.0473	26.0187	21.8953	21.1903	21.4653	-3.63186	2.95958	down
PPIB	Peptidyl-prolyl cis-trans isomerase B	P23284	23.5909	23.422	23.4133	23.3996	23.4179	23.4405	0.406553	1.67283	none
WARS	Tryptophan--tRNA ligase, cytoplasmic;T1-TrpRS;T2-TrpRS	P23381	21.7242	21.5787	22.1952				-1.16649	2.21567	down
RPS3	40S ribosomal protein S3	P23396	28.0866	27.9669	28.0823	26.5651	26.5164	26.7221	-1.01022	3.0982	down
JAK1	Tyrosine-protein kinase JAK1	P23458	24.0474	23.5931	23.3768	22.8747	22.7586	23.0156	-0.32594	0.781861	none
CFL1	Cofilin-1	P23528	27.3283	27.4117	27.1448	27.3518	27.276	27.5814	0.541595	2.11104	none
DTYMK	Thymidylate kinase	P23919	23.7525	23.4913	23.5362	23.3224	23.0785	23.1291	0.0462934	0.101206	none
IGFBP6	Insulin-like growth factor-binding protein 6	P24592	28.6129	28.609	28.4081	27.666	28.0164	28.0985	-0.189598	0.59331	none
ACAT1	Acetyl-CoA acetyltransferase, mitochondrial	P24752	29.3101	29.3387	29.0615	29.4438	29.445	29.5377	0.656848	2.49275	none
RPS12	40S ribosomal protein S12	P25398	24.0176	23.5912	22.7087	22.9252	23.3176	23.4973	0.269949	0.296086	none
ATP5A1	ATP synthase subunit alpha, mitochondrial	P25705	27.5568	27.3993	27.5553	27.7335	27.769	27.8307	0.705292	2.42453	none
ITGA3	Integrin alpha-3;Integrin alpha-3 heavy chain;Integrin alpha-3 light chain	P26006	24.4643	25.5137	25.2107	22.6447	24.4485	24.2588	-0.822141	0.626385	none
PTX3	Pentraxin-related protein PTX3	P26022	28.4355	28.5464	28.5087	25.6931	25.6838	25.7733	-2.34471	4.58616	down
RPL13	60S ribosomal protein L13	P26373	24.7584	24.4452	24.8286	23.1955	23.4124	23.532	-0.838726	2.08809	none
S100A4	Protein S100-A4	P26447	19.9599	20.2061		22.8263	26.8246	22.8976	4.11942	1.49387	up
EEF1G	Elongation factor 1-gamma	P26641	25.8116	26.0981	26.4205	23.1225	22.7893	22.9637	-2.69621	3.60494	down
YWHAQ	14-3-3 protein theta	P27348	25.6541	25.799	25.6676	24.6841	24.8159	24.9619	-0.436963	1.86412	none
RPL10	60S ribosomal protein L10	P27635	26.6089	26.7405	26.5128	25.2263	25.1935	25.6304	-0.826659	2.54713	none
CAD	CAD protein;Glutamine-dependent carbamoyl-phosphate synthase;Aspartate carbamoyltransferase;Dihydroorotase	P27708	25.0544	24.9076	24.8071	23.5605	23.0718	23.6138	-1.05023	2.49165	down
MAPK1	Mitogen-activated protein kinase 1	P28482	21.6856	22.7297	21.9061	21.9934			-0.669359	0.508061	none
TKT	Transketolase	P29401	23.2909	23.046	22.2888	22.4963	22.624	22.6517	0.182464	0.265952	none
PML	Protein PML	P29590	24.3663	24.3526	24.5595	22.6607	22.5472	22.8666	-1.27215	3.13333	down
PRDX6	Peroxiredoxin-6	P30041	26.5985	26.5911	26.8328	24.7113	24.5542	25.1885	-1.40975	2.79086	down
PRDX5	Peroxiredoxin-5, mitochondrial	P30044	24.0329	23.7835	23.5677	23.3355	23.6744	23.7218	0.243225	0.658878	none
PRDX3	Thioredoxin-dependent peroxide reductase, mitochondrial	P30048	20.962	20.8284	21.2729	20.449	21.02	21.2342	0.362251	0.620963	none
RPL12	60S ribosomal protein L12	P30050	24.2368	24.0671	24.2241	24.0243	23.7907	24.2411	0.300989	0.95413	none
PDIA3	Protein disulfide-isomerase A3	P30101	22.7892	23.2262	23.0634	23.0556	22.9434	22.7092	0.342852	0.777916	none
PPP2R1A	Serine/threonine-protein phosphatase 2A 65 kDa regulatory subunit A alpha isoform	P30153	24.5309	24.6924	24.4838				-3.73793	4.95356	down
ALDH1B1	Aldehyde dehydrogenase X, mitochondrial	P30837	22.7149	22.9937	22.7321	21.9857	21.718	22.1542	-0.389859	1.30544	none
MAT2A	S-adenosylmethionine synthase isoform type-2	P31153	23.0146	23.2784	23.316	22.8783	22.0985	22.3282	-0.300241	0.490269	none
DNAJA1	DnaJ homolog subfamily A member 1	P31689	24.0511	23.8311	24.2662	23.9063	23.6978	23.929	0.254325	0.614498	none
HNRNPH1	Heterogeneous nuclear ribonucleoprotein H;Heterogeneous nuclear ribonucleoprotein H, N-terminally processed	P31943	24.8194	25.0107	24.3155	24.6296	24.8626	24.6807	0.461563	1.09909	none
S100A11	Protein S100-A11;Protein S100-A11, N-terminally processed	P31949	23.0551	22.8023	22.6381	23.8589	24.0573	24.0842	1.631	3.57626	up
PRDX2	Peroxiredoxin-2	P32119	22.4851	22.5111	22.2288	21.6588	21.527	21.4835	-0.378509	1.33547	none
PYCR1	Pyrroline-5-carboxylate reductase;Pyrroline-5-carboxylate reductase 1, mitochondrial;Pyrroline-5-carboxylate reductase 2	P32322	21.943	22.3289	21.9521	22.0094	22.3433	22.0067	0.517839	1.32106	none
RPL9	60S ribosomal protein L9	P32969	22.0642	22.5451	22.0772		20.2365	20.0824	-1.54416	2.98609	down
CD70	CD70 antigen	P32970	23.9425	23.4044		23.2648	23.3502	23.5026	1.18514	0.571353	none
ABCC1	Multidrug resistance-associated protein 1	P33527	27.1258	27.2179	26.9487	27.0325	26.9875	27.1661	0.399956	1.78253	none
ABCD1	ATP-binding cassette sub-family D member 1	P33897	23.5103	23.6799	22.9718	23.7498	24.1878	23.8138	0.990193	1.91978	none
KDELR2	ER lumen protein-retaining receptor 2	P33947	24.26	24.6563	24.6154	24.1488	23.976	25.0464	0.336501	0.477786	none
TTK	Dual specificity protein kinase TTK	P33981	23.8953	25.0173	23.6368	20.4807		22.1652	-2.92631	1.86412	down
MCM5	DNA replication licensing factor MCM5;DNA helicase	P33992	22.3191	22.1096	22.4121	22.2507	22.2845		-0.328325	0.147779	none
MCM7	DNA replication licensing factor MCM7	P33993	23.3683	24.3529	23.4212	21.2556	21.8696	20.4238	-2.06218	1.85165	down
SHMT2	Serine hydroxymethyltransferase, mitochondrial;Serine hydroxymethyltransferase	P34897	24.6378	24.6625	24.5262	24.284	24.3571	24.3236	0.167729	0.738572	none
GPC1	Glypican-1;Secreted glypican-1	P35052	24.678	24.6868	25.0105	20.6767	20.6657	20.8628	-3.58818	4.58616	down
PHB	Prohibitin	P35232		22.3406		21.5279	22.3998	22.398	2.27352	1.09084	none
RFC4	Replication factor C subunit 4	P35249	23.8813	23.7824	23.6677	22.4114	22.6499	22.5364	-0.779865	2.53059	none
RPL22	60S ribosomal protein L22	P35268	23.6416	24.0902	24.114	24.388	23.8925	23.7471	0.519485	0.883309	none
SPR	Sepiapterin reductase	P35270	22.382	22.5561	22.5167				-3.24883	2.62165	down
THBS2	Thrombospondin-2	P35442	24.0889	24.3757	24.0761	21.0199	20.7486	20.8392	-2.84137	4.40805	down
CBS	Cystathionine beta-synthase	P35520	21.4418	22.7633	22.6585		17.5391	18.5809	-3.68924	2.90572	down
FBN1	Fibrillin-1	P35555	28.1152	27.841	28.1014	25.0688	24.9573	25.6794	-2.34445	3.44981	down
AGL	Glycogen debranching enzyme;4-alpha-glucanotransferase;Amylo-alpha-1,6-glucosidase	P35573	23.7107	23.8693	23.8431	22.1351	22.5522	23.3058	-0.677821	1.10069	none
MYH9	Myosin-9	P35579	27.9724	28.1205	28.1361	24.0859	24.0014	23.8263	-3.66178	4.58616	down
BSG	Basigin	P35613	23.6233	23.5546		24.7881	24.658	24.7808	3.2506	1.05291	none
PSMC2	26S protease regulatory subunit 7	P35998	22.4127		22.5278				-1.1221	0.80727	none
MAP2K2	Dual specificity mitogen-activated protein kinase kinase 2	P36507	23.7453	22.6468	24.838		20.9542	21.0932	-2.69799	1.71494	down
ATP5C1	ATP synthase subunit gamma, mitochondrial	P36542	23.3111	23.6139	23.4408	23.3236	23.2879	23.3542	0.330042	1.25457	none
RPL4	60S ribosomal protein L4	P36578	28.7118	28.4044	28.4061	27.9864	27.7755	28.1139	-0.122134	0.326512	none
SERPINF1	Pigment epithelium-derived factor	P36955	22.3427	22.2553	22.4075	21.9839	21.6229	21.9801	0.000366375	0.000813595	none
FDFT1	Squalene synthase	P37268	23.4564	24.3732	23.7019	23.9892	23.8469	24.1683	0.617342	1.13587	none
HSPA9	Stress-70 protein, mitochondrial	P38646	26.1419	26.0179	25.8067	26.1509	26.1982	26.2743	0.661548	2.37667	none
EIF4A3	Eukaryotic initiation factor 4A-III;Eukaryotic initiation factor 4A-III, N-terminally processed	P38919	21.3597	22.3879	21.6883				-1.65984	2.44646	down
RPS19	40S ribosomal protein S19	P39019	23.9551	24.2653	24.29	24.8761	24.2876	24.5628	0.861616	1.80928	none
RPL3	60S ribosomal protein L3	P39023	24.0469	23.5097	23.9355	23.3827	22.9378	23.5876	-0.0656908	0.089296	none
COL18A1	Collagen alpha-1(XVIII) chain;Endostatin	P39060	19.5944		19.5669	21.3631	22.6411	22.5839	2.78897	2.53059	up
FEN1	Flap endonuclease 1	P39748	22.6724	22.7119	22.5162	21.0289	21.2866	21.3004	-0.953986	2.97043	none
CCT6A	T-complex protein 1 subunit zeta	P40227	26.7846	26.9239	26.9234	25.1606	25.0065	24.9859	-1.38237	3.35501	down
STAT3	Signal transducer and activator of transcription 3;Signal transducer and activator of transcription	P40763	25.9694	26.4265	26.0633	24.1771	24.2528	24.2581	-1.47397	3.31302	down
RFC3	Replication factor C subunit 3	P40938	26.2234	26.1917	26.3333	25.0561	25.0551	25.4515	-0.615694	1.95099	none
HADHA	Trifunctional enzyme subunit alpha, mitochondrial;Long-chain enoyl-CoA hydratase;Long chain 3-hydroxyacyl-CoA dehydrogenase	P40939	25.5586	25.8329	25.6819	25.7142	25.7936	25.8099	0.527187	1.9745	none
PTGDS	Prostaglandin-H2 D-isomerase	P41222	28.3431	28.7199	28.1927	25.0893		24.4988	-4.92953	1.47252	down
GARS	Glycine--tRNA ligase	P41250				20.6948	21.1495	21.2881	0.328564	0.930008	none
IARS	Isoleucine--tRNA ligase, cytoplasmic	P41252	23.6591	23.6385	23.9681				-4.32027	3.7081	down
MTOR	Serine/threonine-protein kinase mTOR	P42345	24.9899	25.1124	24.8413	24.2013	24.3595	24.4049	-0.205672	0.879889	none
RPS27	40S ribosomal protein S27	P42677	30.26	30.2898	30.2318	29.1038	29.0697	29.2985	-0.68736	2.7046	none
LRPPRC	Leucine-rich PPR motif-containing protein, mitochondrial	P42704	23.792	23.6648	23.3577	23.2731	23.4367	23.9386	0.406525	1.00692	none
ACAA2	3-ketoacyl-CoA thiolase, mitochondrial	P42765	22.0494			21.9694			-0.667894	0.241482	none
RPL35	60S ribosomal protein L35	P42766	26.4766	26.1771	26.1882	26.8009	25.7195	25.567	0.189982	0.170517	none
GPD2	Glycerol-3-phosphate dehydrogenase, mitochondrial	P43304	24.0319	23.7984	23.698	23.5669	23.7385	23.9129	0.35675	1.25457	none
NAMPT	Nicotinamide phosphoribosyltransferase	P43490	25.5603	25.8606	25.2541	24.9082	25.0572	25.6267	0.0875532	0.134151	none
VDAC2	Voltage-dependent anion-selective channel protein 2	P45880	23.4235	23	23.2674	23.4646	23.2601	23.4017	0.608927	1.64349	none
USP5	Ubiquitin carboxyl-terminal hydrolase 5	P45974	22.7472	23.3386	23.1138		19.4016	19.7014	-3.10338	4.10412	down
RANGAP1	Ran GTPase-activating protein 1	P46060	22.6465	21.5903	22.7546				-2.02319	2.08789	down
NSF	Vesicle-fusing ATPase	P46459	22.2656		21.9548	18.8813			-1.33183	1.01918	none
MAP2K3	Dual specificity mitogen-activated protein kinase kinase 3	P46734	25.8646	26.073	25.4369	25.1982	25.224	25.2025	-0.136445	0.316881	none
RPL27A	60S ribosomal protein L27a	P46776	26.3901	26.517	26.8604	25.9618	25.5901	25.9261	-0.320404	0.70439	none
RPL5	60S ribosomal protein L5	P46777	22.5059	22.441	22.2832	22.1808	21.7182	21.4546	-0.153319	0.229597	none
RPL21	60S ribosomal protein L21	P46778	25.8669	25.7978	26.0172	24.8547	25.374	25.5424	-0.189553	0.374213	none
RPL28	60S ribosomal protein L28	P46779	25.8104	25.5529	25.2036	24.6717	24.5938	25.1275	-0.274884	0.61121	none
RPS9	40S ribosomal protein S9	P46781	24.9112	25.0754	24.9013	23.2894	23.0616	23.4603	-1.23414	3.31523	down
RPS5	40S ribosomal protein S5;40S ribosomal protein S5, N-terminally processed	P46782	27.1114	27.1793	27.2355	26.806	26.628	27.2239	0.147074	0.361791	none
RPS10	40S ribosomal protein S10;Putative 40S ribosomal protein S10-like	P46783	25.549	25.7175	25.8092	25.3597	25.6167	25.8789	0.373396	1.05922	none
IQGAP1	Ras GTPase-activating-like protein IQGAP1	P46940	25.7211	25.6294	26.5353	20.0684	21.2295	20.4395	-4.91808	3.489	down
STT3A	Dolichyl-diphosphooligosaccharide--protein glycosyltransferase subunit STT3A	P46977	24.3533	24.1651	23.9699	24.1862	23.674	23.9294	0.224997	0.523678	none
CAPZB	F-actin-capping protein subunit beta	P47756	23.4367	23.3762	23.0338	22.866	22.5706	23.1563	0.0476902	0.0916173	none
ALDH1A3	Aldehyde dehydrogenase family 1 member A3	P47895	24.1743	24.2429	23.8371	20.4893	19.208	20.4436	-3.56419	3.2034	down
QARS	Glutamine--tRNA ligase	P47897	21.411		21.1515				-0.375611	0.436919	none
RPL29	60S ribosomal protein L29	P47914	28.9937	29.2449	28.8742	28.752	28.7495	28.6203	0.0913251	0.24648	none
UQCRFS1	Cytochrome b-c1 complex subunit Rieske, mitochondrial;Cytochrome b-c1 complex subunit 11;Putative cytochrome b-c1 complex subunit Rieske-like protein 1	P47985	22.719		20.6628	21.759	22.2332	21.9931	0.978212	0.77852	none
ATP5O	ATP synthase subunit O, mitochondrial	P48047	24.7101	25.0949	24.473	24.5443	24.5778	24.7261	0.310038	0.884116	none
LIMS1	LIM and senescent cell antigen-like-containing domain protein 1	P48059	23.7039	24.1332	23.8385	22.931	23.1442	22.9944	-0.40591	1.19806	none
ARCN1	Coatomer subunit delta	P48444	20.9527	23.2529	23.2294			18.9975	-2.47088	1.50313	down
GCLM	Glutamate--cysteine ligase regulatory subunit	P48507	24.3795	24.5523	24.5103	24.3504	24.5015	24.3508	0.375515	1.33352	none
CCT5	T-complex protein 1 subunit epsilon	P48643	27.3763	27.5213	27.6488	25.9414	26.0482	26.1318	-1.03683	2.88769	down
IDH2	Isocitrate dehydrogenase [NADP], mitochondrial	P48735	23.511	23.9855	23.4302	23.7437	24.0658	23.7872	0.683449	1.61915	none
PXN	Paxillin	P49023	22.8042	23.068	22.8188	21.9185	21.8771	21.8943	-0.529691	1.9624	none
RPL34	60S ribosomal protein L34	P49207	26.2517	26.3609	26.1841	25.2459	25.264	25.2244	-0.575461	2.285	none
FASN	Fatty acid synthase;[Acyl-carrier-protein] S-acetyltransferase;[Acyl-carrier-protein] S-malonyltransferase;3-oxoacyl-[acyl-carrier-protein] synthase;3-oxoacyl-[acyl-carrier-protein] reductase;3-hydroxyacyl-[acyl-carrier-protein] dehydratase;Enoyl-[acyl-carrier-protein] reductase;Oleoyl-[acyl-carrier-protein] hydrolase	P49327	29.618	29.5831	29.8288	27.1762	27.2736	27.2731	-2.01032	3.91612	down
CCT3	T-complex protein 1 subunit gamma	P49368	29.2792	29.3458	29.3412	28.9927	28.8479	28.9108	0.0152113	0.0397142	none
TUFM	Elongation factor Tu, mitochondrial	P49411	28.3914	28.3125	28.3096	28.6045	28.4879	28.7285	0.694205	2.59995	none
PRIM2	DNA primase large subunit	P49643	22.4288	22.9674	20.94		19.9785	19.8373	-1.69451	1.50384	down
ACADVL	Very long-chain specific acyl-CoA dehydrogenase, mitochondrial	P49748	25.339	25.464	25.617	25.4189	25.1896	25.4221	0.31866	1.00676	none
NUP153	Nuclear pore complex protein Nup153	P49790	27.5129	27.6061	27.2208	25.6208	25.8776	25.8998	-1.20853	3.0982	down
RANBP2	E3 SUMO-protein ligase RanBP2	P49792	23.2647	23.0522	23.0795	22.6043	22.5943	22.5108	-0.0953687	0.272268	none
NDUFV1	NADH dehydrogenase [ubiquinone] flavoprotein 1, mitochondrial	P49821	21.7288	22.0233	21.2215	20.8455	21.0309	20.9503	-0.237362	0.490349	none
GMPS	GMP synthase [glutamine-hydrolyzing]	P49915	23.5966	24.6098	23.7658	22.2146	22.7909	21.724	-1.28309	1.42795	down
IDH3A	Isocitrate dehydrogenase [NAD] subunit alpha, mitochondrial	P50213	20.9877		21.1533	21.2806	21.1484	21.1898	0.783558	1.63641	none
CRIP1	Cysteine-rich protein 1	P50238	27.8122	28.0409	28.026	26.7799	26.434	26.8846	-0.826066	2.25197	none
PPOX	Protoporphyrinogen oxidase	P50336	23.7543	23.5103	23.2486	23.0151	23.5008	24.0437	0.477965	0.803866	none
EMD	Emerin	P50402	21.5787	22.4296	22.4307	22.7977	22.752	23.0633	1.19573	1.86412	up
CPT1A	Carnitine O-palmitoyltransferase 1, liver isoform	P50416	26.6871	26.8181	26.4906	26.6521	26.4808	26.7631	0.405406	1.58469	none
SLC26A2	Sulfate transporter	P50443	22.5749	22.1957	22.2261	21.9132	22.303	22.0914	0.241928	0.586293	none
SERPINH1	Serpin H1	P50454	25.0247	25.1617	24.6144	24.5542	24.7358	24.9914	0.278967	0.759966	none
DNM2	Dynamin-2;Dynamin-1	P50570	22.611	22.2158	22.6936	19.4514	20.2996	20.0419	-2.09609	2.7698	down
RPL14	60S ribosomal protein L14	P50914	26.4709	26.4789	26.4183	25.3722	25.3605	25.4668	-0.612073	2.59279	none
CCT8	T-complex protein 1 subunit theta	P50990	27.6867	27.857	27.9859	23.2464	23.785	24.0588	-3.70032	4.09727	down
CCT4	T-complex protein 1 subunit delta	P50991	28.3911	28.502	28.5633	27.7176	27.6635	27.8296	-0.320521	1.32266	none
RAB13	Ras-related protein Rab-13	P51153	24.3675	23.4981	23.0223	23.2455	23.4371	23.6943	0.290525	0.320331	none
GALK1	Galactokinase	P51570	22.3032	21.034	21.2473			19.8833	-1.32453	1.67451	down
IRAK1	Interleukin-1 receptor-associated kinase 1	P51617	26.6675	26.485	26.3322	25.5492	25.4575	25.8145	-0.444656	1.55505	none
LUM	Lumican	P51884	28.852	28.7118	28.6532	25.2724	25.3487	25.6607	-2.87621	4.58616	down
KPNA2	Importin subunit alpha-1	P52292	22.7541	22.3541	22.7349	22.4723	21.8458	21.87	-0.0807914	0.0982476	none
AGFG1	Arf-GAP domain and FG repeat-containing protein 1	P52594	23.8981	23.8259	23.4415	23.7001	23.5323	23.6567	0.368428	1.2026	none
MSH6	DNA mismatch repair protein Msh6	P52701	23.3943	23.3828	23.9354				-4.07462	3.489	down
CRIP2	Cysteine-rich protein 2	P52943	28.2781	28.6215	28.5463	26.9814	26.848	26.8658	-1.15243	2.90572	down
NUP98	Nuclear pore complex protein Nup98-Nup96;Nuclear pore complex protein Nup98;Nuclear pore complex protein Nup96	P52948	24.3884	24.3231	24.2743	24.6218	23.8233	24.1453	0.324731	0.603933	none
SLC25A1	Tricarboxylate transport protein, mitochondrial	P53007	29.8089	29.4846	29.2016	29.2961	29.2528	29.3487	0.218197	0.543299	none
ACLY	ATP-citrate synthase	P53396	25.8976	25.4266	25.64	22.6241	22.1556	22.9497	-2.62011	3.45905	down
METAP1	Methionine aminopeptidase 1	P53582	21.8244	22.0381	21.8694	20.4015	21.3044	21.2202	-0.457141	0.785813	none
SUCLG1	Succinyl-CoA ligase [ADP/GDP-forming] subunit alpha, mitochondrial	P53597	24.7209	24.8274	24.1399	24.7668	24.2064	24.0979	0.248427	0.356177	none
COPB1	Coatomer subunit beta	P53618	25.8734	25.8101	26.1094	24.3016	24.6181	24.7353	-0.929512	2.2704	none
COPA	Coatomer subunit alpha;Xenin;Proxenin	P53621	25.6152	25.4391	25.5921	18.9399	20.9852	20.7354	-4.86104	3.01381	down
SMTN	Smoothelin	P53814	22.5002	22.7605	23.0704	22.5024	22.6789	22.6513	0.302996	0.645264	none
SLC16A1	Monocarboxylate transporter 1	P53985	26.1199	25.9273	25.9901	25.8031	25.7874	25.7536	0.213076	0.78131	none
RARS	Arginine--tRNA ligase, cytoplasmic	P54136	24.1514	24.6069	24.9454	20.1215			-4.2285	3.71811	down
USP14	Ubiquitin carboxyl-terminal hydrolase;Ubiquitin carboxyl-terminal hydrolase 14	P54578	23.1065	23.2517	23.4423				-3.26944	4.40805	down
CSE1L	Exportin-2	P55060	26.4898	26.6477	26.9107	24.6748	24.615	24.7845	-1.54477	3.17772	down
HADHB	Trifunctional enzyme subunit beta, mitochondrial;3-ketoacyl-CoA thiolase	P55084	23.381	23.2151	22.6412	23.5915	23.7659	23.8301	1.11243	2.34129	up
LAMB2	Laminin subunit beta-2	P55268	21.6538	21.3941	20.5014				-1.42143	1.66415	down
NPEPPS	Puromycin-sensitive aminopeptidase	P55786	22.4125	22.906	22.5095	22.0891	22.4586	22.6715	0.267367	0.603933	none
ATP5J2	ATP synthase subunit f, mitochondrial	P56134	27.6834	27.8609	27.7297	27.9078	27.7947	28.0291	0.582543	2.31128	none
MARS	Methionine--tRNA ligase, cytoplasmic	P56192	24.4188	24.5001	24.2156	22.821	22.7656	23.1706	-0.997714	2.94268	none
NDUFA6	NADH dehydrogenase [ubiquinone] 1 alpha subcomplex subunit 6	P56556	21.7194	21.8524	21.3704	21.3177	21.9628	21.4953	0.420366	0.841198	none
PEX3	Peroxisomal biogenesis factor 3	P56589	21.8182				21.0365	22.4155	1.12979	0.484873	none
TMEM33	Transmembrane protein 33	P57088	28.5517	28.4326	28.3472	28.3174	28.2511	28.2476	0.253754	1.0327	none
TPI1	Triosephosphate isomerase	P60174	22.6277	22.9775	22.3659	22.9514	22.8472	22.9408	0.72357	1.97556	none
EIF3E	Eukaryotic translation initiation factor 3 subunit E	P60228	21.1971				20.2485		-0.469626	0.621975	none
SEC61B	Protein transport protein Sec61 subunit beta	P60468	26.5236	26.3756	26.5851	25.9938	26.2524	26.4759	0.18717	0.505974	none
ACTB	Actin, cytoplasmic 1;Actin, cytoplasmic 1, N-terminally processed	P60709	31.1617	31.2935	31.2269	30.5485	30.4828	30.5265	-0.301112	1.37355	none
EIF4A1	Eukaryotic initiation factor 4A-I;Eukaryotic initiation factor 4A-II;Eukaryotic initiation factor 4A-II, N-terminally processed	P60842	27.6271	27.766	27.5391	26.2948	26.1794	26.3915	-0.919143	3.10692	none
RPS20	40S ribosomal protein S20	P60866	25.0844	24.6827	24.5599	25.5644	25.1185	25.5072	1.07114	2.28003	up
PRPS1	Ribose-phosphate pyrophosphokinase 1;Ribose-phosphate pyrophosphokinase 3;Ribose-phosphate pyrophosphokinase 2	P60891	23.0891	22.8025	23.2696	22.3659	22.2786	22.7707	-0.113325	0.201683	none
DSTN	Destrin	P60981	25.5793	25.7736	25.087	25.5828	25.713	25.8217	0.672096	1.70861	none
SRP54	Signal recognition particle 54 kDa protein	P61011	22.7035	22.5272	22.8501	22.81	22.8358	23.1765	0.715227	1.9492	none
RAB10	Ras-related protein Rab-10	P61026	22.1618	22.3555	22.4082	21.2574	21.2521	22.2327	-0.252417	0.365711	none
UBE2N	Ubiquitin-conjugating enzyme E2 N;Putative ubiquitin-conjugating enzyme E2 N-like	P61088	24.8902	25.1128	24.7734	24.237	23.8411	24.5784	-0.25186	0.570915	none
ACTR2	Actin-related protein 2	P61160	24.5057	24.346	24.5976	24.3807	23.9891	24.2782	0.18914	0.474736	none
ABCE1	ATP-binding cassette sub-family E member 1	P61221	23.4308	23.2738	23.427				-2.79502	3.04962	down
RAP1B	Ras-related protein Rap-1b;Ras-related protein Rap-1A;Ras-related protein Rap-1b-like protein	P61224		22.0347		21.6437	22.1185	21.9259	1.26651	1.296	none
RPS3A	40S ribosomal protein S3a	P61247	26.6113	26.6353	26.611	25.8692	25.6053	25.5403	-0.505358	1.53099	none
RPL26	60S ribosomal protein L26	P61254	28.1735	27.1361	27.0522	26.7281	26.933	27.2271	-0.0575521	0.0501264	none
RPL15	Ribosomal protein L15;60S ribosomal protein L15	P61313	24.8925	25.0576	24.4564	23.7036	24.1525	24.4697	-0.238353	0.434954	none
RPL27	60S ribosomal protein L27	P61353	25.8891	25.4477	24.7588	25.1415	25.0175	25.2087	0.205455	0.269036	none
SEC61A1	Protein transport protein Sec61 subunit alpha isoform 1;Protein transport protein Sec61 subunit alpha isoform 2	P61619	26.9996	27.2805	26.9805	27.1726	26.8875	26.9732	0.359827	1.16121	none
HNRNPK	Heterogeneous nuclear ribonucleoprotein K	P61978	24.4606	24.2256	24.6262	22.422	22.7925	21.9816	-1.57633	2.24249	down
RPS7	40S ribosomal protein S7	P62081	24.5086	24.6988	24.7365	24.4131	24.3534	24.8175	0.334941	1.0157	none
PSMC1	26S protease regulatory subunit 4	P62191	21.4224	21.5476	21.2382	21.1474			-0.527558	0.570915	none
RPS8	40S ribosomal protein S8	P62241	26.6357	26.565	26.5397	25.8802	25.5324	25.7684	-0.410703	1.42591	none
RPS15A	40S ribosomal protein S15a	P62244	24.6209	24.9384	24.1053	23.7017	24.0291	24.0282	-0.178902	0.31633	none
RPS16	40S ribosomal protein S16	P62249	28.4304	28.2521	28.1221	28.1127	27.9749	28.1294	0.231142	0.869723	none
RPS14	40S ribosomal protein S14	P62263	24.6649	24.3632	24.3757	24.7422	24.8363	25.1079	0.881063	2.51981	none
RPS23	40S ribosomal protein S23	P62266	26.5818	26.2571	25.9674	25.6782	25.7628	25.7123	-0.108113	0.226196	none
RPS18	40S ribosomal protein S18	P62269	28.1264	28.3197	28.2251	28.4687	28.3343	28.8317	0.747366	2.21567	none
RPS29	40S ribosomal protein S29	P62273	25.6472	25.8762	26.1406	25.5735	24.6355	26.5812	0.156496	0.102114	none
RPS13	40S ribosomal protein S13	P62277	24.5605	24.622	24.1771	24.1922	24.4516	24.3362	0.32864	1.01982	none
RPS11	40S ribosomal protein S11	P62280	24.4752	24.4553	23.9619	24.1423	24.179	23.9634	0.253797	0.618007	none
RPL7A	60S ribosomal protein L7a	P62424	27.8325	27.8705	27.4647	27.2191	27.0102	27.1803	-0.153588	0.465447	none
CNBP	Cellular nucleic acid-binding protein	P62633		23.1942	22.5445				-1.62845	0.909699	none
RPS4X	40S ribosomal protein S4, X isoform	P62701	26.1415	26.313	26.4068	25.2011	25.2342	25.4011	-0.562628	1.92326	none
RPL23A	60S ribosomal protein L23a	P62750	28.0877	27.68	27.9464	28.018	27.6841	27.8866	0.387566	0.99665	none
RPS6	40S ribosomal protein S6	P62753	25.0689	25.078	24.4031	23.3873	21.9803		-2.46005	1.38863	down
HIST1H4A	Histone H4	P62805	27.2257	27.0482	27.0728	26.2499	25.93	26.1425	-0.56918	1.84437	none
RAN	GTP-binding nuclear protein Ran	P62826	24.9746	25.0556	24.8368	25.1307	25.1348	25.6751	0.808349	2.22037	none
RPL23	60S ribosomal protein L23	P62829	28.6564	28.8451	28.2197	28.2859	28.2918	28.3955	0.17544	0.444497	none
RPS24	40S ribosomal protein S24	P62847	27.001	26.9958	27.0719	27.1413	26.6129	26.8977	0.297609	0.76498	none
RPS25	40S ribosomal protein S25	P62851	27.4855	27.4554	27.4196	27.8397	27.6135	27.848	0.745115	2.61745	none
RPS26	40S ribosomal protein S26;Putative 40S ribosomal protein S26-like 1	P62854	26.5621	26.3093	26.0215	25.5482	25.6788	25.3784	-0.319224	0.76025	none
RPS28	40S ribosomal protein S28	P62857	25.1459	25.5356	25.4431	25.5638	25.3988	25.5212	0.567942	1.70272	none
RPL31	60S ribosomal protein L31	P62899	26.1595	25.6766	25.7395	25.0448	24.719	25.0365	-0.477216	1.19806	none
RPL32	60S ribosomal protein L32	P62910	27.0097	26.9692	26.6263	26.4597	26.6938	26.7388	0.200016	0.639392	none
RPL11	60S ribosomal protein L11	P62913	25.7834	25.8387	24.9316	23.8891	23.9836	23.801	-1.17447	1.96798	down
RPL8	60S ribosomal protein L8	P62917	25.5938	25.6972	24.8476	24.2924	24.2255	24.363	-0.634342	1.3	none
PPIA	Peptidyl-prolyl cis-trans isomerase A;Peptidyl-prolyl cis-trans isomerase A, N-terminally processed;Peptidyl-prolyl cis-trans isomerase	P62937	27.484	27.3585	27.212	27.3257	27.2072	27.2695	0.349389	1.38462	none
RAC1	Ras-related C3 botulinum toxin substrate 1;Ras-related C3 botulinum toxin substrate 3;Ras-related C3 botulinum toxin substrate 2	P63000	24.0882	24.0024	24.6478	23.5916	23.9083	23.8038	-0.0189858	0.0234912	none
AP1B1	AP-2 complex subunit beta;AP-1 complex subunit beta-1	P63010	23.0037	23.2873	23.1466			19.0243	-3.33337	3.97515	down
SNRPN	Small nuclear ribonucleoprotein-associated protein N;Small nuclear ribonucleoprotein-associated proteins B and B	P63162	23.246	23.176	23.0511	22.5241	22.8006	22.8775	0.0428906	0.116179	none
RPL38	60S ribosomal protein L38	P63173	28.2367	28.3155	27.3851	27.9273	28.0346	27.9604	0.422673	0.727108	none
RPS21	40S ribosomal protein S21	P63220	23.3265	22.5832		22.5407	22.0282	22.4687	0.593549	0.35432	none
EIF5A	Eukaryotic translation initiation factor 5A;Eukaryotic translation initiation factor 5A-1;Eukaryotic translation initiation factor 5A-2;Eukaryotic translation initiation factor 5A-1-like	P63241	23.9892	24.4269	24.1721	24.2293	24.1912	24.3619	0.52196	1.68612	none
GNB2L1	Guanine nucleotide-binding protein subunit beta-2-like 1;Guanine nucleotide-binding protein subunit beta-2-like 1, N-terminally processed	P63244	26.8077	26.7416	26.7796	26.9557	26.7967	26.7677	0.501124	1.75621	none
EEF1A1	Elongation factor 1-alpha 1;Putative elongation factor 1-alpha-like 3;Elongation factor 1-alpha	P68104	35.4946	35.5087	35.2532	34.9855	35.0763	35.2279	0.051578	0.151351	none
TUBA1B	Tubulin alpha-1B chain;Tubulin alpha-4A chain	P68363	29.3163	29.3128	29.4932	29.0878	28.9687	28.9544	0.049244	0.117598	none
TUBB4B	Tubulin beta-4B chain	P68371	33.513	33.4198	33.3295	32.4273	32.4082	32.506	-0.582317	2.34197	none
EIF4G2	Eukaryotic translation initiation factor 4 gamma 2	P78344	29.0292	29.3513	29.1487	29.1689	29.4042	29.5087	0.603485	1.96948	none
CCT2	T-complex protein 1 subunit beta	P78371	26.7991	27.1281	27.0007	25.39	25.5138	25.6587	-1.013	2.87932	down
SLC35A2	UDP-galactose translocator	P78381	22.0213	21.9773	22.2384	22.9222	22.3346	22.5396	0.991145	1.98007	none
PRKDC	DNA-dependent protein kinase catalytic subunit	P78527	28.0704	27.9607	27.901	27.3913	27.3478	27.5863	-0.104773	0.409536	none
BASP1	Brain acid soluble protein 1	P80723		22.1471	21.5693	21.6628	21.801	21.7048	0.594296	0.956756	none
RPL24	60S ribosomal protein L24	P83731	26.9261	27.0833	26.87	26.1875	25.9537	26.2653	-0.384718	1.52886	none
ARF1	ADP-ribosylation factor 1;ADP-ribosylation factor 3;ADP-ribosylation factor 5	P84077	22.1018	22.0237	22.0175	21.657	21.4906	21.7553	0.0615597	0.206558	none
RPL19	Ribosomal protein L19;60S ribosomal protein L19	P84098	24.8289	24.9901	24.0333	24.5759	24.0795	24.0876	0.0844377	0.0910201	none
SLC25A3	Phosphate carrier protein, mitochondrial	Q00325	32.7084	32.6403	32.5164	31.9679	32.0648	32.1402	-0.168277	0.720682	none
HDLBP	Vigilin	Q00341	21.0796	23.0198	22.8429	20.0815			-1.83674	1.42795	down
CDK17	Cyclin-dependent kinase 17	Q00537	25.2818	25.3338	24.9288	24.7075	24.68	24.8501	0.0154787	0.0380122	none
CDC42EP1	Cdc42 effector protein 1	Q00587	23.1416	23.2064	23.5926	23.2148	23.2061	23.728	0.533996	1.15309	none
CLTC	Clathrin heavy chain;Clathrin heavy chain 1	Q00610	25.7186	25.9161	26.5185	20.7495	19.9825	21.4743	-4.85026	3.489	down
HNRNPU	Heterogeneous nuclear ribonucleoprotein U	Q00839	24.2116	23.7187	23.7236	22.3713	21.9468		-2.09342	1.19806	none
SLC7A5	Large neutral amino acids transporter small subunit 1	Q01650	22.2074	22.5449	21.8862	22.5592	22.4795	23.4963	1.1025	1.68919	up
PFKP	ATP-dependent 6-phosphofructokinase, platelet type	Q01813	27.5933	27.8741	27.6264	25.8517	25.9628	26.2175	-1.24978	3.28123	down
NUCB1	Nucleobindin-1	Q02818	26.525	26.0663	26.1849	25.937	26.0721	26.2598	0.273064	0.731619	none
RPL6	60S ribosomal protein L6	Q02878	28.5319	28.4682	28.5248	28.4352	28.1825	28.5356	0.301586	1.11415	none
SLC25A11	Mitochondrial 2-oxoglutarate/malate carrier protein	Q02978	27.9477	27.884	27.7877	28.1318	27.9655	28.0935	0.619119	2.35482	none
TAP1	Antigen peptide transporter 1	Q03518	25.4767	26.0031	25.5113	24.3084	24.4542	24.3539	-0.840621	2.12409	none
TAP2	Antigen peptide transporter 2	Q03519	25.8263	25.7447	25.8673	24.8394	24.7212	25.3088	-0.407459	1.14951	none
EIF4G1	Eukaryotic translation initiation factor 4 gamma 1	Q04637	22.4512	20.6809	22.8776	19.5399	19.7007	19.6324	-1.89571	1.37685	down
ICA1	Islet cell autoantigen 1	Q05084	22.0835	23.2554	21.0764	19.6534		19.5564	-1.89689	1.5457	down
EEF1A2	Elongation factor 1-alpha 2	Q05639	24.8766	25.5047	25.8212	23.0022	22.53	22.6989	-2.19804	2.70224	down
PRDX1	Peroxiredoxin-1	Q06830	28.8868	28.7002	28.7938	28.5446	28.5984	28.9103	0.314053	1.10747	none
RPL18	60S ribosomal protein L18	Q07020	25.2956	25.5344	25.2611	24.6109	24.4009	24.5054	-0.406437	1.49387	none
C1QBP	Complement component 1 Q subcomponent-binding protein, mitochondrial	Q07021	21.1548	22.726	22.1734	19.7115			-1.79639	1.6263	down
LGALS3BP	Galectin-3-binding protein	Q08380	26.6769	26.6768	27.0468	24.1363	23.6635	24.26	-2.33135	3.41179	down
MFGE8	Lactadherin;Lactadherin short form;Medin	Q08431	23.9863	23.9213	22.8684	23.9593	23.976	23.7022	0.746179	1.05922	none
EP300	Histone acetyltransferase p300	Q09472	26.8225	26.8116	26.7933	26.3654	26.295	26.4918	0.0141479	0.041745	none
AHNAK	Neuroblast differentiation-associated protein AHNAK	Q09666	24.28	24.5352	24.2723	24.6825	24.5695	24.5122	0.680461	2.17563	none
EFEMP1	EGF-containing fibulin-like extracellular matrix protein 1	Q12805	23.7039	21.2029	24.2531		20.1845		-2.34801	1.24895	none
FSTL1	Follistatin-related protein 1	Q12841	29.3394	29.2952	29.1475	25.7494	25.7363	25.5756	-3.14153	4.58616	down
ILF2	Interleukin enhancer-binding factor 2	Q12905	21.9681	21.8616	21.9981	22.2812	21.7768	22.2899	0.647199	1.6693	none
TRAP1	Heat shock protein 75 kDa, mitochondrial	Q12931				23.0157	22.7133	23.0721	2.58281	3.55631	up
ECH1	Delta(3,5)-Delta(2,4)-dienoyl-CoA isomerase, mitochondrial	Q13011	23.9106	23.974	24.0974	23.9107	23.6212	23.9608	0.29663	0.95413	none
ACACA	Acetyl-CoA carboxylase 1;Biotin carboxylase	Q13085	37.2021	37.2177	37.0512	36.8223	36.892	37.0607	0.128524	0.506286	none
GPS1	COP9 signalosome complex subunit 1	Q13098	21.2816	21.1847	21.3959				-1.27776	1.80535	down
TARDBP	TAR DNA-binding protein 43	Q13148	21.5341		21.6045	22.1676	21.8037	22.0584	1.30696	1.51234	up
PSMD2	26S proteasome non-ATPase regulatory subunit 2	Q13200	23.3034	23.2859	23.4382				-3.38665	3.7566	down
TRIM28	Transcription intermediary factor 1-beta	Q13263	27.7755	27.7496	27.4164	26.0798	26.3667	26.4112	-0.925213	2.59279	none
ILK	Integrin-linked protein kinase	Q13418	24.618	24.2862	24.3056	22.6548	22.8266	23.1591	-1.0617	2.59279	down
NNT	NAD(P) transhydrogenase, mitochondrial	Q13423	22.6934	22.8862	22.2283	22.9694	22.7389	23.0384	0.780555	1.95237	none
ADAM9	Disintegrin and metalloproteinase domain-containing protein 9	Q13443	25.8643	25.9993	25.9672	24.8776	24.8036	24.5697	-0.744996	2.0319	none
SQSTM1	Sequestosome-1	Q13501	27.1477	26.9765	27.2316	25.095	25.3912	24.673	-1.62318	2.52223	down
TUBB3	Tubulin beta-3 chain	Q13509	28.6662	28.835	28.438	27.6959	27.764	28.1667	-0.344126	1.05197	none
HDAC1	Histone deacetylase 1;Histone deacetylase 2	Q13547	21.6877	21.5843	21.3605	20.9307	20.9114	21.5274	0.0579493	0.109319	none
SNW1	SNW domain-containing protein 1	Q13573	22.1202	21.7353	22.1033	22.0013	22.5817	22.2796	0.7738	1.55482	none
CUL4A	Cullin-4A;Cullin-4B	Q13619	21.7835	22.3119	21.7358	19.8305	18.9664	19.6487	-1.97825	2.72344	down
FHL1	Four and a half LIM domains protein 1	Q13642	24.8353	25.2889	25.6547	24.5415	23.782	23.3496	-0.914201	0.99665	none
RIN1	Ras and Rab interactor 1	Q13671	25.214	25.332	25.3721	24.5673	24.6088	24.6569	-0.243405	0.986678	none
ALCAM	CD166 antigen	Q13740	21.8811	21.5542	21.9614				-1.4718	1.96248	down
TUBB2A	Tubulin beta-2A chain;Tubulin beta-2B chain	Q13885	28.774	28.7055	28.4723	27.3789	27.3512	27.4554	-0.827342	2.79377	none
DAG1	Dystroglycan;Alpha-dystroglycan;Beta-dystroglycan	Q14118		20.187		23.9694	23.9153	23.7685	3.7161	3.84826	up
EIF3A	Eukaryotic translation initiation factor 3 subunit A	Q14152	22.0473	22.4303	21.7774				-1.61207	2.60054	down
UBAP2L	Ubiquitin-associated protein 2-like	Q14157	21.8499	21.8748	21.7435	21.8512	21.6081	22.0839	0.500212	1.78253	none
DCTN1	Dynactin subunit 1	Q14203	22.0623	22.2749	22.0859				-1.53738	2.61228	down
DYNC1H1	Cytoplasmic dynein 1 heavy chain 1	Q14204	28.8434	28.6915	28.8352	27.3905	27.3469	27.4956	-0.951129	2.95824	none
FKBP8	Peptidyl-prolyl cis-trans isomerase FKBP8;Peptidyl-prolyl cis-trans isomerase	Q14318	23.7818	23.6682	23.3785	23.1585	22.9287	23.2548	-0.0322853	0.0756332	none
GAS6	Growth arrest-specific protein 6	Q14393	22.5245	24.5289	23.7739	19.6863	19.5193	20.4669	-3.24046	2.34774	down
RBM39	RNA-binding protein 39	Q14498	21.8099	21.7483	21.5477	21.9825	21.6808	21.4955	0.492829	1.19806	none
HLTF	Helicase-like transcription factor	Q14527	22.9199	22.8591	22.6953	22.7302	22.0854	22.3933	0.0470845	0.0757037	none
MCM6	DNA replication licensing factor MCM6	Q14566	26.1349	25.2658	26.3959		26.6869	26.9455	-1.06045	0.173828	none
TRIP12	E3 ubiquitin-protein ligase TRIP12	Q14669	22.2473	23.1371	22.7458				-1.95276	2.72691	down
PUM1	Pumilio homolog 1	Q14671	24.9467	25.0752	25.1091	24.9444	24.7642	25.0301	0.320845	1.21296	none
LBR	Lamin-B receptor	Q14739	26.2088	25.9187	26.0103	25.9278	25.942	26.0537	0.372006	1.36825	none
KPNB1	Importin subunit beta-1	Q14974	25.5205	25.6	26.222	23.1889	23.3199	23.3892	-2.02601	2.95468	down
SPCS2	Signal peptidase complex subunit 2	Q15005	23.1621	23.5577	23.4072	22.1762	22.5614	22.5745	-0.47105	1.26985	none
POSTN	Periostin	Q15063	27.072	27.5091	27.0217	22.5793	21.2608	23.5946	-4.26855	2.7698	down
OXA1L	Mitochondrial inner membrane protein OXA1L	Q15070	28.5949	28.4083	28.1802	28.3591	28.4794	28.6947	0.541566	1.73411	none
PDIA6	Protein disulfide-isomerase A6	Q15084	24.1726	24.1061	24.1666	22.7835	22.8463	23.144	-0.761375	2.54823	none
PCOLCE	Procollagen C-endopeptidase enhancer 1	Q15113	22.2288	22.4221	21.52				-1.79466	2.28003	down
EBP	3-beta-hydroxysteroid-Delta(8),Delta(7)-isomerase	Q15125	23.6617	23.036	22.8921	22.7661	22.635	23.1611	0.123112	0.181139	none
PLEC	Plectin	Q15149	26.3137	26.3798	26.4459	25.7121	25.7826	25.9258	-0.12978	0.490349	none
PPA1	Inorganic pyrophosphatase	Q15181	24.1548	24.2809	24.2137	22.7516	22.7919	23.8426	-0.625466	0.986823	none
STK38	Serine/threonine-protein kinase 38	Q15208	22.0635	21.5506	21.7583	21.4063	21.9353	21.8955	0.430191	0.906911	none
PCBP1	Poly(rC)-binding protein 1	Q15365	27.8131	28.1612	28.0411	27.1193	26.9617	27.3961	-0.413801	1.26985	none
PCBP2	Poly(rC)-binding protein 2	Q15366	26.129	26.477	26.3168	25.9325	25.8906	26.3244	0.184446	0.514298	none
UBE3C	Ubiquitin-protein ligase E3C	Q15386	25.1323	25.3746	25.2808	24.7405	24.407	24.7739	-0.170226	0.503192	none
MTFR1	Mitochondrial fission regulator 1	Q15390	25.0683	24.4935	24.2347	23.2814	23.4264	23.5725	-0.714273	1.447	none
DHCR24	Delta(24)-sterol reductase	Q15392	27.1252	27.3271	27.1736	27.2939	27.1783	27.3174	0.488963	2.00761	none
TGFBI	Transforming growth factor-beta-induced protein ig-h3	Q15582	25.8627	25.3937	25.9477	22.5416	21.6401	23.091	-2.8511	2.72905	down
NCOA2	Nuclear receptor coactivator 2	Q15596	27.243	27.1632	26.7433	26.9464	26.8928	27.1675	0.387954	1.19806	none
TRIP13	Pachytene checkpoint protein 2 homolog	Q15645	24.2497	24.4324	24.0737	23.0879	23.2358	22.8416	-0.736205	1.84207	none
PTPN14	Tyrosine-protein phosphatase non-receptor type 14	Q15678	25.5355	25.2381	25.0553	24.9278	24.8313	25.0037	0.0946039	0.238488	none
NSDHL	Sterol-4-alpha-carboxylate 3-dehydrogenase, decarboxylating	Q15738	22.1228	22.2298	22.094	22.3966	21.9515	22.0253	0.44808	1.20824	none
SLC1A5	Neutral amino acid transporter B(0);Amino acid transporter	Q15758	20.6269	21.7198	21.2302	21.6001	21.4249	21.6414	0.842317	1.30862	none
NCOA1	Nuclear receptor coactivator 1	Q15788	26.418	26.307	26.5568	25.781	25.523	25.5549	-0.364137	1.03361	none
TBCE	Tubulin-specific chaperone E	Q15813			22.1092				-0.872316	0.484873	none
UAP1	UDP-N-acetylhexosamine pyrophosphorylase;UDP-N-acetylgalactosamine pyrophosphorylase;UDP-N-acetylglucosamine pyrophosphorylase;UDP-N-acetylhexosamine pyrophosphorylase-like protein 1	Q16222	21.6138		21.7246				-1.05983	0.804479	none
IGFBP7	Insulin-like growth factor-binding protein 7	Q16270	29.3617	29.2088	29.0899	26.1309	25.8547	26.0866	-2.76487	4.46864	down
LAMA4	Laminin subunit alpha-4	Q16363	27.6107	27.4778	27.6796	26.7618	26.6213	26.8208	-0.41964	1.50384	none
PSMD5	26S proteasome non-ATPase regulatory subunit 5	Q16401	22.7063		22.5968				-2.02772	1.17068	none
MAP3K11	Mitogen-activated protein kinase kinase kinase 11	Q16584	21.9205	22.237		21.5056	21.3603	22.0158	0.59424	0.499761	none
ECM1	Extracellular matrix protein 1	Q16610	25.1608	25.2117	24.9367	25.0411	25.4679	25.3716	0.639884	1.91428	none
TAZ	Tafazzin	Q16635	24.4094	24.6573	24.447	24.1305	24.4297	24.2324	0.215343	0.666542	none
FSCN1	Fascin	Q16658	24.5464	24.6547	24.3853	23.9402	24.2345	24.4527	0.136327	0.393041	none
CYP1B1	Cytochrome P450 1B1	Q16678	22.4407	22.7288	21.9842	22.7351	22.4563	23.012	0.819292	1.74968	none
DECR1	2,4-dienoyl-CoA reductase, mitochondrial	Q16698	24.745	24.707	24.1721	24.5985	24.6403	24.6741	0.549802	1.54148	none
NDUFA9	NADH dehydrogenase [ubiquinone] 1 alpha subcomplex subunit 9, mitochondrial	Q16795	23.3952	24.11	23.5121	23.4432	23.6996	23.9021	0.470656	0.991663	none
PCK2	Phosphoenolpyruvate carboxykinase [GTP], mitochondrial	Q16822	25.054	24.8368	24.817	25.051	24.9494	25.216	0.620677	2.21668	none
DPY19L1	Probable C-mannosyltransferase DPY19L1	Q2PZI1	21.7906	22.5357	21.6403	22.2511	21.8683	22.2387	0.603729	1.09084	none
SLC25A52	Solute carrier family 25 member 52;Solute carrier family 25 member 51	Q3SY17	25.3265	25.1147	24.9795	23.5831	23.033	23.3981	-1.34557	2.75989	down
CCDC88A	Girdin	Q3V6T2	22.7741	23.0856	22.1917	22.8289	22.381	22.7984	0.453796	0.833627	none
TUBB8	Tubulin beta-8 chain	Q3ZCM7	27.1398	27.7897	27.0175	26.2006	25.8781	25.5441	-1.00299	1.57928	down
TIMM50	Mitochondrial import inner membrane translocase subunit TIM50	Q3ZCQ8	28.23	28.2344	27.8589	27.9684	28.0832	28.0349	0.348648	1.22474	none
CRTC2	CREB-regulated transcription coactivator 2	Q53ET0	25.1503	25.3276	25.0094	25.0273	25.2206	25.1642	0.424744	1.63172	none
AGPAT9	Glycerol-3-phosphate acyltransferase 3	Q53EU6	22.9546	22.6288	23.3578	22.1541	22.1313	22.4831	-0.254411	0.422441	none
PHLDA2	Pleckstrin homology-like domain family A member 2	Q53GA4	25.4218	25.5172	25.461	25.7287	25.7223	25.7628	0.717907	2.72344	none
HSD17B12	Very-long-chain 3-oxoacyl-CoA reductase	Q53GQ0	30.7591	30.6839	30.6456	30.4284	30.6908	30.9043	0.386803	1.30713	none
AGK	Acylglycerol kinase, mitochondrial	Q53H12	28.0477	28.0815	27.8102	27.3135	27.6688	27.7017	0.011657	0.0250976	none
SOWAHC	Ankyrin repeat domain-containing protein SOWAHC	Q53LP3	26.3725	26.1043	25.9376	25.9682	26.1538	26.1306	0.388326	1.24908	none
TMEM177	Transmembrane protein 177	Q53S58	25.8109	25.9182	25.5971	25.434	25.7361	25.8186	0.333153	1.15794	none
MPV17L2	Mpv17-like protein 2	Q567V2	22.619	22.6694	22.4514	22.2276	22.1312	22.7025	0.244342	0.735819	none
OCIAD2	OCIA domain-containing protein 2	Q56VL3	27.7765	27.9177	27.3576	25.7702	26.0178	25.8603	-1.36406	2.91573	down
TMEM41B	Transmembrane protein 41B	Q5BJD5	26.448	24.7154	25.4181	25.1163	26.0117	25.8334	0.572348	0.460269	none
TMEM97	Transmembrane protein 97	Q5BJF2	25.8106	26.224	26.5923	26.1645	26.5918	26.2002	0.552064	0.906911	none
MTX3	Metaxin-3	Q5HYI7	21.2364	21.8973	21.0603	21.3289	21.3857	21.4082	0.454363	0.949172	none
ALG10B	Putative Dol-P-Glc:Glc(2)Man(9)GlcNAc(2)-PP-Dol alpha-1,2-glucosyltransferase;Dol-P-Glc:Glc(2)Man(9)GlcNAc(2)-PP-Dol alpha-1,2-glucosyltransferase	Q5I7T1	32.5669	32.3516	32.5753	32.1496	32.3577	32.065	0.0885149	0.195973	none
EARS2	Probable glutamate--tRNA ligase, mitochondrial	Q5JPH6	22.4906	22.5213	22.4569	22.0564	22.0409	22.5655	0.202815	0.61121	none
GNAS	Guanine nucleotide-binding protein G(s) subunit alpha isoforms XLas;Guanine nucleotide-binding protein G(s) subunit alpha isoforms short	Q5JWF2	23.3377	23.4091	23.2009	23.203	22.99	22.9279	0.188849	0.573321	none
RARS2	Probable arginine--tRNA ligase, mitochondrial	Q5T160	26.0775	26.0141	26.0374	26.0178	26.1392	26.3156	0.55754	2.18338	none
IBA57	Putative transferase CAF17, mitochondrial	Q5T440		21.4504	21.3723	21.3775	20.9437	21.6616	0.540303	1.10382	none
UBR4	E3 ubiquitin-protein ligase UBR4	Q5T4S7	26.0915	26.5102	26.2746	20.5135	22.4051	20.568	-4.67022	2.90572	down
CDKAL1	Threonylcarbamoyladenosine tRNA methylthiotransferase	Q5VV42	21.7952	23.8715	23.2902		19.0967	20.9054	-2.24302	1.38863	down
LYPLAL1	Lysophospholipase-like protein 1	Q5VWZ2	24.1587	24.2838	23.9315	24.0325	23.8523	24.3153	0.40011	1.35811	none
KIAA0368	Proteasome-associated protein ECM29 homolog	Q5VYK3	26.992	27.1236	26.9113	25.9734	25.9874	25.9796	-0.589054	2.35482	none
MBNL2	Muscleblind-like protein 2	Q5VZF2	23.0832	22.8732	22.4763	21.7018	21.8898	21.9332	-0.498682	1.38991	none
KANK2	KN motif and ankyrin repeat domain-containing protein 2	Q63ZY3	26.0882	25.7809	25.6705	24.4078	24.5801	24.654	-0.849963	2.40467	none
LPCAT4	Lysophospholipid acyltransferase LPCAT4	Q643R3	22.0702	22.2616	22.1245	21.7602	21.4703	21.537	-0.0882823	0.223015	none
GLT8D1	Glycosyltransferase 8 domain-containing protein 1	Q68CQ7		23.1566	23.3615	22.9963	22.7201	22.5882	0.916657	0.43794	none
NCBP2-AS2	Uncharacterized protein NCBP2-AS2	Q69YL0	26.3272	26.0714	25.8638	25.278	26.2013	25.5614	0.0363736	0.0380122	none
VASN	Vasorin	Q6EMK4	23.5588	23.6161	22.3997			19.5005	-2.10107	1.52436	down
DHRS7B	Dehydrogenase/reductase SDR family member 7B	Q6IAN0	23.7773	23.1464	23.4191	23.3885	22.8817	23.1356	0.151308	0.23182	none
SLC25A24	Calcium-binding mitochondrial carrier protein SCaMC-1	Q6NUK1	28.8732	28.8089	28.7174	28.9285	28.9091	28.8208	0.508167	1.94793	none
ARMC6	Armadillo repeat-containing protein 6	Q6NXE6	24.0446	23.5957	23.7123				-3.39842	2.88769	down
PTRF	Polymerase I and transcript release factor	Q6NZI2	24.3156	24.4212	24.1241	24.3498	24.444	24.6234	0.641191	2.42453	none
LPCAT3	Lysophospholipid acyltransferase 5	Q6P1A2	21.3712	21.6168	20.7061	21.2276	20.8093	21.474	0.418356	0.704232	none
MRPL14	39S ribosomal protein L14, mitochondrial	Q6P1L8	24.986	24.8281	24.7864	24.0757	23.8536	24.5424	-0.254378	0.626385	none
TTC27	Tetratricopeptide repeat protein 27	Q6P3X3	24.3636	24.4981	24.1108	23.6518	23.8873	23.8021	-0.0858344	0.238271	none
SFXN4	Sideroflexin-4	Q6P4A7	24.1873	23.8154	24.5754	24.4191	23.6531	23.6694	0.179534	0.181256	none
RICTOR	Rapamycin-insensitive companion of mTOR	Q6R327	24.6346	24.1866	24.1806	24.1566	24.1471	24.3073	0.325976	0.945313	none
MTHFD1L	Monofunctional C1-tetrahydrofolate synthase, mitochondrial	Q6UB35	23.8852	23.7329	22.9669	22.7204	22.7427	22.5653	-0.388121	0.666009	none
CRTC3	CREB-regulated transcription coactivator 3	Q6UUV7	25.8523	26.018	25.6335	25.8155	25.6511	25.7165	0.338045	1.21662	none
LCLAT1	Lysocardiolipin acyltransferase 1	Q6UWP7	21.1282	21.1124	20.3405	21.283	21.2186	21.5963	0.985378	1.95234	none
ZDHHC24	Probable palmitoyltransferase ZDHHC24	Q6UX98	21.4915	20.8296	21.6708				-1.13764	0.686558	none
APOOL	MICOS complex subunit MIC27	Q6UXV4	28.0637	27.9539	27.9618	27.7671	27.775	27.8497	0.233399	1.06094	none
HACD2	Very-long-chain (3R)-3-hydroxyacyl-CoA dehydratase 2	Q6Y1H2	24.5164	24.2634	24.1003	24.1238	24.0779	24.2549	0.315467	1.12502	none
GIGYF2	PERQ amino acid-rich with GYF domain-containing protein 2	Q6Y7W6	27.9699	28.082	27.9111	27.9935	27.8603	27.94	0.372343	1.62784	none
CD109	CD109 antigen	Q6YHK3		21.97	21.6139	23.587	23.938	24.1827	3.54139	1.80207	up
HSDL2	Hydroxysteroid dehydrogenase-like protein 2	Q6YN16	23.6293	24.12	23.6193	23.5334	23.5497	23.6099	0.235836	0.663613	none
C15orf39	Uncharacterized protein C15orf39	Q6ZRI6	24.0837	23.9164	23.7641	20.3635	20.9564	20.6919	-2.77977	3.8998	down
FAM83H	Protein FAM83H	Q6ZRV2	21.1909	21.6578	21.3012	21.3862	21.0418	21.6141	0.443022	1.10877	none
TMTC3	Transmembrane and TPR repeat-containing protein 3	Q6ZXV5	23.0634	23.2826	23.422	23.1719	23.3821	23.2863	0.488571	1.38196	none
RPS27L	40S ribosomal protein S27;40S ribosomal protein S27-like	Q71UM5	24.6136	24.2553	24.3043	23.9427	22.6907	23.5721	-0.529767	0.666019	none
CCDC80	Coiled-coil domain-containing protein 80	Q76M96	25.6031	26.2404	26.6698	23.886	23.928	23.2185	-2.04146	2.20019	down
SND1	Staphylococcal nuclease domain-containing protein 1	Q7KZF4	22.9676	22.7905	22.8159				-2.44916	3.37376	down
COX15	Cytochrome c oxidase assembly protein COX15 homolog	Q7KZN9	25.0359	25.0759	24.6186	25.2534	25.2976	25.1756	0.781983	2.20547	none
BZW1	Basic leucine zipper and W2 domain-containing protein 1	Q7L1Q6	22.8328	22.8227	23.1249	21.8079	22.0426	22.322	-0.398585	1.01665	none
CYFIP1	Cytoplasmic FMR1-interacting protein 1;Cytoplasmic FMR1-interacting protein 2	Q7L576	23.7312	23.7121	23.832	19.008	18.402	20.3816	-4.01518	2.95824	down
FASTKD5	FAST kinase domain-containing protein 5	Q7L8L6	24.0285	24.2036	24.5008	23.9065	23.5964	23.9117	0.0197196	0.0294048	none
MON2	Protein MON2 homolog	Q7Z3U7	22.8503	22.9143	22.9098	22.1349	21.9881	22.4888	-0.217463	0.705178	none
HDDC2	HD domain-containing protein 2	Q7Z4H3		21.1981		21.9496	21.6786	20.9396	1.70296	1.13486	none
CTU1	Cytoplasmic tRNA 2-thiolation protein 1	Q7Z7A3	22.6473	22.9934	22.3102	21.6715	21.8914	22.078	-0.298467	0.727108	none
ABI3BP	Target of Nesh-SH3	Q7Z7G0	24.3919	23.9514	24.523		21.5436	21.9602	-2.78212	1.90417	down
CMC1	COX assembly mitochondrial protein homolog	Q7Z7K0	22.9235	22.9547	23.1207	23.1559	22.8086	23.0407	0.468565	1.38075	none
GPR126	G-protein coupled receptor 126	Q86SQ4				21.4657	21.4347	21.8998	1.19993	1.71057	up
PATL1	Protein PAT1 homolog 1	Q86TB9	22.0345	22.5901	21.895	21.9501	21.8077	21.7383	0.132146	0.232548	none
MYPN	Myopalladin	Q86TC9	24.4495	24.2457	23.8567	22.901	22.5431	22.1376	-1.19454	1.87957	down
PHLDB1	Pleckstrin homology-like domain family B member 1	Q86UU1	23.6183	23.3935	23.6794	22.7816	22.2992	22.5657	-0.548985	1.33338	none
CAND1	Cullin-associated NEDD8-dissociated protein 1	Q86VP6	26.6558	26.8403	26.8994	26.1385	25.9402	26.4092	-0.195226	0.553326	none
DNAAF5	Dynein assembly factor 5, axonemal	Q86Y56	24.7954	24.5778	24.8667	22.2152	21.8231	22.0934	-2.2394	3.7081	down
SGK223	Tyrosine-protein kinase SgK223	Q86YV5	21.8318	21.9512	21.4047				-1.20549	0.762695	none
RHPN2	Rhophilin-2;Putative rhophilin-2-like protein RHPN2P1	Q8IUC4	26.8675	26.8198	26.7869	26.2592	26.2528	26.513	-0.0437406	0.144578	none
TRAPPC5	Trafficking protein particle complex subunit 5	Q8IUR0	21.5291	21.8517	21.7651	22.373	21.813	21.8487	0.771025	1.55469	none
TMEM126B	Complex I assembly factor TMEM126B, mitochondrial	Q8IUX1	21.4846	22.1743	21.4317	21.6313	21.9527	22.0375	0.652347	1.33338	none
ZDHHC21	Palmitoyltransferase ZDHHC21	Q8IVQ6	21.3331	21.396	21.6279			18.6506	-1.03564	0.570915	none
ANKHD1	Ankyrin repeat and KH domain-containing protein 1	Q8IWZ3	23.789	23.6882	23.9024	23.0066	22.9843	23.4541	-0.181593	0.482695	none
MAML2	Mastermind-like protein 2	Q8IZL2	21.5196	21.0095				21.0554	-0.147948	0.107149	none
RUSC2	Iporin	Q8N2Y8	27.4982	27.283	27.2394	25.3787	25.2915	25.3153	-1.57098	3.67435	down
CISD2	CDGSH iron-sulfur domain-containing protein 2	Q8N5K1	23.8731	23.7494	23.508	21.6528	21.4581	21.7838	-1.61009	3.68441	down
JAGN1	Protein jagunal homolog 1	Q8N5M9	22.9184	22.4546	22.7376	23.2253	22.872		-0.111556	0.0380122	none
PAF1	RNA polymerase II-associated factor 1 homolog	Q8N7H5	21.9358	20.9743	20.6736	19.1253			-1.02785	1.11304	none
GOLM1	Golgi membrane protein 1	Q8NBJ4	25.6188	25.7754	24.8201	26.1427	26.4239	26.2445	1.30936	2.14208	up
UBAC2	Ubiquitin-associated domain-containing protein 2	Q8NBM4	25.7606	25.5264	25.159	25.5788	25.5682	25.5338	0.524679	1.43349	none
HSD17B11	Estradiol 17-beta-dehydrogenase 11	Q8NBQ5	25.955	26.1319	25.8589	26.1877	25.9247	26.1473	0.547894	1.96795	none
ATAD1	ATPase family AAA domain-containing protein 1	Q8NBU5	22.6768	22.1773	22.2862	22.3514	21.9182	22.7095	0.417519	0.797083	none
ZNF784	Zinc finger protein 784	Q8NCA9	23.8714	23.3661	23.8066		20.138		-2.69999	2.23213	down
CHST14	Carbohydrate sulfotransferase 14	Q8NCH0	21.7297	22.0572	21.5934	21.3231	21.3473	21.6877	0.135952	0.382889	none
LPCAT1	Lysophosphatidylcholine acyltransferase 1	Q8NF37	25.0746	25.3097	25.1671	23.8325	23.7985	23.1741	-1.12707	1.95234	down
ADCK3	Atypical kinase ADCK3, mitochondrial	Q8NI60	22.9778	22.6287	22.8881	22.8967	22.8225	23.1245	0.583519	1.72637	none
SLC35B2	Adenosine 3-phospho 5-phosphosulfate transporter 1	Q8TB61		22.5481	22.5563	22.6528	22.3382	22.6611	1.22994	0.789535	none
SLC25A40	Solute carrier family 25 member 40	Q8TBP6	23.0495	23.3705	23.0586	21.9949	22.0914	22.8325	-0.384336	0.76498	none
PMFBP1	Polyamine-modulated factor 1-binding protein 1	Q8TBY8		29.0302	29.5459	29.4279	28.9998		0.56553	0.0397142	none
NEK7	Serine/threonine-protein kinase Nek7	Q8TDX7	23.01	22.7646	22.5498	23.3764	22.7416	22.6577	0.616789	1.08259	none
GPX8	Probable glutathione peroxidase 8;Glutathione peroxidase	Q8TED1	25.1596		24.1152	24.9066	24.5917	24.5289	1.89533	0.632208	none
IPO4	Importin-4	Q8TEX9	21.415	21.4689	21.7663	19.6528	19.6236	20.2672	-1.21769	2.34774	down
PPP1R13L	RelA-associated inhibitor	Q8WUF5	27.3591	27.3966	27.2865	27.3228	27.4311	27.3764	0.4626	1.97966	none
PTPMT1	Phosphatidylglycerophosphatase and protein-tyrosine phosphatase 1	Q8WUK0	23.5598	23.8115	23.5948	24.0323	23.6986	23.8182	0.654839	1.95234	none
PDCD6IP	Programmed cell death 6-interacting protein	Q8WUM4	25.3678	25.4425	25.6046	23.8886	23.7235	24.0272	-1.13775	2.95824	down
PHLDA1	Pleckstrin homology-like domain family A member 1	Q8WV24	23.9513	25.3864	24.0762	24.0239	23.9551	24.2196	0.0518232	0.0380122	none
FAR1	Fatty acyl-CoA reductase 1	Q8WVX9	27.3168	27.2512	27.2417	27.2932	27.3399	27.5842	0.569511	2.24249	none
C2orf47	Uncharacterized protein C2orf47, mitochondrial	Q8WWC4	23.3281	23.1226	23.635	23.4278	22.9501	23.1308	0.272173	0.490269	none
ATXN2L	Ataxin-2-like protein	Q8WWM7	25.6101	25.2768	25.1077	24.856	24.7069	24.9313	-0.0500455	0.10539	none
DNAJC9	DnaJ homolog subfamily C member 9	Q8WXX5	23.5337	23.2591	23.7207	23.4794	23.3643	24.2061	0.641522	1.13346	none
FAM3C	Protein FAM3C	Q92520	22.9647		23.6374	26.1408	26.0673	26.0255	4.06808	2.17298	up
MAML1	Mastermind-like protein 1	Q92585	26.8008	26.8539	26.5137	25.5801	25.3841	25.0809	-0.9319	2.03055	none
LPGAT1	Acyl-CoA:lysophosphatidylglycerol acyltransferase 1	Q92604	24.1521	24.1289	23.7065	23.8821	24.0292	24.2557	0.518043	1.61927	none
GCN1L1	Translational activator GCN1	Q92616	31.4011	31.5691	31.3866	30.5982	30.6067	30.9033	-0.343833	1.41499	none
ALG3	Dol-P-Man:Man(5)GlcNAc(2)-PP-Dol alpha-1,3-mannosyltransferase	Q92685	25.7221	25.2143	24.661	24.8125	24.666	25.0869	0.106071	0.127344	none
DDX12P	Putative ATP-dependent RNA helicase DDX12	Q92771	24.7411	24.8871	25.033	24.847	25.0038	25.2109	0.585544	1.76857	none
CREBBP	CREB-binding protein	Q92793	24.2978	24.1715	23.9283	23.4077	23.6752	23.2164	-0.240025	0.532196	none
TNPO1	Transportin-1	Q92973	24.5585	24.9232	25.3782	21.1102	22.0449	21.5831	-2.90895	2.95958	down
NCLN	Nicalin	Q969V3	22.1541	21.7305	21.8436	21.784	22.0351	22.3363	0.616279	1.55226	none
ERGIC1	Endoplasmic reticulum-Golgi intermediate compartment protein 1	Q969X5	21.4713	21.2824	21.7478	21.7091	21.518	21.5739	0.577209	1.36045	none
PNPLA2	Patatin-like phospholipase domain-containing protein 2	Q96AD5	24.3218	24.5459	23.6454	23.7265	23.8287	23.8498	0.0885867	0.129683	none
LRRC59	Leucine-rich repeat-containing protein 59	Q96AG4	23.2413	23.6576	22.9949	22.3193	22.8331	22.0752	-0.422473	0.645264	none
TTC28	Tetratricopeptide repeat protein 28	Q96AY4	26.9896	26.8663	26.7494	26.0165	25.9914	26.1373	-0.38005	1.65988	none
CTHRC1	Collagen triple helix repeat-containing protein 1	Q96CG8	26.4039	26.2114	25.6198	22.8276	21.8402	22.3566	-3.28063	3.29153	down
FAF2	FAS-associated factor 2	Q96CS3	23.4609	23.9741	23.7511	24.3096	24.4595	24.3018	1.08671	2.48234	up
FOXRED1	FAD-dependent oxidoreductase domain-containing protein 1	Q96CU9	23.9044	23.7447	23.6006	23.7229	23.7572	23.8173	0.476075	1.90229	none
NMD3	60S ribosomal export protein NMD3	Q96D46	23.9397	24.2126	24.1697	23.4387	23.647	23.6043	-0.0838363	0.219408	none
DNAJC19	Mitochondrial import inner membrane translocase subunit TIM14	Q96DA6	22.2876	21.8736	21.9897	21.9231	22.5406	22.4615	0.730288	1.54262	none
DGCR14	Protein DGCR14	Q96DF8	22.8424	24.0552	22.6911	23.462	23.4476	23.2646	0.658596	0.771793	none
TCEAL4	Transcription elongation factor A protein-like 4	Q96EI5	26.398	25.6197	25.5968	25.0777	25.1982	25.2221	-0.259097	0.427449	none
HMCES	Embryonic stem cell-specific 5-hydroxymethylcytosine-binding protein	Q96FZ2	20.6497	21.3272	20.6641	20.8367	20.4821	21.3978	0.507968	0.820257	none
MYO19	Unconventional myosin-XIX	Q96H55	25.6148	25.7743	25.0623	24.6203	24.699	24.8062	-0.325467	0.79061	none
ZC3HAV1L	Zinc finger CCCH-type antiviral protein 1-like	Q96H79	25.2093	25.3282	25.2237	23.848	24.1505	24.2794	-0.707244	2.27943	none
SUCLG2	Succinyl-CoA ligase [GDP-forming] subunit beta, mitochondrial	Q96I99	19.6553			20.5074	20.8525	20.4153	0.968366	1.56422	none
GMPPA	Mannose-1-phosphate guanyltransferase alpha	Q96IJ6	22.0719	22.0288	22.0991	21.9524	21.5945	22.0655	0.278477	0.864617	none
ABHD14B	Alpha/beta hydrolase domain-containing protein 14B	Q96IU4	23.9077	24.342	23.4291	23.5571	23.9044	23.9773	0.379326	0.699869	none
USMG5	Up-regulated during skeletal muscle growth protein 5	Q96IX5	25.5719	26.0438	25.7027	26.472	26.3297	26.3589	1.0571	2.62846	up
CHAMP1	Chromosome alignment-maintaining phosphoprotein 1	Q96JM3	24.9508	24.0808	24.1837			22.9629	-3.33776	1.47252	down
SLC35E1	Solute carrier family 35 member E1	Q96K37	24.3462	24.5858	25.3374	24.1971	24.7422	24.6984	0.244441	0.269036	none
CLPTM1L	Cleft lip and palate transmembrane protein 1-like protein	Q96KA5	22.2045	22.3279	22.4845	22.0734	22.2806	22.464	0.405636	1.21783	none
FBXL18	F-box/LRR-repeat protein 18	Q96ME1	22.5943	23.019	22.704	21.2956	21.5241	21.3811	-0.899165	2.34774	none
MBOAT7	Lysophospholipid acyltransferase 7	Q96N66	27.3418	27.523	27.2353	26.9915	26.8657	27.1617	0.0743809	0.241482	none
SFXN2	Sideroflexin-2	Q96NB2	22.8829	23.4453	22.8904	22.714	23.3713	23.5253	0.596161	1.06094	none
FAM210A	Protein FAM210A	Q96ND0	26.5378	26.5159	26.4485	27.0656	26.32		-1.47652	0.294132	none
ARAP1	Arf-GAP with Rho-GAP domain, ANK repeat and PH domain-containing protein 1	Q96P48	22.1533	22.0972	22.7626	20.9184	20.0343	20.9422	-1.22719	1.6263	down
IPO9	Importin-9	Q96P70	24.0614	24.1005	24.9132		19.4857		-4.14888	3.76453	down
SLC38A2	Sodium-coupled neutral amino acid transporter 2	Q96QD8			21.2775	23.1552	21.0579	23.4078	2.74575	1.54148	up
MED15	Mediator of RNA polymerase II transcription subunit 15	Q96RN5	23.7748	24.0042	23.2585	23.5702	23.6823	23.4078	0.334872	0.686385	none
MCCC1	Methylcrotonoyl-CoA carboxylase subunit alpha, mitochondrial	Q96RQ3	32.9462	32.8721	32.7317	32.6286	32.5532	32.7385	0.182874	0.767805	none
ERBB2IP	Protein LAP2	Q96RT1	28.1954	28.2787	28.2623	27.8924	27.8333	27.9752	0.0830393	0.326512	none
TMEM209	Transmembrane protein 209	Q96SK2	22.2204	22.9347	23.2117	20.3223	19.5857	19.5219	-2.49931	2.53146	down
OSBPL9	Oxysterol-binding protein-related protein 9	Q96SU4	23.1891	23.4716	23.1753	22.9468	23.1591	23.2173	0.293854	1.09118	none
MMS19	MMS19 nucleotide excision repair protein homolog	Q96T76	23.104	23.7717	23.8269	19.9805	21.0424	20.8107	-2.48235	2.64116	down
FAM129B	Niban-like protein 1	Q96TA1	24.8581	26.0817	22.8973	20.4599			-4.53005	2.17477	down
CNN2	Calponin;Calponin-2	Q99439	25.4879	25.508	25.399	23.9711	24.2227	24.0582	-0.928363	2.80858	none
PSMD1	26S proteasome non-ATPase regulatory subunit 1	Q99460	23.0551	23.3454	23.5106				-3.44626	2.78123	down
PARK7	Protein deglycase DJ-1	Q99497	23.3269	23.1886	23.0832	23.341	22.9268	23.108	0.390343	1.16161	none
VAT1	Synaptic vesicle membrane protein VAT-1 homolog	Q99536	23.3147	23.3641	23.701	22.7661	22.8813	22.3134	-0.34075	0.570597	none
PIK3R4	Phosphoinositide 3-kinase regulatory subunit 4	Q99570	23.3831	23.0695	22.9698	22.2813	22.6549	22.6701	-0.138322	0.326512	none
TIMM17A	Mitochondrial import inner membrane translocase subunit Tim17-A	Q99595	23.7057	23.4471	23.1523	23.2981	23.4189	23.4138	0.404417	1.20796	none
PHB2	Prohibitin-2	Q99623	23.2718	22.6863	23.9363	23.7244	24.2396	23.0234	0.826523	0.725101	none
COL12A1	Collagen alpha-1(XII) chain	Q99715	25.6596	26.4733	26.551	23.0845	25.4035	25.6453	-1.06706	0.615504	none
CCT7	T-complex protein 1 subunit eta	Q99832	27.866	27.894	28.0659	26.1187	26.1422	26.1825	-1.35815	3.41667	down
HIST1H2AJ	Histone H2A type 1-J;Histone H2A type 1-H;Histone H2A.J;Histone H2A type 1-C;Histone H2A type 3;Histone H2A type 1-D;Histone H2A type 1;Histone H2A type 1-B/E;Histone H2A;Histone H2AX;Histone H2A type 2-B;Histone H2A type 1-A	Q99878	28.8341	27.8488	28.4677	27.6907	27.1503	27.2312	-0.5971	0.805542	none
HIST1H2BN	Histone H2B;Histone H2B type 1-L;Histone H2B type 1-M;Histone H2B type 1-N;Histone H2B type 1-H;Histone H2B type 2-F;Histone H2B type 1-C/E/F/G/I;Histone H2B type 1-D;Histone H2B type F-S;Histone H2B type 1-K;Histone H2B type 1-A	Q99880	28.3747	28.0672	28.0746	27.4045	27.3654	27.4609	-0.332011	1.16794	none
AGPAT1	1-acyl-sn-glycerol-3-phosphate acyltransferase alpha	Q99943	21.8092	21.6099	21.8187	21.1445	21.6129	21.6138	0.187999	0.43794	none
PKP2	Plakophilin-2	Q99959		22.4858	22.2492	23.0654	22.9294	22.574	1.51402	1.2946	none
SEMA3C	Semaphorin-3C	Q99985		21.5808	21.3451	22.4836	22.6623	22.6037	1.61239	3.84826	up
VKORC1	Vitamin K epoxide reductase complex subunit 1	Q9BQB6	23.5401	24.322	23.3778	22.8147	23.679	23.0683	-0.0972929	0.0910201	none
TUBA1C	Tubulin alpha-1C chain	Q9BQE3	33.1718	33.1809	33.0738	32.3747	32.4022	32.5513	-0.306955	1.4836	none
VIMP	Selenoprotein S	Q9BQE4	25.1687	24.3849	24.84	23.9623	24.3945	24.5189	-0.0514853	0.0577742	none
SLC25A21	Mitochondrial 2-oxodicarboxylate carrier	Q9BQT8	23.0385	22.8773	22.7086	22.7326	22.1509	22.7425	0.135578	0.26539	none
SDF4	45 kDa calcium-binding protein	Q9BRK5	23.1713	23.836	23.5023	23.1317	23.3184	22.7483	0.0267325	0.0292847	none
GPATCH1	G patch domain-containing protein 1	Q9BRR8	23.2842	23.1815	22.9082	22.8986	22.5798		-1.33431	0.419767	none
PELO	Protein pelota homolog	Q9BRX2	24.4722	24.6965	24.5627	24.1736	24.2078	24.0162	0.0112439	0.0241371	none
NTPCR	Cancer-related nucleoside-triphosphatase	Q9BSD7	28.9829	29.1193	28.8306	28.2319	28.1934	28.3166	-0.306439	1.38196	none
SLC25A33	Solute carrier family 25 member 33	Q9BSK2	24.3971	24.39	24.4235	24.5364	24.3622	24.6274	0.560539	2.15768	none
RTKN	Rhotekin	Q9BST9	27.3082	27.5237	27.2933	26.7396	26.7159	26.8506	-0.170788	0.749766	none
TSEN34	tRNA-splicing endonuclease subunit Sen34	Q9BSV6	22.0071	22.1742	21.6939	21.8782	21.9098	21.7749	0.369747	1.14425	none
ALG1	Chitobiosyldiphosphodolichol beta-mannosyltransferase	Q9BT22	23.048	23.2243	23.1278	23.1577	23.1312	23.086	0.456748	1.72576	none
TBCD	Tubulin-specific chaperone D	Q9BTW9	21.7116	21.7487	22.2629				-1.40959	0.821057	none
NDC1	Nucleoporin NDC1	Q9BTX1	25.729	25.691	25.6094	24.9261	25.1123	25.0442	-0.200622	0.825807	none
TUBB6	Tubulin beta-6 chain	Q9BUF5	28.3172	28.4309	28.2378	27.6931	27.642	27.7081	-0.219172	1.03361	none
DERL1	Derlin-1	Q9BUN8	26.1524	26.2454	25.9956	26.2991	26.0833	25.8082	0.374671	0.913272	none
RUSC1	RUN and SH3 domain-containing protein 1	Q9BVN2		22.8813	22.5563	22.1541		22.6894	0.428075	0.170753	none
TIMM21	Mitochondrial import inner membrane translocase subunit Tim21	Q9BVV7	25.3914	25.1587	25.3395	25.1166	24.988	25.2997	0.287957	0.986823	none
ELOVL1	Elongation of very long chain fatty acids protein 1	Q9BW60	23.3923	23.8015	23.3898	23.3097	23.6618	23.4901	0.421523	1.16553	none
HIGD2A	HIG1 domain family member 2A, mitochondrial	Q9BW72	24.0023	24.5841	24.642	20.9109			-3.72343	3.17062	down
SFXN3	Sideroflexin-3	Q9BWM7	26.4777	26.5373	26.0032	26.1533	26.1271	26.0271	0.204323	0.519608	none
SGPP1	Sphingosine-1-phosphate phosphatase 1	Q9BX95	27.5916	27.4043	26.9775	26.0879	26.3187	26.4745	-0.593741	1.50313	none
OSBPL11	Oxysterol-binding protein-related protein 11	Q9BXB4	24.1579	23.8331	23.8732	23.6907	23.7565	23.8378	0.266427	0.930008	none
OSBPL10	Oxysterol-binding protein-related protein 10;Oxysterol-binding protein	Q9BXB5	27.5032	27.458	27.4562	26.8451	26.7669	26.8689	-0.210614	0.967373	none
POLDIP3	Polymerase delta-interacting protein 3	Q9BY77	24.0778	23.5592	23.7291	23.416	23.2831	23.2334	-0.0163778	0.0257712	none
KIAA1671	Uncharacterized protein KIAA1671	Q9BY89	24.1068	24.2328	23.9675	24.0875	23.7408	24.1402	0.345539	1.18984	none
MRPL37	39S ribosomal protein L37, mitochondrial	Q9BZE1	24.4383	24.245	24.4851	24.3806	24.3927	24.5678	0.513262	1.73689	none
RAB34	Ras-related protein Rab-34	Q9BZG1	22.8851	22.9229		23.3598	23.6249	23.8159	2.38829	1.03758	none
UCK2	Uridine-cytidine kinase 2	Q9BZX2	22.0102	22.3368	21.983	20.3841	20.3669		-0.886866	1.34066	none
TRIM4	E3 ubiquitin-protein ligase TRIM4	Q9C037	29.8995	30.499	29.6005	29.029	28.6369	27.0495	-1.34339	1.01193	none
PDGFD	Platelet-derived growth factor D;Platelet-derived growth factor D, latent form;Platelet-derived growth factor D, receptor-binding form	Q9GZP0	22.2411	22.6574	22.0601	22.4571	22.3152	22.7585	0.661477	1.71818	none
DERL2	Derlin-2	Q9GZP9	23.5681	23.7261	24.0378	23.0214	23.4003	23.4142	-0.0358763	0.0526685	none
SLIRP	SRA stem-loop-interacting RNA-binding protein, mitochondrial	Q9GZT3	23.1944			22.357	21.9522	22.641	1.66811	0.807293	none
SRR	Serine racemase	Q9GZT4	25.7808	25.8664	25.9032	25.2736	25.1902	25.6393	-0.0353337	0.0824634	none
MTFR1L	Mitochondrial fission regulator 1-like	Q9H019	26.0422	26.3442	26.1097	24.2908	24.2018	24.8034	-1.28391	2.80858	down
TMEM126A	Transmembrane protein 126A	Q9H061	25.9462	25.6642	25.7451	25.8294	25.5956	25.7419	0.382372	1.25331	none
ILKAP	Integrin-linked kinase-associated serine/threonine phosphatase 2C	Q9H0C8	21.4928	21.4349	21.8135	21.5006	21.5599	21.3706	0.374049	0.883009	none
XRN2	5-3 exoribonuclease 2	Q9H0D6	26.8182	27.0353	26.8278	26.9166	26.8875	26.9174	0.450197	1.86876	none
SIK2	Serine/threonine-protein kinase SIK2	Q9H0K1	24.4838	25.0231	24.3479	23.4522		21.9955	-1.9055	1.47252	down
OSBPL5	Oxysterol-binding protein-related protein 5	Q9H0X9	22.9775	22.9632	22.9874	21.9347	22.3404	22.601	-0.21464	0.530815	none
NUCKS1	Nuclear ubiquitous casein and cyclin-dependent kinase substrate 1	Q9H1E3			22.9007	24.7543	24.8644		2.47283	0.67792	none
SLC25A32	Mitochondrial folate transporter/carrier	Q9H2D1	24.0562	24.0185	24.0558	24.3687	24.1978	24.1697	0.659265	2.1369	none
PARL	Presenilins-associated rhomboid-like protein, mitochondrial;P-beta	Q9H300	26.6638	26.5251	26.3341	26.7571	26.5242	26.736	0.603618	2.0343	none
BOLA2	BolA-like protein 2	Q9H3K6	22.4579	22.6438	22.706	21.3247	22.4238	22.3554	-0.0960215	0.0955152	none
UNC45A	Protein unc-45 homolog A	Q9H3U1	22.7894	23.3073	23.0859	22.258	22.3435	22.2997	-0.291653	0.774339	none
EHD1	EH domain-containing protein 1	Q9H4M9	23.8844	24.3635	24.3167	24.2372	24.1818	24.2729	0.500015	1.33338	none
TFB2M	Dimethyladenosine transferase 2, mitochondrial	Q9H5Q4	27.2968	27.5575	27.3986	27.2214	27.2863	27.5869	0.380779	1.38991	none
OPA3	Optic atrophy 3 protein	Q9H6K4			20.9166	24.165	24.2192	24.4698	4.17356	4.40805	up
PEAK1	Pseudopodium-enriched atypical kinase 1	Q9H792	22.2013	22.1595	22.7761	19.9373			-2.14324	2.53979	down
SLC25A22	Mitochondrial glutamate carrier 1	Q9H936	29.2384	29.1036	29.019	28.4327	28.3232	28.5938	-0.247809	1.01249	none
LRRC40	Leucine-rich repeat-containing protein 40	Q9H9A6	22.3258		22.4404	19.6517	20.2219		-1.48762	1.72271	down
SFXN1	Sideroflexin-1	Q9H9B4	27.3654	27.0832	27.2991	27.4018	27.3413	27.2459	0.514102	1.53397	none
XPO5	Exportin-5	Q9HAV4	25.7345	25.3098	25.2177	22.1412	23.1627	23.3923	-2.06441	2.37917	down
SLC25A19	Mitochondrial thiamine pyrophosphate carrier	Q9HC21	25.1497	25.1156	24.9049	25.222	25.3226	25.277	0.666715	2.45668	none
NEK6	Serine/threonine-protein kinase Nek6	Q9HC98	23.5885	24.2252	23.5352	23.4162	24.0032	23.5054	0.318995	0.505974	none
MCCC2	Methylcrotonoyl-CoA carboxylase beta chain, mitochondrial	Q9HCC0	24.5568	24.5997	24.5793	24.462	24.3768	24.9709	0.47943	1.39453	none
TANC2	Protein TANC2	Q9HCD6	22.8413	23.5708	22.4733	22.0836	22.5757	22.5345	-0.0956781	0.10355	none
RAVER2	Ribonucleoprotein PTB-binding 2	Q9HCJ3	24.8866	25.182	24.3837	24.7384	24.7446	24.6301	0.339039	0.720682	none
CD248	Endosialin	Q9HCU0	23.7386	23.3207	23.6156				-3.72038	3.75555	down
TM9SF3	Transmembrane 9 superfamily member 3	Q9HD45	22.573	22.2301	22.1809	21.7645	21.7885	22.3906	0.125895	0.237897	none
TIMMDC1	Complex I assembly factor TIMMDC1, mitochondrial	Q9NPL8	25.1073	25.0676	24.9889	24.9138	25.0294	25.1051	0.41233	1.86859	none
AKIP1	A-kinase-interacting protein 1	Q9NQ31	23.8262	23.3988	22.9437	21.7493	21.753	21.7576	-1.16793	2.19777	down
ANLN	Actin-binding protein anillin	Q9NQW6	26.5269	26.4347	26.3551	25.3195	25.3354	25.5604	-0.589608	2.35482	none
PDLIM7	PDZ and LIM domain protein 7	Q9NR12	25.2343	24.552	24.3184	22.8188	22.4165	22.8908	-1.5327	2.33442	down
MBNL1	Muscleblind-like protein 1	Q9NR56	27.2962	26.9887	27.286	25.6471	25.5871	25.8469	-1.0561	2.69303	down
EIF4ENIF1	Eukaryotic translation initiation factor 4E transporter	Q9NRA8	23.775	23.6683	23.6085	23.7755	23.735	23.6281	0.489469	1.74583	none
AAAS	Aladin	Q9NRG9	22.0822	22.0539	21.4101	21.4162	21.6736	21.781	0.249928	0.544061	none
MRPL17	39S ribosomal protein L17, mitochondrial	Q9NRX2	23.212	22.9381	22.91	22.8293	22.9311	22.9167	0.338491	1.21882	none
AGPAT4	1-acyl-sn-glycerol-3-phosphate acyltransferase delta	Q9NRZ5	21.588	21.2372	21.6687	21.5643	21.4567	21.5216	0.493751	1.25457	none
FARSB	Phenylalanine--tRNA ligase beta subunit	Q9NSD9	25.0264	25.3574	25.218		18.6066	18.9773	-5.08763	2.56172	down
IARS2	Isoleucine--tRNA ligase, mitochondrial	Q9NSE4	24.0345	23.8568	23.788	23.7097	23.7578	23.9979	0.38839	1.55281	none
SACM1L	Phosphatidylinositide phosphatase SAC1	Q9NTJ5	22.2348	22.6664	21.9753	21.9895	22.1566	22.0423	0.242601	0.562615	none
ECHDC1	Ethylmalonyl-CoA decarboxylase	Q9NTX5	23.93	24.0494					-2.69767	1.19755	none
DECR2	Peroxisomal 2,4-dienoyl-CoA reductase	Q9NUI1	23.902	23.9131	23.5721	23.5109	23.4788	23.6849	0.223299	0.894295	none
AGPAT5	1-acyl-sn-glycerol-3-phosphate acyltransferase epsilon	Q9NUQ2	24.2165	24.1272	24.1044	24.0137	24.1131	24.569	0.540177	1.65207	none
ABCF3	ATP-binding cassette sub-family F member 3	Q9NUQ8	23.0283	22.1081	21.3188	21.8805	21.6888	21.7884	0.106131	0.0784628	none
DDX19A	ATP-dependent RNA helicase DDX19A	Q9NUU7	23.2015	23.194	23.6316				-3.46835	3.42198	down
DNAJC11	DnaJ homolog subfamily C member 11	Q9NVH1	23.3621	23.4043	22.4206	23.2377	23.4855	23.8914	0.939176	1.4601	none
FANCI	Fanconi anemia group I protein	Q9NVI1	23.5237	23.938	23.8099	23.1877	22.8478	23.3939	-0.150581	0.320331	none
ATAD3A	ATPase family AAA domain-containing protein 3A;ATPase family AAA domain-containing protein 3C	Q9NVI7	22.11	22.0999	22.3723	22.446	22.2461	22.6739	0.733148	1.95234	none
SMPD4	Sphingomyelin phosphodiesterase 4	Q9NXE4	25.4112	25.3746	25.1141	25.2408	24.8688	25.2265	0.261524	0.821057	none
FBXL12	F-box/LRR-repeat protein 12	Q9NXK8		21.718		22.0676	22.5709		1.05875	0.389689	none
NDE1	Nuclear distribution protein nudE homolog 1	Q9NXR1	24.1391	24.071	24.1701	22.9337	23.0733	23.0005	-0.662371	2.2704	none
TAB2	TGF-beta-activated kinase 1 and MAP3K7-binding protein 2	Q9NYJ8	24.5189	24.1238	23.6778	23.4915	23.6458	23.7909	-0.00526078	0.00661669	none
ELOVL5	Elongation of very long chain fatty acids protein 5;Elongation of very long chain fatty acids protein	Q9NYP7	25.0751	25.1747	25.3253	24.7803	24.8194	25.3332	0.23724	0.581258	none
TECR	Very-long-chain enoyl-CoA reductase	Q9NZ01	30.4177	30.327	30.188	29.8682	30.0278	29.9858	0.0618828	0.196392	none
MTCH1	Mitochondrial carrier homolog 1	Q9NZJ7	22.1423	21.9937	21.9303	22.2591	22.3258	22.3314	0.755594	2.68944	none
EHD2	EH domain-containing protein 2	Q9NZN4	22.473	22.0019	22.2321	22.2067	22.7969	22.5175	0.741904	1.52192	none
LMCD1	LIM and cysteine-rich domains protein 1	Q9NZU5	26.3377	25.9741	26.3102	23.4953	23.5658	23.417	-2.26253	3.7081	down
HACD3	Very-long-chain (3R)-3-hydroxyacyl-CoA dehydratase 3	Q9P035	24.9871	25.1005	25.0426	24.8699	24.796	24.8403	0.243615	1.05097	none
ORMDL1	ORM1-like protein 1;ORM1-like protein 2	Q9P0S3			22.1203	22.8145	22.9341	22.7799	2.22367	1.76857	up
SH3BP4	SH3 domain-binding protein 4	Q9P0V3	21.7114	21.7295	21.9228	21.2082	21.0198	21.2521	-0.149816	0.43794	none
RCC2	Protein RCC2	Q9P258	20.7302	21.4858	20.6461	22.2038	20.4262	20.6564	0.621738	0.463734	none
RRBP1	Ribosome-binding protein 1	Q9P2E9	24.695	24.675	24.5375	21.8868	22.2002	22.521	-1.96989	3.67435	down
LARS	Leucine--tRNA ligase, cytoplasmic	Q9P2J5	25.4992	25.5686	26.6794	20.4088	20.5864	18.4209	-5.64407	2.77692	down
DHCR7	7-dehydrocholesterol reductase	Q9UBM7	30.0985	29.9757	30.0367	29.0898	29.305	29.3426	-0.374932	1.46493	none
DKK3	Dickkopf-related protein 3	Q9UBP4	25.9906	25.7178	25.9945			22.3002	-5.04341	2.33442	down
DNAJB11	DnaJ homolog subfamily B member 11	Q9UBS4	22.0669	21.874	21.742	22.5241	22.81	22.6107	1.22515	2.97043	up
SLC25A10	Mitochondrial dicarboxylate carrier	Q9UBX3	27.3414	27.4832	27.086	26.8355	26.8603	26.9353	0.00861946	0.0227621	none
FBLN5	Fibulin-5	Q9UBX5		22.5248	22.1976				-1.54731	0.978265	none
UQCR10	Cytochrome b-c1 complex subunit 9	Q9UDW1		21.8364	21.6722	22.4003	22.4236	21.8586	1.41606	1.35272	up
PISD	Phosphatidylserine decarboxylase proenzyme;Phosphatidylserine decarboxylase alpha chain;Phosphatidylserine decarboxylase beta chain	Q9UG56	23.3754	23.2441	23.5132	23.1049	22.814	22.9772	0.0528639	0.106208	none
TES	Testin	Q9UGI8	22.6363	24.0519	23.5458	19.8351	19.6981		-3.12121	2.95468	down
LIMA1	LIM domain and actin-binding protein 1	Q9UHB6	21.5672	21.628	21.7767	21.3996	20.9564	21.8338	0.217521	0.388224	none
CHORDC1	Cysteine and histidine-rich domain-containing protein 1	Q9UHD1	22.5899	22.4604	22.256	21.2496	20.6985	20.993	-0.979537	2.2576	none
SEPT9	Septin-9	Q9UHD8	25.7963	25.6822	25.5994	26.0166	26.0906	26.1524	0.838137	2.95468	none
SLC25A13	Calcium-binding mitochondrial carrier protein Aralar2	Q9UJS0	27.6553	27.5397	27.341	27.2251	27.3738	27.4412	0.267295	1.05097	none
DCTN4	Dynactin subunit 4	Q9UJW0	26.5162	26.5997	26.4521	24.1982	24.131	24.2071	-1.89549	4.40805	down
SLC39A10	Zinc transporter ZIP10	Q9ULF5				24.0897	24.286	24.5849	4.17401	3.90113	up
MED23	Mediator of RNA polymerase II transcription subunit 23	Q9ULK4	21.5739	22.3726	21.5105	20.762	20.3873	20.376	-0.830898	1.38196	none
TMCO1	Transmembrane and coiled-coil domain-containing protein 1	Q9UM00	23.2357	23.7602	23.3843	23.4271	23.0392	23.3765	0.284548	0.677151	none
VPS4A	Vacuolar protein sorting-associated protein 4A	Q9UN37	23.3972	23.1359	23.6186	23.6164	23.138	23.1053	0.366325	0.635212	none
MAGED2	Melanoma-associated antigen D2	Q9UNF1	22.1849	22.3361	22.5506	22.5202	22.0915		-0.546155	0.214723	none
DUSP12	Dual specificity protein phosphatase 12	Q9UNI6	23.6857	23.7591	23.2699	23.2711	23.3578	23.6425	0.31452	0.978265	none
PSMD13	26S proteasome non-ATPase regulatory subunit 13	Q9UNM6	23.0269	21.2218	21.48		19.0361		-2.35255	1.96963	down
PROCR	Endothelial protein C receptor	Q9UNN8	23.1363	23.3037	23.6749	21.9862	22.3684	21.8509	-0.834617	1.4836	none
TRIM33	E3 ubiquitin-protein ligase TRIM33	Q9UPN9	28.4024	28.3959	28.27	26.8617	26.7612	27.0081	-1.04764	3.37376	down
TNRC6B	Trinucleotide repeat-containing gene 6B protein	Q9UPQ9	26.7466	26.882	26.8744	26.5487	26.363	26.6126	0.112571	0.393041	none
USP22	Ubiquitin carboxyl-terminal hydrolase 22	Q9UPT9	25.1433	25.6822	24.9082		24.9257		-3.25201	0.977465	none
CLEC11A	C-type lectin domain family 11 member A	Q9Y240	24.8205	25.18	24.8348		22.2356	21.2128	-3.53786	2.05784	down
HIGD1A	HIG1 domain family member 1A, mitochondrial;HIG1 domain family member 1C	Q9Y241	23.5072	24.1389	23.1747	23.7577	24.1228	23.56	0.666426	1.03168	none
RCE1	CAAX prenyl protease 2	Q9Y256	20.891		20.3827	19.3225	19.0081		-0.357325	0.297012	none
RUVBL1	RuvB-like 1	Q9Y265	22.0761	22.2982	21.9199				-2.37321	2.7698	down
AMOTL2	Angiomotin-like protein 2	Q9Y2J4				20.4137	21.0212	20.9624	0.417279	0.969134	none
SIK3	Serine/threonine-protein kinase SIK3	Q9Y2K2	23.0589	24.0372	23.4139	22.6801	22.4232	22.8818	-0.375408	0.59388	none
DIS3	Exosome complex exonuclease RRP44	Q9Y2L1	24.2636	24.1106	24.2186	23.4653	23.777	23.7291	-0.0812867	0.214359	none
MTO1	Protein MTO1 homolog, mitochondrial	Q9Y2Z2	22.0343	21.5482	21.8813	21.4397	21.2992	21.3946	0.0331362	0.0545718	none
NOSIP	Nitric oxide synthase-interacting protein	Q9Y314	22.519		22.5506	22.45	22.136	22.2314	0.7476	0.621902	none
TMX2	Thioredoxin-related transmembrane protein 2	Q9Y320	21.751	21.4957	21.7275	21.6982	21.6063	21.8282	0.529045	1.73412	none
LUC7L2	Putative RNA-binding protein Luc7-like 2	Q9Y383	24.1107	24.4993	24.2312	24.9479	23.7307	24.5865	0.597795	0.79319	none
RTCB	tRNA-splicing ligase RtcB homolog	Q9Y3I0	23.6569	23.5153	23.7522	24.0223	23.9757	23.9223	0.792053	2.26635	none
RPL36	60S ribosomal protein L36	Q9Y3U8	25.9135	25.8174	25.9069	25.2566	25.0833	25.2049	-0.250498	0.967791	none
SAMHD1	Deoxynucleoside triphosphate triphosphohydrolase SAMHD1	Q9Y3Z3	22.1934	22.6745	22.6452	22.2999	22.0994	22.0705	0.123806	0.222752	none
PKP3	Plakophilin-3	Q9Y446	23.9927	23.7248	23.2383	23.2597	23.2544	23.4012	0.114974	0.216807	none
TLN1	Talin-1	Q9Y490	26.7944	26.5162	27.1087	23.6998	23.9855	24.5474	-2.27999	2.95958	down
TLN2	Talin-2	Q9Y4G6	28.1144	28.5825	29.3933	28.3659	27.8315	28.7482	0.0454087	0.0313687	none
AFG3L2	AFG3-like protein 2	Q9Y4W6	24.3667	24.4419	24.4165	24.9006	24.7159	24.8899	0.881197	2.90572	none
PRRC2C	Protein PRRC2C	Q9Y520	23.3471	23.8141	23.067	23.4399	22.9362	23.448	0.328823	0.624375	none
MAGED1	Melanoma-associated antigen D1	Q9Y5V3	21.4735	21.8948	21.7763	21.5779	21.6982	21.8276	0.462757	1.38484	none
SNX8	Sorting nexin-8	Q9Y5X2	23.956	23.984	24.0864	23.588	23.5624	24.0074	0.170737	0.502782	none
NUBP2	Cytosolic Fe-S cluster assembly factor NUBP2	Q9Y5Y2	21.7045	21.5424	21.8174				-1.30091	2.64105	down
NCOR2	Nuclear receptor corepressor 2	Q9Y618	28.9371	28.9324	28.7091	28.2151	28.3388	28.4079	-0.114985	0.453484	none
SLC25A15	Mitochondrial ornithine transporter 1	Q9Y619	25.2486	25.0958	24.9951	24.9694	24.8414	25.1001	0.307871	1.26466	none
ALG5	Dolichyl-phosphate beta-glucosyltransferase	Q9Y673	23.0588	23.0084	22.359	23.6839	23.1729	22.9569	0.927081	1.46354	none
COPG1	Coatomer subunit gamma-1	Q9Y678	26.0035	26.3061	25.9953				-5.94409	4.75265	down
AUP1	Ancient ubiquitous protein 1	Q9Y679	22.5745			22.7276	22.0891	22.3706	1.91659	1.19623	none
MTCH2	Mitochondrial carrier homolog 2	Q9Y6C9	26.1394	26.2024	26.1207	26.3708	26.0847	26.2104	0.50993	1.81184	none
CEPT1	Choline/ethanolaminephosphotransferase 1	Q9Y6K0	24.8991	24.9505	24.7172	23.2208	23.0629	23.7384	-1.05659	2.49226	down
SQRDL	Sulfide:quinone oxidoreductase, mitochondrial	Q9Y6N5	30.5496	30.495	30.2342	30.4461	30.4167	30.5713	0.461632	1.80494	none
NCOA3	Nuclear receptor coactivator 3	Q9Y6Q9	28.5032	28.7166	28.4222	28.1069	28.1682	28.4038	0.104761	0.365711	none
