# Supplementary material for: Deciphering intercellular signaling complexes by interaction-guided chemical proteomics
Source: Nat Commun. 2023 Jul 12;14:4138. doi: 10.1038/s41467-023-39881-9 (PMC10338493; doi:10.1038/s41467-023-39881-9)
Supplement: Supplementary file 3 — Source Data [file 41467_2023_39881_MOESM3_ESM.zip › Source Data Supplementary Fig. 14.xlsx]

## Sheet: Supplementary Fig. 14a
Gene	Protein names	Representative ID	LFQ intensity PSCCM_1	LFQ intensity PSCCM_2	LFQ intensity PSCCM_3	MS/MS count PSCCM_1	MS/MS count PSCCM_2	MS/MS count PSCCM_3	log2LFQ intensity	Rank
CDC2	Cyclin-dependent kinase 1	P06493	74504000	88729000	81993000	1	4	1	26.2846	578
SERPINB6	Serpin B6	P35237	19881000	23390000	19947000	2	1	3	24.3289	935
HDLBP	Vigilin	Q00341	377780000	394730000	414610000	16	13	14	28.5599	244
EHD1	EH domain-containing protein 1	Q9H4M9	94798000	118010000	120300000	5	4	9	26.7265	501
CLN5	Ceroid-lipofuscinosis neuronal protein 5	O75503	82784000	78133000	55522000	1	2	1	26.1044	605
MICA	MHC class I polypeptide-related sequence A	Q29983	13681000	16243000	11726000	1	1	2	23.7269	1031
BAT3	Large proline-rich protein BAG6	P46379	48367000	43153000	44962000	3	3	3	25.4392	737
TNPO2	Transportin-2	O14787	30164000	39886000	49996000	1	1	4	25.254	781
CAPNS1	Calpain small subunit 1	P04632	103840000	126600000	89702000	2	3	3	26.6692	513
EIF2B4	Translation initiation factor eIF-2B subunit delta	Q9UI10	5664800	7954000	4419400	0	2	1	22.5196	1173
COL1A2	Collagen alpha-2(I) chain	P08123	16467000000	19910000000	13090000000	96	71	100	33.9408	18
PTPRJ	Protein-tyrosine-phosphatase;Receptor-type tyrosine-protein phosphatase eta	Q12913	17007000	0	10516000	2	0	1	23.1292	1114
ROBO1	Roundabout homolog 1	Q9Y6N7	14039000	0	12206000	0	0	1	23.0606	1126
FDPS	Farnesyl pyrophosphate synthase	P14324	15524000	19730000	18004000	1	1	0	24.0815	981
KHSRP	Far upstream element-binding protein 2	Q92945	20376000	21148000	23291000	3	1	2	24.3649	929
PABPC1	Polyadenylate-binding protein 1;Polyadenylate-binding protein;Polyadenylate-binding protein 4;Polyadenylate-binding protein 3	P11940	49242000	68540000	56760000	3	2	3	25.794	668
HNRNPA2B1	Heterogeneous nuclear ribonucleoproteins A2/B1	P22626	143770000	158660000	173130000	4	1	1	27.2401	419
EIF5B	Eukaryotic translation initiation factor 5B	O60841	174150000	185120000	160790000	9	5	8	27.3691	399
SPTBN1	Spectrin beta chain, non-erythrocytic 1	Q01082	213400000	261700000	228950000	14	14	14	27.8061	336
CLTC	Clathrin heavy chain;Clathrin heavy chain 1	Q00610	3036900000	3325200000	3608100000	43	32	48	31.63	61
RPL17	60S ribosomal protein L17	P18621	32071000	49763000	23761000	1	1	2	25.069	812
NAA50	N-alpha-acetyltransferase 50	Q9GZZ1	17225000	32545000	10301000	1	2	2	24.2552	958
EMG1	Ribosomal RNA small subunit methyltransferase NEP1	Q92979	14227000	9153900	13995000	1	2	2	23.5706	1053
TPM3	Tropomyosin alpha-3 chain	P06753	140770000	143500000	76319000	6	2	4	26.8408	480
LAMA2	Laminin subunit alpha-2	P24043	308070000	333300000	280500000	19	17	20	28.195	285
PAMR1	Inactive serine protease PAMR1	Q6UXH9	173530000	242440000	221530000	4	1	5	27.6629	356
ASNA1	ATPase ASNA1	O43681	71633000	69204000	49914000	1	2	3	25.9222	639
VTA1	Vacuolar protein sorting-associated protein VTA1 homolog	Q9NP79	40890000	41900000	44752000	2	3	3	25.3414	760
NUMA1	Nuclear mitotic apparatus protein 1	Q14980	20794000	20874000	22378000	3	1	2	24.3476	934
TPD52L2	Tumor protein D54	O43399	21161000	20115000	12235000	2	1	1	24.0884	977
UGP2	UTP--glucose-1-phosphate uridylyltransferase	Q16851	39938000	65033000	49049000	2	4	2	25.6136	707
SBDS	Ribosome maturation protein SBDS	Q9Y3A5	8659400	0	18058000	0	0	2	23.0863	1120
HYOU1	Hypoxia up-regulated protein 1	Q9Y4L1	69311000	120760000	85032000	5	2	5	26.4504	543
TNXB	Tenascin-X	P22105	7874900	12394000	10584000	1	1	1	23.2939	1094
SNX12	Sorting nexin-12	Q9UMY4	22388000	33662000	32630000	1	3	1	24.8171	858
COL6A1	Collagen alpha-1(VI) chain	P12109	35364000000	41592000000	32878000000	82	76	82	35.0916	5
EEF1D	Elongation factor 1-delta	P29692	12436000	20038000	12655000	1	2	0	23.8426	1015
PSME2	Proteasome activator complex subunit 2	Q9UL46	278620000	112120000	216930000	4	4	1	27.5938	364
KIAA1524	Protein CIP2A	Q8TCG1	57618000	75182000	51291000	4	2	5	25.8709	646
C1S	Complement C1s subcomponent;Complement C1s subcomponent heavy chain;Complement C1s subcomponent light chain	P09871	1372800000	1433000000	1305700000	12	15	16	30.3521	121
KIAA1033	WASH complex subunit 7	Q2M389	28119000	35133000	32665000	1	3	2	24.9303	836
UBE2E2	Ubiquitin-conjugating enzyme E2 E1;Ubiquitin-conjugating enzyme E2 E2;Ubiquitin-conjugating enzyme E2 E3	P51965	64287000	58719000	56327000	1	1	1	25.8331	657
BSG	Basigin	P35613	389270000	412300000	354780000	6	2	4	28.522	250
DDX1	ATP-dependent RNA helicase DDX1	Q92499	73336000	64744000	71054000	5	1	4	26.0549	617
HECTD1	E3 ubiquitin-protein ligase HECTD1	Q9ULT8	30785000	26883000	26218000	5	2	3	24.737	876
PSMC6	26S protease regulatory subunit 10B	P62333	261870000	253550000	243500000	13	11	8	27.9144	321
GPS1	COP9 signalosome complex subunit 1	Q13098	118380000	156890000	151940000	4	4	6	27.0854	447
CD99	CD99 antigen	P14209	26428000	47222000	21572000	1	2	0	24.9198	840
LAMA4	Laminin subunit alpha-4	Q16363	1672200000	1796900000	1844100000	31	27	34	30.722	95
SYNE2	Nesprin-2	Q8WXH0	45705000	41485000	44532000	1	2	1	25.388	753
SNX6	Sorting nexin-6;Sorting nexin-6, N-terminally processed	Q9UNH7	17529000	19985000	19415000	3	2	2	24.1777	970
PCMT1	Protein-L-isoaspartate O-methyltransferase;Protein-L-isoaspartate(D-aspartate) O-methyltransferase	P22061	35536000	47880000	37162000	2	3	4	25.2604	780
MYO6	Unconventional myosin-VI	Q9UM54	35557000	66282000	46712000	6	6	3	25.5614	713
PVR	Poliovirus receptor	P15151	297530000	257570000	278630000	1	1	2	28.05	305
SVEP1	Sushi, von Willebrand factor type A, EGF and pentraxin domain-containing protein 1	Q4LDE5	161940000	176730000	163870000	6	4	4	27.3197	409
PRDX1	Peroxiredoxin-1	Q06830	2550300000	4134000000	3079100000	10	7	18	31.5998	62
EXOC5	Exocyst complex component 5	O00471	10906000	0	15438000	1	0	2	23.066	1124
HSPH1	Heat shock protein 105 kDa	Q92598	9479400	9987700	5923400	2	1	1	23.0128	1131
PLS3	Plastin-3	P13797	504290000	573600000	555820000	17	15	12	29.0205	207
LIPA	Lysosomal acid lipase/cholesteryl ester hydrolase	P38571	20486000	25976000	29323000	1	1	1	24.5904	899
RNF213	E3 ubiquitin-protein ligase RNF213	Q63HN8	44916000	64391000	66185000	5	3	10	25.8019	667
ILK	Integrin-linked protein kinase	Q13418	18474000	18584000	16429000	2	1	3	24.0877	979
BTAF1	TATA-binding protein-associated factor 172	O14981	13961000	18336000	18265000	1	4	3	24.0066	995
DBI	Acyl-CoA-binding protein	P07108	49348000	74361000	41153000	0	1	2	25.7117	686
FAM65A	Protein FAM65A	Q6ZS17	23878000	17854000	8583200	5	0	3	23.9995	997
CUL2	Cullin-2	Q13617	106770000	81847000	110910000	9	2	7	26.5731	528
CELF4	CUGBP Elav-like family member 5;CUGBP Elav-like family member 4	Q8N6W0	0	0	3895000	1	0	1	20.3082	1237
ARPC4	Actin-related protein 2/3 complex subunit 4	P59998	59005000	63145000	57121000	3	2	3	25.8326	658
CORO7-PAM16	Coronin;Coronin-7	P57737	18442000	20617000	23518000	3	0	0	24.3142	938
TKT	Transketolase	P29401	36856000	43287000	45322000	2	4	3	25.3177	767
NAA15	N-alpha-acetyltransferase 15, NatA auxiliary subunit	Q9BXJ9	111040000	105490000	137480000	10	7	7	26.8143	486
RPSA	40S ribosomal protein SA	P08865	379860000	384100000	387190000	9	7	7	28.5155	252
THOC2	THO complex subunit 2	Q8NI27	6073500	7217500	7472700	1	1	2	22.7226	1158
CAST	Calpastatin	P20810	94349000	126110000	87473000	6	2	2	26.6131	522
PAPOLA	Poly(A) polymerase alpha;Poly(A) polymerase beta;Poly(A) polymerase gamma	P51003	3969400	3928900	0	0	1	1	21.3281	1227
CUL1	Cullin-1	Q13616	102300000	99535000	119570000	5	5	6	26.6749	511
DDX3X	ATP-dependent RNA helicase DDX3X;ATP-dependent RNA helicase DDX3Y	O00571	16640000	11643000	15059000	0	1	1	23.7843	1023
SPTAN1	Spectrin alpha chain, non-erythrocytic 1	Q13813	68615000	64017000	73905000	4	3	4	26.0369	623
DIAPH1	Protein diaphanous homolog 1	O60610	322570000	389060000	357120000	8	8	13	28.4083	268
ABR	Active breakpoint cluster region-related protein	Q12979	13622000	0	12118000	2	0	2	23.0325	1129
AP2A2	AP-2 complex subunit alpha-2	O94973	178290000	110420000	176830000	10	3	11	27.2094	423
PROS1	Vitamin K-dependent protein S	P07225	223340000	216150000	198090000	6	3	4	27.6631	355
EFEMP1	EGF-containing fibulin-like extracellular matrix protein 1	Q12805	1115800000	1055100000	1103500000	11	12	16	30.0236	133
HIST3H2A	Histone H2A type 3;Histone H2A type 1;Histone H2A type 1-C;Histone H2A type 1-D;Histone H2A type 1-J;Histone H2A type 1-B/E;Histone H2A type 2-A;Histone H2A type 2-C;Histone H2A.J;Histone H2A type 1-H;Histone H2AX;Histone H2A type 1-A;Histone H2A;Histone H2A type 2-B	Q7L7L0	3086400000	5298300000	2857800000	3	1	5	31.8033	55
SEPT7	Septin-7	Q16181	0	16205000	0	0	2	0	22.365	1185
PTBP1	Polypyrimidine tract-binding protein 1	P26599	38112000	11222000	28139000	3	1	3	24.6222	893
FERMT2	Fermitin family homolog 2	Q96AC1	21612000	22300000	20774000	3	2	5	24.362	930
HLA-C	HLA class I histocompatibility antigen, A-3 alpha chain;Putative HLA class I histocompatibility antigen, alpha chain H;HLA class I histocompatibility antigen, Cw-7 alpha chain;HLA class I histocompatibility antigen, B-7 alpha chain	P04439	19901000	29050000	18588000	2	2	1	24.4243	925
FTO	Alpha-ketoglutarate-dependent dioxygenase FTO	Q9C0B1	31754000	12295000	18368000	3	0	2	24.3105	942
ALDH7A1	Alpha-aminoadipic semialdehyde dehydrogenase	P49419	230830000	311060000	270260000	6	4	10	28.0122	310
PXN	Paxillin	P49023	14593000	11815000	10972000	2	1	1	23.5708	1052
ADAMTS2	A disintegrin and metalloproteinase with thrombospondin motifs 2	O95450	126870000	126180000	107120000	3	4	4	26.8391	481
CTSD	Cathepsin D;Cathepsin D light chain;Cathepsin D heavy chain	P07339	19042000	0	17052000	1	0	1	23.5203	1062
KIAA1279	KIF1-binding protein	Q96EK5	129380000	153310000	166900000	5	5	8	27.1591	431
DPYSL2	Dihydropyrimidinase-related protein 2	Q16555	286650000	289600000	296170000	11	8	16	28.1155	297
UNC45A	Protein unc-45 homolog A	Q9H3U1	90383000	149500000	127220000	12	8	5	26.8666	476
HNRNPU	Heterogeneous nuclear ribonucleoprotein U	Q00839	36493000	47809000	50616000	2	1	3	25.4225	743
DDX17	Probable ATP-dependent RNA helicase DDX17	Q92841	21322000	23614000	33525000	2	1	1	24.6405	891
RAD50	DNA repair protein RAD50	Q92878	72948000	85322000	57853000	5	5	4	26.1023	606
PIK3C3	Phosphatidylinositol 3-kinase;Phosphatidylinositol 3-kinase catalytic subunit type 3	Q8NEB9	0	0	20759000	0	0	2	22.7223	1159
PHGDH	D-3-phosphoglycerate dehydrogenase	O43175	2193200000	2425800000	2366800000	11	13	26	31.1168	79
PPT1	Palmitoyl-protein thioesterase 1	P50897	21369000	20013000	18641000	1	1	2	24.254	960
CFI	Complement factor I;Complement factor I heavy chain;Complement factor I light chain	P05156	0	0	24182000	0	0	2	22.9425	1135
CSNK2A1	Casein kinase II subunit alpha 3;Casein kinase II subunit alpha	Q8NEV1	12643000	7114500	11180000	1	1	1	23.2979	1092
KIAA1468	LisH domain and HEAT repeat-containing protein KIAA1468	Q9P260	16055000	6682300	15751000	3	0	1	23.613	1048
UCK2	Uridine-cytidine kinase 2	Q9BZX2	20344000	17353000	15582000	2	2	1	24.0821	980
RPL5	60S ribosomal protein L5	P46777	234120000	151400000	196660000	3	5	2	27.5319	374
PRPS1	Ribose-phosphate pyrophosphokinase 1	P60891	93492000	55139000	112450000	1	1	1	26.375	560
RPS14	40S ribosomal protein S14	P62263	335290000	437720000	288740000	6	6	9	28.3988	269
RPS24	40S ribosomal protein S24	P62847	64960000	35173000	47930000	2	1	2	25.5567	714
PFKM	ATP-dependent 6-phosphofructokinase, muscle type	P08237	527220000	572560000	567100000	12	11	16	29.0495	204
SAMHD1	Deoxynucleoside triphosphate triphosphohydrolase SAMHD1	Q9Y3Z3	24701000	30967000	26061000	2	1	5	24.6994	883
TPP1	Tripeptidyl-peptidase 1	O14773	29211000	33665000	21756000	3	2	4	24.7497	872
RPL15	Ribosomal protein L15;60S ribosomal protein L15	P61313	148370000	136850000	167560000	4	4	3	27.1693	427
SEC23B	Protein transport protein Sec23B	Q15437	17945000	17966000	10844000	2	1	1	23.8937	1006
AP1S1	AP-1 complex subunit sigma-1A	P61966	21668000	29659000	27063000	1	1	1	24.6392	892
EEF1A2	Elongation factor 1-alpha 2	Q05639	772800000	459420000	834460000	11	9	11	29.3597	178
FAM45A	Protein FAM45A;Protein FAM45B	Q8TCE6	8779500	0	8960800	2	0	0	22.4956	1176
CTPS1	CTP synthase 1;CTP synthase	P17812	410790000	297880000	515290000	12	8	8	28.6039	239
FMOD	Fibromodulin	Q06828	44909000	55936000	34822000	2	1	2	25.4305	739
HMBS	Porphobilinogen deaminase	P08397	28728000	2664200	25626000	1	0	4	24.18	969
IDE	Insulin-degrading enzyme	P14735	46354000	51082000	59218000	2	4	4	25.638	699
EPS8L2	Epidermal growth factor receptor kinase substrate 8-like protein 2	Q9H6S3	34837000	20695000	43641000	3	0	4	24.9785	825
C1R	Complement C1r subcomponent;Complement C1r subcomponent heavy chain;Complement C1r subcomponent light chain	P00736	409520000	332130000	385000000	7	5	4	28.4844	256
VPS36	Vacuolar protein-sorting-associated protein 36	Q86VN1	0	0	10344000	0	0	2	21.7173	1219
KIF1A	Kinesin-like protein KIF1A;Kinesin-like protein	Q12756	28614000	19017000	28680000	3	3	5	24.6004	896
MCM4	DNA replication licensing factor MCM4	P33991	165750000	172330000	194460000	6	3	10	27.4034	397
HNRNPL	Heterogeneous nuclear ribonucleoprotein L	P14866	0	22252000	0	0	1	0	22.8225	1144
THBS2	Thrombospondin-2	P35442	596240000	638900000	623610000	10	9	10	29.2067	193
POLA2	DNA polymerase alpha subunit B	Q14181	11384000	0	18228000	1	0	2	23.2347	1098
GSK3B	Glycogen synthase kinase-3 beta	P49841	8734400	5480800	12112000	0	2	1	23.0651	1125
HTRA1	Serine protease HTRA1	Q92743	97278000	52576000	82940000	3	1	5	26.2095	591
NHP2L1	NHP2-like protein 1;NHP2-like protein 1, N-terminally processed	P55769	15483000	28642000	0	2	1	0	23.8101	1020
ITM2B	Integral membrane protein 2B;BRI2, membrane form;BRI2 intracellular domain;BRI2C, soluble form;Bri23 peptide	Q9Y287	50561000	39672000	32019000	1	1	1	25.2803	773
MSTO1	Protein misato homolog 1	Q9BUK6	20418000	36604000	29962000	2	2	4	24.7893	865
LRBA	Lipopolysaccharide-responsive and beige-like anchor protein	P50851	46112000	62029000	61645000	4	4	5	25.7542	674
TBK1	Serine/threonine-protein kinase TBK1	Q9UHD2	26729000	29881000	31613000	2	1	4	24.8097	861
AGRN	Agrin;Agrin N-terminal 110 kDa subunit;Agrin C-terminal 110 kDa subunit;Agrin C-terminal 90 kDa fragment;Agrin C-terminal 22 kDa fragment	O00468	36560000	38520000	24815000	5	3	2	24.9889	824
CLUH	Clustered mitochondria protein homolog	O75153	254480000	308730000	316340000	15	13	11	28.1272	294
TBCB	Tubulin-folding cofactor B	Q99426	14291000	15253000	15838000	1	2	1	23.8507	1013
PANK4	Pantothenate kinase 4	Q9NVE7	110500000	111110000	115030000	8	8	8	26.7417	497
SUMF2	Sulfatase-modifying factor 2	Q8NBJ7	5510900	0	7620300	1	0	1	22.0615	1203
GTF2I	General transcription factor II-I	P78347	66361000	87510000	74820000	5	3	5	26.1839	598
FKBP2	Peptidyl-prolyl cis-trans isomerase FKBP2	P26885	214110000	176600000	158000000	3	2	2	27.4465	390
WDR26	WD repeat-containing protein 26	Q9H7D7	16800000	0	16069000	2	0	2	23.3853	1080
TGFB1	Transforming growth factor beta-1;Latency-associated peptide	P01137	25705000	0	20877000	2	1	0	23.8883	1007
IKBKB	Inhibitor of nuclear factor kappa-B kinase subunit beta	O14920	0	15770000	17179000	1	1	1	23.3888	1077
ITCH	E3 ubiquitin-protein ligase Itchy homolog;NEDD4-like E3 ubiquitin-protein ligase WWP1	Q96J02	0	8709000	6658300	0	2	0	22.2884	1191
SDF4	45 kDa calcium-binding protein	Q9BRK5	1714400000	1923300000	1704700000	14	12	8	30.7299	93
TGOLN2	Trans-Golgi network integral membrane protein 2	O43493	495400000	783920000	340960000	6	6	4	29.0086	209
LDHB	L-lactate dehydrogenase B chain;L-lactate dehydrogenase	P07195	354360000	413790000	356070000	3	5	9	28.4813	259
AK2	Adenylate kinase 2, mitochondrial;Adenylate kinase 2, mitochondrial;Adenylate kinase 2, mitochondrial, N-terminally processed	P54819	10580000	19808000	13161000	2	1	1	23.7912	1022
PRIM2	DNA primase large subunit	P49643	7169600	9493400	5802500	1	1	1	22.8362	1140
MDH1	Malate dehydrogenase, cytoplasmic;Malate dehydrogenase	P40925	34127000	54648000	31814000	2	3	1	25.2606	779
ADAM9	Disintegrin and metalloproteinase domain-containing protein 9	Q13443	1783200000	4929200000	1701000000	7	5	12	31.3851	70
UBA6	Ubiquitin-like modifier-activating enzyme 6	A0AVT1	175480000	172660000	169960000	7	10	11	27.3637	401
SSC5D	Soluble scavenger receptor cysteine-rich domain-containing protein SSC5D	A1L4H1	71003000	77465000	66763000	3	5	4	26.0963	607
AAR2	Protein AAR2 homolog	Q9Y312	17380000	16827000	17265000	2	0	1	24.0323	991
PRNP	Major prion protein	P04156	888560000	772570000	598150000	2	6	4	29.4883	166
SBNO1	Protein strawberry notch homolog 1;Protein strawberry notch homolog 2	A3KN83	0	0	12014000	0	0	1	21.9333	1209
CNOT1	CCR4-NOT transcription complex subunit 1	A5YKK6	20863000	21509000	33911000	2	1	7	24.5999	897
ADAM17	Disintegrin and metalloproteinase domain-containing protein 17	P78536	59042000	33781000	41619000	2	3	3	25.4174	744
BST1	ADP-ribosyl cyclase/cyclic ADP-ribose hydrolase 2	Q10588	28687000	13144000	18233000	1	2	1	24.255	959
C5orf51	UPF0600 protein C5orf51	A6NDU8	40654000	39409000	63197000	2	1	3	25.5091	729
PPP2R4	Serine/threonine-protein phosphatase 2A activator	Q15257	11723000	12271000	9834400	2	2	1	23.4268	1074
IGFBP3	Insulin-like growth factor-binding protein 3	P17936	200260000	168640000	180480000	4	5	2	27.4483	388
GSK3A	Glycogen synthase kinase-3 alpha	P49840	50150000	68640000	52641000	3	1	4	25.7681	672
CBR1	Carbonyl reductase [NADPH] 1;Carbonyl reductase [NADPH] 3	P16152	6663800	9545800	5758800	0	1	1	22.804	1147
RPL7	60S ribosomal protein L7	P18124	159440000	218430000	138210000	2	5	2	27.3581	402
EIF3L	Eukaryotic translation initiation factor 3 subunit L	Q9Y262	122300000	149920000	119420000	5	4	10	26.96	467
ARCN1	Coatomer subunit delta	P48444	191640000	195710000	173290000	7	4	6	27.4775	379
MCM5	DNA helicase;DNA replication licensing factor MCM5	P33992	36963000	59949000	48746000	0	2	3	25.533	721
XRCC6	X-ray repair cross-complementing protein 6	P12956	182730000	277970000	190330000	9	7	10	27.6932	350
FBLN1	Fibulin-1	B1AHL2	554710000	523410000	519510000	5	1	5	28.9883	212
CAPZB	F-actin-capping protein subunit beta	P47756	35598000	0	0	2	0	0	23.5003	1063
GNB1	Guanine nucleotide-binding protein G(I)/G(S)/G(T) subunit beta-2;Guanine nucleotide-binding protein G(I)/G(S)/G(T) subunit beta-1;Guanine nucleotide-binding protein subunit beta-4	P62879	13921000	0	16933000	2	0	1	23.294	1093
POSTN		B1ALD9	5079400000	5605800000	5734700000	30	33	32	32.3498	39
MAPK3	Mitogen-activated protein kinase 3;Mitogen-activated protein kinase	P27361	17911000	37112000	21052000	0	2	3	24.596	898
EIF3H	Eukaryotic translation initiation factor 3 subunit H	O15372	27266000	20653000	22275000	2	1	3	24.4799	915
FAF1	FAS-associated factor 1	Q9UNN5	22721000	0	23816000	1	0	2	23.8869	1008
MFAP5	Microfibrillar-associated protein 5	Q13361	101900000	0	107580000	1	1	2	26.0573	615
HARS	Histidine--tRNA ligase, cytoplasmic;Probable histidine--tRNA ligase, mitochondrial	P12081	12660000	15298000	16179000	1	1	1	23.8105	1019
PLA2G15	Group XV phospholipase A2	Q8NCC3	8873000	10685000	7467600	0	1	2	23.1029	1119
CARS	Cysteine--tRNA ligase, cytoplasmic	P49589	72921000	114580000	86731000	2	4	5	26.4459	546
PLAT	Tissue-type plasminogen activator;Tissue-type plasminogen activator chain A;Tissue-type plasminogen activator chain B	P00750	40384000	29832000	25754000	1	1	1	24.9311	835
OLFML3	Olfactomedin-like protein 3	Q9NRN5	17492000	19564000	0	2	1	2	23.5582	1055
ABHD14B	Alpha/beta hydrolase domain-containing protein 14B	Q96IU4	35441000	0	37981000	1	0	2	24.5447	904
STK24	Serine/threonine-protein kinase 24;Serine/threonine-protein kinase 24 36 kDa subunit;Serine/threonine-protein kinase 24 12 kDa subunit	Q9Y6E0	13220000	3943500	8554600	1	0	2	23.0313	1130
UBC	Polyubiquitin-C;Ubiquitin;Ubiquitin-60S ribosomal protein L40;Ubiquitin;60S ribosomal protein L40;Ubiquitin-40S ribosomal protein S27a;Ubiquitin;40S ribosomal protein S27a;Polyubiquitin-B;Ubiquitin	P0CG48	823230000	1055900000	764460000	3	4	7	29.7149	146
ACTR3	Actin-related protein 3	P61158	198480000	218140000	190390000	7	5	3	27.5922	367
FXR1	Fragile X mental retardation syndrome-related protein 1	P51114	41816000	43904000	43751000	5	3	7	25.3631	756
ILF2	Interleukin enhancer-binding factor 2	Q12905	151750000	131680000	150090000	5	1	5	27.1066	443
MAPK14	Mitogen-activated protein kinase 14	Q16539	15831000	0	0	1	0	0	22.3313	1187
STK26	Serine/threonine-protein kinase 26	Q9P289	71146000	117640000	74357000	3	3	5	26.3863	554
OS9	Protein OS-9	Q13438	18415000	0	12335000	2	0	1	23.2891	1095
EML4	Echinoderm microtubule-associated protein-like 4	Q9HC35	16041000	16877000	14977000	0	1	2	23.9284	1001
SEPT2	Septin-2	Q15019	13296000	18532000	7922900	1	2	1	23.6595	1043
IL6	Interleukin-6	P05231	99353000	105270000	84935000	3	2	4	26.5243	531
RAN	GTP-binding nuclear protein Ran	P62826	790530000	852520000	704080000	7	7	8	29.5433	158
EIF3C	Eukaryotic translation initiation factor 3 subunit C;Eukaryotic translation initiation factor 3 subunit C-like protein	Q99613	49611000	67023000	43385000	3	2	4	25.6687	692
MYL6	Myosin light polypeptide 6	P60660	38455000	22785000	35668000	1	1	3	24.9451	829
UBE4A	Ubiquitin conjugation factor E4 A	Q14139	6994500	11223000	10456000	1	1	1	23.1883	1105
ETF1	Eukaryotic peptide chain release factor subunit 1	P62495	267390000	219290000	249740000	11	4	11	27.871	327
BMP1	Metalloendopeptidase;Bone morphogenetic protein 1	P13497	139490000	168750000	103740000	4	1	3	27.033	457
SPATS2L	SPATS2-like protein	Q9NUQ6	11517000	10819000	11719000	1	0	1	23.4364	1072
CSTA	Cystatin-A;Cystatin-A, N-terminally processed	P01040	6799200	0	21249000	1	0	2	23.1564	1111
ZC3HC1	Nuclear-interacting partner of ALK	Q86WB0	18020000	21584000	19221000	2	1	2	24.225	967
SRI	Sorcin	P30626	29257000	26862000	26420000	0	3	2	24.7136	880
BLVRA	Biliverdin reductase A	P53004	5768800	0	5121200	1	1	2	21.7915	1213
POLR2B	DNA-directed RNA polymerase;DNA-directed RNA polymerase II subunit RPB2	P30876	14172000	14789000	9584900	0	2	1	23.6151	1047
UBA5	Ubiquitin-like modifier-activating enzyme 5	Q9GZZ9	180980000	80474000	248440000	2	0	3	27.3407	405
NMD3	60S ribosomal export protein NMD3	Q96D46	74373000	84101000	100130000	3	4	2	26.3612	563
FXN	Frataxin, mitochondrial;Frataxin intermediate form;Frataxin(56-210);Frataxin(78-210);Frataxin mature form	Q16595	10531000	0	10790000	1	1	0	22.7608	1152
AZGP1	Zinc-alpha-2-glycoprotein	P25311	14919000	0	24864000	2	0	1	23.6607	1040
APOD	Apolipoprotein D	P05090	297500000	317430000	240250000	6	13	6	28.0867	300
PELP1	Proline-, glutamic acid- and leucine-rich protein 1	Q8IZL8	3996100	1657800	1918900	2	0	0	21.2674	1229
PSAP	Prosaposin;Saposin-A;Saposin-B-Val;Saposin-B;Saposin-C;Saposin-D	P07602	777680000	1160300000	568510000	13	7	9	29.6381	149
IGFBP2	Insulin-like growth factor-binding protein 2	P18065	496100000	351960000	323810000	1	4	4	28.5412	248
PRPSAP1	Phosphoribosyl pyrophosphate synthase-associated protein 1	Q14558	9517300	8443400	10872000	1	1	1	23.1962	1103
RPL24	60S ribosomal protein L24	P83731	0	55925000	39923000	0	0	2	24.9293	837
DFNA5	Non-syndromic hearing impairment protein 5	O60443	7141100	0	7132600	1	0	1	22.1819	1196
AKAP2	A-kinase anchor protein 2	Q9Y2D5	18827000	24554000	12635000	1	1	1	24.1544	972
NONO	Non-POU domain-containing octamer-binding protein	Q15233	7712600	8413000	6307500	1	1	0	22.8342	1142
NRCAM	Neuronal cell adhesion molecule	Q92823	6620500	19685000	6627700	1	1	1	23.3881	1078
ARPC3	Actin-related protein 2/3 complex subunit 3	O15145	21941000	0	21102000	1	0	2	23.7743	1025
ABI3BP	Target of Nesh-SH3	Q7Z7G0	1799500000	2320100000	1658300000	17	11	19	30.8429	87
UCHL1	Ubiquitin carboxyl-terminal hydrolase;Ubiquitin carboxyl-terminal hydrolase isozyme L1	P09936	0	58149000	44384000	0	0	1	25.0266	818
RPL9	60S ribosomal protein L9	P32969	91343000	36120000	77696000	1	3	3	26.0272	625
LMAN2	Vesicular integral-membrane protein VIP36	Q12907	36052000	38767000	30193000	2	1	1	25.061	815
UBE2K	Ubiquitin-conjugating enzyme E2 K	P61086	23968000	38612000	33749000	3	1	0	24.9365	832
SIL1	Nucleotide exchange factor SIL1	Q9H173	166240000	173460000	137620000	5	3	3	27.2454	417
PAIP1	Polyadenylate-binding protein-interacting protein 1	Q9H074	18690000	0	19530000	1	0	2	23.6029	1049
RNASET2	Ribonuclease T2	O00584	255440000	272980000	217950000	3	2	7	27.8904	325
SEC31A	Protein transport protein Sec31A	O94979	93115000	66057000	93233000	2	2	6	26.3262	569
COL12A1	Collagen alpha-1(XII) chain	Q99715	2007900000	2370800000	1972800000	43	36	42	30.9795	82
TBCA	Tubulin-specific chaperone A	O75347	11497000	13459000	16532000	1	1	2	23.7212	1032
TCEB1	Transcription elongation factor B polypeptide 1	Q15369	11647000	0	10544000	2	0	0	22.8185	1145
RPL30	60S ribosomal protein L30	P62888	63156000	55024000	62800000	2	0	0	25.8463	650
ENPP2	Ectonucleotide pyrophosphatase/phosphodiesterase family member 2	Q13822	12668000	11666000	8536000	0	2	2	23.3853	1079
TTI2	TELO2-interacting protein 2	Q6NXR4	11875000	0	0	3	0	0	21.9165	1210
IMPA1	Inositol monophosphatase 1	P29218	40581000	27268000	38557000	2	1	2	25.08	807
SKP1	S-phase kinase-associated protein 1	P63208	19758000	70608000	18367000	2	2	3	25.1113	803
COPS6	COP9 signalosome complex subunit 6	Q7L5N1	84022000	98496000	84466000	2	2	3	26.4072	550
NPC2	Epididymal secretory protein E1	P61916	443200000	1240300000	340270000	0	4	0	29.3294	180
GLB1	Beta-galactosidase	P16278	0	2195700	2075800	0	0	2	20.4413	1236
KIAA0196	WASH complex subunit strumpellin	Q12768	39814000	33118000	46245000	5	3	8	25.2436	783
EZR	Ezrin	P15311	30091000	26401000	27260000	5	1	1	24.7347	877
SSB	Lupus La protein	P05455	4967600	3469200	5151100	1	0	2	22.1109	1199
CDK2	Cyclin-dependent kinase 2;Cyclin-dependent kinase 3	P24941	9048700	11193000	12474000	2	1	1	23.3785	1082
PLAU	Urokinase-type plasminogen activator;Urokinase-type plasminogen activator long chain A;Urokinase-type plasminogen activator short chain A;Urokinase-type plasminogen activator chain B	P00749	6960000	0	0	2	0	0	21.1457	1231
PPP3CA	Serine/threonine-protein phosphatase;Serine/threonine-protein phosphatase 2B catalytic subunit alpha isoform;Serine/threonine-protein phosphatase 2B catalytic subunit beta isoform;Serine/threonine-protein phosphatase 2B catalytic subunit gamma isoform	Q08209	4969300	8506600	10330000	2	1	1	22.9199	1139
BZW2	Basic leucine zipper and W2 domain-containing protein 2	Q9Y6E2	46632000	63568000	53287000	4	2	5	25.6996	687
PUS7	Pseudouridylate synthase 7 homolog	Q96PZ0	4599700	5248500	5898900	1	1	1	22.3236	1188
EIF4G1	Eukaryotic translation initiation factor 4 gamma 1	Q04637	122400000	158270000	143300000	6	8	6	27.0744	451
LTBP1	Latent-transforming growth factor beta-binding protein 1	Q14766	929270000	567350000	814600000	5	8	5	29.521	161
MAP4	Microtubule-associated protein;Microtubule-associated protein 4	P27816	160190000	159220000	116750000	3	3	3	27.1153	440
KLC1	Kinesin light chain 1	Q07866	57999000	50850000	46701000	3	2	3	25.6278	702
EIF4B	Eukaryotic translation initiation factor 4B	P23588	35202000	43188000	31258000	1	2	1	25.1233	802
NRP1	Neuropilin-1	O14786	283500000	344510000	278810000	14	8	9	28.1713	287
DCTN1	Dynactin subunit 1	Q14203	298860000	366180000	350120000	10	14	17	28.3341	275
NACA	Nascent polypeptide-associated complex subunit alpha;Nascent polypeptide-associated complex subunit alpha, muscle-specific form	Q13765	37374000	35021000	32935000	2	0	2	25.0654	813
HK2	Hexokinase;Hexokinase-2;Hexokinase-3	P52789	5881500	4427800	0	1	1	0	21.7125	1220
IL1RL1	Interleukin-1 receptor-like 1	Q01638	53046000	72333000	61314000	1	2	3	25.8911	643
RBBP7	Histone-binding protein RBBP7	Q16576	33670000	41624000	44136000	3	1	4	25.2466	782
TOP2B	DNA topoisomerase 2;DNA topoisomerase 2-beta	Q02880	4743900	4683100	5306300	1	0	2	22.2276	1194
SMC4	Structural maintenance of chromosomes protein;Structural maintenance of chromosomes protein 4	Q9NTJ3	111800000	122770000	97039000	7	5	6	26.7199	503
NUP155	Nuclear pore complex protein Nup155	O75694	12862000	23986000	15392000	1	2	1	24.0537	987
PPP2R5D	Serine/threonine-protein phosphatase 2A 56 kDa regulatory subunit delta isoform	Q14738	37640000	62127000	47192000	1	3	2	25.5459	719
PTPRK	Protein-tyrosine-phosphatase;Receptor-type tyrosine-protein phosphatase kappa	Q15262	10232000	9097900	10261000	1	1	2	23.2337	1100
TSN	Translin	Q15631	12987000	0	12823000	0	1	2	23.0365	1128
CALD1	Caldesmon	Q05682	474690000	602830000	394360000	9	9	8	28.8701	220
NCAPH	Condensin complex subunit 2	Q15003	18944000	14214000	19442000	1	2	2	24.0636	986
DST	Dystonin	Q03001	52483000	61547000	62272000	7	5	12	25.8085	665
EPB41L2	Band 4.1-like protein 2	O43491	38848000	46773000	33500000	1	1	2	25.2429	784
THY1	Thy-1 membrane glycoprotein	P04216	106240000	88733000	85459000	3	2	1	26.4781	536
RPL27A	60S ribosomal protein L27a	P46776	81161000	130260000	66224000	2	2	2	26.4637	539
PPP6R3	Serine/threonine-protein phosphatase 6 regulatory subunit 3	Q5H9R7	43565000	29194000	38942000	4	3	2	25.1501	798
RPL8	60S ribosomal protein L8	P62917	44591000	22945000	66183000	0	2	0	25.4097	747
ADM	ADM;Adrenomedullin;Proadrenomedullin N-20 terminal peptide	P35318	60358000	55196000	49772000	1	1	3	25.7158	685
RAB1B	Ras-related protein Rab-1B	Q9H0U4	154380000	172380000	149840000	4	1	1	27.2432	418
NPEPPS	Puromycin-sensitive aminopeptidase	P55786	6905600	7935800	7086100	1	1	0	22.8013	1148
DCUN1D5	DCN1-like protein;DCN1-like protein 5	Q9BTE7	0	4347000	6713600	0	1	2	21.814	1211
PSMC3	26S protease regulatory subunit 6A	P17980	150420000	176230000	176270000	5	5	7	27.3208	408
LAYN	Layilin	Q6UX15	0	148720000	0	0	2	0	25.5631	712
RIN1	Ras and Rab interactor 1	Q13671	9912500	12312000	11826000	1	1	2	23.4362	1073
CFL1	Cofilin-1;Cofilin-2	P23528	259010000	157920000	264320000	3	4	3	27.7586	343
NUP160	Nuclear pore complex protein Nup160	Q12769	7285000	0	6163200	1	1	0	22.0959	1200
XPO4	Exportin-4	Q9C0E2	9818700	0	9445400	1	0	2	22.6144	1164
TALDO1	Transaldolase	P37837	17565000	18653000	17024000	2	1	0	24.0811	982
STIP1	Stress-induced-phosphoprotein 1	P31948	6323400	8894000	5979400	0	1	1	22.7524	1155
OTUB1	Ubiquitin thioesterase OTUB1	Q96FW1	151540000	154200000	158660000	5	5	6	27.2058	426
LIG1	DNA ligase;DNA ligase 1	P18858	6400100	3720200	7901300	1	1	1	22.5183	1175
EIF2B1	Translation initiation factor eIF-2B subunit alpha	Q14232	0	0	2957900	1	0	1	19.9112	1240
SEC23A	Protein transport protein Sec23A	Q15436	34911000	58612000	66218000	3	5	5	25.6662	694
TSG101	Tumor susceptibility gene 101 protein	Q99816	8371700	0	9340700	2	0	1	22.4933	1177
TUBA1C	Tubulin alpha-1C chain	Q9BQE3	49633000000	56144000000	52818000000	71	71	79	35.6216	3
HEATR5A	HEAT repeat-containing protein 5A	Q86XA9	23266000	11502000	25499000	3	1	2	24.2599	955
MYO1C	Unconventional myosin-Ic	O00159	18306000	20911000	21433000	1	1	5	24.269	953
MVK	Mevalonate kinase	Q03426	109820000	99923000	116940000	3	3	3	26.6984	509
GNS	N-acetylglucosamine-6-sulfatase	P15586	55134000	46725000	53336000	1	2	2	25.6245	704
DKK3	Dickkopf-related protein 3	Q9UBP4	2902800000	3035300000	2659700000	9	12	8	31.4164	67
PDE12	2,5-phosphodiesterase 12	Q6L8Q7	4971400	0	7559200	1	1	0	21.994	1206
CAD	CAD protein;Glutamine-dependent carbamoyl-phosphate synthase;Aspartate carbamoyltransferase;Dihydroorotase	P27708	656120000	915710000	844770000	27	30	30	29.5854	155
METAP2	Methionine aminopeptidase 2	P50579	175810000	293190000	195160000	8	7	9	27.722	347
TWF1	Twinfilin-1	Q12792	69334000	74140000	73877000	5	2	3	26.1105	604
RPL18	60S ribosomal protein L18	Q07020	41988000	72936000	61844000	2	0	0	25.8123	664
ARL1	ADP-ribosylation factor-like protein 1	P40616	12740000	14077000	14051000	1	0	1	23.6995	1035
NRBP1	Nuclear receptor-binding protein	Q9UHY1	108450000	75081000	82222000	3	2	4	26.4005	552
FANCI	Fanconi anemia group I protein	Q9NVI1	15155000	10396000	13422000	2	2	3	23.631	1045
BCHE	Carboxylic ester hydrolase;Cholinesterase	P06276	22208000	32504000	16523000	2	2	2	24.5011	912
RPL21	60S ribosomal protein L21	P46778	60587000	43330000	40699000	1	1	1	25.5227	725
API5	Apoptosis inhibitor 5	Q9BZZ5	204940000	255180000	230690000	9	9	6	27.7788	339
DIS3	Exosome complex exonuclease RRP44	Q9Y2L1	27069000	43189000	31638000	3	3	3	25.0176	819
LTBP2	Latent-transforming growth factor beta-binding protein 2	Q14767	329920000	190250000	166260000	4	1	2	27.7696	341
EIF2S1	Eukaryotic translation initiation factor 2 subunit 1	P05198	124150000	133210000	116300000	9	3	5	26.8922	473
FBLN5	Fibulin-5	Q9UBX5	391060000	312540000	408750000	6	8	6	28.466	262
HNRNPC	Heterogeneous nuclear ribonucleoproteins C1/C2	P07910	125110000	86417000	63966000	2	1	1	26.4525	542
PSMA6	Proteasome subunit alpha type;Proteasome subunit alpha type-6	P60900	65169000	62308000	50722000	3	4	2	25.824	660
LAMB1	Laminin subunit beta-1	P07942	1222400000	1332000000	1105300000	20	15	21	30.1841	127
CTNNA1	Catenin alpha-1	P35221	14937000	18577000	8900200	1	3	2	23.7531	1026
USP11	Ubiquitin carboxyl-terminal hydrolase;Ubiquitin carboxyl-terminal hydrolase 11	P51784	113690000	125350000	96855000	4	4	7	26.7385	498
SEC24C	Protein transport protein Sec24C	P53992	48309000	38698000	48107000	2	2	2	25.4246	742
ZYX	Zyxin	Q15942	71340000	68542000	40382000	1	2	3	25.8406	652
IMPDH2	Inosine-5-monophosphate dehydrogenase 2	P12268	69490000	52531000	69088000	3	3	2	25.9249	638
CD44	CD44 antigen	P16070	839230000	580180000	905420000	5	4	3	29.5295	160
CCDC132	Coiled-coil domain-containing protein 132	Q96JG6	5936400	3575400	7879900	1	0	1	22.4669	1179
TWF2	Twinfilin-2	Q6IBS0	21408000	26258000	14865000	2	2	1	24.3131	941
IPO5	Importin-5	O00410	1029600000	974870000	1019200000	22	18	22	29.9087	136
HEXB	Beta-hexosaminidase subunit beta;Beta-hexosaminidase subunit beta chain B;Beta-hexosaminidase subunit beta chain A	P07686	6029200	0	4955100	1	0	2	21.804	1212
RPL28	60S ribosomal protein L28	P46779	49521000	45212000	40728000	1	1	1	25.4283	740
PSMA4	Proteasome subunit beta type;Proteasome subunit alpha type;Proteasome subunit alpha type-4	P25789	40639000	60704000	45101000	2	2	2	25.5408	720
ISLR	Immunoglobulin superfamily containing leucine-rich repeat protein	O14498	35358000	33507000	26629000	1	2	1	24.9239	839
TNFAIP2	Tumor necrosis factor alpha-induced protein 2	Q03169	11831000	6626500	8691500	1	0	2	23.1094	1117
LDLR	Low-density lipoprotein receptor	P01130	33849000	41292000	36309000	3	2	2	25.1469	799
AKR7A2	Aflatoxin B1 aldehyde reductase member 2	O43488	80304000	72045000	82034000	5	2	5	26.2193	587
MACF1	Microtubule-actin cross-linking factor 1, isoforms 1/2/3/5	Q9UPN3	174190000	216970000	192670000	17	14	20	27.536	373
COTL1	Coactosin-like protein	Q14019	3660600	1554900	5559400	0	0	2	21.7762	1214
CIAPIN1	Anamorsin	Q6FI81	25811000	35851000	31300000	1	2	2	24.8852	847
COL18A1	Collagen alpha-1(XVIII) chain;Endostatin	P39060	2069600000	0	1740300000	2	0	0	30.2421	125
DDX19A	ATP-dependent RNA helicase DDX19A;ATP-dependent RNA helicase DDX19B	Q9NUU7	390020000	491610000	439940000	11	7	13	28.7146	230
NSF	Vesicle-fusing ATPase	P46459	96596000	111260000	101730000	5	5	6	26.6208	521
PCYT2	Ethanolamine-phosphate cytidylyltransferase	Q99447	10893000	11381000	9933800	1	1	1	23.3559	1086
GEMIN4	Gem-associated protein 4	P57678	35054000	0	40389000	2	0	3	24.5839	900
EIF5A	Eukaryotic translation initiation factor 5A;Eukaryotic translation initiation factor 5A-1;Eukaryotic translation initiation factor 5A-2	P63241	144080000	120930000	159110000	3	3	4	27.0749	450
RGMB	RGM domain family member B	Q6NW40	19438000	0	13065000	1	1	2	23.3691	1083
ALDOA	Fructose-bisphosphate aldolase;Fructose-bisphosphate aldolase A	P04075	162240000	257710000	144620000	7	6	5	27.4876	377
OLA1	Obg-like ATPase 1	Q9NTK5	121140000	63702000	127520000	5	4	5	26.6337	520
IARS	Isoleucine--tRNA ligase, cytoplasmic	P41252	481350000	653280000	500980000	14	18	18	29.0222	206
TBCD	Tubulin-specific chaperone D	Q9BTW9	152920000	177790000	169770000	4	12	12	27.3138	410
DCXR	L-xylulose reductase	Q7Z4W1	40450000	54736000	41130000	5	2	4	25.4374	738
BLMH	Bleomycin hydrolase	Q13867	29251000	0	59432000	0	0	3	24.8172	857
NUP85	Nuclear pore complex protein Nup85	Q9BW27	9162300	0	12134000	1	0	2	22.7591	1154
RPL38	60S ribosomal protein L38	P63173	16394000	21206000	21550000	2	1	1	24.2329	965
RPL19	Ribosomal protein L19;60S ribosomal protein L19	P84098	32356000	34004000	34791000	1	1	0	25.007	820
MYL12A	Myosin regulatory light chain 12A;Myosin regulatory light chain 12B;Myosin regulatory light polypeptide 9	P19105	32046000	0	39604000	2	1	0	24.5095	910
CUL4B	Cullin-4B	Q13620	119450000	146260000	125380000	7	4	7	26.958	468
H3F3B	Histone H3;Histone H3.3;Histone H3.2;Histone H3.1t;Histone H3.1;Histone H3.3C	P84243	3309600000	1420600000	1594500000	2	2	4	30.9734	83
STAT5A	Signal transducer and activator of transcription;Signal transducer and activator of transcription 5B;Signal transducer and activator of transcription 5A	P51692	70847000	69842000	55605000	3	2	3	25.9635	632
PRKCSH	Glucosidase 2 subunit beta	P14314	386480000	438860000	316050000	2	6	5	28.5032	254
PARK7	Protein deglycase DJ-1	Q99497	40188000	22012000	32962000	1	2	1	24.9189	842
DNASE2	Deoxyribonuclease-2-alpha	O00115	7784100	11074000	7646300	1	0	1	23.0748	1123
U2AF2	Splicing factor U2AF 65 kDa subunit	P26368	6899400	12927000	12959000	1	0	2	23.3816	1081
GRN	Granulins;Acrogranin;Paragranulin;Granulin-1;Granulin-2;Granulin-3;Granulin-4;Granulin-5;Granulin-6;Granulin-7	P28799	232720000	218400000	169470000	5	3	5	27.6241	360
UBE2O	E2/E3 hybrid ubiquitin-protein ligase UBE2O	Q9C0C9	0	13926000	6957100	0	2	0	22.7309	1156
DUSP3	Dual specificity protein phosphatase 3	P51452	13406000	18819000	12875000	0	3	1	23.8417	1016
ARHGEF1	Rho guanine nucleotide exchange factor 1	Q92888	5768600	5751600	4705100	0	0	2	22.3668	1184
IRF3	Interferon regulatory factor 3	Q14653	15156000	26671000	20172000	1	1	1	24.3008	944
RPS11	40S ribosomal protein S11	P62280	62010000	155210000	45549000	2	3	1	26.3843	556
RPS5	40S ribosomal protein S5;40S ribosomal protein S5, N-terminally processed	P46782	751710000	754570000	711970000	10	11	11	29.4618	168
RPL18A	60S ribosomal protein L18a	Q02543	20472000	28701000	21830000	2	1	0	24.4964	913
NAPA	Alpha-soluble NSF attachment protein	P54920	25742000	30913000	32921000	3	2	2	24.8316	855
DDX39A	ATP-dependent RNA helicase DDX39A	O00148	1194800000	1266900000	1494600000	9	8	10	30.2965	122
ACOT7	Cytosolic acyl coenzyme A thioester hydrolase	O00154	1290500000	1725200000	1400100000	13	10	13	30.4551	107
AIP	AH receptor-interacting protein	O00170	18201000	27324000	16345000	1	2	1	24.2978	945
GTPBP1	GTP-binding protein 1	O00178	16454000	0	23396000	1	0	3	23.6631	1039
PSMD11	26S proteasome non-ATPase regulatory subunit 11	O00231	266090000	291600000	262660000	6	7	9	28.0267	309
PSMD12	26S proteasome non-ATPase regulatory subunit 12	O00232	160180000	210810000	186530000	9	9	8	27.4695	382
DFFA	DNA fragmentation factor subunit alpha	O00273	40573000	45237000	36471000	1	2	2	25.2807	772
CLIC1	Chloride intracellular channel protein 1	O00299	143370000	190460000	158430000	5	2	3	27.2899	413
EIF3F	Eukaryotic translation initiation factor 3 subunit F	O00303	71905000	68172000	83800000	3	2	4	26.1532	601
QSOX1	Sulfhydryl oxidase 1	O00391	1449400000	1420700000	1540100000	22	20	20	30.4532	108
IGF2BP3	Insulin-like growth factor 2 mRNA-binding protein 3	O00425	30525000	30287000	26201000	4	4	1	24.7898	864
DNM1L	Dynamin-1-like protein	O00429	1726000000	1028100000	1873700000	29	23	26	30.5227	105
PLOD2	Procollagen-lysine,2-oxoglutarate 5-dioxygenase 2	O00469	79591000	87332000	84551000	7	8	10	26.3209	571
PSMD14	26S proteasome non-ATPase regulatory subunit 14	O00487	157220000	40455000	159910000	4	0	5	26.8287	484
KPNA3	Importin subunit alpha-4	O00505	76825000	86696000	101020000	3	3	4	26.394	553
SDCBP	Syntenin-1	O00560	18570000	23433000	20378000	2	1	1	24.3096	943
CYR61	Protein CYR61	O00622	992600000	1226700000	1034300000	4	3	4	30.0144	134
KPNA4	Importin subunit alpha-3	O00629	267540000	365810000	292650000	10	6	11	28.2015	282
AP3D1	AP-3 complex subunit delta-1	O14617	18375000	12450000	22075000	1	1	3	24.0718	983
ADAM10	Disintegrin and metalloproteinase domain-containing protein 10	O14672	86055000	89116000	76945000	3	2	3	26.3245	570
PSMA7	Proteasome subunit alpha type-7;Proteasome subunit alpha type-7-like	O14818	47259000	42073000	50122000	3	2	2	25.4703	733
HAT1	Histone acetyltransferase type B catalytic subunit	O14929	159800000	169540000	189590000	5	3	5	27.366	400
XPO1	Exportin-1	O14980	2768000000	2733600000	3041400000	42	32	34	31.4071	68
ANKRD28	Serine/threonine-protein phosphatase 6 regulatory ankyrin repeat subunit A	O15084	85150000	84922000	110980000	4	4	9	26.4813	535
CHUK	Inhibitor of nuclear factor kappa-B kinase subunit alpha	O15111	2998200	2124700	7978300	0	0	2	22.0582	1204
ARPC1B	Actin-related protein 2/3 complex subunit 1B	O15143	30214000	51887000	27807000	0	1	1	25.1268	801
ARPC2	Actin-related protein 2/3 complex subunit 2	O15144	41127000	0	38239000	3	0	3	24.6571	889
MATN3	Matrilin-3	O15232	15275000	15629000	15332000	2	2	1	23.8776	1011
OGT	UDP-N-acetylglucosamine--peptide N-acetylglucosaminyltransferase 110 kDa subunit	O15294	46506000	50876000	41552000	2	1	4	25.4649	734
PPM1G	Protein phosphatase 1G	O15355	21758000	0	16013000	1	0	1	23.5858	1051
IPO8	Importin-8	O15397	63938000	56908000	57307000	8	2	6	25.8236	661
YKT6	Synaptobrevin homolog YKT6	O15498	15146000	0	17122000	0	0	3	23.3586	1085
ZZEF1	Zinc finger ZZ-type and EF-hand domain-containing protein 1	O43149	12019000	0	11820000	1	0	2	22.9219	1138
TTI1	TELO2-interacting protein 1 homolog	O43156	26727000	11439000	14648000	1	0	2	24.0695	984
DYNC1LI2	Cytoplasmic dynein 1 light intermediate chain 2	O43237	96234000	104910000	88109000	3	6	1	26.5228	532
PSMD3	26S proteasome non-ATPase regulatory subunit 3	O43242	124150000	167490000	119550000	8	5	11	27.0303	459
PAPSS1	Bifunctional 3-phosphoadenosine 5-phosphosulfate synthase 1;Sulfate adenylyltransferase;Adenylyl-sulfate kinase	O43252	65516000	60277000	76533000	2	1	2	26.0071	629
ZW10	Centromere/kinetochore protein zw10 homolog	O43264	46796000	69314000	51293000	3	3	6	25.7338	682
HNRNPR	Heterogeneous nuclear ribonucleoprotein R	O43390	6214200	7732300	8381800	1	1	1	22.8274	1143
TXNL1	Thioredoxin-like protein 1	O43396	13201000	14002000	12650000	0	1	2	23.6632	1038
XPOT	Exportin-T	O43592	43111000	61604000	51187000	4	3	4	25.6311	701
ACTN4	Alpha-actinin-4	O43707	789280000	915200000	856810000	17	17	20	29.6693	148
AP1G1	AP-1 complex subunit gamma-1	O43747	203800000	311520000	226210000	7	7	7	27.881	326
NARS	Asparagine--tRNA ligase, cytoplasmic	O43776	129590000	166470000	126580000	6	2	8	27.0699	452
CALU	Calumenin	O43852	5897500000	7935500000	5469900000	21	28	27	32.5831	34
SPAG9	C-Jun-amino-terminal kinase-interacting protein 4	O60271	391140000	424110000	394430000	12	10	21	28.587	241
ACSL4	Long-chain-fatty-acid--CoA ligase 4	O60488	37803000	32554000	34076000	1	2	4	25.053	816
MGEA5	Protein O-GlcNAcase	O60502	400330000	307040000	415200000	16	9	14	28.4792	260
SYNCRIP	Heterogeneous nuclear ribonucleoprotein Q	O60506	81283000	110280000	113890000	2	3	7	26.6014	525
GREM1	Gremlin-1	O60565	110410000	0	120400000	3	0	2	26.1972	594
PLIN3	Perilipin-3	O60664	219610000	312720000	220090000	9	8	7	27.902	323
KPNA6	Importin subunit alpha-7;Importin subunit alpha-6	O60684	102670000	114830000	118020000	4	7	7	26.7369	499
SRPX2	Sushi repeat-containing protein SRPX2	O60687	121170000	182370000	126430000	4	4	6	27.0947	445
UGDH	UDP-glucose 6-dehydrogenase	O60701	554220000	563600000	663040000	7	16	12	29.145	197
SNX2	Sorting nexin-2	O60749	31284000	59906000	30168000	4	3	3	25.2697	776
USO1	General vesicular transport factor p115	O60763	203110000	256630000	255050000	7	5	10	27.828	332
HIST1H2BN	Histone H2B;Histone H2B type 1-M;Histone H2B type 1-N;Histone H2B type 1-H;Histone H2B type 2-F;Histone H2B type 1-C/E/F/G/I;Histone H2B type 1-D;Histone H2B type F-S;Histone H2B type 1-K;Histone H2B type 1-L	Q99879	4985200000	4314800000	4126400000	9	11	14	32.0594	44
CCDC22	Coiled-coil domain-containing protein 22	O60826	8922900	10502000	10671000	3	3	3	23.2581	1097
CUTA	Protein CutA	O60888	58687000	53430000	61405000	2	1	5	25.7856	669
ROCK2	Rho-associated protein kinase 2	O75116	9393000	30156000	8300900	0	4	0	23.9271	1003
CPNE3	Copine-3	O75131	78239000	119390000	68212000	3	4	3	26.401	551
DNAJC13	DnaJ homolog subfamily C member 13	O75165	33468000	35531000	36926000	3	3	8	25.0735	810
PPP6R2	Serine/threonine-protein phosphatase 6 regulatory subunit 2	O75170	10450000	8819300	10295000	0	1	2	23.2324	1101
SEMA7A	Semaphorin-7A	O75326	48144000	44191000	39977000	2	3	5	25.3944	749
VPS4B	Vacuolar protein sorting-associated protein 4B	O75351	21824000	905330	22966000	2	0	1	23.8606	1012
H2AFY	Core histone macro-H2A.1	O75367	18147000	24235000	0	2	2	0	23.752	1027
FLNB	Filamin-B	O75369	1153800000	1534600000	1186700000	42	39	41	30.2666	124
VPS26A	Vacuolar protein sorting-associated protein 26A	O75436	34114000	45241000	33817000	3	1	1	25.169	796
NPM3	Nucleoplasmin-3	O75607	19250000	21671000	15022000	1	0	2	24.1525	973
SNRNP200	U5 small nuclear ribonucleoprotein 200 kDa helicase	O75643	265200000	273230000	296010000	26	13	23	28.0513	304
TIPRL	TIP41-like protein	O75663	83101000	62142000	99150000	4	1	3	26.2797	582
IDH1	Isocitrate dehydrogenase [NADP] cytoplasmic	O75874	33858000	41064000	31679000	3	2	3	25.0827	806
ATRN	Attractin	O75882	116360000	183890000	127200000	6	5	4	27.0862	446
GLRX3	Glutaredoxin-3	O76003	283380000	353120000	286580000	4	2	5	28.1969	283
STC2	Stanniocalcin-2	O76061	1733800000	1923000000	1403900000	8	8	11	30.6517	98
SRP72	Signal recognition particle subunit SRP72	O76094	25067000	29373000	24921000	2	1	3	24.657	890
SLIT2	Slit homolog 2 protein;Slit homolog 2 protein N-product;Slit homolog 2 protein C-product	O94813	36772000	40232000	39303000	3	2	4	25.2084	791
LTN1	E3 ubiquitin-protein ligase listerin	O94822	175570000	65060000	175250000	6	4	8	27.0466	454
UBXN7	UBX domain-containing protein 7	O94888	10138000	0	9015100	1	0	1	22.6061	1166
DKK1	Dickkopf-related protein 1;Dickkopf-related protein 2	O94907	45607000	83979000	63197000	1	2	1	25.9374	636
CLSTN1	Calsyntenin-1;Soluble Alc-alpha;CTF1-alpha	O94985	2986600000	3458700000	2519500000	24	23	26	31.4767	66
PRSS23	Serine protease 23	O95084	13089000	6216000	15789000	2	1	2	23.4798	1065
UBE4B	Ubiquitin conjugation factor E4 B	O95155	20155000	24965000	15919000	0	2	4	24.2783	950
IKBKAP	Elongator complex protein 1	O95163	74713000	92286000	86250000	3	3	6	26.331	567
FKBP9	Peptidyl-prolyl cis-trans isomerase FKBP9	O95302	28677000	34755000	30488000	2	3	2	24.9	845
PGLS	6-phosphogluconolactonase	O95336	37557000	53102000	35125000	1	2	2	25.3214	766
SMC2	Structural maintenance of chromosomes protein 2	O95347	33646000	25479000	25718000	3	3	3	24.7533	869
LYPLA2	Acyl-protein thioesterase 2	O95372	44011000	25791000	51574000	0	1	1	25.2699	775
IPO7	Importin-7	O95373	1518400000	1244800000	1567000000	20	19	34	30.4268	112
AHSA1	Activator of 90 kDa heat shock protein ATPase homolog 1	O95433	569130000	701150000	718270000	3	8	7	29.3041	183
PSMG1	Proteasome assembly chaperone 1	O95456	140990000	150190000	149020000	3	3	5	27.1286	436
SEC24A	Protein transport protein Sec24A	O95486	17146000	16664000	15281000	2	3	2	23.964	1000
TDP2	Tyrosyl-DNA phosphodiesterase 2	O95551	2595500	5315200	5714400	1	0	0	22.1148	1198
ASMTL	N-acetylserotonin O-methyltransferase-like protein	O95671	202500000	201940000	203210000	9	7	9	27.5937	365
OXSR1	Serine/threonine-protein kinase OSR1	O95747	129840000	191560000	149980000	3	5	6	27.2274	421
AP2A1	AP-2 complex subunit alpha-1	O95782	25366000	28465000	30412000	3	2	3	24.7431	874
BAG3	BAG family molecular chaperone regulator 3	O95817	18692000	23721000	22190000	2	1	3	24.3601	931
BPNT1	3(2),5-bisphosphate nucleotidase 1	O95861	64116000	56335000	52885000	1	2	5	25.784	670
EFEMP2	EGF-containing fibulin-like extracellular matrix protein 2	O95967	64902000	42134000	36723000	2	3	2	25.5141	727
RECK	Reversion-inducing cysteine-rich protein with Kazal motifs	O95980	6725000	0	5644200	2	0	0	21.9753	1208
LDHA	L-lactate dehydrogenase A chain	P00338	382750000	451210000	419490000	9	10	10	28.6383	235
ALDH1A1	Retinal dehydrogenase 1	P00352	1260600000	1717900000	1294600000	16	19	18	30.4077	113
HPRT1	Hypoxanthine-guanine phosphoribosyltransferase	P00492	148520000	140120000	115630000	10	3	7	27.0058	463
PGK1	Phosphoglycerate kinase 1	P00558	71607000	113090000	75787000	4	1	2	26.3717	561
SERPINA3	Alpha-1-antichymotrypsin;Alpha-1-antichymotrypsin His-Pro-less	P01011	37282000	45161000	35032000	1	4	3	25.2228	790
TIMP1	Metalloproteinase inhibitor 1	P01033	85339000000	98360000000	70182000000	18	22	25	36.3004	1
CST3	Cystatin-C	P01034	5360300000	5341100000	4514900000	18	18	21	32.2399	41
COL1A1	Collagen alpha-1(I) chain	P02452	25705000000	25628000000	20962000000	61	54	59	34.4882	14
COL3A1	Collagen alpha-1(III) chain	P02461	6898600000	9877900000	6077400000	19	22	26	32.8268	28
COL4A1	Collagen alpha-1(IV) chain;Arresten	P02462	80359000	79120000	74387000	1	3	3	26.2161	589
LMNA	Prelamin-A/C;Lamin-A/C	P02545	161290000	142700000	142670000	4	3	6	27.1496	432
FN1	Fibronectin;Anastellin;Ugl-Y1;Ugl-Y2;Ugl-Y3	P02751	44422000000	48365000000	38359000000	116	109	123	35.3474	4
FTH1	Ferritin heavy chain;Ferritin heavy chain, N-terminally processed;Ferritin	P02794	48700000	60938000	59917000	2	3	3	25.7522	675
CSTB	Cystatin-B	P04080	15150000	41642000	0	2	1	0	24.1742	971
ANXA1	Annexin A1;Annexin	P04083	5313200000	5735500000	5163800000	26	20	30	32.3314	40
KRT6B	Keratin, type II cytoskeletal 6B	P04259	9776600	0	5898200	3	0	0	22.317	1189
TUBB4A	Tubulin beta-4A chain	P04350	707710000	559880000	731410000	5	6	3	29.3117	181
GAPDH	Glyceraldehyde-3-phosphate dehydrogenase	P04406	1624200000	1503200000	1543500000	15	15	23	30.5361	104
HSPB1	Heat shock protein beta-1	P04792	305960000	339030000	293150000	7	6	5	28.2203	280
APP	Amyloid beta A4 protein;N-APP;Soluble APP-alpha;Soluble APP-beta;C99;Beta-amyloid protein 42;Beta-amyloid protein 40;C83;P3(42);P3(40);C80;Gamma-secretase C-terminal fragment 59;Gamma-secretase C-terminal fragment 57;Gamma-secretase C-terminal fragment 50;C31	P05067	1606900000	1956700000	1402500000	25	23	28	30.6245	101
ARG1	Arginase-1	P05089	4830300	0	3321000	0	0	2	21.3736	1226
SERPINE1	Plasminogen activator inhibitor 1	P05121	34704000000	32094000000	32687000000	66	58	72	34.9488	10
SERPING1	Plasma protease C1 inhibitor	P05155	11250000000	10629000000	10806000000	40	29	31	33.3429	25
RPLP0	60S acidic ribosomal protein P0;60S acidic ribosomal protein P0-like	P05388	872770000	616740000	813490000	6	9	11	29.5159	162
COL5A2	Collagen alpha-2(V) chain	P05997	1592200000	1703300000	1393300000	12	12	13	30.5416	103
S100A6	Protein S100;Protein S100-A6	P06703	761080000	362760000	742480000	1	1	1	29.2126	191
ENO1	Alpha-enolase	P06733	514570000	367280000	552010000	10	8	8	28.8323	222
PYGL	Glycogen phosphorylase, liver form;Alpha-1,4 glucan phosphorylase	P06737	457600000	578320000	483730000	22	21	19	28.9161	217
NPM1	Nucleophosmin	P06748	293160000	287260000	294210000	6	5	6	28.1191	296
HIST2H2BE	Histone H2B type 2-E;Histone H2B type 1-B;Histone H2B type 1-O;Histone H2B type 1-J;Histone H2B type 3-B	Q16778	201060000	0	281830000	2	0	1	27.2622	415
SERPINE2	Glia-derived nexin	P07093	2059200000	1639100000	1708600000	17	23	32	30.7472	90
P4HB	Protein disulfide-isomerase	P07237	179660000	236350000	193890000	7	5	8	27.599	363
ANXA2	Annexin A2;Annexin;Putative annexin A2-like protein	P07355	1583100000	1642700000	1350700000	20	13	19	30.5066	106
CAPN1	Calpain-1 catalytic subunit	P07384	188960000	207630000	187950000	10	9	9	27.5378	372
TUBB	Tubulin beta chain	P07437	6289700000	7391900000	6243300000	27	14	34	32.6289	33
DCN	Decorin	P07585	9428800000	8854700000	8191100000	31	30	33	33.0389	26
CTSL	Cathepsin L1;Cathepsin L1 heavy chain;Cathepsin L1 light chain	P07711	761470000	895330000	681600000	6	3	6	29.5379	159
PFN1	Profilin-1	P07737	167840000	182900000	142840000	3	5	2	27.2937	412
APRT	Adenine phosphoribosyltransferase	P07741	168430000	178920000	196510000	4	6	6	27.4337	393
EPRS	Bifunctional glutamate/proline--tRNA ligase;Glutamate--tRNA ligase;Proline--tRNA ligase	P07814	686510000	701140000	781280000	19	19	20	29.4294	172
CTSB	Cathepsin B;Cathepsin B light chain;Cathepsin B heavy chain	P07858	1296900000	1422700000	1426300000	14	13	14	30.3641	118
HSP90AA1	Heat shock protein HSP 90-alpha	P07900	4215000000	4579800000	3790700000	33	33	38	31.9661	46
ANXA6	Annexin A6;Annexin	P08133	123040000	123210000	115790000	8	7	9	26.8466	479
HSP90AB1	Heat shock protein HSP 90-beta	P08238	14044000000	15396000000	14731000000	62	48	80	33.7774	20
ASNS	Asparagine synthetase [glutamine-hydrolyzing]	P08243	691060000	622410000	722550000	18	15	12	29.3381	179
MMP2	72 kDa type IV collagenase;PEX	P08253	1809400000	1747200000	1766600000	24	16	16	30.7247	94
INHBA	Inhibin beta A chain	P08476	2605900000	2435300000	2286200000	24	23	25	31.1857	75
COL4A2	Collagen alpha-2(IV) chain;Canstatin	P08572	122660000	105540000	100070000	1	4	4	26.7053	508
CFH	Complement factor H	P08603	3691900000	3729700000	3401100000	18	17	20	31.7484	58
VIM	Vimentin	P08670	6860000000	8122500000	6406400000	35	40	42	32.7312	32
ANXA5	Annexin A5;Annexin	P08758	7254000	8210000	6211500	2	3	2	22.7846	1150
GSTP1	Glutathione S-transferase P	P09211	493130000	688360000	506800000	10	10	13	29.068	202
LGALS1	Galectin-1	P09382	838190000	1068000000	995380000	7	4	9	29.8492	139
HMGB1	High mobility group protein B1	P09429	77317000	185040000	51380000	1	1	2	26.64	517
SPARC	SPARC	P09486	29009000000	48366000000	27090000000	53	37	54	35.0193	7
ANXA4	Annexin A4;Annexin	P09525	67614000	62875000	68586000	1	3	4	25.9838	631
CSF1	Macrophage colony-stimulating factor 1;Processed macrophage colony-stimulating factor 1	P09603	656330000	638760000	595410000	10	9	14	29.2312	190
PDGFRB	Platelet-derived growth factor receptor beta	P09619	72138000	74559000	63333000	4	2	2	26.0611	613
PARP1	Poly [ADP-ribose] polymerase 1	P09874	172750000	129250000	138210000	8	5	7	27.1287	435
CBS	Cystathionine beta-synthase	P0DN79	88285000	95160000	78232000	4	1	6	26.3782	559
		P0DPD7	2766100	0	5967000	1	1	1	21.4731	1224
SRGN	Serglycin	P10124	498910000	616340000	444160000	2	0	3	28.9534	214
HIST1H1C	Histone H1.2;Histone H1.4;Histone H1.3;Histone H1t;Histone H1.1	P16403	110610000	63172000	81367000	2	1	1	26.3418	566
TXN	Thioredoxin	P10599	290250000	233510000	279530000	3	1	3	27.9964	313
CTSA	Carboxypeptidase;Lysosomal protective protein;Lysosomal protective protein 32 kDa chain;Lysosomal protective protein 20 kDa chain	P10619	15414000	8585800	17069000	2	1	0	23.7066	1034
C7	Complement component C7	P10643	384610000	412780000	328150000	6	4	9	28.483	257
PRKAR1A	cAMP-dependent protein kinase type I-alpha regulatory subunit;cAMP-dependent protein kinase type I-alpha regulatory subunit, N-terminally processed	P10644	11587000	16221000	0	1	1	0	23.144	1112
TFPI	Tissue factor pathway inhibitor	P10646	1031800000	1421300000	1083200000	2	4	3	30.1346	129
HSPD1	60 kDa heat shock protein, mitochondrial	P10809	415170000	518650000	480370000	13	10	13	28.8124	224
CLU	Clusterin;Clusterin beta chain;Clusterin alpha chain	P10909	1825300000	1960600000	1615600000	14	15	22	30.7458	91
HSPA5	78 kDa glucose-regulated protein	P11021	225090000	265540000	245550000	8	9	10	27.8705	328
LAMC1	Laminin subunit gamma-1	P11047	2355200000	2662600000	2218600000	26	22	33	31.1677	76
HSPA8	Heat shock cognate 71 kDa protein	P11142	251740000	383010000	287840000	13	15	16	28.1962	284
UMPS	Uridine 5-monophosphate synthase;Orotate phosphoribosyltransferase;Orotidine 5-phosphate decarboxylase	P11172	635870000	776130000	720820000	10	10	13	29.4052	173
PYGB	Glycogen phosphorylase, brain form	P11216	22659000000	27173000000	26105000000	85	89	94	34.5591	13
LAMP1	Lysosome-associated membrane glycoprotein 1	P11279	514990000	248570000	492530000	4	4	6	28.6413	234
FGFR1	Fibroblast growth factor receptor 1;Fibroblast growth factor receptor	P11362	38931000	37825000	26636000	4	3	1	25.0386	817
TOP1	DNA topoisomerase 1	P11387	31125000	37810000	26876000	2	3	1	24.9287	838
TOP2A	DNA topoisomerase 2-alpha	P11388	125470000	117640000	109240000	8	8	8	26.8075	487
G6PD	Glucose-6-phosphate 1-dehydrogenase	P11413	91690000	123420000	90426000	6	6	7	26.6018	524
PC	Pyruvate carboxylase, mitochondrial	P11498	297260000	119640000	7568300	13	3	0	27.0761	449
MTHFD1	C-1-tetrahydrofolate synthase, cytoplasmic;Methylenetetrahydrofolate dehydrogenase;Methenyltetrahydrofolate cyclohydrolase;Formyltetrahydrofolate synthetase;C-1-tetrahydrofolate synthase, cytoplasmic, N-terminally processed	P11586	3137700000	3581300000	3297100000	30	25	40	31.6366	60
ADH5	Alcohol dehydrogenase class-3	P11766	31298000	48430000	27902000	2	2	1	25.0965	804
PRPS2	Ribose-phosphate pyrophosphokinase 2	P11908	145840000	166250000	152510000	6	6	0	27.2065	425
PCNA	Proliferating cell nuclear antigen	P12004	56348000	23986000	59925000	3	1	3	25.4786	731
COL6A2	Collagen alpha-2(VI) chain	P12110	2482700000	2218700000	2516800000	15	25	19	31.164	77
COL6A3	Collagen alpha-3(VI) chain	P12111	11797000000	12373000000	12567000000	82	71	83	33.5116	23
TPR	Nucleoprotein TPR	P12270	3485200	3806700	5496300	1	0	1	22.0233	1205
ACTN1	Alpha-actinin-1	P12814	132980000	136710000	124870000	8	7	7	26.9707	464
XRCC5	X-ray repair cross-complementing protein 5	P13010	277670000	260280000	261830000	12	8	11	27.9901	314
IFI30	Gamma-interferon-inducible lysosomal thiol reductase	P13284	0	26435000	133690000	0	2	2	25.6697	691
LAMP2	Lysosome-associated membrane glycoprotein 2	P13473	151400000	122490000	90086000	1	2	2	26.8543	478
RNH1	Ribonuclease inhibitor	P13489	589150000	709010000	675740000	13	8	10	29.2934	187
VCAN	Versican core protein	P13611	278770000	337060000	225480000	7	6	7	28.0631	302
EEF2	Elongation factor 2	P13639	20185000000	18260000000	20554000000	59	62	70	34.195	16
PRKAR2A	cAMP-dependent protein kinase type II-alpha regulatory subunit	P13861	54699000	56846000	77337000	3	2	5	25.9079	641
MIF	Macrophage migration inhibitory factor	P14174	26066000	39296000	25454000	1	1	2	24.8515	853
HGF	Hepatocyte growth factor;Hepatocyte growth factor alpha chain;Hepatocyte growth factor beta chain	P14210	707650000	837240000	683230000	9	9	10	29.4682	167
NID1	Nidogen-1	P14543	463720000	481250000	541350000	11	11	16	28.8841	219
PKM	Pyruvate kinase PKM;Pyruvate kinase	P14618	32710000000	35629000000	32024000000	86	60	92	34.9615	9
HSP90B1	Endoplasmin	P14625	497280000	481520000	535910000	14	9	10	28.9114	218
DARS	Aspartate--tRNA ligase, cytoplasmic	P14868	649640000	526320000	686960000	18	10	12	29.21	192
JUP	Junction plakoglobin	P14923	114310000	16917000	92747000	2	0	1	26.1538	600
ANPEP	Aminopeptidase N	P15144	263820000	299180000	268900000	15	9	12	28.0469	308
GSPT1	Eukaryotic peptide chain release factor GTP-binding subunit ERF3A;Eukaryotic peptide chain release factor GTP-binding subunit ERF3B	P15170	0	86004000	94252000	2	3	5	25.8405	653
B4GALT1	Beta-1,4-galactosyltransferase 1;Lactose synthase A protein;N-acetyllactosamine synthase;Beta-N-acetylglucosaminylglycopeptide beta-1,4-galactosyltransferase;Beta-N-acetylglucosaminyl-glycolipid beta-1,4-galactosyltransferase;Processed beta-1,4-galactosyltransferase 1	P15291	40247000	36635000	49583000	4	1	1	25.3292	762
UCHL3	Ubiquitin carboxyl-terminal hydrolase isozyme L3;Ubiquitin carboxyl-terminal hydrolase	P15374	0	10071000	8672800	0	1	1	22.5749	1172
NQO1	NAD(P)H dehydrogenase [quinone] 1	P15559	482550000	375020000	485760000	6	9	8	28.7382	229
RPS2	40S ribosomal protein S2	P15880	740900000	658890000	803340000	2	6	6	29.4519	169
DSP	Desmoplakin	P15924	168160000	77845000	113170000	13	3	8	26.8351	482
TIMP2	Metalloproteinase inhibitor 2	P16035	157320000	204140000	120700000	3	5	2	27.26	416
PDGFRA	Platelet-derived growth factor receptor alpha	P16234	50633000	39229000	35494000	4	3	1	25.3165	768
CPE	Carboxypeptidase E	P16870	13172000	0	0	1	0	1	22.066	1202
HSPA6	Heat shock 70 kDa protein 6;Putative heat shock 70 kDa protein 7	P17066	0	118680000	0	0	2	0	25.2375	786
CAPN2	Calpain-2 catalytic subunit	P17655	1564600000	1688800000	1482400000	29	26	37	30.556	102
ENG	Endoglin	P17813	31462000	29763000	0	2	2	0	24.2827	948
PFKL	ATP-dependent 6-phosphofructokinase, liver type	P17858	2565300000	2791400000	2880100000	27	23	22	31.3545	71
GM2A	Ganglioside GM2 activator;Ganglioside GM2 activator isoform short	P17900	245970000	230210000	248590000	0	2	4	27.848	329
LGALS3	Galectin-3;Galectin	P17931	139320000	111020000	141850000	3	3	2	26.962	466
TCP1	T-complex protein 1 subunit alpha	P17987	3651600000	3682000000	3890200000	28	27	33	31.8009	56
ARF4	ADP-ribosylation factor 4	P18085	173670000	188190000	180030000	7	6	8	27.4285	394
VCL	Vinculin	P18206	2198600000	2836500000	2354000000	37	38	33	31.1978	73
PGAM1	Phosphoglycerate mutase 1	P18669	95735000	90850000	96391000	3	3	4	26.4911	534
PAM	Peptidyl-glycine alpha-amidating monooxygenase;Peptidylglycine alpha-hydroxylating monooxygenase;Peptidyl-alpha-hydroxyglycine alpha-amidating lyase	P19021	16850000	0	15029000	2	0	3	23.3411	1087
CDH2	Cadherin-2	P19022	221620000	322140000	245330000	9	10	10	27.9707	317
VCAM1	Vascular cell adhesion protein 1	P19320	26502000	27931000	29566000	3	3	2	24.7389	875
NCL	Nucleolin	P19338	943850000	920370000	841230000	9	7	10	29.7483	142
EIF2AK2	Interferon-induced, double-stranded RNA-activated protein kinase	P19525	23383000	38333000	30485000	2	2	0	24.8733	851
SRM	Spermidine synthase	P19623	339140000	377200000	340660000	9	9	8	28.3924	270
CSNK2A2	Casein kinase II subunit alpha	P19784	32922000	27886000	24705000	2	2	1	24.7647	867
FST	Follistatin	P19883	155960000	245280000	157270000	2	3	2	27.472	381
EIF2S2	Eukaryotic translation initiation factor 2 subunit 2	P20042	32119000	32277000	31723000	0	2	3	24.9334	833
ANXA7	Annexin A7	P20073	765840000	941010000	768000000	16	11	7	29.6197	152
PSMB1	Proteasome subunit beta type-1	P20618	14748000	18569000	10503000	0	0	2	23.8001	1021
COL5A1	Collagen alpha-1(V) chain	P20908	6268900000	6805400000	6091600000	24	18	27	32.5729	35
ATP6V1B2	V-type proton ATPase subunit B, brain isoform	P21281	56482000	49620000	37061000	5	3	3	25.5081	730
ATP6V1C1	V-type proton ATPase subunit C 1;V-type proton ATPase subunit C 2	P21283	13026000	0	13643000	1	0	1	23.0837	1121
FLNA	Filamin-A	P21333	1822000000	2147600000	1810400000	41	53	36	30.8435	86
FGF7	Fibroblast growth factor 7;Fibroblast growth factor	P21781	199050000	177480000	167810000	3	6	4	27.435	392
BGN	Biglycan	P21810	219220000	195200000	215450000	7	5	9	27.6455	358
TGM2	Protein-glutamine gamma-glutamyltransferase 2	P21980	628940000	594240000	595500000	19	13	20	29.1753	194
OSBP	Oxysterol-binding protein 1	P22059	36716000	47408000	37383000	1	2	1	25.2715	774
GART	Trifunctional purine biosynthetic protein adenosine-3;Phosphoribosylamine--glycine ligase;Phosphoribosylformylglycinamidine cyclo-ligase;Phosphoribosylglycinamide formyltransferase	P22102	2218800000	2135400000	2296200000	27	20	26	31.0458	80
PAICS	Multifunctional protein ADE2;Phosphoribosylaminoimidazole-succinocarboxamide synthase;Phosphoribosylaminoimidazole carboxylase	P22234	379240000	457000000	376340000	9	11	16	28.5905	240
UBA1	Ubiquitin-like modifier-activating enzyme 1	P22314	6789800000	8063400000	7295000000	56	46	48	32.7815	30
IGFBP4	Insulin-like growth factor-binding protein 4	P22692	1666100000	1239200000	1365600000	4	1	5	30.4069	114
TGM1	Protein-glutamine gamma-glutamyltransferase K	P22735	0	0	10537000	0	0	1	21.744	1216
FBLN1	Fibulin-1	P23142	2428100000	2074800000	1679000000	7	13	11	30.9404	84
TUBG2	Tubulin gamma-2 chain;Tubulin gamma-1 chain;Tubulin gamma chain	Q9NRH3	18534000	16622000	18347000	2	1	3	24.0882	978
PPIB	Peptidyl-prolyl cis-trans isomerase B	P23284	201710000	241500000	175700000	6	3	4	27.6202	361
WARS	Tryptophan--tRNA ligase, cytoplasmic;T1-TrpRS;T2-TrpRS	P23381	679810000	770850000	635510000	17	9	16	29.3732	175
RPS3	40S ribosomal protein S3	P23396	6071000000	6733500000	6327400000	24	20	23	32.5703	36
PTPRG	Receptor-type tyrosine-protein phosphatase gamma	P23470	59285000	68226000	51887000	5	3	5	25.8336	656
AHCY	Adenosylhomocysteinase	P23526	42728000	28221000	35278000	1	1	2	25.0776	808
DTYMK	Thymidylate kinase	P23919	0	5275000	0	0	1	1	20.7458	1234
RRM1	Ribonucleoside-diphosphate reductase large subunit	P23921	326700000	274060000	282030000	13	7	13	28.1325	292
IGFBP6	Insulin-like growth factor-binding protein 6	P24592	20181000000	15193000000	13268000000	6	7	8	33.9165	19
IGFBP5	Insulin-like growth factor-binding protein 5	P24593	558560000	361160000	501460000	2	3	3	28.8195	223
MCM3	DNA replication licensing factor MCM3	P25205	39914000	59355000	58426000	1	3	2	25.6476	695
LAMA1	Laminin subunit alpha-1	P25391	13142000	34765000	46112000	5	3	6	24.9015	844
RPS12	40S ribosomal protein S12	P25398	162990000	316580000	195580000	3	1	2	27.7457	344
ATP5A1	ATP synthase subunit alpha, mitochondrial	P25705	20635000	31764000	22312000	1	1	3	24.5699	902
PSMA3	Proteasome subunit alpha type-3	P25788	14121000	11993000	15195000	2	0	2	23.715	1033
PTX3	Pentraxin-related protein PTX3	P26022	12044000000	12067000000	11460000000	13	17	21	33.465	24
MSN	Moesin	P26038	151280000	148150000	150740000	7	8	4	27.1609	429
DDX6	Probable ATP-dependent RNA helicase DDX6	P26196	80843000	100300000	71289000	4	3	3	26.3264	568
RPL13	60S ribosomal protein L13	P26373	65252000	71928000	54958000	1	2	3	25.9326	637
S100A4	Protein S100-A4	P26447	92870000	86326000	65698000	1	2	3	26.2826	580
VARS	Valine--tRNA ligase	P26640	545400000	653420000	570730000	17	20	17	29.1358	198
EEF1G	Elongation factor 1-gamma	P26641	3667900000	3993400000	3600900000	32	25	38	31.8058	54
YWHAQ	14-3-3 protein theta	P27348	820730000	1045400000	835410000	13	8	13	29.7462	143
RPL10	60S ribosomal protein L10	P27635	203850000	163290000	187450000	7	5	2	27.4619	384
RPA1	Replication protein A 70 kDa DNA-binding subunit;Replication protein A 70 kDa DNA-binding subunit, N-terminally processed	P27694	147440000	226020000	177110000	8	7	9	27.4514	386
CALR	Calreticulin	P27797	96730000	221690000	116580000	1	4	3	27.1115	441
PSMA5	Proteasome subunit alpha type-5	P28066	60380000	39057000	44348000	1	1	1	25.5144	726
PSMB6	Proteasome subunit beta type-6	P28072	98874000	49281000	58552000	2	1	0	26.038	622
LOX	Protein-lysine 6-oxidase	P28300	1538400000	1301500000	1349300000	1	4	3	30.3791	117
MAPK1	Mitogen-activated protein kinase 1	P28482	230180000	218370000	267650000	8	11	10	27.8308	331
LAP3	Cytosol aminopeptidase	P28838	25375000	35131000	27812000	2	2	2	24.8112	860
CTGF	Connective tissue growth factor	P29279	234970000	363210000	166280000	3	3	6	27.9249	320
SHC1	SHC-transforming protein 1	P29353	120180000	194000000	125410000	4	6	7	27.1266	438
PRDX6	Peroxiredoxin-6	P30041	6336000000	6360600000	5691800000	24	23	19	32.5131	37
PRDX5	Peroxiredoxin-5, mitochondrial	P30044	40734000	33643000	40820000	2	1	3	25.1946	793
RPL12	60S ribosomal protein L12	P30050	260840000	395270000	225030000	8	5	6	28.1298	293
CMPK1	UMP-CMP kinase	P30085	16173000	0	12651000	2	0	1	23.1958	1104
PEBP1	Phosphatidylethanolamine-binding protein 1;Hippocampal cholinergic neurostimulating peptide	P30086	25352000	35754000	23231000	4	2	3	24.7447	873
PDIA3	Protein disulfide-isomerase A3	P30101	691200000	626150000	681190000	13	10	17	29.3113	182
PPP2R1A	Serine/threonine-protein phosphatase 2A 65 kDa regulatory subunit A alpha isoform	P30153	1082700000	625870000	1161900000	20	14	21	29.8337	140
ADSS	Adenylosuccinate synthetase isozyme 2	P30520	40613000	34692000	39680000	5	2	1	25.1919	795
AXL	Tyrosine-protein kinase receptor UFO;Receptor protein-tyrosine kinase	P30530	205130000	226070000	263790000	2	2	3	27.7875	338
MAT2A	S-adenosylmethionine synthase isoform type-2	P31153	114490000	158390000	76934000	2	6	3	26.7971	488
PRKAR2B	cAMP-dependent protein kinase type II-beta regulatory subunit	P31323	28351000	38642000	27178000	2	3	3	24.9038	843
AKT1	RAC-alpha serine/threonine-protein kinase	P31749	31656000	25002000	12197000	1	2	1	24.4521	920
ATIC	Bifunctional purine biosynthesis protein PURH;Phosphoribosylaminoimidazolecarboxamide formyltransferase;IMP cyclohydrolase	P31939	43946000	49108000	56828000	4	5	3	25.5743	710
CASP14	Caspase-14;Caspase-14 subunit p17, mature form;Caspase-14 subunit p10, mature form;Caspase-14 subunit p20, intermediate form;Caspase-14 subunit p8, intermediate form	P31944	85176000	0	122900000	5	0	3	26.0476	620
YWHAB	14-3-3 protein beta/alpha;14-3-3 protein beta/alpha, N-terminally processed	P31946	73808000	92915000	95752000	4	4	3	26.3826	557
S100A11	Protein S100-A11;Protein S100-A11, N-terminally processed	P31949	496720000	628740000	424450000	6	4	5	28.9446	215
PRDX2	Peroxiredoxin-2	P32119	450200000	343810000	404510000	2	4	6	28.5736	243
KIF5B	Kinesin-1 heavy chain	P33176	200940000	228190000	226230000	8	6	14	27.7027	349
MAN1A1	Mannosyl-oligosaccharide 1,2-alpha-mannosidase IA	P33908	24367000	11070000	19118000	2	2	1	24.1162	974
MCM7	DNA replication licensing factor MCM7	P33993	440130000	396020000	406040000	12	9	15	28.6253	237
SHMT2	Serine hydroxymethyltransferase, mitochondrial;Serine hydroxymethyltransferase	P34897	23680000	34421000	25499000	4	2	2	24.732	878
HSPA4	Heat shock 70 kDa protein 4	P34932	50293000	64983000	46894000	5	4	5	25.688	689
GPC1	Glypican-1;Secreted glypican-1	P35052	903280000	829480000	693090000	13	11	15	29.5909	154
RFC4	Replication factor C subunit 4	P35249	34776000	58936000	36094000	4	4	5	25.3668	754
RFC2	Replication factor C subunit 2	P35250	31740000	27298000	37717000	2	2	1	24.9429	830
RPL22	60S ribosomal protein L22	P35268	135370000	152310000	177530000	3	0	2	27.2083	424
SPR	Sepiapterin reductase	P35270	231250000	166000000	251030000	6	8	7	27.6871	351
FBN1	Fibrillin-1	P35555	16295000000	19554000000	15238000000	26	28	23	33.9873	17
FBN2	Fibrillin-2	P35556	230740000	374770000	342490000	5	6	5	28.2353	279
MYH9	Myosin-9	P35579	6722200000	7179600000	7720200000	82	84	88	32.7468	31
MYH10	Myosin-10	P35580	362380000	373080000	395180000	15	14	18	28.4895	255
COPB2	Coatomer subunit beta	P35606	282640000	290720000	303310000	10	13	12	28.1225	295
GLRX	Glutaredoxin-1	P35754	46125000	85507000	49154000	2	1	2	25.8447	651
PSMC2	26S protease regulatory subunit 7	P35998	491180000	569010000	553170000	11	20	18	29.0025	210
ARL2	ADP-ribosylation factor-like protein 2	P36404	5257500	0	4420200	1	1	1	21.6213	1221
MAP2K2	Dual specificity mitogen-activated protein kinase kinase 2	P36507	1413400000	1149000000	1567600000	16	15	20	30.3585	120
RPL4	60S ribosomal protein L4	P36578	264520000	323970000	298580000	6	6	5	28.1395	290
GNL1	Guanine nucleotide-binding protein-like 1	P36915	11158000	16346000	9125900	0	0	2	23.5416	1056
SERPINF1	Pigment epithelium-derived factor	P36955	718990000	688860000	773660000	11	10	11	29.4377	170
SRP14	Signal recognition particle 14 kDa protein	P37108	101640000	111350000	93912000	5	3	2	26.6082	523
TAGLN2	Transgelin-2	P37802	100280000	85193000	93144000	4	3	4	26.4687	538
ATP6V1A	V-type proton ATPase catalytic subunit A	P38606	93640000	100830000	106720000	5	6	6	26.5811	527
EIF4A3	Eukaryotic initiation factor 4A-III;Eukaryotic initiation factor 4A-III, N-terminally processed	P38919	276530000	240110000	275780000	8	11	6	27.9767	316
RPS19	40S ribosomal protein S19	P39019	294710000	421130000	253750000	3	6	5	28.2678	278
RPL3	60S ribosomal protein L3	P39023	195750000	158850000	185900000	5	4	5	27.4248	396
FEN1	Flap endonuclease 1	P39748	268340000	232120000	207890000	4	7	5	27.8149	333
CAPG	Macrophage-capping protein	P40121	57547000	0	61246000	1	2	2	25.2389	785
CCT6A	T-complex protein 1 subunit zeta	P40227	2938000000	3041500000	3114900000	27	18	26	31.4974	64
RPL13A	60S ribosomal protein L13a;Putative 60S ribosomal protein L13a protein RPL13AP3	P40429	0	0	13680000	0	1	1	22.1206	1197
STAT3	Signal transducer and activator of transcription 3;Signal transducer and activator of transcription	P40763	1636300000	1460200000	1991800000	17	19	22	30.6596	97
MDH2	Malate dehydrogenase, mitochondrial	P40926	0	13474000	25086000	1	0	2	23.6156	1046
RFC5	Replication factor C subunit 5	P40937	18298000	10069000	16102000	2	3	3	23.8213	1018
RFC3	Replication factor C subunit 3	P40938	14649000	14058000	10279000	1	2	1	23.6315	1044
EIF2S3	Eukaryotic translation initiation factor 2 subunit 3;Putative eukaryotic translation initiation factor 2 subunit 3-like protein	P41091	203980000	173020000	246400000	7	6	8	27.6306	359
PTGDS	Prostaglandin-H2 D-isomerase	P41222	15229000000	12195000000	13551000000	18	13	16	33.6691	21
CSK	Tyrosine-protein kinase CSK	P41240	18371000	15039000	12923000	2	2	3	23.8806	1010
GARS	Glycine--tRNA ligase	P41250	481800000	321540000	446080000	17	13	13	28.6336	236
PRKCI	Protein kinase C iota type	P41743	23597000	42712000	26678000	1	3	2	24.8856	846
SKIV2L2	Superkiller viralicidic activity 2-like 2	P42285	41918000	80075000	55808000	6	5	7	25.8207	663
MTOR	Serine/threonine-protein kinase mTOR	P42345	7533800	4637700	4968700	1	0	2	22.4459	1180
EPS15	Epidermal growth factor receptor substrate 15	P42566	23973000	21810000	23163000	2	3	3	24.454	918
RPS27	40S ribosomal protein S27;40S ribosomal protein S27-like	P42677	41448000	46739000	40497000	2	0	1	25.3543	759
RPL35	60S ribosomal protein L35	P42766	44862000	0	43765000	2	0	1	24.8163	859
PRCP	Lysosomal Pro-X carboxypeptidase	P42785	27449000	17091000	37794000	2	1	3	24.71	882
HTT	Huntingtin	P42858	31419000	45906000	38004000	6	3	3	25.1962	792
MSH2	DNA mismatch repair protein Msh2	P43246	263430000	263110000	282120000	11	9	13	28.006	312
BTD	Biotinidase	P43251	66095000	63083000	43082000	3	4	2	25.775	671
NAMPT	Nicotinamide phosphoribosyltransferase	P43490	1829500000	1838000000	1718400000	19	16	20	30.7416	92
PSMC4	26S protease regulatory subunit 6B	P43686	75625000	60006000	110540000	6	1	5	26.2901	575
PPIC	Peptidyl-prolyl cis-trans isomerase C	P45877	14350000	15465000	15437000	1	1	0	23.8465	1014
USP5	Ubiquitin carboxyl-terminal hydrolase 5	P45974	524590000	520900000	581380000	16	12	14	29.0145	208
PHKA2	Phosphorylase b kinase regulatory subunit alpha, liver isoform	P46019	0	4091600	6262400	0	1	2	21.7187	1218
RANGAP1	Ran GTPase-activating protein 1	P46060	360170000	376990000	387590000	9	11	12	28.482	258
RECQL	ATP-dependent DNA helicase Q1	P46063	33162000	32134000	30729000	4	1	3	24.9319	834
MAP2K3	Dual specificity mitogen-activated protein kinase kinase 3	P46734	79681000	121440000	95405000	6	7	9	26.5586	530
RPS9	40S ribosomal protein S9	P46781	979470000	1017200000	1022300000	5	8	5	29.9064	137
RPS10	40S ribosomal protein S10	P46783	136110000	106910000	95734000	4	0	3	26.7507	495
MAP1B	Microtubule-associated protein 1B;MAP1B heavy chain;MAP1 light chain LC1	P46821	37707000	25714000	16277000	4	1	1	24.6631	887
IQGAP1	Ras GTPase-activating-like protein IQGAP1	P46940	2566000000	2372200000	2776300000	52	48	54	31.26	72
GYG1	Glycogenin-1	P46976	240260000	265530000	246610000	4	4	5	27.902	324
ALDH1A3	Aldehyde dehydrogenase family 1 member A3	P47895	711750000	1008100000	776450000	14	14	12	29.6322	150
QARS	Glutamine--tRNA ligase	P47897	268660000	278790000	284830000	9	8	14	28.0475	307
GCLM	Glutamate--cysteine ligase regulatory subunit	P48507	146590000	136850000	167420000	5	5	5	27.1631	428
PSMD8	26S proteasome non-ATPase regulatory subunit 8	P48556	56013000	61114000	50187000	3	2	3	25.733	683
CCT5	T-complex protein 1 subunit epsilon	P48643	4325400000	4052200000	4054500000	39	28	30	31.9484	47
HSPA13	Heat shock 70 kDa protein 13	P48723	90012000	98058000	89039000	2	4	5	26.4609	540
PITPNB	Phosphatidylinositol transfer protein beta isoform	P48739	49407000	87054000	73307000	3	5	3	26.0593	614
MASP1	Mannan-binding lectin serine protease 1;Mannan-binding lectin serine protease 1 heavy chain;Mannan-binding lectin serine protease 1 light chain	P48740	16401000	23378000	0	1	1	0	23.6605	1041
ALDH9A1	4-trimethylaminobutyraldehyde dehydrogenase	P49189	33506000	67068000	32874000	3	1	1	25.4067	748
FASN	Fatty acid synthase;[Acyl-carrier-protein] S-acetyltransferase;[Acyl-carrier-protein] S-malonyltransferase;3-oxoacyl-[acyl-carrier-protein] synthase;3-oxoacyl-[acyl-carrier-protein] reductase;3-hydroxyacyl-[acyl-carrier-protein] dehydratase;Enoyl-[acyl-carrier-protein] reductase;Oleoyl-[acyl-carrier-protein] hydrolase	P49327	11562000000	13397000000	13238000000	113	83	121	33.5678	22
CCT3	T-complex protein 1 subunit gamma	P49368	3558200000	3390000000	3968400000	25	28	25	31.7608	57
TUFM	Elongation factor Tu, mitochondrial	P49411	190460000	257760000	197420000	6	6	7	27.6812	352
AARS	Alanine--tRNA ligase, cytoplasmic	P49588	713670000	659860000	735610000	26	26	27	29.389	174
SARS	Serine--tRNA ligase, cytoplasmic	P49591	110970000	111960000	92556000	5	7	5	26.648	516
PSMB2	Proteasome subunit beta type-2	P49721	60214000	14203000	65056000	1	3	3	25.4704	732
MCM2	DNA replication licensing factor MCM2	P49736	280590000	430170000	339980000	13	15	15	28.3838	272
VEGFC	Vascular endothelial growth factor C	P49767	0	10693000	0	0	1	1	21.7652	1215
RARRES1	Retinoic acid receptor responder protein 1	P49788	50777000	40571000	65698000	2	0	2	25.6416	698
NT5C2	Cytosolic purine 5-nucleotidase	P49902	4689600	0	5708500	0	0	2	21.7249	1217
SEPHS1	Selenide, water dikinase 1	P49903	26015000	34319000	45815000	1	1	2	25.0766	809
GMPS	GMP synthase [glutamine-hydrolyzing]	P49915	926300000	868760000	902310000	18	22	17	29.7439	144
GDI2	Rab GDP dissociation inhibitor beta	P50395	158530000	120380000	161680000	6	9	5	27.1299	434
SERPINH1	Serpin H1	P50454	382140000	494490000	400420000	11	8	13	28.6652	233
VASP	Vasodilator-stimulated phosphoprotein	P50552	0	49651000	0	0	2	0	23.9804	999
DNM2	Dynamin-2	P50570	264580000	321220000	272040000	15	9	17	28.0912	299
CCT8	T-complex protein 1 subunit theta	P50990	7576200000	8332200000	7448700000	41	39	36	32.8582	27
CCT4	T-complex protein 1 subunit delta	P50991	3002900000	4236100000	4134600000	26	23	23	31.82	52
ANXA11	Annexin A11	P50995	215870000	252320000	215970000	3	10	6	27.7648	342
RAB5C	Ras-related protein Rab-5C;Ras-related protein Rab-5B;Ras-related protein Rab-5A	P51148	93172000	127790000	96185000	4	3	3	26.6556	514
RAB7A	Ras-related protein Rab-7a	P51149	67638000	66457000	59420000	4	2	4	25.9429	635
GALK1	Galactokinase	P51570	98644000	124670000	111880000	7	1	5	26.7355	500
PSMD7	26S proteasome non-ATPase regulatory subunit 7	P51665	49260000	64433000	42760000	5	2	3	25.6362	700
RPS6KA3	Ribosomal protein S6 kinase alpha-3	P51812	42782000	72158000	48066000	2	3	3	25.6954	688
LUM	Lumican	P51884	23834000000	29278000000	23685000000	48	40	59	34.5754	12
PGD	6-phosphogluconate dehydrogenase, decarboxylating	P52209	61925000	76840000	75539000	4	4	4	26.0901	608
KPNA2	Importin subunit alpha-1	P52292	121850000	152990000	137530000	6	5	7	27.0344	456
KPNA1	Importin subunit alpha-5;Importin subunit alpha-5, N-terminally processed	P52294	45327000	41240000	63819000	1	1	2	25.5791	708
RAP1GDS1	Rap1 GTPase-GDP dissociation stimulator 1	P52306	9593900	33992000	16122000	0	2	2	24.2465	962
MSH6	DNA mismatch repair protein Msh6	P52701	279850000	259750000	269590000	14	8	15	28.0069	311
KIF11	Kinesin-like protein KIF11	P52732	72484000	92381000	91383000	6	8	8	26.348	564
SMS	Spermine synthase	P52788	9606500	0	0	2	0	0	21.6106	1222
STC1	Stanniocalcin-1	P52823	16495000	59475000	52789000	0	1	2	25.3551	758
ACLY	ATP-citrate synthase	P53396	1371600000	1635400000	1245300000	35	27	38	30.4006	115
COPB1	Coatomer subunit beta	P53618	1111500000	1074700000	1280600000	24	21	29	30.106	130
COPA	Coatomer subunit alpha;Xenin;Proxenin	P53621	734030000	842140000	876170000	23	18	27	29.6065	153
CTSC	Dipeptidyl peptidase 1;Dipeptidyl peptidase 1 exclusion domain chain;Dipeptidyl peptidase 1 heavy chain;Dipeptidyl peptidase 1 light chain	P53634	63463000	45607000	59603000	2	2	1	25.7447	677
SUB1	Activated RNA polymerase II transcriptional coactivator p15	P53999	32257000	92994000	40287000	0	1	1	25.7176	684
RARS	Arginine--tRNA ligase, cytoplasmic	P54136	371780000	334640000	410540000	15	9	14	28.472	261
YARS	Tyrosine--tRNA ligase, cytoplasmic;Tyrosine--tRNA ligase, cytoplasmic, N-terminally processed;Tyrosine--tRNA ligase	P54577	280150000	351300000	306160000	8	6	11	28.2195	281
USP14	Ubiquitin carboxyl-terminal hydrolase 14;Ubiquitin carboxyl-terminal hydrolase	P54578	799880000	766760000	808070000	14	12	16	29.5601	157
RAD23B	UV excision repair protein RAD23 homolog B	P54727	21198000	27577000	22934000	2	0	3	24.5107	909
ALDH18A1	Delta-1-pyrroline-5-carboxylate synthase;Glutamate 5-kinase;Gamma-glutamyl phosphate reductase	P54886	0	0	7813800	0	0	2	21.3126	1228
EIF5	Eukaryotic translation initiation factor 5	P55010	15625000	13229000	13485000	2	0	2	23.7505	1028
PSMD4	26S proteasome non-ATPase regulatory subunit 4;Putative PIP5K1A and PSMD4-like protein	P55036	26640000	36615000	35538000	1	3	3	24.9729	827
DRG2	Developmentally-regulated GTP-binding protein 2	P55039	108160000	124000000	106820000	4	5	7	26.7517	494
PLTP	Phospholipid transfer protein	P55058	295260000	159180000	263430000	11	5	9	27.8342	330
CSE1L	Exportin-2	P55060	3727900000	3820000000	3716300000	33	22	37	31.8061	53
VCP	Transitional endoplasmic reticulum ATPase	P55072	284060000	288850000	285400000	11	10	16	28.092	298
LAMB2	Laminin subunit beta-2	P55268	363690000	403810000	333160000	20	11	14	28.4508	265
CDH4	Cadherin-4	P55283	31131000	79383000	32836000	1	2	3	25.51	728
CDH13	Cadherin-13	P55290	537610000	592980000	509700000	3	4	3	29.0263	205
BID	BH3-interacting domain death agonist;BH3-interacting domain death agonist p15;BH3-interacting domain death agonist p13;BH3-interacting domain death agonist p11	P55957	29813000	42430000	48985000	3	3	6	25.2682	777
MARS	Methionine--tRNA ligase, cytoplasmic	P56192	272750000	332340000	282440000	8	7	11	28.1403	289
CTBP2	C-terminal-binding protein 2	P56545	75562000	156340000	97977000	2	2	4	26.7124	506
EEFSEC	Selenocysteine-specific elongation factor	P57772	22867000	34530000	25640000	2	3	3	24.7223	879
LOXL3	Lysyl oxidase homolog 3	P58215	11339000	14065000	9658900	2	0	1	23.4785	1066
ADAMTS12	A disintegrin and metalloproteinase with thrombospondin motifs 12	P58397	12586000	16251000	11697000	1	0	1	23.6877	1037
TPI1	Triosephosphate isomerase	P60174	127380000	148220000	89115000	3	5	3	26.8572	477
EIF3E	Eukaryotic translation initiation factor 3 subunit E	P60228	58718000	55584000	75684000	3	4	5	25.9164	640
ACTB	Actin, cytoplasmic 1;Actin, cytoplasmic 1, N-terminally processed	P60709	20306000000	21673000000	20842000000	41	41	44	34.2856	15
EIF4A1	Eukaryotic initiation factor 4A-I	P60842	3465400000	4670000000	3625500000	27	23	31	31.8683	50
RPS20	40S ribosomal protein S20	P60866	729850000	897980000	648200000	4	3	3	29.4989	164
RAB10	Ras-related protein Rab-10	P61026	31421000	32169000	31595000	2	1	1	24.9193	841
UBE2M	NEDD8-conjugating enzyme Ubc12	P61081	142760000	153370000	137610000	3	2	2	27.1073	442
UBE2N	Ubiquitin-conjugating enzyme E2 N;Putative ubiquitin-conjugating enzyme E2 N-like	P61088	174610000	173770000	150960000	3	5	4	27.3105	411
ACTR2	Actin-related protein 2	P61160	154490000	212730000	143400000	6	4	7	27.3427	404
ACTR1A	Alpha-centractin	P61163	120160000	41144000	57965000	3	1	4	26.1232	603
COPS2	COP9 signalosome complex subunit 2	P61201	151770000	208530000	190970000	6	7	7	27.4532	385
ARF1	ADP-ribosylation factor 1;ADP-ribosylation factor 3	P84077	38621000	36543000	42597000	1	1	1	25.2263	789
ABCE1	ATP-binding cassette sub-family E member 1	P61221	67304000	75459000	64724000	5	3	6	26.0435	621
RPS3A	40S ribosomal protein S3a	P61247	353410000	507670000	346380000	8	6	8	28.5844	242
PSME3	Proteasome activator complex subunit 3	P61289	133890000	59712000	138590000	5	2	2	26.7225	502
RPL27	60S ribosomal protein L27	P61353	143140000	128460000	116260000	3	1	4	26.946	470
RHOA	Transforming protein RhoA;Rho-related GTP-binding protein RhoC	P61586	50596000	79080000	39161000	3	4	2	25.7461	676
TGFB2	Transforming growth factor beta-2;Latency-associated peptide	P61812	5204800	8227400	5926600	0	1	1	22.6215	1163
HNRNPK	Heterogeneous nuclear ribonucleoprotein K	P61978	959890000	726800000	947400000	12	12	14	29.7097	147
RPS7	40S ribosomal protein S7	P62081	24208000	14873000	18566000	1	1	3	24.1958	968
PPP1CA	Serine/threonine-protein phosphatase PP1-alpha catalytic subunit;Serine/threonine-protein phosphatase;Serine/threonine-protein phosphatase PP1-gamma catalytic subunit	P62136	48860000	25845000	51090000	4	1	2	25.3215	765
PSMC1	26S protease regulatory subunit 4	P62191	97923000	116910000	126940000	5	3	4	26.7635	491
PSMC5	26S protease regulatory subunit 8	P62195	142940000	160060000	123800000	9	6	5	27.084	448
RPS8	40S ribosomal protein S8	P62241	148410000	188320000	133950000	3	5	4	27.2252	422
RPS15A	40S ribosomal protein S15a	P62244	1078700000	1059800000	1029700000	7	6	10	29.9761	135
RPS16	40S ribosomal protein S16	P62249	1442200000	2181300000	1427100000	16	13	11	30.6488	100
YWHAE	14-3-3 protein epsilon	P62258	141510000	143760000	123750000	4	4	4	27.0226	460
RPS13	40S ribosomal protein S13	P62277	89582000	0	81334000	4	0	1	25.7637	673
ARF6	ADP-ribosylation factor 6	P62330	37120000	0	55650000	3	0	3	24.8822	849
RPL7A	60S ribosomal protein L7a	P62424	65604000	142390000	66400000	2	3	4	26.4467	545
RPS4X	40S ribosomal protein S4, X isoform	P62701	408460000	535830000	454610000	9	6	9	28.7967	225
RPS6	40S ribosomal protein S6	P62753	54603000	68097000	45695000	2	5	1	25.7423	680
HIST1H4A	Histone H4	P62805	7293400000	9448200000	6048700000	12	14	10	32.8227	29
RPS25	40S ribosomal protein S25	P62851	120370000	205960000	109840000	3	1	2	27.1154	439
RPL11	60S ribosomal protein L11	P62913	716550000	982080000	996280000	3	6	3	29.7426	145
PPIA	Peptidyl-prolyl cis-trans isomerase A;Peptidyl-prolyl cis-trans isomerase A, N-terminally processed;Peptidyl-prolyl cis-trans isomerase	P62937	251810000	340580000	245980000	5	4	5	28.058	303
RAC1	Ras-related C3 botulinum toxin substrate 1;Ras-related C3 botulinum toxin substrate 3	P63000	91067000	102560000	77056000	4	5	4	26.4271	548
AP2B1	AP-2 complex subunit beta	P63010	743380000	831050000	825340000	18	17	25	29.5753	156
YWHAZ	14-3-3 protein zeta/delta	P63104	172980000	183590000	155740000	3	3	2	27.3475	403
PPP2R2A	Serine/threonine-protein phosphatase 2A 55 kDa regulatory subunit B alpha isoform;Serine/threonine-protein phosphatase 2A 55 kDa regulatory subunit B delta isoform	P63151	103860000	83637000	81199000	5	4	6	26.4164	549
GNB2L1	Guanine nucleotide-binding protein subunit beta-2-like 1;Guanine nucleotide-binding protein subunit beta-2-like 1, N-terminally processed	P63244	471290000	532560000	463210000	5	11	8	28.8653	221
UBE2L3	Ubiquitin-conjugating enzyme E2 L3	P68036	214280000	143170000	117830000	1	2	3	27.2392	420
EEF1A1	Elongation factor 1-alpha 1;Putative elongation factor 1-alpha-like 3;Elongation factor 1-alpha	P68104	35980000000	34234000000	35003000000	89	54	95	35.0296	6
TUBB4B	Tubulin beta-4B chain	P68371	25904000000	27515000000	27603000000	96	84	88	34.6526	11
PAFAH1B2	Platelet-activating factor acetylhydrolase IB subunit beta	P68402	16887000	0	19404000	0	1	2	23.5281	1060
CCT2	T-complex protein 1 subunit beta	P78371	4285500000	3806600000	4555300000	33	28	35	31.9732	45
GSTO1	Glutathione S-transferase omega-1	P78417	24630000	32917000	29515000	1	1	1	24.7906	863
PRKDC	DNA-dependent protein kinase catalytic subunit	P78527	1049300000	1192400000	1087600000	39	34	50	30.0476	131
SRPX	Sushi repeat-containing protein SRPX	P78539	25591000	21217000	26394000	3	1	2	24.5404	905
NUCB2	Nucleobindin-2;Nesfatin-1	P80303	251090000	257460000	198180000	4	4	5	27.8116	334
BASP1	Brain acid soluble protein 1	P80723	76406000	93729000	76342000	2	4	2	26.2919	574
COG7	Conserved oligomeric Golgi complex subunit 7	P83436	15236000	18959000	16207000	2	1	1	24.002	996
ARF5	ADP-ribosylation factor 5	P84085	60567000	73119000	70232000	1	3	2	26.0185	626
CCZ1B	Vacuolar fusion protein CCZ1 homolog B;Vacuolar fusion protein CCZ1 homolog	P86790	46101000	47582000	53337000	2	4	2	25.5465	717
FBLN2	Fibulin-2	P98095	47483000	48813000	60818000	2	2	2	25.6423	697
HSPG2	Basement membrane-specific heparan sulfate proteoglycan core protein;Endorepellin;LG3 peptide	P98160	210890000	212430000	178150000	10	7	12	27.579	368
EFNB1	Ephrin-B1	P98172	23804000	30438000	22925000	1	2	2	24.6165	894
CDK6	Cyclin-dependent kinase 6	Q00534	14572000	23262000	22838000	2	2	3	24.2696	952
CDK5	Cyclin-dependent-like kinase 5	Q00535	17367000	0	11285000	2	0	1	23.1872	1106
NFKB2	Nuclear factor NF-kappa-B p100 subunit;Nuclear factor NF-kappa-B p52 subunit	Q00653	177600000	204410000	180930000	7	7	11	27.4834	378
CTBS	Di-N-acetylchitobiase	Q01459	158880000	176270000	154110000	2	4	3	27.2811	414
FABP5	Fatty acid-binding protein, epidermal	Q01469	9838100	9194500	0	2	1	0	22.597	1168
CAP1	Adenylyl cyclase-associated protein 1;Adenylyl cyclase-associated protein	Q01518	695250000	744290000	635800000	11	9	8	29.3657	177
HMGCS1	Hydroxymethylglutaryl-CoA synthase, cytoplasmic	Q01581	111200000	120060000	99472000	4	6	5	26.7161	504
PFKP	ATP-dependent 6-phosphofructokinase, platelet type	Q01813	4210900000	4659100000	4736600000	29	33	40	32.0786	43
TAGLN	Transgelin	Q01995	105560000	67527000	89868000	3	2	4	26.3853	555
DSG1	Desmoglein-1	Q02413	36976000	13994000	13979000	2	0	2	24.3678	928
GCNT1	Beta-1,3-galactosyl-O-glycosyl-glycoprotein beta-1,6-N-acetylglucosaminyltransferase	Q02742	57773000	114830000	67374000	2	5	2	26.2534	585
MAP2K1	Dual specificity mitogen-activated protein kinase kinase 1	Q02750	169050000	147110000	133470000	2	3	4	27.1592	430
FKBP4	Peptidyl-prolyl cis-trans isomerase FKBP4;Peptidyl-prolyl cis-trans isomerase FKBP4, N-terminally processed;Peptidyl-prolyl cis-trans isomerase	Q02790	6662000	8946400	0	1	1	2	22.3109	1190
PLOD1	Procollagen-lysine,2-oxoglutarate 5-dioxygenase 1	Q02809	120010000	182860000	129320000	8	5	6	27.1021	444
NUCB1	Nucleobindin-1	Q02818	3631500000	4667100000	3545000000	16	13	26	31.8784	48
RPL6	60S ribosomal protein L6	Q02878	129650000	57550000	87729000	1	2	2	26.4495	544
AKAP12	A-kinase anchor protein 12	Q02952	6634600	3864700	13731000	1	1	1	22.9453	1134
GLO1	Lactoylglutathione lyase	Q04760	37994000	40431000	36739000	1	2	3	25.1942	794
AKR1C1	Aldo-keto reductase family 1 member C1;Aldo-keto reductase family 1 member C2;Aldo-keto reductase family 1 member C3	Q04828	291390000	308810000	305030000	6	5	7	28.1687	288
PTPN12	Tyrosine-protein phosphatase non-receptor type 12	Q05209	73384000	65386000	70432000	5	1	6	26.0554	616
PTPN11	Tyrosine-protein phosphatase non-receptor type 11	Q06124	100410000	129770000	89974000	6	5	7	26.6692	512
GFPT1	Glutamine--fructose-6-phosphate aminotransferase [isomerizing] 1	Q06210	346300000	410580000	340530000	14	14	16	28.4465	266
PSME1	Proteasome activator complex subunit 1	Q06323	114550000	134280000	120310000	6	5	4	26.8746	474
APLP2	Amyloid-like protein 2	Q06481	49100000	26981000	132670000	2	2	2	26.0522	619
GABPA	GA-binding protein alpha chain	Q06546	17155000	16725000	26221000	3	3	2	24.2559	957
KHDRBS1	KH domain-containing, RNA-binding, signal transduction-associated protein 1	Q07666	41940000	34187000	29706000	3	1	1	25.0723	811
BAX	Apoptosis regulator BAX	Q07812	29268000	28594000	24575000	2	2	1	24.7118	881
ARHGAP1	Rho GTPase-activating protein 1	Q07960	132870000	64931000	31093000	5	3	1	26.1851	597
DHX9	ATP-dependent RNA helicase A	Q08211	313270000	420190000	372260000	14	19	23	28.4574	264
LGALS3BP	Galectin-3-binding protein	Q08380	3684700000	4594400000	3532000000	19	14	16	31.8745	49
MFGE8	Lactadherin;Lactadherin short form;Medin	Q08431	0	3520000	0	1	1	0	20.1622	1238
SPOCK1	Testican-1	Q08629	176300000	198830000	185070000	5	4	5	27.4764	380
SSRP1	FACT complex subunit SSRP1	Q08945	36731000	52923000	33925000	5	3	2	25.2959	770
VAC14	Protein VAC14 homolog	Q08AM6	7161000	7108000	6030300	0	1	1	22.69	1160
NSUN2	tRNA (cytosine(34)-C(5))-methyltransferase	Q08J23	8653300	12164000	8785500	2	1	0	23.2343	1099
NCBP1	Nuclear cap-binding protein subunit 1	Q09161	77191000	39711000	71916000	5	4	8	25.9075	642
AHNAK	Neuroblast differentiation-associated protein AHNAK	Q09666	489980000	526670000	519430000	19	12	21	28.9316	216
GALNT2	Polypeptide N-acetylgalactosaminyltransferase 2;Polypeptide N-acetylgalactosaminyltransferase 2 soluble form;Polypeptide N-acetylgalactosaminyltransferase;Polypeptide N-acetylgalactosaminyltransferase 4	Q10471	0	0	0	0	0	2		1242
AP1B1	AP-1 complex subunit beta-1	Q10567	127880000	232600000	148180000	3	3	6	27.3372	406
FSTL1	Follistatin-related protein 1	Q12841	36269000000	33868000000	30669000000	18	25	22	34.9678	8
ILF3	Interleukin enhancer-binding factor 3	Q12906	145650000	207480000	174090000	6	8	8	27.3889	398
TRAP1	Heat shock protein 75 kDa, mitochondrial	Q12931	15270000	13166000	13582000	2	1	2	23.7395	1030
FLII	Protein flightless-1 homolog	Q13045	565170000	612130000	583750000	11	11	9	29.1288	200
COASY	Bifunctional coenzyme A synthase;Phosphopantetheine adenylyltransferase;Dephospho-CoA kinase	Q13057	48426000	25924000	57769000	6	2	2	25.3923	750
ACACA	Acetyl-CoA carboxylase 1;Biotin carboxylase	Q13085	1854700000	1703100000	1717700000	67	51	42	30.7117	96
PRKAA1	5-AMP-activated protein kinase catalytic subunit alpha-1;5-AMP-activated protein kinase catalytic subunit alpha-2	Q13131	6191000	7441200	7220400	1	1	0	22.7288	1157
AIMP2	Aminoacyl tRNA synthase complex-interacting multifunctional protein 2	Q13155	132950000	94951000	130390000	4	0	3	26.8316	483
PRDX4	Peroxiredoxin-4	Q13162	67869000	92404000	52432000	3	4	3	26.0793	609
PAK2	Serine/threonine-protein kinase PAK 2;PAK-2p27;PAK-2p34	Q13177	285840000	242050000	305310000	4	10	9	28.0491	306
PSMD2	26S proteasome non-ATPase regulatory subunit 2	Q13200	608630000	495190000	635520000	10	15	13	29.1109	201
PAPPA	Pappalysin-1	Q13219	129060000	166200000	144510000	8	5	7	27.1272	437
TRIM28	Transcription intermediary factor 1-beta	Q13263	107900000	104410000	100640000	8	2	10	26.6364	519
PTK7	Inactive tyrosine-protein kinase 7	Q13308	119980000	175410000	115910000	3	4	4	27.0307	458
CTBP1	C-terminal-binding protein 1	Q13363	55668000	43484000	85221000	4	1	4	25.8731	644
PDAP1	28 kDa heat- and acid-stable phosphoprotein	Q13442	9438200	0	0	3	0	1	21.5851	1223
FKBP5	Peptidyl-prolyl cis-trans isomerase FKBP5;Peptidyl-prolyl cis-trans isomerase FKBP5, N-terminally processed	Q13451	20807000	43164000	17029000	2	4	1	24.6865	886
PICALM	Phosphatidylinositol-binding clathrin assembly protein;Clathrin coat assembly protein AP180	Q13492	9001100	0	5658000	0	0	1	22.2203	1195
TUBB3	Tubulin beta-3 chain	Q13509	1536000000	1075400000	1528300000	10	8	14	30.3619	119
RIPK1	Receptor-interacting serine/threonine-protein kinase 1	Q13546	17601000	28908000	24123000	1	3	2	24.4889	914
DCTN2	Dynactin subunit 2	Q13561	17877000	13800000	16209000	3	1	1	23.9281	1002
NAE1	NEDD8-activating enzyme E1 regulatory subunit	Q13564	61446000	52910000	40496000	5	2	4	25.6214	705
CUL3	Cullin-3	Q13618	42954000	36281000	46875000	2	1	5	25.3251	763
TPBG	Trophoblast glycoprotein	Q13641	6723300	6025400	4673700	1	1	0	22.4695	1178
ALCAM	CD166 antigen	Q13740	694240000	988940000	606730000	10	7	11	29.5077	163
DDX39B	Spliceosome RNA helicase DDX39B	Q13838	240430000	205050000	253970000	5	5	4	27.7967	337
TUBB2A	Tubulin beta-2A chain;Tubulin beta-2B chain	Q13885	1927500000	1965000000	1821100000	7	14	15	30.8268	88
CKAP5	Cytoskeleton-associated protein 5	Q14008	20877000	0	31288000	2	2	3	24.0516	988
CAMK1	Calcium/calmodulin-dependent protein kinase type 1	Q14012	65098000	39444000	79255000	1	1	3	25.8686	647
NID2	Nidogen-2	Q14112	429370000	490790000	398510000	12	10	15	28.7115	231
DAG1	Dystroglycan;Alpha-dystroglycan;Beta-dystroglycan	Q14118	383880000	429110000	360870000	9	8	8	28.5437	247
EIF3A	Eukaryotic translation initiation factor 3 subunit A	Q14152	102570000	115930000	120120000	6	6	7	26.7501	496
TTLL12	Tubulin--tyrosine ligase-like protein 12	Q14166	180580000	229120000	184690000	7	5	9	27.5619	370
DYNC1H1	Cytoplasmic dynein 1 heavy chain 1	Q14204	4458300000	4967100000	5640400000	102	94	129	32.2256	42
EIF4A2	Eukaryotic initiation factor 4A-II;Eukaryotic initiation factor 4A-II, N-terminally processed	Q14240	207430000	262820000	204010000	5	9	11	27.7438	345
TRIM25	E3 ubiquitin/ISG15 ligase TRIM25	Q14258	74081000	89702000	62126000	5	2	2	26.1662	599
GAS6	Growth arrest-specific protein 6	Q14393	426310000	435120000	498330000	15	11	13	28.7557	228
MCM6	DNA replication licensing factor MCM6	Q14566	360890000	466740000	347680000	13	12	14	28.5454	246
TRIP12	E3 ubiquitin-protein ligase TRIP12	Q14669	296620000	307830000	310070000	12	10	12	28.1835	286
USP10	Ubiquitin carboxyl-terminal hydrolase 10	Q14694	81472000	89336000	74008000	4	3	7	26.2822	581
GANAB	Neutral alpha-glucosidase AB	Q14697	23730000	54273000	23141000	1	1	5	25.0069	821
MVP	Major vault protein	Q14764	5748900	0	6645800	1	0	2	21.9783	1207
CASP8	Caspase-8;Caspase-8 subunit p18;Caspase-8 subunit p10	Q14790	108850000	110330000	122090000	3	3	8	26.7614	492
LASP1	LIM and SH3 domain protein 1	Q14847	35277000	65003000	44760000	1	3	1	25.5269	724
PTGR1	Prostaglandin reductase 1	Q14914	177710000	288390000	171150000	8	6	7	27.6623	357
KPNB1	Importin subunit beta-1	Q14974	1420900000	1431600000	1481900000	21	18	26	30.4282	111
GAPVD1	GTPase-activating protein and VPS9 domain-containing protein 1	Q14C86	62750000	84725000	64375000	6	4	7	26.0735	611
NAA25	N-alpha-acetyltransferase 25, NatB auxiliary subunit	Q14CX7	23950000	15248000	14678000	3	3	2	24.0982	975
PSMD6	26S proteasome non-ATPase regulatory subunit 6	Q15008	98320000	94718000	106110000	4	3	8	26.5713	529
NCAPD2	Condensin complex subunit 1	Q15021	112650000	152820000	123580000	3	7	10	26.9504	469
EFTUD2	116 kDa U5 small nuclear ribonucleoprotein component	Q15029	77715000	76765000	75282000	6	0	9	26.1906	596
RAB3GAP1	Rab3 GTPase-activating protein catalytic subunit	Q15042	27068000	28194000	29388000	2	2	2	24.75	871
KARS	Lysine--tRNA ligase	Q15046	81847000	68301000	93387000	4	1	2	26.2746	583
ACAP2	Arf-GAP with coiled-coil, ANK repeat and PH domain-containing protein 2	Q15057	12478000	32399000	17679000	1	0	4	24.3137	940
PDIA6	Protein disulfide-isomerase A6	Q15084	313900000	350380000	363130000	4	5	6	28.3514	274
PCOLCE	Procollagen C-endopeptidase enhancer 1	Q15113	633090000	799000000	512810000	12	12	12	29.2721	189
PEA15	Astrocytic phosphoprotein PEA-15	Q15121	22379000	19792000	20389000	1	1	1	24.3138	939
PMVK	Phosphomevalonate kinase	Q15126	28653000	22966000	28037000	2	1	4	24.6623	888
PLEC	Plectin	Q15149	2162500000	2220600000	2209300000	67	57	69	31.0332	81
PPA1	Inorganic pyrophosphatase	Q15181	9529000	6037200	8351200	1	1	2	22.9266	1137
PDGFRL	Platelet-derived growth factor receptor-like protein	Q15198	132690000	78927000	101850000	4	0	2	26.6388	518
RCN1	Reticulocalbin-1	Q15293	152300000	396450000	140090000	7	8	10	27.7746	340
PCBP1	Poly(rC)-binding protein 1	Q15365	1186800000	1053100000	1073800000	9	10	10	30.0408	132
PCBP2	Poly(rC)-binding protein 2	Q15366	395640000	494210000	391680000	4	4	8	28.6703	232
UBE3C	Ubiquitin-protein ligase E3C	Q15386	132130000	78673000	156630000	8	3	9	26.8679	475
SF3B3	Splicing factor 3B subunit 3	Q15393	28003000	28134000	56898000	1	2	8	25.1672	797
CNN3	Calponin-3	Q15417	13898000	21069000	0	3	1	0	23.4745	1069
TGFBI	Transforming growth factor-beta-induced protein ig-h3	Q15582	2471800000	2291100000	2280000000	23	19	19	31.1286	78
TRADD	Tumor necrosis factor receptor type 1-associated DEATH domain protein	Q15628	27282000	0	26385000	2	1	4	24.0926	976
TRIP13	Pachytene checkpoint protein 2 homolog	Q15645	559260000	644380000	614800000	12	13	15	29.1751	195
TOMM34	Mitochondrial import receptor subunit TOM34	Q15785	14130000	19274000	11641000	1	2	1	23.8399	1017
TBCE	Tubulin-specific chaperone E	Q15813	456270000	276090000	421010000	11	9	14	28.5182	251
ATP6AP1	V-type proton ATPase subunit S1	Q15904	268700000	253280000	253160000	7	2	4	27.9449	319
UAP1	UDP-N-acetylhexosamine pyrophosphorylase;UDP-N-acetylgalactosamine pyrophosphorylase;UDP-N-acetylglucosamine pyrophosphorylase	Q16222	203740000	210730000	197690000	9	6	11	27.6044	362
IGFBP7	Insulin-like growth factor-binding protein 7	Q16270	57670000000	53140000000	51733000000	22	21	31	35.6571	2
PSMD5	26S proteasome non-ATPase regulatory subunit 5	Q16401	350230000	406970000	404250000	13	14	10	28.5283	249
PPP2R5E	Serine/threonine-protein phosphatase 2A 56 kDa regulatory subunit epsilon isoform	Q16537	9722200	9643400	11745000	1	1	2	23.3059	1090
CDC37	Hsp90 co-chaperone Cdc37;Hsp90 co-chaperone Cdc37, N-terminally processed	Q16543	13558000	35319000	3912200	1	4	0	24.0688	985
ECM1	Extracellular matrix protein 1	Q16610	1905400000	2184400000	1588200000	12	15	14	30.8178	89
DBN1	Drebrin	Q16643	54267000	81691000	44042000	3	4	4	25.8385	655
FSCN1	Fascin	Q16658	0	26632000	0	0	1	2	23.0817	1122
UPP1	Uridine phosphorylase 1	Q16831	49371000	52877000	42950000	2	2	3	25.5285	722
INF2	Inverted formin-2	Q27J81	101090000	58654000	90117000	7	3	10	26.3116	572
PDS5A	Sister chromatid cohesion protein PDS5 homolog A	Q29RF7	54915000	78812000	75232000	6	6	3	26.0537	618
ERCC6L	DNA excision repair protein ERCC-6-like	Q2NKX8	21843000	18866000	23482000	0	1	3	24.3509	933
QRICH1	Glutamine-rich protein 1	Q2TAL8	12161000	16710000	13263000	1	2	2	23.7435	1029
LEPRE1	Prolyl 3-hydroxylase 1	Q32P28	28451000	32425000	24490000	2	2	1	24.7622	868
NME1-NME2	Nucleoside diphosphate kinase;Nucleoside diphosphate kinase B;Putative nucleoside diphosphate kinase;Nucleoside diphosphate kinase A	P22392	200400000	192780000	182670000	4	3	2	27.5162	375
PDCD4	Programmed cell death protein 4	Q53EL6	119720000	87868000	117250000	7	2	5	26.6902	510
HSP90AB4P	Putative heat shock protein HSP 90-beta 4	Q58FF6	63206000	25695000	61228000	1	1	1	25.5767	709
HERC4	Probable E3 ubiquitin-protein ligase HERC4	Q5GLZ8	90273000	120430000	117950000	3	7	11	26.707	507
UCHL5	Ubiquitin carboxyl-terminal hydrolase;Ubiquitin carboxyl-terminal hydrolase isozyme L5	Q9Y5K5	58697000	69649000	75567000	3	4	4	26.0184	627
SNX5	Sorting nexin-5	Q9Y5X3	0	7950000	8612600	0	1	1	22.3965	1182
PSMF1	Proteasome inhibitor PI31 subunit	Q92530	36121000	48281000	47540000	1	1	2	25.3904	751
NUP188	Nucleoporin NUP188 homolog	Q5SRE5	7175700	7180600	10580000	0	2	2	22.9868	1132
SH3BGRL3	SH3 domain-binding glutamic acid-rich-like protein 3	Q9H299	110210000	87596000	88443000	2	2	2	26.5077	533
HECTD3	E3 ubiquitin-protein ligase HECTD3	Q5T447	949140000	1358600000	1291000000	1	3	3	30.1599	128
UBR4	E3 ubiquitin-protein ligase UBR4	Q5T4S7	1210600000	1157600000	1313100000	46	37	57	30.1926	126
XPNPEP1	Xaa-Pro aminopeptidase 1	Q9NQW7	0	2513100	0	1	1	0	19.6761	1241
NDRG3	Protein NDRG3	Q9UGV2	17135000	36643000	21242000	1	1	1	24.5758	901
ECM29	Proteasome-associated protein ECM29 homolog	Q5VYK3	636620000	609940000	727690000	20	19	22	29.2937	186
TBC1D9B	TBC1 domain family member 9B	Q66K14	23786000	19933000	26208000	3	1	3	24.4744	917
TNS3	Tensin-3	Q68CZ2	26583000	22362000	22994000	2	1	2	24.5153	908
NCR3LG1	Natural cytotoxicity triggering receptor 3 ligand 1	Q68D85	23880000	0	13991000	1	0	1	23.5896	1050
HEATR6	HEAT repeat-containing protein 6	Q6AI08	18074000	8459800	16516000	1	1	3	23.7745	1024
VASN	Vasorin	Q6EMK4	633090000	829060000	708870000	7	6	8	29.4308	171
ARMC6	Armadillo repeat-containing protein 6	Q6NXE6	71650000	44856000	121100000	6	0	6	26.239	586
PTRF	Polymerase I and transcript release factor	Q6NZI2	0	92057000	83775000	0	1	1	25.8047	666
EDC4	Enhancer of mRNA-decapping protein 4	Q6P2E9	73144000	88405000	84370000	8	4	5	26.2886	576
PRPF8	Pre-mRNA-processing-splicing factor 8	Q6P2Q9	189590000	190740000	176650000	12	10	19	27.4681	383
TTC27	Tetratricopeptide repeat protein 27	Q6P3X3	36187000	44765000	39938000	5	4	4	25.2642	778
BRAT1	BRCA1-associated ATM activator 1	Q6PJG6	36759000	37402000	44473000	2	3	4	25.237	787
SBSN	Suprabasin	Q6UWP8	8492900000	0	0	2	0	0	31.3986	69
PLXDC2	Plexin domain-containing protein 2	Q6UX71	140610000	143290000	129300000	2	4	5	27.0373	455
CD109	CD109 antigen	Q6YHK3	375870000	306510000	320490000	9	8	7	28.3165	276
THADA	Thyroid adenoma-associated protein	Q6YHU6	6577300	6374600	8560500	1	0	2	22.7737	1151
PPP1R21	Protein phosphatase 1 regulatory subunit 21	Q6ZMI0	0	256800000	2683700	0	1	2	26.3661	562
TUBA1A	Tubulin alpha-1A chain;Tubulin alpha-3E chain	Q71U36	1485500000	1719500000	1852300000	13	13	16	30.6508	99
CCDC80	Coiled-coil domain-containing protein 80	Q76M96	5026500000	6436100000	4985400000	38	37	37	32.3522	38
SND1	Staphylococcal nuclease domain-containing protein 1	Q7KZF4	390560000	397250000	389430000	13	13	20	28.5478	245
BZW1	Basic leucine zipper and W2 domain-containing protein 1	Q7L1Q6	75651000	100660000	72738000	3	3	3	26.3069	573
KCTD9	BTB/POZ domain-containing protein KCTD9	Q7L273	5987900	6602500	17673000	2	0	0	23.2661	1096
EIF3M	Eukaryotic translation initiation factor 3 subunit M	Q7L2H7	87674000	117940000	125010000	3	3	6	26.7157	505
RRAGA	Ras-related GTP-binding protein A;Ras-related GTP-binding protein B	Q7L523	53797000	27782000	55946000	3	3	4	25.4502	736
CYFIP1	Cytoplasmic FMR1-interacting protein 1	Q7L576	169730000	174160000	205720000	14	8	12	27.4489	387
GET4	Golgi to ER traffic protein 4 homolog	Q7L5D6	29088000	26512000	26002000	3	1	2	24.6971	885
MOB1B	MOB kinase activator 1B;MOB kinase activator 1A	Q7L9L4	47117000	40819000	50516000	2	1	1	25.4598	735
EFTUD1	Elongation factor Tu GTP-binding domain-containing protein 1	Q7Z2Z2	12768000	9734200	12471000	2	0	1	23.4748	1068
NEGR1	Neuronal growth regulator 1	Q7Z3B1	0	59562000	0	0	2	0	24.2429	963
HEATR3	HEAT repeat-containing protein 3	Q7Z4Q2	26243000	19960000	28182000	2	1	4	24.5635	903
HUWE1	E3 ubiquitin-protein ligase HUWE1	Q7Z6Z7	169650000	172130000	207380000	10	12	20	27.4477	389
GALNT5	Polypeptide N-acetylgalactosaminyltransferase 5	Q7Z7M9	0	20296000	0	0	2	0	22.6897	1161
YRDC	YrdC domain-containing protein, mitochondrial	Q86U90	8430200	16503000	8466600	0	2	1	23.4084	1075
OAF	Out at first protein homolog	Q86UD1	65263000	32364000	70415000	1	2	4	25.7393	681
CAND1	Cullin-associated NEDD8-dissociated protein 1	Q86VP6	1336700000	1599500000	1406900000	16	21	25	30.4311	110
CARM1	Histone-arginine methyltransferase CARM1	Q86X55	157510000	0	191470000	3	1	5	26.7936	489
DNAAF5	Dynein assembly factor 5, axonemal	Q86Y56	200230000	185110000	208320000	5	9	8	27.5601	371
AEBP1	Adipocyte enhancer-binding protein 1	Q8IUX7	23701000	37725000	20190000	3	3	1	24.6974	884
PLD3	Phospholipase D3	Q8IV08	8704400	0	0	2	0	0	21.4684	1225
UEVLD	Ubiquitin-conjugating enzyme E2 variant 3	Q8IX04	7526900	8909900	7570700	0	2	1	22.932	1136
SCUBE3	Signal peptide, CUB and EGF-like domain-containing protein 3	Q8IX30	39934000	69309000	37723000	0	2	1	25.5459	718
CMIP	C-Maf-inducing protein	Q8IY22	55277000	55216000	70985000	2	2	3	25.8503	649
NUP93	Nuclear pore complex protein Nup93	Q8N1F7	101670000	109450000	128420000	9	4	6	26.754	493
LRRC47	Leucine-rich repeat-containing protein 47	Q8N1G4	240510000	206400000	193250000	8	8	7	27.6689	354
SFRP1	Secreted frizzled-related protein 1	Q8N474	213590000	478750000	190930000	4	2	4	28.1333	291
ADAMTSL1	ADAMTS-like protein 1	Q8N6G6	311420000	372650000	295200000	3	4	2	28.2822	277
GOLM1	Golgi membrane protein 1	Q8NBJ4	1868200000	2399300000	1659600000	8	9	7	30.8797	85
TXNDC5	Thioredoxin domain-containing protein 5	Q8NBS9	369380000	423580000	314350000	5	3	8	28.4594	263
SERBP1	Plasminogen activator inhibitor 1 RNA-binding protein	Q8NC51	14500000	0	12619000	1	1	1	23.1078	1118
NPEPL1	Probable aminopeptidase NPEPL1	Q8NDH3	0	0	4422600	0	1	0	20.4915	1235
ABCF1	ATP-binding cassette sub-family F member 1	Q8NE71	67465000	89288000	76519000	3	5	4	26.2125	590
MCFD2	Multiple coagulation factor deficiency protein 2	Q8NI22	108280000	97576000	70623000	2	0	1	26.4576	541
NPLOC4	Nuclear protein localization protein 4 homolog	Q8TAT6	124790000	145320000	123930000	5	5	6	26.9688	465
TBC1D15	TBC1 domain family member 15	Q8TC07	68403000	77679000	75759000	5	3	5	26.14	602
NEK9	Serine/threonine-protein kinase Nek9	Q8TD19	16010000	40522000	32848000	1	2	3	24.8285	856
GEMIN5	Gem-associated protein 5	Q8TEQ6	86280000	115620000	102160000	5	6	8	26.5948	526
IPO4	Importin-4	Q8TEX9	130700000	130360000	144810000	9	12	11	27.0115	462
PPP4R1	Serine/threonine-protein phosphatase 4 regulatory subunit 1	Q8TF05	84893000	69282000	77479000	8	5	6	26.2024	593
NUP133	Nuclear pore complex protein Nup133	Q8WUM0	0	3144200	0	1	1	0	19.9993	1239
PDCD6IP	Programmed cell death 6-interacting protein	Q8WUM4	709690000	844120000	712620000	16	13	21	29.4928	165
SCFD1	Sec1 family domain-containing protein 1	Q8WVM8	36013000	22237000	66470000	4	3	4	25.3092	769
IRGQ	Immunity-related GTPase family Q protein	Q8WZA9	40200000	59373000	54559000	4	3	2	25.6146	706
SMPDL3A	Acid sphingomyelinase-like phosphodiesterase 3a	Q92484	20316000	15360000	25847000	0	1	1	24.2897	946
FAM3C	Protein FAM3C	Q92520	480420000	502000000	407360000	9	5	10	28.7872	226
GBF1	Golgi-specific brefeldin A-resistance guanine nucleotide exchange factor 1	Q92538	16832000	18377000	25289000	2	3	5	24.2654	954
GCN1L1	Translational activator GCN1	Q92616	2376100000	2304900000	2687000000	64	35	65	31.1937	74
NUP205	Nuclear pore complex protein Nup205	Q92621	72475000	93584000	79838000	3	5	8	26.2885	577
PXDN	Peroxidasin homolog	Q92626	575440000	537950000	475560000	7	7	10	28.9805	213
GGH	Gamma-glutamyl hydrolase	Q92820	217090000	214780000	272690000	10	2	5	27.8072	335
GLG1	Golgi apparatus protein 1	Q92896	79508000	86638000	90030000	2	4	2	26.3476	565
UPF1	Regulator of nonsense transcripts 1	Q92900	8252900	11457000	8643100	2	1	1	23.172	1108
TNPO1	Transportin-1	Q92973	534370000	634770000	600310000	17	11	15	29.1357	199
GLMN	Glomulin	Q92990	42343000	45149000	41546000	3	2	3	25.3583	757
USP13	Ubiquitin carboxyl-terminal hydrolase 13	Q92995	22584000	16784000	23232000	1	1	2	24.3147	937
USP9X	Probable ubiquitin carboxyl-terminal hydrolase FAF-X	Q93008	258740000	287090000	297960000	15	12	18	28.0673	301
USP7	Ubiquitin carboxyl-terminal hydrolase 7;Ubiquitin carboxyl-terminal hydrolase	Q93009	12901000	9861700	13714000	2	1	1	23.5355	1058
CUL5	Cullin-5	Q93034	29778000	59572000	40351000	3	4	4	25.3657	755
PSMG2	Proteasome assembly chaperone 2	Q969U7	43936000	50900000	36897000	0	3	1	25.3881	752
FKBP10	Peptidyl-prolyl cis-trans isomerase FKBP10	Q96AY3	694070000	639270000	643980000	12	8	11	29.2959	185
CTHRC1	Collagen triple helix repeat-containing protein 1	Q96CG8	3755300000	4143200000	2810800000	4	4	5	31.7332	59
RCN3	Reticulocalbin-3	Q96D15	543740000	669690000	474180000	11	6	6	29.0674	203
S100A16	Protein S100-A16	Q96FQ6	25488000	32950000	28163000	2	1	1	24.7829	866
SDSL	Serine dehydratase-like	Q96GA7	52970000	53486000	71371000	1	3	3	25.8209	662
ZC3HAV1L	Zinc finger CCCH-type antiviral protein 1-like	Q96H79	0	0	19042000	1	0	1	22.5977	1167
ERO1L	ERO1-like protein alpha	Q96HE7	154100000	217400000	170260000	6	6	8	27.4281	395
COG3	Conserved oligomeric Golgi complex subunit 3	Q96JB2	7358600	11426000	9612500	1	1	4	23.1743	1107
USP47	Ubiquitin carboxyl-terminal hydrolase 47	Q96K76	0	6018500	0	1	0	0	20.936	1232
PBK	Lymphokine-activated killer T-cell-originated protein kinase	Q96KB5	0	0	16144000	1	0	1	22.3595	1186
FBXL18	F-box/LRR-repeat protein 18	Q96ME1	18252000	9963000	23222000	2	1	5	24.0313	992
IPO9	Importin-9	Q96P70	661670000	753080000	671250000	16	15	13	29.3731	176
DCBLD2	Discoidin, CUB and LCCL domain-containing protein 2	Q96PD2	0	11501000	8686300	1	0	1	22.682	1162
INPP4A	Type I inositol 3,4-bisphosphate 4-phosphatase	Q96PE3	16994000	0	0	2	0	0	22.4336	1181
VPS35	Vacuolar protein sorting-associated protein 35	Q96QK1	280710000	282880000	231240000	14	11	12	27.9811	315
XPO6	Exportin-6	Q96QU8	22765000	30610000	38896000	5	1	4	24.8744	850
NUDCD1	NudC domain-containing protein 1	Q96RS6	10772000	0	10991000	1	0	1	22.7904	1149
WRNIP1	ATPase WRNIP1	Q96S55	4896600	8837200	5052000	0	2	0	22.5782	1171
OSBPL9	Oxysterol-binding protein-related protein 9	Q96SU4	13667000	12701000	10205000	0	2	2	23.5393	1057
RUFY1	RUN and FYVE domain-containing protein 1	Q96T51	11002000	12582000	10828000	1	2	3	23.4514	1071
MMS19	MMS19 nucleotide excision repair protein homolog	Q96T76	277400000	224990000	283840000	7	4	12	27.9654	318
FAM129B	Niban-like protein 1	Q96TA1	682790000	635640000	668680000	11	11	14	29.3031	184
PSMD1	26S proteasome non-ATPase regulatory subunit 1	Q99460	517830000	686320000	582990000	11	15	12	29.15	196
VAT1	Synaptic vesicle membrane protein VAT-1 homolog	Q99536	192300000	230000000	218410000	6	7	4	27.6701	353
DNAJC2	DnaJ homolog subfamily C member 2;DnaJ homolog subfamily C member 2, N-terminally processed	Q99543	9442300	10552000	9258000	1	1	1	23.2171	1102
PIK3R4	Phosphoinositide 3-kinase regulatory subunit 4	Q99570	22527000	21956000	21612000	3	1	3	24.3931	927
OSMR	Oncostatin-M-specific receptor subunit beta	Q99650	13419000	0	11052000	2	0	1	22.9596	1133
CCT7	T-complex protein 1 subunit eta	Q99832	3663500000	4122800000	3898800000	36	21	32	31.859	51
SEMA3C	Semaphorin-3C	Q99985	62151000	80888000	62577000	6	6	2	26.0304	624
NCAPG	Condensin complex subunit 3	Q9BPX3	45439000	49282000	39058000	2	3	5	25.4103	746
PDCD1LG2	Programmed cell death 1 ligand 2	Q9BQ51	34523000	0	33550000	0	0	1	24.4356	924
MYBBP1A	Myb-binding protein 1A	Q9BQG0	20102000	15910000	24137000	2	3	3	24.2571	956
FERMT1	Fermitin family homolog 1	Q9BQL6	234440000	260530000	261720000	9	8	10	27.9102	322
CORO1B	Coronin-1B	Q9BR76	23803000	20557000	27632000	2	2	3	24.5164	907
MXRA8	Matrix-remodeling-associated protein 8	Q9BRK3	65191000	108260000	58471000	2	1	2	26.2041	592
PELO	Protein pelota homolog	Q9BRX2	12370000	23753000	11284000	2	1	1	23.9136	1004
ERP44	Endoplasmic reticulum resident protein 44	Q9BS26	32865000	39514000	34923000	2	2	2	25.0921	805
COPS4	COP9 signalosome complex subunit 4	Q9BT78	62534000	70809000	61648000	3	6	4	25.9539	634
MCMBP	Mini-chromosome maintenance complex-binding protein	Q9BTE3	35083000	42962000	27282000	3	3	1	25.0653	814
HGH1	Protein HGH1 homolog	Q9BTY7	10894000	13675000	11776000	2	1	0	23.5303	1059
SPON2	Spondin-2	Q9BUD6	1229600000	1813200000	1163100000	9	14	12	30.3848	116
TUBB6	Tubulin beta-6 chain	Q9BUF5	304950000	378180000	368580000	5	5	6	28.3851	271
MRI1	Methylthioribose-1-phosphate isomerase	Q9BV20	61462000	46396000	60604000	3	1	3	25.7429	679
ACAT2	Acetyl-CoA acetyltransferase, cytosolic	Q9BWD1	382000000	302790000	350670000	6	4	11	28.3627	273
CHID1	Chitinase domain-containing protein 1	Q9BWS9	7727000	0	7532000	2	1	1	22.2782	1192
OSBPL11	Oxysterol-binding protein-related protein 11	Q9BXB4	116220000	142200000	120260000	3	2	2	26.9114	471
AP1M1	AP-1 complex subunit mu-1	Q9BXS5	95383000	90332000	94129000	5	4	5	26.4751	537
ITPA	Inosine triphosphate pyrophosphatase	Q9BY32	27419000	36017000	29465000	1	3	2	24.8842	848
EIF2A	Eukaryotic translation initiation factor 2A;Eukaryotic translation initiation factor 2A, N-terminally processed	Q9BY44	60556000	79388000	71940000	2	3	5	26.0737	610
ANGPTL4	Angiopoietin-related protein 4	Q9BY76	84615000	139110000	118590000	2	3	1	26.7658	490
TBC1D2	TBC1 domain family member 2A	Q9BYX2	47544000	60345000	47637000	1	4	3	25.6276	703
ULBP2	NKG2D ligand 2	Q9BZM5	72646000	127840000	73106000	3	1	3	26.4425	547
FAM129A	Protein Niban	Q9BZQ8	35328000	22302000	39062000	3	2	2	24.9419	831
TANGO6	Transport and Golgi organization protein 6 homolog	Q9C0B7	24336000	23353000	25416000	2	1	5	24.5385	906
C20orf27	UPF0687 protein C20orf27	Q9GZN8	29386000	25393000	29894000	2	1	3	24.7504	870
SRR	Serine racemase	Q9GZT4	175970000	122120000	146630000	7	2	7	27.1434	433
NAT10	N-acetyltransferase 10	Q9H0A0	22133000	17118000	29390000	2	2	2	24.4476	923
ILKAP	Integrin-linked kinase-associated serine/threonine phosphatase 2C	Q9H0C8	17752000	0	22851000	2	0	1	23.6901	1036
EHD4	EH domain-containing protein 4	Q9H223	6499100	6686000	5705700	0	1	2	22.5862	1169
VPS16	Vacuolar protein sorting-associated protein 16 homolog	Q9H269	10416000	18785000	10560000	2	1	2	23.6599	1042
GAN	Gigaxonin	Q9H2C0	9765700	11241000	5194500	0	2	1	23.0582	1127
RAB3GAP2	Rab3 GTPase-activating protein non-catalytic subunit	Q9H2M9	33363000	48286000	44983000	3	2	5	25.3311	761
C11orf68	UPF0696 protein C11orf68	Q9H3H3	26566000	0	24286000	3	0	1	24.0148	993
ACBD3	Golgi resident protein GCP60	Q9H3P7	9182600	0	8842700	1	0	1	22.5186	1174
PTPN23	Tyrosine-protein phosphatase non-receptor type 23	Q9H3S7	36109000	42699000	32041000	2	3	8	25.1391	800
DEF6	Differentially expressed in FDCP 6 homolog	Q9H4E7	6713700	9882600	5429800	0	1	1	22.8077	1146
ANTXR1	Anthrax toxin receptor 1	Q9H6X2	604970000	271340000	354430000	6	7	6	28.6119	238
UBE2Z	Ubiquitin-conjugating enzyme E2 Z	Q9H832	214600000	236390000	219560000	3	7	7	27.7358	346
QTRTD1	Queuine tRNA-ribosyltransferase subunit QTRTD1	Q9H974	65100000	63508000	55006000	4	3	3	25.8671	648
LRRC40	Leucine-rich repeat-containing protein 40	Q9H9A6	40186000	31659000	46253000	2	0	4	25.2304	788
XPO5	Exportin-5	Q9HAV4	496490000	531620000	578910000	20	16	18	28.9968	211
CACYBP	Calcyclin-binding protein	Q9HB71	173800000	85152000	98191000	5	1	5	26.827	485
RRAGC	Ras-related GTP-binding protein C;Ras-related GTP-binding protein D	Q9HB90	29130000	30363000	31040000	2	2	4	24.847	854
SLC38A10	Putative sodium-coupled neutral amino acid transporter 10	Q9HBR0	8790300	17564000	8399100	2	1	2	23.4657	1070
CD248	Endosialin	Q9HCU0	1368500000	1401100000	1152800000	4	3	4	30.2841	123
IL1RAP	Interleukin-1 receptor accessory protein	Q9NPH3	22518000	22846000	13600000	0	2	1	24.2284	966
RIC8A	Synembryn-A	Q9NPQ8	58310000	41535000	60077000	5	5	4	25.6678	693
TIGAR	Fructose-2,6-bisphosphatase TIGAR	Q9NQ88	19168000	20440000	23060000	1	1	1	24.3163	936
RTN4	Reticulon-4;Reticulon	Q9NQC3	25953000	41852000	33113000	2	2	3	25.0036	823
NIT2	Omega-amidase NIT2	Q9NQR4	347350000	465400000	277490000	0	3	5	28.437	267
ACSS2	Acetyl-coenzyme A synthetase, cytoplasmic	Q9NR19	12226000	0	15491000	1	1	1	23.1393	1113
DDX21	Nucleolar RNA helicase 2	Q9NR30	0	10406000	8448000	1	2	1	22.5834	1170
SAR1A	GTP-binding protein SAR1a;GTP-binding protein SAR1b	Q9NR31	21137000	24886000	25344000	2	0	0	24.5038	911
EIF2B3	Translation initiation factor eIF-2B subunit gamma	Q9NR50	9043800	14050000	8295700	0	0	3	23.3188	1088
CTPS2	CTP synthase 2	Q9NRF8	83749000	92379000	85607000	5	3	7	26.3786	558
AASDHPPT	L-aminoadipate-semialdehyde dehydrogenase-phosphopantetheinyl transferase	Q9NRN7	11425000	10314000	9638400	2	1	0	23.3183	1089
ARHGAP35	Rho GTPase-activating protein 35	Q9NRY4	3166800	0	2320700	1	0	1	20.8028	1233
FARSB	Phenylalanine--tRNA ligase beta subunit	Q9NSD9	859000000	1028900000	955830000	18	14	16	29.8202	141
ATG3	Ubiquitin-like-conjugating enzyme ATG3	Q9NT62	42612000	54816000	50478000	4	4	5	25.5551	715
ECHDC1	Ethylmalonyl-CoA decarboxylase	Q9NTX5	54787000	46476000	56238000	1	3	3	25.6458	696
RBM12	RNA-binding protein 12	Q9NTZ6	65522000	94056000	74658000	3	6	1	26.2184	588
TBC1D23	TBC1 domain family member 23	Q9NUY8	7125100	6950500	7240100	0	1	1	22.7605	1153
TBC1D13	TBC1 domain family member 13	Q9NVG8	10121000	9237900	11690000	2	1	3	23.3031	1091
UGGT1	UDP-glucose:glycoprotein glucosyltransferase 1	Q9NYU2	11621000	9345800	12263000	1	1	1	23.401	1076
GLTP	Glycolipid transfer protein	Q9NZD2	28424000	0	32609000	1	0	1	24.2781	951
HSPBP1	Hsp70-binding protein 1	Q9NZL4	34213000	32062000	21136000	2	1	2	24.7963	862
BCCIP	BRCA2 and CDKN1A-interacting protein	Q9P287	20085000	18118000	30527000	1	0	2	24.4495	921
RRBP1	Ribosome-binding protein 1	Q9P2E9	131130000	157580000	133260000	8	7	9	27.0676	453
LARS	Leucine--tRNA ligase, cytoplasmic	Q9P2J5	1391200000	1461800000	1533800000	20	25	33	30.4456	109
ATXN10	Ataxin-10	Q9UBB4	49391000	61228000	38443000	3	3	2	25.5664	711
NCDN	Neurochondrin	Q9UBB6	22414000	18011000	28458000	0	0	3	24.4527	919
SAE1	SUMO-activating enzyme subunit 1;SUMO-activating enzyme subunit 1, N-terminally processed	Q9UBE0	51068000	14694000	35236000	2	1	2	25.0048	822
COPG2	Coatomer subunit gamma-2	Q9UBF2	122080000	125760000	130690000	7	4	9	26.9109	472
MRC2	C-type mannose receptor 2	Q9UBG0	49182000	31779000	42557000	1	0	3	25.2952	771
EIF3K	Eukaryotic translation initiation factor 3 subunit K	Q9UBQ5	12312000	15119000	33712000	0	1	2	24.2807	949
CTSZ	Cathepsin Z	Q9UBR2	64095000	69422000	35107000	1	3	1	25.7443	678
UBA2	SUMO-activating enzyme subunit 2	Q9UBT2	173990000	198050000	197910000	8	7	8	27.5013	376
PEF1	Peflin	Q9UBV8	14222000	8223400	0	1	1	2	22.835	1141
ABCF2	ATP-binding cassette sub-family F member 2	Q9UG63	15528000	21874000	22071000	2	5	3	24.2408	964
SWAP70	Switch-associated protein 70	Q9UH65	89349000	67372000	88279000	5	1	0	26.2832	579
SRP68	Signal recognition particle subunit SRP68	Q9UHB9	13702000	18286000	17683000	2	3	2	23.9809	998
DDX20	Probable ATP-dependent RNA helicase DDX20	Q9UHI6	18702000	8769900	19058000	1	1	3	23.8867	1009
ADAMTS1	A disintegrin and metalloproteinase with thrombospondin motifs 1	Q9UHI8	223800000	165780000	211720000	3	4	8	27.5785	369
USP25	Ubiquitin carboxyl-terminal hydrolase 25	Q9UHP3	5044500	3417000	7813000	0	1	2	22.3711	1183
ATP6V1H	V-type proton ATPase subunit H	Q9UI12	28461000	30204000	39606000	2	2	4	24.9653	828
IPO11	Importin-11	Q9UI26	64030000	84356000	63116000	7	3	6	26.0711	612
XPO7	Exportin-7	Q9UIA9	208290000	169220000	229690000	14	10	11	27.5926	366
VPS51	Vacuolar protein sorting-associated protein 51 homolog	Q9UID3	13436000	16402000	21753000	2	1	2	24.0357	990
GNPTG	N-acetylglucosamine-1-phosphotransferase subunit gamma	Q9UJJ9	55486000	134670000	40540000	2	4	3	26.1965	595
DCTN4	Dynactin subunit 4	Q9UJW0	3602400	0	3712300	1	1	0	21.2174	1230
CDC23	Cell division cycle protein 23 homolog	Q9UJX2	8702700	10520000	0	2	0	0	22.6113	1165
APPL1	DCC-interacting protein 13-alpha	Q9UKG1	21467000	0	25345000	1	0	2	23.8954	1005
ANGPTL2	Angiopoietin-related protein 2	Q9UKU9	13830000	10949000	10593000	4	1	2	23.4911	1064
BAG5	BAG family molecular chaperone regulator 5	Q9UL15	4268100	4251400	4859500	2	0	0	22.0885	1201
RAB21	Ras-related protein Rab-21	Q9UL25	6589100	12293000	9180500	2	1	1	23.1572	1110
HEG1	Protein HEG homolog 1	Q9ULI3	48451000	59512000	27369000	1	3	1	25.427	741
CORO1C	Coronin-1C;Coronin	Q9ULV4	150280000	223480000	131500000	7	5	4	27.3275	407
PRPF19	Pre-mRNA-processing factor 19	Q9UMS4	7224400	11142000	8912100	2	0	1	23.1163	1116
NENF	Neudesin	Q9UMX5	39861000	0	21509000	0	1	1	24.2861	947
PSMD13	26S proteasome non-ATPase regulatory subunit 13	Q9UNM6	363970000	366070000	412190000	9	7	13	28.5042	253
PROCR	Endothelial protein C receptor	Q9UNN8	812400000	605450000	540510000	7	6	5	29.282	188
COPS3	COP9 signalosome complex subunit 3	Q9UNS2	50391000	31160000	44268000	4	2	5	25.3218	764
MINPP1	Multiple inositol polyphosphate phosphatase 1	Q9UNW1	27264000	19014000	22398000	1	1	1	24.4483	922
NSFL1C	NSFL1 cofactor p47	Q9UNZ2	9597700	16129000	11506000	2	1	2	23.5651	1054
PPP6R1	Serine/threonine-protein phosphatase 6 regulatory subunit 1	Q9UPN7	10509000	11946000	9924800	1	0	2	23.3636	1084
USP24	Ubiquitin carboxyl-terminal hydrolase 24	Q9UPU5	151720000	119130000	136110000	6	4	11	27.0153	461
GNE	Bifunctional UDP-N-acetylglucosamine 2-epimerase/N-acetylmannosamine kinase;UDP-N-acetylglucosamine 2-epimerase (hydrolyzing);N-acetylmannosamine kinase	Q9Y223	161650000	187500000	196810000	9	8	7	27.4393	391
RUVBL2	RuvB-like 2	Q9Y230	201260000	250070000	211900000	11	10	9	27.72	348
CLEC11A	C-type lectin domain family 11 member A	Q9Y240	609700000	1014400000	853780000	14	16	12	29.6215	151
PLAA	Phospholipase A-2-activating protein	Q9Y263	42034000	46804000	45273000	4	4	3	25.4139	745
RUVBL1	RuvB-like 1	Q9Y265	421430000	471090000	471730000	13	11	13	28.7605	227
NUDC	Nuclear migration protein nudC	Q9Y266	19861000	17581000	13324000	1	1	2	24.0124	994
FARSA	Phenylalanine--tRNA ligase alpha subunit	Q9Y285	47724000	56496000	43088000	4	3	4	25.5493	716
DRG1	Developmentally-regulated GTP-binding protein 1	Q9Y295	31219000	28419000	39411000	3	3	2	24.9767	826
NCKAP1	Nck-associated protein 1	Q9Y2A7	57851000	42941000	59920000	4	2	4	25.6749	690
SUGT1	Suppressor of G2 allele of SKP1 homolog	Q9Y2Z0	18027000	24261000	24946000	1	2	1	24.4177	926
STRAP	Serine-threonine kinase receptor-associated protein	Q9Y3F4	33865000	32646000	24965000	5	4	1	24.8619	852
RTCB	tRNA-splicing ligase RtcB homolog	Q9Y3I0	0	12087000	15396000	1	1	1	23.1271	1115
RABGAP1	Rab GTPase-activating protein 1	Q9Y3P9	75597000	79405000	87320000	4	2	3	26.2674	584
DOPEY2	Protein dopey-2	Q9Y3R5	20300000	22611000	27022000	3	3	3	24.4745	916
RPL36	60S ribosomal protein L36	Q9Y3U8	80080000	154100000	81588000	4	2	2	26.6493	515
TLN1	Talin-1	Q9Y490	2935000000	3453900000	3244200000	57	52	64	31.5804	63
LOXL2	Lysyl oxidase homolog 2	Q9Y4K0	3017700000	2951400000	3050000000	15	18	13	31.4854	65
TELO2	Telomere length regulation protein TEL2 homolog	Q9Y4R8	13992000	9088600	13126000	1	0	4	23.5248	1061
ARIH1	E3 ubiquitin-protein ligase ARIH1	Q9Y4X5	13451000	9071700	12516000	1	0	2	23.4775	1067
PPME1	Protein phosphatase methylesterase 1	Q9Y570	64170000	66083000	65522000	3	3	4	25.9597	633
SUPT16H	FACT complex subunit SPT16	Q9Y5B9	58226000	57008000	63807000	6	1	4	25.8308	659
TNPO3	Transportin-3	Q9Y5L0	63948000	52946000	67391000	3	3	6	25.8724	645
SNX9	Sorting nexin-9	Q9Y5X1	70828000	57603000	71696000	3	5	3	25.9914	630
PSAT1	Phosphoserine aminotransferase	Q9Y617	4362100	0	10807000	2	0	1	22.2697	1193
GPC6	Glypican-6;Secreted glypican-6	Q9Y625	17865000	18142000	15908000	0	1	2	24.0447	989
CPQ	Carboxypeptidase Q	Q9Y646	55634000	61322000	63051000	3	3	2	25.8385	654
COPG1	Coatomer subunit gamma-1	Q9Y678	1035400000	884460000	1004300000	20	12	22	29.8604	138
FKBP7	Peptidyl-prolyl cis-trans isomerase FKBP7	Q9Y680	23030000	28026000	13342000	2	1	1	24.3556	932
CLIC4	Chloride intracellular channel protein 4	Q9Y696	57196000	70421000	75652000	2	5	3	26.0139	628
CFAP20	Cilia- and flagella-associated protein 20	Q9Y6A4	20034000	21615000	18301000	1	1	1	24.2523	961
EMILIN1	EMILIN-1	Q9Y6C2	44651000	63450000	37092000	3	5	3	25.5284	723
ARFGEF2	Brefeldin A-inhibited guanine nucleotide-exchange protein 2;Brefeldin A-inhibited guanine nucleotide-exchange protein 1	Q9Y6D5	8852500	9515900	9889000	1	1	1	23.1672	1109
DYNC1LI1	Cytoplasmic dynein 1 light intermediate chain 1	Q9Y6G9	24635000	28843000	22847000	2	2	0	24.6007	895

## Sheet: Supplementary Fig. 14b
Gene	Protein names	Representative ID	LFQ intensity MIAPaCa2CM_1	LFQ intensity MIAPaCa2CM_2	LFQ intensity MIAPaCa2CM_3	MS/MS count MIAPaCa2CM_1	MS/MS count MIAPaCa2CM_2	MS/MS count MIAPaCa2CM_3	log2LFQ intensity	Rank
SERPINB6	Serpin B6	P35237	42384	99827	52784	2	0	3	15.9881	947
HDLBP	Vigilin	Q00341	54648	46834	73296	0	1	1	15.8302	976
CLN5	Ceroid-lipofuscinosis neuronal protein 5	O75503	3611000	3562600	3686600	8	8	9	21.7876	166
SERPINA1	Alpha-1-antitrypsin;Short peptide from AAT	P01009	17321000	18625000	18705000	24	27	25	24.1188	55
PSMA2	Proteasome subunit alpha type;Proteasome subunit alpha type-2	P25787	222770	245260	240690	4	3	2	17.8499	657
PPT2	Lysosomal thioesterase PPT2	Q9UMR5	380810	486910	410680	2	3	2	18.7009	524
CAPNS1	Calpain small subunit 1	P04632	162390	143620	161030	2	2	2	17.2482	765
TXNRD1	Thioredoxin reductase 1, cytoplasmic	Q16881	4045500	4165800	4050400	21	23	26	21.9627	154
COL1A2	Collagen alpha-2(I) chain	P08123	75945000	77270000	80654000	83	91	82	26.2162	10
PTPRJ	Protein-tyrosine-phosphatase;Receptor-type tyrosine-protein phosphatase eta	Q12913	1213900	1187800	1112400	7	6	6	20.1598	334
ROBO1	Roundabout homolog 1	Q9Y6N7	142610	54647	52272	2	1	1	16.3439	908
KHSRP	Far upstream element-binding protein 2	Q92945	872930	914980	1022100	8	9	6	19.8372	374
PABPC1	Polyadenylate-binding protein 1;Polyadenylate-binding protein	P11940	2512600	2595500	2334500	17	15	12	21.2424	223
HNRNPDL	Heterogeneous nuclear ribonucleoprotein D-like	O14979	83512	67708	71663	1	2	1	16.181	922
PSMB3	Proteasome subunit beta type-3	P49720	191080	197090	173530	1	2	2	17.5145	715
EIF5B	Eukaryotic translation initiation factor 5B	O60841	417000	366920	328870	3	4	3	18.5008	556
SPTBN1	Spectrin beta chain, non-erythrocytic 1	Q01082	650750	655010	718320	7	9	11	19.3639	439
FAT1	Protocadherin Fat 1;Protocadherin Fat 1, nuclear form	Q14517	1560100	1633200	1647300	17	14	20	20.6218	274
RRBP1	Ribosome-binding protein 1	Q9P2E9	571120	686690	718250	7	9	6	19.3292	445
PSMD1	26S proteasome non-ATPase regulatory subunit 1	Q99460	83866	80724	26895	3	1	1	15.9619	952
RBM15	Putative RNA-binding protein 15	Q96T37	59013	65528	62063	1	2	2	15.9247	955
TPM3		A0A087WWU8	6188500	6428200	6433600	18	17	20	22.5983	115
BCAM	Basal cell adhesion molecule	P50895	1470100	1667400	1661800	10	9	9	20.6094	276
SEZ6L2	Seizure 6-like protein 2	Q6UXD5	3061600	3223200	3141300	11	10	11	21.5833	192
RNASET2	Ribonuclease T2	O00584	1220100	1026500	1009900	8	6	5	20.0499	348
HYOU1	Hypoxia up-regulated protein 1	Q9Y4L1	6920000	7379700	7044300	14	16	20	22.7624	109
CTSH	Pro-cathepsin H;Cathepsin H mini chain;Cathepsin H;Cathepsin H heavy chain;Cathepsin H light chain	P09668	2434700	2517800	2682500	14	14	16	21.2792	219
CENPE	Kinesin-like protein;Centromere-associated protein E	Q02224	161460	168920	162500	1	0	1	17.3259	748
COL6A1	Collagen alpha-1(VI) chain	P12109	53799000	51993000	54550000	50	41	43	25.6716	19
HNRNPM	Heterogeneous nuclear ribonucleoprotein M	P52272	71023	74769	72232	0	1	1	16.1492	925
NOMO3	Nodal modulator 1;Nodal modulator 3;Nodal modulator 2	Q15155	2102900	2140400	1911400	15	8	11	20.9683	245
STAU1	Double-stranded RNA-binding protein Staufen homolog 1	O95793	158430	128910	152060	1	2	0	17.1602	787
EEF1D	Elongation factor 1-delta	P29692	1498600	1597300	1328200	4	7	7	20.492	289
PSME2	Proteasome activator complex subunit 2	Q9UL46	299010	314740	302600	2	2	3	18.2206	598
C1S	Complement C1s subcomponent;Complement C1s subcomponent heavy chain;Complement C1s subcomponent light chain	P09871	3472400	3490900	3479900	12	10	10	21.7311	171
AP2B1	AP-2 complex subunit beta	P63010	69354	72000	65795	1	1	2	16.0753	933
CNN2	Calponin;Calponin-2	Q99439	26726	33190	27287	1	1	0	14.8271	1073
BSG	Basigin	P35613	1744900	1659200	1742000	7	6	5	20.7101	268
SPAG9	C-Jun-amino-terminal kinase-interacting protein 4	O60271	93647	148680	106920	1	4	2	16.8289	827
ISG15	Ubiquitin-like protein ISG15	P05161	195990	229710	257930	2	2	1	17.7979	663
RTFDC1	Protein RTF2 homolog	Q9BY42	24312	12614	7690.2	1	1	0	13.8603	1099
CACHD1	VWFA and cache domain-containing protein 1	Q5VU97	4040900	3902000	3977100	19	17	21	21.9219	160
AKAP9	A-kinase anchor protein 9	Q99996	215320	230440	251720	0	0	1	17.8268	661
MIA3	Melanoma inhibitory activity protein 3	Q5JRA6	29513	37194	33651	0	1	2	15.0298	1059
PCMT1	Protein-L-isoaspartate O-methyltransferase;Protein-L-isoaspartate(D-aspartate) O-methyltransferase	P22061	1248500	1293000	1247800	7	6	8	20.2685	316
NOLC1	Nucleolar and coiled-body phosphoprotein 1	Q14978	586270	683860	716100	5	5	7	19.3366	443
PRDX1	Peroxiredoxin-1	Q06830	27678000	29829000	29131000	23	26	28	24.7835	34
ACE	Angiotensin-converting enzyme;Angiotensin-converting enzyme, soluble form	P12821	2046900	2217300	2264400	10	12	10	21.0534	241
DDR1	Epithelial discoidin domain-containing receptor 1	Q08345	932480	899280	938430	5	7	7	19.8166	377
IQCA1	IQ and AAA domain-containing protein 1	Q86XH1	151570	237060	211480	2	1	3	17.6099	699
LIPA	Lysosomal acid lipase/cholesteryl ester hydrolase	P38571	3437000	3781600	3478300	10	4	8	21.7657	168
LUC7L2	Putative RNA-binding protein Luc7-like 2	Q9Y383	151610	151830	127120	2	1	2	17.1309	789
TUBB3	Tubulin beta-3 chain	Q13509	13398	62527	98942	0	2	1	15.8309	975
TPT1	Translationally-controlled tumor protein;TPT1-like protein	P13693	151150	229380	196420	1	2	2	17.5531	708
SET	Protein SET;Protein SETSIP	Q01105	205820	212420	202920	2	4	1	17.6596	690
ARSA	Arylsulfatase A;Arylsulfatase A component B;Arylsulfatase A component C	P15289	5752800	5710000	4852500	12	11	11	22.3748	130
RPSA	40S ribosomal protein SA	P08865	138650	142690	136660	2	2	3	17.0882	795
PVR	Poliovirus receptor	P15151	19234000	20136000	20868000	13	12	13	24.2592	48
CAST	Calpastatin	P20810	666780	717940	847220	8	6	8	19.5049	420
CHD4	Chromodomain-helicase-DNA-binding protein 4;Chromodomain-helicase-DNA-binding protein 5	Q14839	0	65101	72065	0	2	1	15.4806	1018
CD276	CD276 antigen	Q5ZPR3	59229	32483	38684	1	1	1	15.4076	1029
DUT	Deoxyuridine 5-triphosphate nucleotidohydrolase, mitochondrial	P33316	113560	120820	110720	2	0	1	16.8117	831
DDOST	Dolichyl-diphosphooligosaccharide--protein glycosyltransferase 48 kDa subunit	P39656	53342	71017	61840	0	1	1	15.9215	957
SRSF4	Serine/arginine-rich splicing factor 6;Serine/arginine-rich splicing factor 4;Serine/arginine-rich splicing factor 5	Q13247	60359	0	34874	2	0	0	14.9542	1067
FAP	Prolyl endopeptidase FAP;Antiplasmin-cleaving enzyme FAP, soluble form	Q12884	218110	134030	102320	2	0	1	17.2088	774
SPTAN1	Spectrin alpha chain, non-erythrocytic 1	Q13813	319850	293750	306690	7	10	5	18.2268	596
MICB	MHC class I polypeptide-related sequence B	Q29980	71500	82943	80328	2	1	0	16.2559	915
HLA-A	HLA class I histocompatibility antigen, A-3 alpha chain;Putative HLA class I histocompatibility antigen, alpha chain H	P04439	3880700	4075800	4185300	10	11	11	21.9485	156
HSPA1B	Heat shock 70 kDa protein 1B;Heat shock 70 kDa protein 1A	P0DMV9	509710	542480	549480	2	5	6	19.0262	482
DDX39B	Spliceosome RNA helicase DDX39B;ATP-dependent RNA helicase DDX39A	Q13838	621980	561970	634970	3	4	4	19.2097	465
GBA	Glucosylceramidase	P04062	2645700	2543400	2539300	8	10	7	21.2968	218
PUF60	Poly(U)-binding-splicing factor PUF60	Q9UHX1	146320	15321	43336	1	1	0	16.0601	936
MATR3	Matrin-3	P43243	470980	466310	488610	1	2	2	18.8585	503
PROS1	Vitamin K-dependent protein S	P07225	4363100	4635400	4834900	14	16	14	22.1367	145
ROCK1	Rho-associated protein kinase 1	Q13464	156810	172270	154470	3	4	2	17.2983	751
HIST2H2AC	Histone H2A type 2-C;Histone H2A type 1-D;Histone H2A type 1-J;Histone H2A.J;Histone H2A type 1-H;Histone H2A type 1;Histone H2A type 2-A;Histone H2A	Q16777	1435600	1208600	1302400	5	5	4	20.3272	308
SEPT7	Septin-7	Q16181	188920	200820	186850	3	2	2	17.5522	709
PTBP1	Polypyrimidine tract-binding protein 1	P26599	998550	969320	919180	9	7	8	19.8762	369
ENAH	Protein enabled homolog	Q8N8S7	27212	40594	46574	1	1	1	15.2185	1048
HLA-A		A0A140T955	678590	818440	786340	2	3	2	19.5378	416
HLA-B		A0A140T9S9	397770	424820	434190	6	3	4	18.6763	531
ATP6AP2	Renin receptor	O75787	42094	49635	51489	0	1	1	15.5429	1008
ASAH1	Acid ceramidase;Acid ceramidase subunit alpha;Acid ceramidase subunit beta	Q13510	1261300	1190800	1141700	10	5	8	20.1921	326
CTSD	Cathepsin D;Cathepsin D light chain;Cathepsin D heavy chain	P07339	188430000	185690000	187750000	61	61	62	27.4807	2
DPYSL2	Dihydropyrimidinase-related protein 2	Q16555	196490	327550	362920	3	1	3	18.1735	607.5
HNRNPU	Heterogeneous nuclear ribonucleoprotein U	Q00839	1598100	1567600	1604600	8	11	10	20.6007	277
TCEA1	Transcription elongation factor A protein 1	P23193	285080	278530	244620	4	2	3	18.0394	636
BCLAF1	Bcl-2-associated transcription factor 1	Q9NYF8	41005	46941	51408	2	1	0	15.5034	1015
DDX17	Probable ATP-dependent RNA helicase DDX17	Q92841	0	0	141010	0	1	1	15.5205	1011
PHGDH	D-3-phosphoglycerate dehydrogenase	O43175	0	66211	48065	0	2	1	15.2172	1050
PPT1	Palmitoyl-protein thioesterase 1	P50897	4900500	4615000	4503400	6	6	8	22.1559	144
GSS	Glutathione synthetase	P48637	165960	173140	167410	3	2	4	17.3653	741
TPM4	Tropomyosin alpha-4 chain;Tropomyosin alpha-1 chain	P67936	504320	454320	466000	5	4	5	18.8572	504
PRPS1	Ribose-phosphate pyrophosphokinase 1;Ribose-phosphate pyrophosphokinase 2	P60891	0	70991	0	0	1	0	14.5304	1085
RPS14	40S ribosomal protein S14	P62263	30064	38599	40253	1	0	0	15.1479	1053
PFKM	ATP-dependent 6-phosphofructokinase, muscle type;ATP-dependent 6-phosphofructokinase, liver type	P08237	44841	43368	43048	2	1	1	15.4171	1026
TPP1	Tripeptidyl-peptidase 1	O14773	46513000	47538000	51062000	20	26	26	25.5276	20
MICALCL	MICAL C-terminal-like protein;Protein-methionine sulfoxide oxidase MICAL2	Q6ZW33	45969	49120	42088	0	0	1	15.4807	1017
COCH	Cochlin	O43405	6559700	6407000	6449100	18	20	18	22.6258	114
EEF1A2	Elongation factor 1-alpha 2	Q05639	599740	716110	642980	6	5	4	19.3166	451
KIF23	Kinesin-like protein;Kinesin-like protein KIF23	Q02241	187360	131620	136230	2	2	1	17.2112	773
ARSB	Arylsulfatase B	P15848	541960	378970	369660	3	5	4	18.7146	520
MTHFD1	C-1-tetrahydrofolate synthase, cytoplasmic;Methylenetetrahydrofolate dehydrogenase;Methenyltetrahydrofolate cyclohydrolase;Formyltetrahydrofolate synthetase;C-1-tetrahydrofolate synthase, cytoplasmic, N-terminally processed	P11586	109400	106910	82012	1	3	2	16.6015	865
GINM1	Glycoprotein integral membrane protein 1	Q9NU53	16348	9131.4	10925	2	0	0	13.5669	1101
HEBP1	Heme-binding protein 1	Q9NRV9	153760	184110	156440	1	2	1	17.3301	746
COPA	Coatomer subunit alpha;Xenin;Proxenin	P53621	44384	62945	76973	2	0	1	15.9067	963
FGFR1	Fibroblast growth factor receptor 1;Fibroblast growth factor receptor	P11362	294230	348670	297860	3	2	2	18.2585	589
ECE1	Endothelin-converting enzyme 1	P42892	8144200	8053100	8308400	24	28	29	22.9617	97
C1R	Complement C1r subcomponent;Complement C1r subcomponent heavy chain;Complement C1r subcomponent light chain	P00736	1247600	1381800	1419000	9	4	9	20.364	304
DSC2	Desmocollin-2	Q02487	55416	78379	0	1	0	0	15.4447	1022
MCM4	DNA replication licensing factor MCM4	P33991	190230	198110	199280	0	2	1	17.5796	705
CLIP1	CAP-Gly domain-containing linker protein 1	P30622	454650	413160	409440	7	5	5	18.6996	525
THRAP3	Thyroid hormone receptor-associated protein 3	Q9Y2W1	664650	660860	698010	7	5	6	19.3635	440
GLA	Alpha-galactosidase A	P06280	12917000	14114000	13410000	13	15	13	23.6844	61
PRPF40A	Pre-mRNA-processing factor 40 homolog A	O75400	217000	228100	230000	1	3	5	17.7798	667
IL6ST	Interleukin-6 receptor subunit beta	P40189	1279600	1457200	1394800	5	6	7	20.3933	299
DEK	Protein DEK	P35659	147230	127850	169080	2	1	2	17.1758	782
PTPRZ1	Receptor-type tyrosine-protein phosphatase zeta	P23471	7157700	7983100	8581500	11	15	14	22.9148	101
AGRN		A0A494C0G5	11612000	11640000	11308000	30	27	28	23.4576	75
TPP2	Tripeptidyl-peptidase 2	P29144	0	744140	691600	0	2	1	18.8684	502
TBCB	Tubulin-folding cofactor B	Q99426	153030	166370	157890	3	2	2	17.2795	757.5
SNRNP200	U5 small nuclear ribonucleoprotein 200 kDa helicase	O75643	100530	91548	86881	2	1	1	16.5047	882
DST	Dystonin	Q03001	58284	58355	59938	2	1	0	15.845	973
SDHA	Succinate dehydrogenase [ubiquinone] flavoprotein subunit, mitochondrial	P31040	29730	23601	47817	0	0	2	15.0411	1058
MCM3	DNA replication licensing factor MCM3	P25205	178980	184280	174760	3	3	5	17.4523	729
TGFB1	Transforming growth factor beta-1;Latency-associated peptide	P01137	6638800	6882000	6747700	19	17	15	22.6878	112
PREP	Prolyl endopeptidase	P48147	177160	178070	148950	3	3	3	17.3586	742
CGREF1	Cell growth regulator with EF hand domain protein 1	Q99674	488510	493080	493320	5	7	6	18.9072	498
LRP8	Low-density lipoprotein receptor-related protein 8	Q14114	663210	671120	628070	6	6	5	19.3192	447
MACF1	Microtubule-actin cross-linking factor 1, isoforms 1/2/3/5	Q9UPN3	217700	225220	221800	5	2	3	17.7574	672
H3F3B	Histone H3;Histone H3.2;Histone H3.1t;Histone H3.3;Histone H3.1;Histone H3.3C	Q71DI3	383750	368750	394570	2	1	2	18.5446	547
ITCH	E3 ubiquitin-protein ligase Itchy homolog	Q96J02	26495	35041	36196	1	2	3	14.9916	1061
SDF4	45 kDa calcium-binding protein	Q9BRK5	3107100	3138100	3207300	11	10	14	21.5873	189
TGOLN2	Trans-Golgi network integral membrane protein 2	O43493	29278000	31016000	29959000	30	29	31	24.8425	31
ACP2	Lysosomal acid phosphatase	P11117	393310	381030	392060	4	2	2	18.5687	546
GPR56	G-protein coupled receptor 56;GPR56 N-terminal fragment;GPR56 C-terminal fragment	Q9Y653	273270	306150	279340	4	4	3	18.1269	617
ACAT1	Acetyl-CoA acetyltransferase, mitochondrial	P24752	97341	78208	92840	1	1	2	16.449	891
EFCAB14	EF-hand calcium-binding domain-containing protein 14	O75071	67092	65277	63409	1	1	2	15.9939	946
PRNP	Major prion protein	P04156	6824700	6968300	7120000	10	11	10	22.7329	111
ADAM17	Disintegrin and metalloproteinase domain-containing protein 17	P78536	626930	847300	915730	2	3	3	19.6036	410
BST1	ADP-ribosyl cyclase/cyclic ADP-ribose hydrolase 2	Q10588	62048	77077	46302	1	2	2	15.9155	958
NUDT5	ADP-sugar pyrophosphatase	Q9UKK9	639610	661100	586260	3	3	5	19.2627	459
HN1L	Hematological and neurological expressed 1-like protein	Q9H910	0	55880	59653	0	0	2	15.233	1046
CRELD2	Cysteine-rich with EGF-like domain protein 2	Q6UXH1	136320	166950	157340	1	1	0	17.2282	769
PPP5C	Serine/threonine-protein phosphatase;Serine/threonine-protein phosphatase 5	P53041	72142	63906	62901	2	2	1	16.0171	941
TSPAN4	Tetraspanin;Tetraspanin-4	O14817	209540	112370	199220	2	1	1	17.4063	736
FAM171A2	Protein FAM171A2	A8MVW0	252170	269990	257570	2	1	1	17.9877	641
SNRPG	Small nuclear ribonucleoprotein G;Putative small nuclear ribonucleoprotein G-like protein 15	P62308	83217	84127	79237	1	1	2	16.3267	910
ARCN1	Coatomer subunit delta	P48444	207880	226460	227580	3	4	3	17.7513	673
MCM5	DNA helicase;DNA replication licensing factor MCM5	P33992	33793	41314	33523	0	1	1	15.1441	1054
XRCC6	X-ray repair cross-complementing protein 6	P12956	199990	191240	202250	4	2	3	17.5939	701
FBLN1	Fibulin-1	B1AHL2	1768600	1731100	1705600	5	4	4	20.7266	266
CAPZB	F-actin-capping protein subunit beta	P47756	390230	433360	421910	3	3	3	18.6633	533
EPHB2	Ephrin type-B receptor 2;Receptor protein-tyrosine kinase	P29323	2203800	1959800	1968000	5	7	6	20.9629	246
BMP7	Bone morphogenetic protein 7	P18075	122420	110670	107710	3	1	2	16.7936	836
CD58	Lymphocyte function-associated antigen 3	P19256	1113400	1143900	1091600	4	3	3	20.0903	340
KIAA0319L	Dyslexia-associated protein KIAA0319-like protein	Q8IZA0	114420	138460	135060	3	0	1	16.9805	809
FAF1	FAS-associated factor 1	Q9UNN5	72869	75277	66099	2	1	1	16.1239	928
PABPC4	Polyadenylate-binding protein;Polyadenylate-binding protein 4	Q13310	431120	441650	446300	5	5	6	18.7461	518
HNRNPC	Heterogeneous nuclear ribonucleoproteins C1/C2;Heterogeneous nuclear ribonucleoprotein C-like 2;Heterogeneous nuclear ribonucleoprotein C-like 1	P07910	3190900	2430800	2954100	9	9	9	21.4469	202
PSME3	Proteasome activator complex subunit 3	P61289	124080	77384	50051	2	1	1	16.3553	905
NQO1	NAD(P)H dehydrogenase [quinone] 1	P15559	45805	41360	43471	2	2	1	15.4102	1028
CCT3	T-complex protein 1 subunit gamma	P49368	331880	344660	308790	5	3	5	18.3253	577
UBC	Polyubiquitin-C;Ubiquitin;Ubiquitin-60S ribosomal protein L40;Ubiquitin;60S ribosomal protein L40;Ubiquitin-40S ribosomal protein S27a;Ubiquitin;40S ribosomal protein S27a;Polyubiquitin-B;Ubiquitin	P0CG48	2614500	2864000	2908500	9	10	11	21.4148	208
EFNA3	Ephrin-A3	P52797	33473	43595	56916	0	1	1	15.4467	1021
FXR1	Fragile X mental retardation syndrome-related protein 1;Fragile X mental retardation protein 1;Fragile X mental retardation syndrome-related protein 2	P51114	69076	52454	54060	2	2	1	15.8369	974
ILF2	Interleukin enhancer-binding factor 2	Q12905	807120	802100	812060	7	8	5	19.6224	407
CFB	Complement factor B;Complement factor B Ba fragment;Complement factor B Bb fragment	P00751	886620	893880	900380	8	9	6	19.7693	383
OS9	Protein OS-9	Q13438	422550	348680	401020	2	3	3	18.5759	542
CORO1C	Coronin;Coronin-1C	Q9ULV4	275270	184470	592210	3	1	2	18.4197	566
EML4	Echinoderm microtubule-associated protein-like 4	Q9HC35	119280	124720	122210	2	4	2	16.8973	817
RAN	GTP-binding nuclear protein Ran	P62826	309710	358290	303160	5	4	7	18.3044	582
EIF3C	Eukaryotic translation initiation factor 3 subunit C;Eukaryotic translation initiation factor 3 subunit C-like protein	Q99613	236810	180200	204510	3	1	3	17.6605	688
APLP1	Amyloid-like protein 1;C30	P51693	1388200	1409800	1310900	12	11	13	20.3854	300
MYL6	Myosin light polypeptide 6	P60660	774880	722250	692740	6	5	4	19.4775	426
ETF1	Eukaryotic peptide chain release factor subunit 1	P62495	165300	18989	288720	2	0	1	17.2665	763
CCT5	T-complex protein 1 subunit epsilon	P48643	212940	264390	307630	4	5	3	17.9973	638
EIF6	Eukaryotic translation initiation factor 6	P56537	233100	318400	327980	1	2	2	18.1613	610
HSPE1	10 kDa heat shock protein, mitochondrial	P61604	379170	368070	374850	3	2	3	18.5128	553
AGFG1	Arf-GAP domain and FG repeat-containing protein 1	P52594	45413	80800	53207	0	1	1	15.868	970
IMMT	MICOS complex subunit MIC60	Q16891	165960	164330	111590	3	2	1	17.1683	785
PCYT1A	Choline-phosphate cytidylyltransferase A;Choline-phosphate cytidylyltransferase B	P49585	131420	145080	114590	2	1	1	16.9922	808
PFN2	Profilin;Profilin-2	P35080	277260	379470	227140	3	2	2	18.1685	609
SRI	Sorcin	P30626	77227	120490	125950	1	2	1	16.7192	851
B4GALT4	Beta-1,4-galactosyltransferase 4;N-acetyllactosamine synthase;Lactotriaosylceramide beta-1,4-galactosyltransferase	O60513	506800	594140	604530	4	4	3	19.1168	475
EIF5A2	Eukaryotic translation initiation factor 5A;Eukaryotic translation initiation factor 5A-2;Eukaryotic translation initiation factor 5A-1-like;Eukaryotic translation initiation factor 5A-1	Q9GZV4	760920	785960	864640	3	2	3	19.6165	409
UFD1L	Ubiquitin fusion degradation protein 1 homolog	Q92890	157330	165080	172540	1	2	0	17.332	745
CALD1	Caldesmon	Q05682	139200	126940	140660	4	4	5	17.049	803
RAB7A	Ras-related protein Rab-7a	P51149	69676	83077	86317	1	2	2	16.2821	911
RNF13	E3 ubiquitin-protein ligase RNF13	O43567	107300	113130	122140	2	1	2	16.8011	835
STX4	Syntaxin-4	Q12846	0	38195	49113	0	2	2	14.8289	1072
RANBP1	Ran-specific GTPase-activating protein	P43487	158210	326040	219470	1	2	1	17.8397	658
PSAP	Prosaposin;Saposin-A;Saposin-B-Val;Saposin-B;Saposin-C;Saposin-D	P07602	13181000	17163000	13352000	12	9	12	23.796	60
TRIP12	E3 ubiquitin-protein ligase TRIP12	Q14669	44564	48865	48475	2	1	2	15.5296	1009
BTN2A1	Butyrophilin subfamily 2 member A1;Butyrophilin subfamily 2 member A2	Q7KYR7	562290	543490	548590	3	4	3	19.0729	479
GYG1	Glycogenin-1	P46976	789190	751680	711810	5	7	5	19.5182	418
CAPZA2	F-actin-capping protein subunit alpha-2;F-actin-capping protein subunit alpha-1	P47755	54981	74396	67956	0	1	0	16.0053	943
FAM3A	Protein FAM3A	P98173	618090	587070	579480	6	7	5	19.1822	469
RPS3A	40S ribosomal protein S3a	P61247	180130	157980	139180	3	1	1	17.2795	757.5
HNRNPAB	Heterogeneous nuclear ribonucleoprotein A/B	Q99729	1070600	1102200	1043200	6	6	6	20.0319	350
GNB2L1	Guanine nucleotide-binding protein subunit beta-2-like 1;Guanine nucleotide-binding protein subunit beta-2-like 1, N-terminally processed	P63244	291600	302160	341550	2	2	3	18.2501	592
LMAN2	Vesicular integral-membrane protein VIP36	Q12907	7885300	7544200	7147600	14	14	11	22.8434	105
SIL1	Nucleotide exchange factor SIL1	Q9H173	672630	595590	638810	6	5	7	19.2779	457
CD14	Monocyte differentiation antigen CD14;Monocyte differentiation antigen CD14, urinary form;Monocyte differentiation antigen CD14, membrane-bound form	P08571	78070	52714	63726	2	2	0	15.9845	949
ERAP2	Endoplasmic reticulum aminopeptidase 2	Q6P179	343190	350640	378450	5	6	4	18.4473	561
HLA-B		D9J307	238240	313110	380270	2	2	1	18.2444	594
SLC39A14	Zinc transporter ZIP14	Q15043	143420	127360	124580	2	2	2	17.0078	806
TCEB1	Transcription elongation factor B polypeptide 1	Q15369	120280	124050	105140	2	1	1	16.8298	826
CCAR2	Cell cycle and apoptosis regulator protein 2	Q8N163	49564	63524	80618	0	2	1	15.9785	950
SORBS3	Vinexin	O60504	53873	54501	46002	0	1	2	15.6511	996
TBCA	Tubulin-specific chaperone A	O75347	1436300	1304200	1406200	7	6	6	20.3986	298
ADGRL3	Latrophilin-3	Q9HAR2	994950	1070800	1082300	6	8	9	20.0011	354
NPC2	Epididymal secretory protein E1	P61916	1299400	1538200	1784300	6	6	4	20.5551	285
DYNC1I2	Cytoplasmic dynein 1 intermediate chain 2	Q13409	105430	106720	123720	1	1	2	16.7726	838
PRRC2C	Protein PRRC2C	Q9Y520	92790	74686	69944	1	3	1	16.2721	912
EZR	Ezrin	P15311	9607200	10007000	10113000	32	35	31	23.2403	84
HMGB3	High mobility group protein B3	O15347	712460	746950	752680	6	4	6	19.492	424
CHRD	Chordin	Q9H2X0	66686	53754	60672	2	2	1	15.8816	966
U2SURP	U2 snRNP-associated SURP motif-containing protein	O15042	221850	245870	230750	3	2	6	17.8289	660
PLAU	Urokinase-type plasminogen activator;Urokinase-type plasminogen activator long chain A;Urokinase-type plasminogen activator short chain A;Urokinase-type plasminogen activator chain B	P00749	11978000	12827000	12733000	12	12	15	23.5769	69
GGT1	Gamma-glutamyltranspeptidase 1;Gamma-glutamyltranspeptidase 1 heavy chain;Gamma-glutamyltranspeptidase 1 light chain;Putative gamma-glutamyltranspeptidase 3;Putative gamma-glutamyltranspeptidase 3 heavy chain;Putative gamma-glutamyltranspeptidase 3 light chain;Inactive gamma-glutamyltranspeptidase 2	P19440	160710	196250	185940	2	2	2	17.4654	725
TCOF1	Treacle protein	Q13428	151990	69508	85496	4	0	2	16.6429	859
GOLGB1	Golgin subfamily B member 1	Q14789	34572	36246	33479	1	2	0	15.0854	1055
EIF4G1	Eukaryotic translation initiation factor 4 gamma 1	Q04637	317330	249840	262330	2	2	3	18.0769	630
MAP4	Microtubule-associated protein;Microtubule-associated protein 4	P27816	824340	859810	839720	10	12	12	19.6822	401
UBA5	Ubiquitin-like modifier-activating enzyme 5	Q9GZZ9	180530	181290	266160	0	0	2	17.6754	684
EIF4B	Eukaryotic translation initiation factor 4B	P23588	558280	589260	565780	6	4	9	19.1234	474
NACA	Nascent polypeptide-associated complex subunit alpha;Nascent polypeptide-associated complex subunit alpha, muscle-specific form	Q13765	1132400	1003800	966350	6	8	8	19.9801	357
ALYREF	THO complex subunit 4	Q86V81	426360	412890	440610	1	1	2	18.7026	523
PAICS	Multifunctional protein ADE2;Phosphoribosylaminoimidazole-succinocarboxamide synthase;Phosphoribosylaminoimidazole carboxylase	P22234	182470	184130	182250	4	3	7	17.4811	723
MAN2B2	Epididymis-specific alpha-mannosidase;Alpha-mannosidase	Q9Y2E5	5260400	5055800	5321000	24	28	29	22.3135	135
HNRNPH1	Heterogeneous nuclear ribonucleoprotein H;Heterogeneous nuclear ribonucleoprotein H, N-terminally processed	P31943	1274700	957580	1022100	6	6	4	20.049	349
FUBP1	Far upstream element-binding protein 1	Q96AE4	636500	772300	702040	4	6	6	19.4244	433
NRP1	Neuropilin-1	O14786	425560	421070	343880	5	4	3	18.5982	539
VCAN	Versican core protein	P13611	83924	100570	106760	1	1	0	16.567	868
EPHA4	Receptor protein-tyrosine kinase;Ephrin type-A receptor 4	P54764	5040400	5163100	5771400	10	10	10	22.3443	133
PPIG	Peptidyl-prolyl cis-trans isomerase G	Q13427	0	16758	22754	0	1	2	13.685	1100
PTPRK	Protein-tyrosine-phosphatase;Receptor-type tyrosine-protein phosphatase kappa	Q15262	1918500	1864800	1910900	10	11	12	20.8561	255
GBE1	1,4-alpha-glucan-branching enzyme	Q04446	67541	87474	100690	1	1	1	16.3792	903
TSN	Translin	Q15631	0	49981	44515	0	1	1	14.943	1068
DYNC1LI1	Cytoplasmic dynein 1 light intermediate chain 1	Q9Y6G9	200580	171690	167260	2	1	2	17.4564	728
EPB41L2	Band 4.1-like protein 2	O43491	138250	148750	171300	1	1	2	17.221	771
PYGL	Alpha-1,4 glucan phosphorylase;Glycogen phosphorylase, liver form	P06737	61052	198020	88947	1	4	1	16.8238	829
PRMT1	Protein arginine N-methyltransferase 1	Q99873	652160	659410	591380	3	3	4	19.2748	458
RPS3	40S ribosomal protein S3	P23396	84285	142330	50106	2	2	2	16.4931	884
BTF3L4	Transcription factor BTF3;Transcription factor BTF3 homolog 4	Q96K17	124870	93988	129440	0	1	0	16.825	828
NPEPPS	Puromycin-sensitive aminopeptidase;Puromycin-sensitive aminopeptidase-like protein	P55786	90850	87932	87705	1	1	1	16.4387	892
CSDE1	Cold shock domain-containing protein E1	O75534	48188	47422	53572	1	0	1	15.6018	1000
PPP1CA	Serine/threonine-protein phosphatase;Serine/threonine-protein phosphatase PP1-alpha catalytic subunit	P62136	94596	85750	97135	2	1	2	16.4971	883
LGALS8	Galectin;Galectin-8	O00214	90258	87386	88690	2	2	1	16.4379	893
RRP8	Ribosomal RNA-processing protein 8	O43159	1153	35728	38444	0	1	2	14.6159	1083
RAE1	mRNA export factor	P78406	42385	60447	60479	1	1	2	15.7323	982
RPL35	60S ribosomal protein L35	P42766	53377	55246	50685	1	2	1	15.6965	991
PTGR1	Prostaglandin reductase 1	Q14914	120410	93575	93516	1	2	1	16.6453	858
CCT2	T-complex protein 1 subunit beta	P78371	314910	310410	267860	5	6	4	18.1836	604
WNK1	Serine/threonine-protein kinase WNK1	Q9H4A3	7860	7007.3	0	2	0	0	12.2749	1103
ALCAM	CD166 antigen	Q13740	74003	45831	28860	2	1	0	15.597	1002
PRPF19	Pre-mRNA-processing factor 19	Q9UMS4	48684	45842	43838	2	1	1	15.4931	1016
SEMA7A	Semaphorin-7A	O75326	745340	715290	737040	8	7	7	19.4826	425
SLC3A2	4F2 cell-surface antigen heavy chain	P08195	9149900	9118800	8928200	23	22	22	23.112	92
RFNG	Beta-1,3-N-acetylglucosaminyltransferase radical fringe	Q9Y644	209470	176310	235700	1	1	2	17.6604	689
TSG101	Tumor susceptibility gene 101 protein	Q99816	192810	184940	192260	1	2	3	17.5357	712
THBS3	Thrombospondin-3	P49746	118230	89693	56382	2	1	0	16.4269	894
TUBA1B	Tubulin alpha-1B chain;Tubulin alpha-1C chain;Tubulin alpha-1A chain;Tubulin alpha-4A chain	P68363	3786700	3858200	3674600	9	10	11	21.8473	164
MAGOHB	Protein mago nashi homolog;Protein mago nashi homolog 2	P61326	6660.2	34558	40603	1	1	2	14.7352	1079
LRP6	Low-density lipoprotein receptor-related protein 6	O75581	283710	321240	335390	6	5	8	18.2579	590
GLOD4	Glyoxalase domain-containing protein 4	Q9HC38	134820	129970	127060	1	2	1	16.995	807
ST13	Putative protein FAM10A4;Hsc70-interacting protein	Q8IZP2	230580	95689	169610	1	2	2	17.3347	744
LIMA1	LIM domain and actin-binding protein 1	Q9UHB6	59007	75680	75698	0	1	1	16.0977	930
METAP2	Methionine aminopeptidase 2	P50579	49860	69583	98037	2	2	1	16.1456	926
PA2G4	Proliferation-associated protein 2G4	Q9UQ80	88582	112370	101810	2	1	1	16.6229	863
DYNLL1	Dynein light chain 1, cytoplasmic	P63167	48341	71185	41344	2	0	1	15.7106	985
YLPM1	YLP motif-containing protein 1	P49750	34299	37333	46426	1	1	2	15.2642	1042
POC1B-GALNT4	Polypeptide N-acetylgalactosaminyltransferase;Polypeptide N-acetylgalactosaminyltransferase 4	Q8N4A0	421440	409120	445550	3	4	3	18.6984	526
CHST11	Carbohydrate sulfotransferase 11	Q9NPF2	38344	82156	49062	1	0	1	15.7865	980
AK2	Adenylate kinase 2, mitochondrial;Adenylate kinase 2, mitochondrial;Adenylate kinase 2, mitochondrial, N-terminally processed	P54819	8062900	7751500	7633100	19	22	23	22.898	102
HNRNPA1	Heterogeneous nuclear ribonucleoprotein A1;Heterogeneous nuclear ribonucleoprotein A1, N-terminally processed;Heterogeneous nuclear ribonucleoprotein A1-like 2	P09651	574150	606690	569290	4	5	6	19.1541	472
GOLIM4	Golgi integral membrane protein 4	O00461	700450	664080	692340	6	6	4	19.3871	437
CTSD		F8W787	892290	956440	211320	4	5	2	19.3893	436
HFE	Hereditary hemochromatosis protein	Q30201	54014	66745	57804	2	1	2	15.8611	971
RTN4	Reticulon;Reticulon-4	Q9NQC3	112300	119320	37576	2	2	2	16.4533	890
FGFR3	Fibroblast growth factor receptor;Fibroblast growth factor receptor 3	P22607	97519	82290	108850	2	1	0	16.554	873
ADAM22	Disintegrin and metalloproteinase domain-containing protein 22	Q9P0K1	1094500	1139500	1156300	8	6	7	20.108	338
EIF2A	Eukaryotic translation initiation factor 2A;Eukaryotic translation initiation factor 2A, N-terminally processed	Q9BY44	65160	56892	64338	2	1	1	15.923	956
BCHE	Carboxylic ester hydrolase;Cholinesterase	P06276	112930	107850	104400	3	0	2	16.7259	847
NRD1	Nardilysin	O43847	15802	14996	36101	1	1	1	14.4447	1086
AHSA1	Activator of 90 kDa heat shock protein ATPase homolog 1	O95433	154120	166920	153360	2	2	3	17.2708	761
FBLN5	Fibulin-5	Q9UBX5	88768	78940	103530	1	1	2	16.4642	887
PSMA6	Proteasome subunit alpha type;Proteasome subunit alpha type-6	P60900	466580	451000	456280	5	3	4	18.8048	511
B4GALT6	Beta-1,4-galactosyltransferase 6;Glucosylceramide beta-1,4-galactosyltransferase	Q9UBX8	43058	43243	53922	1	0	2	15.5124	1013
LAMB1	Laminin subunit beta-1	P07942	495210	477280	451100	7	5	3	18.8561	505
TMPO	Lamina-associated polypeptide 2, isoforms beta/gamma;Thymopoietin;Thymopentin;Lamina-associated polypeptide 2, isoform alpha;Thymopoietin;Thymopentin	P42167	822250	927520	581700	2	2	0	19.5678	412
IMPDH2	Inosine-5-monophosphate dehydrogenase 2	P12268	329190	362390	370370	4	5	6	18.4333	563
DBNL	Drebrin-like protein	Q9UJU6	150210	158040	174760	2	3	4	17.2967	752
RBMX	RNA-binding motif protein, X chromosome;RNA-binding motif protein, X chromosome, N-terminally processed;RNA binding motif protein, X-linked-like-1	P38159	268970	271570	292490	2	2	2	18.083	628
MCM2	DNA replication licensing factor MCM2	P49736	47903	49326	43805	1	2	0	15.5207	1010
TXNDC15	Thioredoxin domain-containing protein 15	Q96J42	66031	62322	49173	2	2	0	15.8527	972
B4GALT7	Beta-1,4-galactosyltransferase 7;Xylosylprotein 4-beta-galactosyltransferase	Q9UBV7	52394	63614	30678	2	1	2	15.5774	1005
LOXL2		H0YAR1	1446400	892440	869120	2	1	2	20.0283	351
ATP6V1B2	V-type proton ATPase subunit B, brain isoform	P21281	132490	55227	115630	1	2	1	16.6256	862
CDON	Cell adhesion molecule-related/down-regulated by oncogenes	Q4KMG0	89637	100320	94686	1	1	2	16.5338	876
AK1	Adenylate kinase isoenzyme 1	P00568	219400	259740	273650	2	2	2	17.9369	648
MARS	Methionine--tRNA ligase, cytoplasmic	P56192	61511	59285	61259	3	0	1	15.8891	964
TMOD3	Tropomodulin-3	Q9NYL9	386480	408190	402700	5	4	5	18.6065	538
PSMA4	Proteasome subunit alpha type;Proteasome subunit alpha type-4;Proteasome subunit beta type	P25789	109010	134940	91251	2	0	1	16.7697	839
LDLR	Low-density lipoprotein receptor	P01130	18809000	18062000	18589000	29	29	34	24.14	54
CALB2	Calretinin;Calbindin	P22676	117370	162970	149830	2	2	1	17.1296	791
NUDT21	Cleavage and polyadenylation specificity factor subunit 5	O43809	53643	41866	50753	2	2	2	15.5732	1006
GSPT1	Eukaryotic peptide chain release factor GTP-binding subunit ERF3A;Eukaryotic peptide chain release factor GTP-binding subunit ERF3B	P15170	234660	257790	231060	4	4	3	17.8797	655
NUTF2	Nuclear transport factor 2	P61970	158440	180750	139830	1	1	0	17.2848	755
COTL1	Coactosin-like protein	Q14019	14100	27903	24377	0	2	0	14.4335	1087
CRISPLD2	Cysteine-rich secretory protein LCCL domain-containing 2	Q9H0B8	2249300	2493100	2377300	7	10	7	21.1784	231
SOD1	Superoxide dismutase [Cu-Zn]	P00441	172180	138760	169860	2	2	3	17.2901	754
ZPR1	Zinc finger protein ZPR1	O75312	73723	14878	37470	2	0	1	15.3589	1035
RTN4R	Reticulon-4 receptor	Q9BZR6	2035500	2174600	2125900	9	8	9	21.0102	244
SMS	Spermine synthase	P52788	177810	162890	171740	2	3	2	17.3821	740
NUDT9	ADP-ribose pyrophosphatase, mitochondrial	Q9BW91	11693	41583	18737	0	1	1	14.551	1084
SF1	Splicing factor 1	Q15637	135910	137590	140970	2	2	1	17.0759	798
RPS15A	40S ribosomal protein S15a	P62244	58008	79669	97388	0	2	1	16.2577	914
RGMB	RGM domain family member B	Q6NW40	550450	576080	608890	3	4	4	19.1419	473
ALDOA	Fructose-bisphosphate aldolase;Fructose-bisphosphate aldolase A	P04075	12556000	12161000	12993000	28	30	28	23.5835	67
OLA1	Obg-like ATPase 1	Q9NTK5	54629	50884	54528	1	0	2	15.7031	989
SUMF2	Sulfatase-modifying factor 2	Q8NBJ7	2325600	2362100	2164100	12	14	13	21.1231	235
BABAM1	BRISC and BRCA1-A complex member 1	Q9NWV8	75845	84623	74018	1	1	2	16.2542	916
DYNC1LI2	Cytoplasmic dynein 1 light intermediate chain 2	O43237	78831	102210	90148	1	2	2	16.464	888
KPNA2	Importin subunit alpha-1	P52292	122990	172000	85659	1	1	0	16.9531	812
HN1	Hematological and neurological expressed 1 protein;Hematological and neurological expressed 1 protein, N-terminally processed	Q9UK76	343660	346660	357410	2	2	2	18.4139	567
SECTM1	Secreted and transmembrane protein 1	Q8WVN6	2596200	3181400	2666500	5	6	8	21.4245	205
CSF3	Granulocyte colony-stimulating factor	P09919	367880	396970	404310	2	3	3	18.5721	545
SRSF1	Serine/arginine-rich splicing factor 1	Q07955	603400	698020	650220	5	4	2	19.3113	452
SNRPN	Small nuclear ribonucleoprotein-associated protein N;Small nuclear ribonucleoprotein-associated proteins B and B	P63162	276410	330750	284300	2	1	3	18.1808	605
ICOSLG	ICOS ligand	O75144	1986600	1865000	2148300	2	2	2	20.9315	251
PVRL2		K7EKE8	361390	24432	187260	2	0	2	17.5434	710
ACOT7	Cytosolic acyl coenzyme A thioester hydrolase	O00154	130630	154700	155140	1	3	1	17.1637	786
LSM12	Protein LSM12 homolog	Q3MHD2	24482	46273	59181	0	0	2	15.4025	1030
PRKCSH	Glucosidase 2 subunit beta	P14314	3960700	4045200	4559600	14	14	14	21.998	150
PGD	6-phosphogluconate dehydrogenase, decarboxylating	P52209	288700	295940	287550	2	2	2	18.1493	615
RPL22	60S ribosomal protein L22	P35268	99916	111250	116430	1	2	1	16.7366	846
U2AF2	Splicing factor U2AF 65 kDa subunit	P26368	191260	206370	163400	3	1	2	17.5128	716
GRN	Granulins;Acrogranin;Paragranulin;Granulin-1;Granulin-2;Granulin-3;Granulin-4;Granulin-5;Granulin-6;Granulin-7	P28799	973600	3222000	292820	6	3	1	20.5128	288
PDCD5	Programmed cell death protein 5	O14737	171730	237960	204590	2	2	1	17.6436	691
SRM	Spermidine synthase	P19623	124910	111820	93170	1	3	1	16.7467	845
ZC3H4	Zinc finger CCCH domain-containing protein 4	Q9UPT8	126550	136420	151280	2	1	1	17.0752	799
HOMER3	Homer protein homolog 3	Q9NSC5	75251	75561	54304	0	2	1	16.0611	935
RPS11	40S ribosomal protein S11	P62280	65218	64991	67846	1	0	2	16.0106	942
RPS5	40S ribosomal protein S5;40S ribosomal protein S5, N-terminally processed	P46782	63823	71400	66657	1	1	1	16.0382	940
TRIP10	Cdc42-interacting protein 4	Q15642	130500	137310	142160	1	2	3	17.0602	801
EPS15L1	Epidermal growth factor receptor substrate 15-like 1	Q9UBC2	123520	135410	148570	2	1	3	17.0515	802
PGLS	6-phosphogluconolactonase	O95336	101500	41448	36855	1	1	1	15.8711	968
LRRC4B	Leucine-rich repeat-containing protein 4B	Q9NT99	20001	24338	72179	0	1	1	15.2452	1044
DNASE2	Deoxyribonuclease-2-alpha	O00115	5264800	5833400	6411500	5	7	5	22.4767	125
AP3B1	AP-3 complex subunit beta-1	O00203	279450	234570	249700	1	2	2	17.9577	645
DFFA	DNA fragmentation factor subunit alpha	O00273	313690	323850	249420	3	2	4	18.1735	607.5
CLIC1	Chloride intracellular channel protein 1	O00299	2031200	2072700	1896700	7	5	2	20.9317	250
MATN2	Matrilin-2	O00339	430840	526920	546810	3	5	5	18.936	491
QSOX1	Sulfhydryl oxidase 1	O00391	129900000	133550000	128660000	79	84	80	26.9617	6
MANBA	Beta-mannosidase	O00462	7491000	7306000	7353100	20	21	20	22.8158	106
HMGN4	High mobility group nucleosome-binding domain-containing protein 4	O00479	180940	178890	164900	3	3	3	17.4163	734
BIN1	Myc box-dependent-interacting protein 1	O00499	323140	315950	320560	1	2	1	18.2872	583
SDCBP	Syntenin-1	O00560	386370	275580	254380	3	3	3	18.2205	599
NOP56	Nucleolar protein 56	O00567	831790	828600	783940	3	4	4	19.636	406
PODXL	Podocalyxin	O00592	932860	887390	846960	3	4	4	19.7619	385
CYR61	Protein CYR61	O00622	277390	253570	317280	3	2	2	18.1092	621
CES2	Cocaine esterase	O00748	62166	54349	43747	1	1	1	15.7051	988
MAN2B1	Lysosomal alpha-mannosidase;Lysosomal alpha-mannosidase A peptide;Lysosomal alpha-mannosidase B peptide;Lysosomal alpha-mannosidase C peptide;Lysosomal alpha-mannosidase D peptide;Lysosomal alpha-mannosidase E peptide	O00754	6963800	6942500	7175000	25	28	31	22.7445	110
EIF1AX	Eukaryotic translation initiation factor 1A, X-chromosomal;Eukaryotic translation initiation factor 1A, Y-chromosomal	P47813	118120	107990	118670	0	1	2	16.8104	832
TOR1B	Torsin-1B	O14657	227920	230900	216620	3	3	2	17.7805	666
ADAM10	Disintegrin and metalloproteinase domain-containing protein 10	O14672	10166000	10452000	10482000	17	20	16	23.3054	82
TCERG1	Transcription elongation regulator 1	O14776	214320	248330	236960	3	5	4	17.8312	659
PSMA7	Proteasome subunit alpha type-7;Proteasome subunit alpha type-7-like	O14818	318790	346020	391230	3	2	2	18.4253	565
PLXNB2	Plexin-B2	O15031	3229000	3086100	3135800	10	11	10	21.5871	190
PFAS	Phosphoribosylformylglycinamidine synthase	O15067	96714	101580	89382	2	3	3	16.5491	875
PFDN6	Prefoldin subunit 6	O15212	21160	40914	28684	1	2	1	14.8848	1070
LAMA5	Laminin subunit alpha-5	O15230	1927900	1913800	2017000	14	16	18	20.8972	252
MATN3	Matrilin-3	O15232	457070	373800	455590	2	2	2	18.71	521
VGF	Neurosecretory protein VGF;Neuroendocrine regulatory peptide-1;Neuroendocrine regulatory peptide-2;Antimicrobial peptide VGF[554-577]	O15240	1257800	1251400	1163300	7	8	6	20.2234	321
PPM1G	Protein phosphatase 1G	O15355	542920	22179	126420	1	0	5	17.8144	662
CD3EAP	DNA-directed RNA polymerase I subunit RPA34	O15446	518860	559940	588620	1	2	1	19.0842	477
P4HA2	Prolyl 4-hydroxylase subunit alpha-2	O15460	59665	60842	70665	3	1	1	15.9595	954
B4GALT5	Beta-1,4-galactosyltransferase 5	O43286	1647200	1474900	1519000	6	8	6	20.5611	283
B4GAT1	Beta-1,4-glucuronyltransferase 1	O43505	11555000	11469000	11080000	21	27	17	23.4385	77
CHST10	Carbohydrate sulfotransferase 10	O43529	857790	898430	830730	7	6	4	19.7179	395
PLRG1	Pleiotropic regulator 1	O43660	338170	379220	351830	5	6	6	18.4432	562
ACTN4	Alpha-actinin-4	O43707	11130000	11521000	11611000	46	52	50	23.4451	76
SGTA	Small glutamine-rich tetratricopeptide repeat-containing protein alpha	O43765	48592	57970	56717	2	2	2	15.732	983
NARS	Asparagine--tRNA ligase, cytoplasmic	O43776	257010	238120	289770	2	3	3	17.9972	639
RRP9	U3 small nucleolar RNA-interacting protein 2	O43818	70492	33549	42683	3	1	1	15.5778	1004
CALU	Calumenin	O43852	280580	261430	287010	5	1	3	18.0761	631
EXTL3	Exostosin-like 3	O43909	21819	48516	13767	1	1	0	14.7749	1076
HS6ST1	Heparan-sulfate 6-O-sulfotransferase 1	O60243	686720	645430	684160	6	4	4	19.3583	441
MAN1A2	Mannosyl-oligosaccharide 1,2-alpha-mannosidase IB;alpha-1,2-Mannosidase	O60476	85937	97128	98279	1	2	2	16.517	879
SYNCRIP	Heterogeneous nuclear ribonucleoprotein Q	O60506	2051400	2439300	2360200	10	11	9	21.1229	236
TPST1	Protein-tyrosine sulfotransferase 1	O60507	40198	0	5560.1	1	0	0	13.8968	1098
B4GALT3	Beta-1,4-galactosyltransferase 3;N-acetyllactosamine synthase;Beta-N-acetylglucosaminylglycopeptide beta-1,4-galactosyltransferase;Beta-N-acetylglucosaminyl-glycolipid beta-1,4-galactosyltransferase	O60512	488130	523990	471660	2	5	5	18.9159	494
PLOD3	Procollagen-lysine,2-oxoglutarate 5-dioxygenase 3	O60568	32121000	33387000	34725000	56	59	61	24.9938	27
PLIN3	Perilipin-3	O60664	1657900	1652900	1640200	7	7	11	20.6543	270
SNX2	Sorting nexin-2	O60749	71655	89449	89230	1	1	0	16.3485	907
USO1	General vesicular transport factor p115	O60763	111740	127070	126870	1	2	2	16.8953	818
HIST1H2BN	Histone H2B type 1-N;Histone H2B;Histone H2B type 1-M;Histone H2B type F-S;Histone H2B type 1-D;Histone H2B type 1-C/E/F/G/I;Histone H2B type 2-F;Histone H2B type 1-H;Histone H2B type 1-K;Histone H2B type 1-L;Histone H2B type 3-B;Histone H2B type 1-J;Histone H2B type 1-O;Histone H2B type 1-B;Histone H2B type 2-E;Histone H2B type 1-A	Q99877	900380	897130	903150	6	5	7	19.7799	381
DKC1	H/ACA ribonucleoprotein complex subunit 4	O60832	1311000	1191900	1266200	8	8	7	20.2608	318
EDF1	Endothelial differentiation-related factor 1	O60869	419180	431860	419080	4	1	4	18.6916	528
CUTA	Protein CutA	O60888	5526700	4568000	4309100	7	8	5	22.195	142
B4GALT2	Beta-1,4-galactosyltransferase 2;Lactose synthase A protein;N-acetyllactosamine synthase;Beta-N-acetylglucosaminylglycopeptide beta-1,4-galactosyltransferase;Beta-N-acetylglucosaminyl-glycolipid beta-1,4-galactosyltransferase	O60909	25083	34178	36106	0	3	2	14.9562	1066
CTSV	Cathepsin L2	O60911	12185000	13026000	13146000	27	27	27	23.608	66
IGSF3	Immunoglobulin superfamily member 3	O75054	150040	141640	134430	2	3	1	17.1159	792
FAM20B	Glycosaminoglycan xylosylkinase	O75063	316720	296400	262700	1	4	4	18.1553	612
WDR1	WD repeat-containing protein 1	O75083	289500	271430	277950	5	3	4	18.0931	625
SLIT1	Slit homolog 1 protein	O75093	149500	180160	206830	1	1	2	17.4482	731
ADAMTS4	A disintegrin and metalloproteinase with thrombospondin motifs 4	O75173	1791800	1952900	1785700	8	4	5	20.814	261
ENTPD6	Ectonucleoside triphosphate diphosphohydrolase 6	O75354	2506600	1760800	1841100	12	6	9	20.9574	247
H2AFY	Core histone macro-H2A.1;Histone H2A	O75367	4886	207530	21091	0	1	1	16.2481	918
FLNB	Filamin-B	O75369	15716000	15619000	15951000	69	68	66	23.9099	57
VPS26A	Vacuolar protein sorting-associated protein 26A	O75436	217440	249280	291710	0	1	4	17.9477	647
CRLF1	Cytokine receptor-like factor 1	O75462	658360	722170	646890	6	1	4	19.3663	438
CA11	Carbonic anhydrase-related protein 11	O75493	2493700	2499600	2507800	9	7	9	21.2537	221
CREG1	Protein CREG1	O75629	1177500	932640	955840	7	5	4	19.963	358
TIPRL	TIP41-like protein	O75663	37017	38808	40592	1	1	1	15.244	1045
EIF3G	Eukaryotic translation initiation factor 3 subunit G	O75821	463090	463200	451710	2	3	3	18.8092	510
ATRN	Attractin	O75882	8566500	8725400	8716800	21	25	24	23.0475	95
DNAJC8	DnaJ homolog subfamily C member 8	O75937	4593900	5096500	5163300	13	11	14	22.2394	140
CPD	Carboxypeptidase D	O75976	2958900	2936600	2945600	11	14	8	21.4908	200
GLRX3	Glutaredoxin-3	O76003	180510	233390	191710	1	1	1	17.6231	696
B3GAT3	Galactosylgalactosylxylosylprotein 3-beta-glucuronosyltransferase 3	O94766	2286800	2343300	2320100	11	10	13	21.1437	232
LRIG2	Leucine-rich repeats and immunoglobulin-like domains protein 2	O94898	83752	88793	88871	1	2	6	16.411	897
DKK1	Dickkopf-related protein 1	O94907	68562	88287	101340	2	2	1	16.3931	901
LPHN1	Latrophilin-1	O94910	331490	406550	402030	3	4	5	18.5357	549
CLSTN1	Calsyntenin-1;Soluble Alc-alpha;CTF1-alpha	O94985	63437000	65101000	63482000	51	53	47	25.9317	13
HEXIM1	Protein HEXIM1	O94992	105220	116850	102380	2	3	2	16.7227	849
PRSS23	Serine protease 23	O95084	295840	149250	135500	3	3	2	17.5622	706
TNFSF15	Tumor necrosis factor ligand superfamily member 15;Tumor necrosis factor ligand superfamily member 15, membrane form;Tumor necrosis factor ligand superfamily member 15, secreted form	O95150	193220	199470	219180	2	1	1	17.6379	692
FKBP9	Peptidyl-prolyl cis-trans isomerase FKBP9;Peptidyl-prolyl cis-trans isomerase	O95302	303970	262660	274500	2	1	1	18.097	623
TNFRSF6B	Tumor necrosis factor receptor superfamily member 6B	O95407	7808000	10656000	8853400	8	11	9	23.1184	91
VNN1	Pantetheinase	O95497	194780	170070	172830	1	2	1	17.4514	730
STAMBP	STAM-binding protein	O95630	43752	30060	43225	1	2	0	15.2516	1043
ASMTL	N-acetylserotonin O-methyltransferase-like protein	O95671	18482	22809	23256	0	2	0	14.3931	1090
OXSR1	Serine/threonine-protein kinase OSR1	O95747	105970	109260	119140	1	2	0	16.7661	841
BAG2	BAG family molecular chaperone regulator 2	O95816	34215	31375	22489	0	1	1	14.8415	1071
BAG3	BAG family molecular chaperone regulator 3	O95817	167510	146300	129810	1	3	1	17.174	783
AIFM1	Apoptosis-inducing factor 1, mitochondrial	O95831	683190	776400	754620	5	10	6	19.4934	422
LDHA	L-lactate dehydrogenase A chain	P00338	2104900	2188100	2248700	7	5	8	21.0563	240
ALDH1A1	Retinal dehydrogenase 1	P00352	3191200	3520300	3422400	8	14	14	21.6877	176
GLUD1	Glutamate dehydrogenase 1, mitochondrial	P00367	1016900	968260	1068900	6	9	7	19.9573	360
GSR	Glutathione reductase, mitochondrial	P00390	1130700	1157100	1265100	9	6	8	20.1756	330
PNP	Purine nucleoside phosphorylase	P00491	94076	119920	136770	2	3	0	16.8352	825
HPRT1	Hypoxanthine-guanine phosphoribosyltransferase	P00492	277760	303820	315270	4	3	4	18.1895	602
GOT2	Aspartate aminotransferase, mitochondrial	P00505	9964100	9541100	9607800	26	21	22	23.2102	88
EGFR	Epidermal growth factor receptor;Receptor protein-tyrosine kinase	P00533	1494600	1557400	1460000	8	9	9	20.5204	287
PGK1	Phosphoglycerate kinase 1	P00558	4942900	4983100	5094400	15	13	20	22.2555	139
SERPINA3	Alpha-1-antichymotrypsin;Alpha-1-antichymotrypsin His-Pro-less	P01011	153590000	162560000	160450000	88	94	100	27.2432	4
C3	Complement C3;Complement C3 beta chain;C3-beta-c;Complement C3 alpha chain;C3a anaphylatoxin;Acylation stimulating protein;Complement C3b alpha chain;Complement C3c alpha chain fragment 1;Complement C3dg fragment;Complement C3g fragment;Complement C3d fragment;Complement C3f fragment;Complement C3c alpha chain fragment 2	P01024	12699000	12639000	12349000	45	48	40	23.5826	68
TIMP1	Metalloproteinase inhibitor 1	P01033	20173000	19704000	20283000	13	12	14	24.2573	49
CST3	Cystatin-C	P01034	6508000	6051700	5930100	7	8	8	22.5553	118
LMNA	Prelamin-A/C;Lamin-A/C	P02545	30102000	30421000	30739000	68	68	70	24.8585	30
FN1	Fibronectin;Anastellin;Ugl-Y1;Ugl-Y2;Ugl-Y3	P02751	1241000	998840	1298800	5	3	6	20.1698	331
TFRC	Transferrin receptor protein 1;Transferrin receptor protein 1, serum form	P02786	20264000	20637000	20730000	41	44	41	24.2922	45
FTH1	Ferritin heavy chain;Ferritin heavy chain, N-terminally processed;Ferritin	P02794	217680	227730	230130	5	5	4	17.7807	665
CAT	Catalase	P04040	207790	207260	173520	1	3	1	17.5819	704
FUCA1	Tissue alpha-L-fucosidase	P04066	1002600	907280	960510	8	7	7	19.8679	370
CSTB	Cystatin-B	P04080	156410	8074.5	31678	2	0	0	15.9967	945
ANXA1	Annexin A1;Annexin	P04083	13619000	13747000	12904000	19	22	17	23.6782	62
GAPDH	Glyceraldehyde-3-phosphate dehydrogenase	P04406	3351800	2963200	3281700	9	8	7	21.6091	188
HSPB1	Heat shock protein beta-1	P04792	2930900	3006200	3261400	8	7	11	21.548	194
RPN1	Dolichyl-diphosphooligosaccharide--protein glycosyltransferase subunit 1	P04843	192100	203200	156910	3	4	3	17.4899	721
GNAI2	Guanine nucleotide-binding protein G(i) subunit alpha-2;Guanine nucleotide-binding protein G(t) subunit alpha-1;Guanine nucleotide-binding protein G(t) subunit alpha-2;Guanine nucleotide-binding protein G(o) subunit alpha;Guanine nucleotide-binding protein G(t) subunit alpha-3;Guanine nucleotide-binding protein G(i) subunit alpha-1;Guanine nucleotide-binding protein G(k) subunit alpha;Guanine nuc…	P04899	163040	228090	241430	0	2	2	17.6859	681
ATP1A1	Sodium/potassium-transporting ATPase subunit alpha-1	P05023	194810	36597	408920	2	1	3	17.7035	679
APP	Amyloid beta A4 protein;N-APP;Soluble APP-alpha;Soluble APP-beta;C99;Beta-amyloid protein 42;Beta-amyloid protein 40;C83;P3(42);P3(40);C80;Gamma-secretase C-terminal fragment 59;Gamma-secretase C-terminal fragment 57;Gamma-secretase C-terminal fragment 50;C31	P05067	208170000	211020000	214830000	79	83	81	27.655	1
ARG1	Arginase-1	P05089	74589	103220	102430	0	3	1	16.5113	880
SERPINE1	Plasminogen activator inhibitor 1	P05121	68761000	66617000	66330000	56	61	52	26.0027	12
HMGN2	Non-histone chromosomal protein HMG-17	P05204	330610	321670	327790	2	3	4	18.3176	580
RPLP2	60S acidic ribosomal protein P2	P05387	161100	152470	16813	2	1	1	16.7488	843
SSB	Lupus La protein	P05455	181310	214840	193700	2	4	5	17.585	703
ITGB1	Integrin beta-1	P05556	2933000	3302300	3402000	7	9	7	21.6152	186
KRT18	Keratin, type I cytoskeletal 18	P05783	7831700	7800800	7508800	26	24	27	22.879	103
COL5A2	Collagen alpha-2(V) chain	P05997	55519000	55753000	56127000	40	39	41	25.7338	17
GSN	Gelsolin	P06396	38352000	39752000	40134000	46	51	46	25.2322	23
S100A6	Protein S100;Protein S100-A6	P06703	3622900	3136200	2954200	7	9	7	21.6266	184
CKM	Creatine kinase M-type;Creatine kinase M-type, N-terminally processed	P06732	790420	0	1286200	1	0	1	19.4008	434
ENO1	Alpha-enolase	P06733	12938000	13235000	13632000	37	38	34	23.6615	63
GPI	Glucose-6-phosphate isomerase	P06744	931120	1036500	1010200	5	7	8	19.9209	365
NPM1	Nucleophosmin	P06748	20680000	20230000	19867000	20	22	23	24.2721	46
ITGAV	Integrin alpha-V;Integrin alpha-V heavy chain;Integrin alpha-V light chain	P06756	212720	283150	249160	3	2	3	17.922	650
HEXA	Beta-hexosaminidase subunit alpha;Beta-hexosaminidase	P06865	20108000	19264000	20340000	27	30	28	24.2466	50
SERPINE2	Glia-derived nexin	P07093	6018800	6243200	6194100	26	28	23	22.5526	119
P4HB	Protein disulfide-isomerase	P07237	1026600	1077700	1043200	5	11	7	20.0008	355
ANXA2	Annexin A2;Annexin;Putative annexin A2-like protein	P07355	23391000	24752000	24099000	40	41	42	24.5214	37
CAPN1	Calpain-1 catalytic subunit	P07384	265030	245510	268560	4	3	4	17.9865	642
TUBB	Tubulin beta chain	P07437	1854600	1959900	1875500	10	14	15	20.855	256
HEXB	Beta-hexosaminidase subunit beta;Beta-hexosaminidase subunit beta chain B;Beta-hexosaminidase subunit beta chain A	P07686	78959000	82914000	83359000	53	51	48	26.2846	9
CTSL	Cathepsin L1;Cathepsin L1 heavy chain;Cathepsin L1 light chain	P07711	18735000	19623000	19773000	21	23	24	24.2078	52
PFN1	Profilin-1	P07737	8389700	9209200	9151200	12	16	15	23.0881	94
EPRS	Bifunctional glutamate/proline--tRNA ligase;Glutamate--tRNA ligase;Proline--tRNA ligase	P07814	861130	874720	944250	6	12	8	19.7689	384
CTSB	Cathepsin B;Cathepsin B light chain;Cathepsin B heavy chain	P07858	28785000	29140000	30779000	23	25	23	24.8175	33
HSP90AA1	Heat shock protein HSP 90-alpha	P07900	2717100	2756300	2757900	15	15	14	21.3877	212
GUSB	Beta-glucuronidase	P08236	212820	264400	258420	2	2	1	17.9037	653
HSP90AB1	Heat shock protein HSP 90-beta	P08238	3002700	3028700	3040200	21	21	21	21.528	199
MMP2	72 kDa type IV collagenase;PEX	P08253	578860	464590	435450	7	4	3	18.9111	496
MET	Hepatocyte growth factor receptor	P08581	1358000	1246100	1332600	9	6	10	20.3236	309
MFI2	Melanotransferrin	P08582	2973300	3028900	3127100	18	13	15	21.5371	195
ITGA5	Integrin alpha-5;Integrin alpha-5 heavy chain;Integrin alpha-5 light chain	P08648	112530	71933	106530	2	1	2	16.5657	870
VIM	Vimentin	P08670	60715000	62280000	61243000	78	72	79	25.872	14
NMB	Neuromedin-B;Neuromedin-B-32;Neuromedin-B	P08949	283120	317110	293020	3	3	3	18.1837	603
SNRPA	U1 small nuclear ribonucleoprotein A	P09012	136080	147080	132370	2	1	1	17.0796	797
ENO2	Gamma-enolase;Enolase	P09104	57401	40609	54011	3	1	1	15.6289	997
GSTP1	Glutathione S-transferase P	P09211	3918100	3505000	4062800	6	8	8	21.8684	162
CXCL1	Growth-regulated alpha protein;GRO-alpha(4-73);GRO-alpha(5-73);GRO-alpha(6-73)	P09341	268320	350770	361420	1	2	2	18.3182	579
LGALS1	Galectin-1	P09382	863690	573680	385190	1	2	3	19.2126	464
HMGB1	High mobility group protein B1	P09429	5939300	6242700	6222000	17	12	18	22.5486	120
CNP	2,3-cyclic-nucleotide 3-phosphodiesterase	P09543	161460	179110	183720	3	4	4	17.415	735
CSF1	Macrophage colony-stimulating factor 1;Processed macrophage colony-stimulating factor 1	P09603	3575400	3670200	3335700	14	16	13	21.7501	170
PARP1	Poly [ADP-ribose] polymerase 1	P09874	783330	775150	750350	9	8	7	19.5538	413
FURIN	Furin	P09958	133270	98276	89614	2	1	2	16.708	852
LTA4H	Leukotriene A-4 hydrolase	P09960	51761	50009	53393	1	2	1	15.6585	993
CBS	Cystathionine beta-synthase	P0DN79	0	29516	35091	1	1	0	14.3944	1089
SRGN	Serglycin	P10124	7440300	7740800	7910300	7	7	5	22.8759	104
TROVE2	60 kDa SS-A/Ro ribonucleoprotein	P10155	168370	201650	183220	4	4	5	17.4926	718
GAA	Lysosomal alpha-glucosidase;76 kDa lysosomal alpha-glucosidase;70 kDa lysosomal alpha-glucosidase	P10253	12433000	13160000	13412000	29	29	36	23.6322	64
HIST1H1E	Histone H1.4;Histone H1.1	P10412	146490	159970	152750	2	1	1	17.2238	770
PTPRF	Receptor-type tyrosine-protein phosphatase F	P10586	21701000	22235000	22414000	45	52	48	24.3986	41
TXN	Thioredoxin	P10599	0	219920	218960	0	2	1	17.1585	788
TGFB3	Transforming growth factor beta-3;Latency-associated peptide	P10600	184000	240130	245600	2	3	2	17.7683	670
CTSA	Carboxypeptidase;Lysosomal protective protein;Lysosomal protective protein 32 kDa chain;Lysosomal protective protein 20 kDa chain	P10619	12822000	12347000	11678000	16	19	17	23.5501	72
TFPI	Tissue factor pathway inhibitor	P10646	1397800	1295200	1408700	7	6	7	20.3828	301
HSPD1	60 kDa heat shock protein, mitochondrial	P10809	2700900	2569700	2567000	16	14	14	21.317	215
CLU	Clusterin;Clusterin beta chain;Clusterin alpha chain	P10909	20493000	18037000	17474000	29	29	29	24.1541	53
HSPA5	78 kDa glucose-regulated protein	P11021	20956000	21349000	21425000	49	51	57	24.3405	44
LAMC1	Laminin subunit gamma-1	P11047	11870000	11437000	11979000	29	35	27	23.4876	74
HSPA8	Heat shock cognate 71 kDa protein	P11142	19712000	19678000	20058000	40	36	46	24.2402	51
PYGB	Glycogen phosphorylase, brain form	P11216	1166000	1326700	1322300	15	13	11	20.2783	314
LAMP1	Lysosome-associated membrane glycoprotein 1	P11279	3585800	4136000	3990300	5	4	4	21.8965	161
TOP2A	DNA topoisomerase 2-alpha	P11388	125400	154760	132220	2	2	1	17.0687	800
IGF2R	Cation-independent mannose-6-phosphate receptor	P11717	6745900	6560900	6583500	26	21	31	22.6606	113
ADH5	Alcohol dehydrogenase class-3	P11766	75705	43076	87456	2	1	1	16.069	934
PCNA	Proliferating cell nuclear antigen	P12004	196220	816620	160530	2	2	1	18.5773	541
COL6A2	Collagen alpha-2(VI) chain	P12110	5808800	6060500	6138300	13	18	16	22.5171	122
COL6A3	Collagen alpha-3(VI) chain	P12111	8102600	8492400	8411300	55	51	52	22.9908	96
TPR	Nucleoprotein TPR	P12270	3127900	3270000	3404100	30	31	37	21.6397	180
ACTN1	Alpha-actinin-1	P12814	4020900	4144900	4001100	22	24	19	21.9515	155
MYH7	Myosin-7;Myosin-6	P12883	750160	790670	640290	3	2	3	19.4717	429
PEPD	Xaa-Pro dipeptidase	P12955	11561	19680	18724	1	2	2	14.0237	1095
XRCC5	X-ray repair cross-complementing protein 5	P13010	594050	642470	649340	3	2	3	19.2618	460
LAMP2	Lysosome-associated membrane glycoprotein 2	P13473	559620	509090	524090	4	3	3	19.0182	484
RNH1	Ribonuclease inhibitor	P13489	451200	144820	271600	2	2	3	18.1417	616
BMP1	Bone morphogenetic protein 1;Metalloendopeptidase	P13497	207160	202720	192930	1	3	2	17.6164	697
SCG2	Secretogranin-2;Secretoneurin;Manserin	P13521	68183	69034	71106	2	0	1	16.0835	932
EEF2	Elongation factor 2	P13639	4103400	3858800	4128700	19	20	20	21.9425	158
PDIA4	Protein disulfide-isomerase A4	P13667	3820500	4185500	4085700	21	20	22	21.9426	157
P4HA1	Prolyl 4-hydroxylase subunit alpha-1	P13674	26830	25585	25830	1	1	0	14.6707	1081
PLS3	Plastin-3	P13797	287760	309260	278250	2	4	3	18.1544	613
NID1	Nidogen-1	P14543	675490	241630	123670	5	1	0	18.4043	569
AKR1A1	Alcohol dehydrogenase [NADP(+)]	P14550	86410	54683	40640	1	1	3	15.8865	965
PKM	Pyruvate kinase PKM;Pyruvate kinase	P14618	8997200	9200600	9415300	27	33	29	23.1339	90
HSP90B1	Endoplasmin	P14625	465470	444550	448220	6	6	6	18.7883	514
HNRNPL	Heterogeneous nuclear ribonucleoprotein L	P14866	305470	278960	293970	3	3	1	18.1596	611
JUP	Junction plakoglobin	P14923	1093700	1238100	1237200	15	14	12	20.1821	327
LIF	Leukemia inhibitory factor	P15018	130460	152620	165710	1	1	1	17.1907	779
ANPEP	Aminopeptidase N	P15144	271050	162580	118680	5	4	3	17.4902	720
B4GALT1	Beta-1,4-galactosyltransferase 1;Lactose synthase A protein;N-acetyllactosamine synthase;Beta-N-acetylglucosaminylglycopeptide beta-1,4-galactosyltransferase;Beta-N-acetylglucosaminyl-glycolipid beta-1,4-galactosyltransferase;Processed beta-1,4-galactosyltransferase 1	P15291	1232000	1127700	1140900	6	5	5	20.1542	335
GNS	N-acetylglucosamine-6-sulfatase	P15586	21788000	22603000	21772000	35	31	31	24.3946	42
ST6GAL1	Beta-galactoside alpha-2,6-sialyltransferase 1	P15907	1690800	1490100	1556700	9	7	6	20.5908	281
DSP	Desmoplakin	P15924	2238100	2345000	2329300	24	28	30	21.1358	233
TIMP2	Metalloproteinase inhibitor 2	P16035	1913600	1682600	2116100	1	2	2	20.8607	253
CD44	CD44 antigen	P16070	58956000	54296000	57177000	27	32	33	25.7596	16
ITGB4	Integrin beta-4;Integrin beta	P16144	156060	165620	171810	2	3	5	17.3277	747
CBR1	Carbonyl reductase [NADPH] 1	P16152	122110	101490	81346	1	4	2	16.6332	860
GLB1	Beta-galactosidase	P16278	1036900	1027900	1116600	10	7	10	20.0163	353
HIST1H1B	Histone H1.5	P16401	404810	404020	408910	5	3	3	18.6308	536
CPE	Carboxypeptidase E	P16870	7332200	7156200	7556000	16	18	16	22.8089	108
STMN1	Stathmin	P16949	625910	667000	652580	5	6	4	19.3067	454
NAGA	Alpha-N-acetylgalactosaminidase	P17050	3881000	4175100	4277900	8	11	9	21.9712	153
HMGA1	High mobility group protein HMG-I/HMG-Y	P17096	1159300	965520	1159900	2	2	2	20.0624	344
GOT1	Aspartate aminotransferase, cytoplasmic	P17174	1364800	1344600	1363700	12	13	12	20.3727	303
SMPD1	Sphingomyelin phosphodiesterase	P17405	990140	1015200	984110	7	6	5	19.9265	364
CAPN2	Calpain-2 catalytic subunit	P17655	120320	156740	147640	0	2	2	17.1111	793
ENG	Endoglin	P17813	153380	152700	146300	2	2	1	17.2022	775
GM2A	Ganglioside GM2 activator;Ganglioside GM2 activator isoform short	P17900	394560	340570	343780	2	1	0	18.4562	560
LGALS3	Galectin-3;Galectin	P17931	4894300	5274300	5692500	10	10	12	22.334	134
TCP1	T-complex protein 1 subunit alpha	P17987	687350	722590	705430	5	4	7	19.4275	432
ITGB5	Integrin beta;Integrin beta-5	P18084	42899	32589	38428	2	1	0	15.2126	1051
VCL	Vinculin	P18206	4155600	4223500	4408700	28	23	23	22.0233	149
PGAM1	Phosphoglycerate mutase 1;Phosphoglycerate mutase 2	P18669	401340	498050	503050	5	5	4	18.8345	508
ATF6	Cyclic AMP-dependent transcription factor ATF-6 alpha;Processed cyclic AMP-dependent transcription factor ATF-6 alpha	P18850	763300	867140	946930	6	5	7	19.7125	397
PAM	Peptidyl-glycine alpha-amidating monooxygenase;Peptidylglycine alpha-hydroxylating monooxygenase;Peptidyl-alpha-hydroxyglycine alpha-amidating lyase	P19021	2805900	2604400	2951100	11	10	10	21.4104	209
NCL	Nucleolin	P19338	9020500	8919400	8994500	31	26	27	23.098	93
TCN1	Transcobalamin-1	P20061	1119400	1158500	1243300	5	5	5	20.1627	333
BTF3	Transcription factor BTF3	P20290	573620	709530	558550	2	3	4	19.2276	462
PSMB1	Proteasome subunit beta type-1	P20618	405060	409270	408980	1	3	3	18.6374	535
LMNB1	Lamin-B1	P20700	1857000	1900400	1942600	14	25	16	20.8576	254
EFNA1	Ephrin-A1;Ephrin-A1, secreted form	P20827	2540800	2560600	2511200	6	7	5	21.275	220
COL5A1	Collagen alpha-1(V) chain	P20908	68806	16901	34577	1	1	0	15.2911	1038
FLNA	Filamin-A	P21333	7780900	8365500	8021000	41	40	41	22.9416	100
NT5E	5-nucleotidase	P21589	5656200	5896800	6231700	18	21	19	22.4992	123
TGM2	Protein-glutamine gamma-glutamyltransferase 2	P21980	324370	323320	300530	3	5	6	18.2699	587
GART	Trifunctional purine biosynthetic protein adenosine-3;Phosphoribosylamine--glycine ligase;Phosphoribosylformylglycinamidine cyclo-ligase;Phosphoribosylglycinamide formyltransferase	P22102	116720	107430	135830	1	4	2	16.8726	819
IDS	Iduronate 2-sulfatase;Iduronate 2-sulfatase 42 kDa chain;Iduronate 2-sulfatase 14 kDa chain	P22304	741540	865120	989860	5	5	3	19.7232	391
UBA1	Ubiquitin-like modifier-activating enzyme 1	P22314	3159600	3278900	3241800	17	16	17	21.6217	185
HNRNPA2B1	Heterogeneous nuclear ribonucleoproteins A2/B1	P22626	1825000	1865200	1946300	13	12	13	20.8414	257
SFPQ	Splicing factor, proline- and glutamine-rich	P23246	1473100	1434000	1425500	10	10	12	20.4618	292
PPIB	Peptidyl-prolyl cis-trans isomerase B	P23284	2553600	3481200	3776200	9	13	12	21.641	179
WARS	Tryptophan--tRNA ligase, cytoplasmic;T1-TrpRS;T2-TrpRS	P23381	2338500	2444900	2356000	12	15	13	21.1824	230
PTPRG	Receptor-type tyrosine-protein phosphatase gamma	P23470	72129	97481	111880	1	2	1	16.5178	878
AHCY	Adenosylhomocysteinase	P23526	609350	431540	531550	1	3	1	18.9996	485
CFL1	Cofilin-1	P23528	3395400	3609800	3127600	12	11	13	21.6876	177
ATP2B4	Plasma membrane calcium-transporting ATPase 4;Calcium-transporting ATPase;Plasma membrane calcium-transporting ATPase 3;Plasma membrane calcium-transporting ATPase 1;Plasma membrane calcium-transporting ATPase 2	P23634	50546	50906	59221	0	2	1	15.7088	987
MMP11	Stromelysin-3	P24347	1251900	1223700	1291900	5	6	6	20.2602	319
IGFBP6	Insulin-like growth factor-binding protein 6	P24592	31876000	34262000	31806000	15	17	12	24.9605	28
APC	Adenomatous polyposis coli protein	P25054	1449800	1578400	1604500	1	2	0	20.5585	284
PSMA1	Proteasome subunit alpha type-1;Proteasome subunit alpha type	P25786	365120	363630	312900	5	4	6	18.4055	568
PSMA3	Proteasome subunit alpha type-3	P25788	305900	343950	354090	3	2	4	18.3523	575
ITGA3	Integrin alpha-3;Integrin alpha-3 heavy chain;Integrin alpha-3 light chain	P26006	2924800	3248700	3049000	10	13	10	21.5518	193
PTX3	Pentraxin-related protein PTX3	P26022	164770000	168630000	164330000	42	45	54	27.3058	3
MSN	Moesin	P26038	14370000	14767000	14822000	48	45	53	23.8047	59
DNMT1	DNA (cytosine-5)-methyltransferase 1	P26358	25341	60411	93824	0	0	4	15.8693	969
S100A4	Protein S100-A4	P26447	4437300	3991100	4075000	11	9	8	21.9909	152
MGAT1	Alpha-1,3-mannosyl-glycoprotein 2-beta-N-acetylglucosaminyltransferase	P26572	4802900	4824600	4862000	15	21	20	22.2035	141
HMGB2	High mobility group protein B2	P26583	2117900	1909300	2003900	6	9	10	20.939	249
TARS	Threonine--tRNA ligase, cytoplasmic	P26639	140880	158000	151040	1	1	0	17.1943	778
EEF1G	Elongation factor 1-gamma	P26641	1457000	1342200	1231500	9	7	5	20.3576	306
YWHAQ	14-3-3 protein theta	P27348	170940	146440	223820	2	3	2	17.4608	726
RPA1	Replication protein A 70 kDa DNA-binding subunit;Replication protein A 70 kDa DNA-binding subunit, N-terminally processed	P27694	49280	31390	32678	1	0	1	15.2054	1052
APEX1	DNA-(apurinic or apyrimidinic site) lyase;DNA-(apurinic or apyrimidinic site) lyase, mitochondrial	P27695	770060	702050	740240	4	2	7	19.4922	423
CALR	Calreticulin	P27797	899130	932240	979050	5	6	6	19.8374	373
CANX	Calnexin	P27824	27313	27476	26842	2	0	1	14.7319	1080
PSMA5	Proteasome subunit alpha type-5	P28066	108500	90644	95000	2	3	3	16.5812	866
PSMB4	Proteasome subunit beta type-4	P28070	5869900	5697700	6141000	12	8	8	22.493	124
PSMB6	Proteasome subunit beta type-6;Proteasome subunit beta type	P28072	1968800	1654400	1703400	5	4	5	20.7598	264
PSMB5	Proteasome subunit beta type-5	P28074	99027	95469	80082	1	2	1	16.4819	885
MAPK1	Mitogen-activated protein kinase 1	P28482	62134	67704	40264	1	2	1	15.7911	978
LAP3	Cytosol aminopeptidase	P28838	7671.4	3156.7	35203	1	1	1	13.9054	1097
EPHA2	Ephrin type-A receptor 2	P29317	2161200	2120600	2216600	7	12	9	21.0467	242
TKT	Transketolase	P29401	2659500	2596300	2484200	12	13	15	21.2989	217
ERP29	Endoplasmic reticulum resident protein 29	P30040	328340	369110	285690	1	3	2	18.3221	578
PRDX6	Peroxiredoxin-6	P30041	195110	207380	205700	3	3	3	17.6292	693
PRDX3	Thioredoxin-dependent peroxide reductase, mitochondrial	P30048	1052800	1081300	915580	9	8	8	19.9553	361
RPL12	60S ribosomal protein L12	P30050	217530	213520	282370	3	2	2	17.8594	656
ECHS1	Enoyl-CoA hydratase, mitochondrial	P30084	93938	97241	91106	1	1	1	16.5218	877
CMPK1	UMP-CMP kinase	P30085	311750	294870	293410	3	4	3	18.1947	601
PEBP1	Phosphatidylethanolamine-binding protein 1;Hippocampal cholinergic neurostimulating peptide	P30086	3157100	3835900	3794100	10	10	10	21.7778	167
PDIA3	Protein disulfide-isomerase A3	P30101	15506000	14828000	16444000	28	28	27	23.8944	58
PPP2R1A	Serine/threonine-protein phosphatase 2A 65 kDa regulatory subunit A alpha isoform	P30153	160370	211570	235210	1	3	1	17.6267	695
AXL	Tyrosine-protein kinase receptor UFO;Receptor protein-tyrosine kinase	P30530	23813000	22448000	22936000	7	9	7	24.4592	38
LRPAP1	Alpha-2-macroglobulin receptor-associated protein	P30533	418370	379290	407840	6	4	9	18.6162	537
SERPINB1	Leukocyte elastase inhibitor	P30740	358630	368770	384020	3	6	1	18.499	557
MAT2A	S-adenosylmethionine synthase isoform type-2	P31153	265040	246850	213360	4	2	3	17.8832	654
RRM2	Ribonucleoside-diphosphate reductase subunit M2	P31350	100320	109090	110680	2	2	4	16.7032	854
SDC4	Syndecan-4	P31431	21617000	21525000	20864000	11	13	11	24.3467	43
ATIC	Bifunctional purine biosynthesis protein PURH;Phosphoribosylaminoimidazolecarboxamide formyltransferase;IMP cyclohydrolase	P31939	39419	99510	90783	1	3	1	16.2245	919
YWHAB	14-3-3 protein beta/alpha;14-3-3 protein beta/alpha, N-terminally processed	P31946	183500	193890	195130	2	3	3	17.542	711
STIP1	Stress-induced-phosphoprotein 1	P31948	3746300	3858800	3817600	18	20	21	21.8604	163
S100A11	Protein S100-A11;Protein S100-A11, N-terminally processed	P31949	1194600	1265900	1240800	4	3	3	20.2346	320
L1CAM	Neural cell adhesion molecule L1	P32004	4603400	4531200	4537500	20	17	22	22.1198	147
PRDX2	Peroxiredoxin-2	P32119	3131200	3347700	3240700	7	8	10	21.6275	183
CD70	CD70 antigen	P32970	100650	39820	39691	1	2	0	15.874	967
KIF5B	Kinesin-1 heavy chain	P33176	263520	241940	242030	5	5	6	17.9267	649
GALNS	N-acetylgalactosamine-6-sulfatase	P34059	10861000	11377000	10939000	24	26	26	23.3987	79
RNASE4	Ribonuclease 4	P34096	118460	143900	81894	2	3	2	16.8082	833
BMP8A	Bone morphogenetic protein 8A;Bone morphogenetic protein 8B	Q7Z5Y6	44918	41849	48298	1	2	1	15.4583	1020
HSPA4	Heat shock 70 kDa protein 4	P34932	860710	1007800	965810	8	9	9	19.8496	372
GPC1	Glypican-1;Secreted glypican-1	P35052	1788300	1971300	1825400	6	6	9	20.8282	258
RDX	Radixin	P35241	1817900	1862600	1893200	13	14	16	20.8252	259
IDUA	Alpha-L-iduronidase	P35475	313610	297190	345720	4	5	5	18.2825	584
FBN1	Fibrillin-1	P35555	83888	99325	79651	1	2	1	16.419	895
MYH9	Myosin-9	P35579	3367900	3423200	3349500	31	31	35	21.6887	175
MYH10	Myosin-10	P35580	27015	27778	42621	0	0	2	14.9869	1063
CPOX	Oxygen-dependent coproporphyrinogen-III oxidase, mitochondrial	P36551	669220	657840	655960	7	7	10	19.3343	444
SERPINF1	Pigment epithelium-derived factor	P36955	154320000	162110000	156410000	63	69	64	27.2318	5
HPCA	Neuron-specific calcium-binding protein hippocalcin;Hippocalcin-like protein 1;Neurocalcin-delta	P84074	103910	76053	91021	2	2	1	16.4629	889
TAGLN2	Transgelin-2	P37802	750540	714980	675850	8	5	5	19.4451	430
TALDO1	Transaldolase	P37837	860930	856610	878040	5	9	8	19.7227	393
ATP6V1A	V-type proton ATPase catalytic subunit A	P38606	32150	35884	16626	1	1	3	14.7844	1075
HSPA9	Stress-70 protein, mitochondrial	P38646	305470	414700	401190	5	5	6	18.5119	555
COL18A1	Collagen alpha-1(XVIII) chain;Endostatin	P39060	3436300	3565900	3382200	15	13	14	21.723	172
FEN1	Flap endonuclease 1	P39748	34925	30844	37204	2	0	3	15.0669	1056
CAPG	Macrophage-capping protein	P40121	817420	901670	822540	5	7	6	19.6924	399
TXLNA	Alpha-taxilin	P40222	55798	56378	60367	1	1	1	15.8116	977
CCT6A	T-complex protein 1 subunit zeta	P40227	101450	101000	87293	2	3	1	16.5595	872
MDH1	Malate dehydrogenase, cytoplasmic;Malate dehydrogenase	P40925	787060	822990	837470	5	4	5	19.6379	405
MDH2	Malate dehydrogenase, mitochondrial;Malate dehydrogenase	P40926	1896900	1812800	1707900	11	8	10	20.7843	262
EIF2S3	Eukaryotic translation initiation factor 2 subunit 3;Putative eukaryotic translation initiation factor 2 subunit 3-like protein	P41091	79948	90945	85038	1	1	2	16.3804	902
GARS	Glycine--tRNA ligase	P41250	1313600	1516700	1419300	12	9	11	20.4339	295
CASP3	Caspase-3;Caspase-3 subunit p17;Caspase-3 subunit p12	P42574	219170	102450	460120	3	1	2	17.9914	640
PRCP	Lysosomal Pro-X carboxypeptidase	P42785	41719000	43508000	44330000	30	27	35	25.364	21
PAFAH1B1	Platelet-activating factor acetylhydrolase IB subunit alpha	P43034	103810	106540	98924	2	2	1	16.6536	857
MCAM	Cell surface glycoprotein MUC18	P43121	79090	24733	10469	3	2	0	15.2174	1049
BTD	Biotinidase	P43251	10018000	10474000	10255000	14	12	13	23.289	83
NAMPT	Nicotinamide phosphoribosyltransferase	P43490	3224400	3266600	3310100	21	15	18	21.6395	181
PPIC	Peptidyl-prolyl cis-trans isomerase C	P45877	534290	487530	379600	2	4	3	18.8335	509
USP5	Ubiquitin carboxyl-terminal hydrolase 5	P45974	489830	441400	476470	3	3	4	18.8399	507
MKI67	Antigen KI-67	P46013	99896	105950	108840	2	4	0	16.6786	856
ATRX	Transcriptional regulator ATRX	P46100	308790	321640	306570	0	1	1	18.2527	591
CRK	Adapter molecule crk	P46108	63826	76704	82250	0	1	1	16.1803	923
CRKL	Crk-like protein	P46109	163220	64251	71232	1	1	0	16.6034	864
IQGAP1	Ras GTPase-activating-like protein IQGAP1	P46940	579380	678580	701340	6	7	9	19.3169	450
HSPA13	Heat shock 70 kDa protein 13	P48723	8158100	8015500	8068000	22	24	21	22.946	99
CD97	CD97 antigen;CD97 antigen subunit alpha;CD97 antigen subunit beta	P48960	144550	150620	181690	1	2	0	17.2782	759
MARCKSL1	MARCKS-related protein	P49006	925580	696380	561690	4	1	1	19.4733	428
ALDH9A1	4-trimethylaminobutyraldehyde dehydrogenase	P49189	0	78488	55132	0	1	1	15.4428	1023
NASP	Nuclear autoantigenic sperm protein	P49321	277820	299670	280530	3	5	5	18.1257	618
AARS	Alanine--tRNA ligase, cytoplasmic	P49588	342600	346640	325240	6	6	5	18.3673	573
MAN2A2	Alpha-mannosidase 2x;Alpha-mannosidase	P49641	218880	290190	253990	4	6	2	17.9565	646
PSMB2	Proteasome subunit beta type-2	P49721	51330	103940	61923	2	3	2	16.1437	927
VEGFC	Vascular endothelial growth factor C	P49767	700100	761410	810710	4	4	4	19.5307	417
RANBP2	E3 SUMO-protein ligase RanBP2	P49792	123520	0	147850	2	1	1	16.4649	886
NT5C2	Cytosolic purine 5-nucleotidase	P49902	53079	50459	50917	3	3	0	15.6519	994
SEPHS1	Selenide, water dikinase 1	P49903	277320	287460	275730	2	2	2	18.0959	624
GMPS	GMP synthase [glutamine-hydrolyzing]	P49915	111190	102440	107390	2	1	2	16.7073	853
GDI2	Rab GDP dissociation inhibitor beta	P50395	790720	951990	848590	4	9	7	19.7203	394
SERPINB8	Serpin B8	P50452	1738.2	6001	57096	0	1	1	14.3995	1088
SERPINB9	Serpin B9	P50453	106070	130760	115490	1	3	0	16.8416	823
SERPINH1	Serpin H1	P50454	1419500	1585100	1743300	4	5	3	20.5939	279
VASP	Vasodilator-stimulated phosphoprotein	P50552	1045500	1081100	1064200	10	13	11	20.0205	352
CCT8	T-complex protein 1 subunit theta	P50990	1119300	1124300	1128300	9	10	9	20.1002	339
CCT4	T-complex protein 1 subunit delta	P50991	456560	441700	472020	7	3	6	18.8011	512
SGSH	N-sulphoglucosamine sulphohydrolase	P51688	314830	355730	335440	5	3	4	18.3552	574
PLXNA3	Plexin-A3	P51805	74303	60327	60108	2	1	2	15.9862	948
HDGF	Hepatoma-derived growth factor	P51858	1318800	1186100	1375800	6	5	8	20.3029	310
HNRNPA3	Heterogeneous nuclear ribonucleoprotein A3	P51991	98151	0	0	1	0	0	14.9978	1060
ARHGDIA	Rho GDP-dissociation inhibitor 1	P52565	1562600	1526300	1526100	7	7	10	20.5529	286
HNRNPF	Heterogeneous nuclear ribonucleoprotein F;Heterogeneous nuclear ribonucleoprotein F, N-terminally processed	P52597	388480	406420	374860	4	4	4	18.5728	543
EFNB2	Ephrin-B2	P52799	204280	202540	260000	2	1	2	17.762	671
NDST1	Bifunctional heparan sulfate N-deacetylase/N-sulfotransferase 1;Heparan sulfate N-deacetylase 1;Heparan sulfate N-sulfotransferase 1	P52848	1080100	1150600	1111000	10	9	11	20.0872	341
CTSC	Dipeptidyl peptidase 1;Dipeptidyl peptidase 1 exclusion domain chain;Dipeptidyl peptidase 1 heavy chain;Dipeptidyl peptidase 1 light chain	P53634	29854000	34648000	32851000	29	39	32	24.9518	29
YARS	Tyrosine--tRNA ligase, cytoplasmic;Tyrosine--tRNA ligase, cytoplasmic, N-terminally processed	P54577	0	254880	114050	0	1	1	16.908	814
USP14	Ubiquitin carboxyl-terminal hydrolase 14;Ubiquitin carboxyl-terminal hydrolase	P54578	939610	963020	986170	10	6	9	19.8771	368
ATP1B3	Sodium/potassium-transporting ATPase subunit beta-3	P54709	324420	324920	326090	2	2	2	18.3107	581
RAD23B	UV excision repair protein RAD23 homolog B	P54727	204450	213920	240490	2	3	3	17.7446	674
EPHB4	Receptor protein-tyrosine kinase;Ephrin type-B receptor 4	P54760	1266900	1444200	1383500	9	11	8	20.3803	302
NAGLU	Alpha-N-acetylglucosaminidase;Alpha-N-acetylglucosaminidase 82 kDa form;Alpha-N-acetylglucosaminidase 77 kDa form	P54802	9500600	10429000	9796300	28	27	26	23.2403	85
GALC	Galactocerebrosidase	P54803	1119700	1260700	1272100	9	10	9	20.2155	324
PLTP	Phospholipid transfer protein	P55058	27258000	28151000	28366000	34	33	28	24.7351	36
VCP	Transitional endoplasmic reticulum ATPase	P55072	880270	806030	957340	5	5	5	19.7491	388
LAMB2	Laminin subunit beta-2	P55268	128520	94398	107070	2	3	3	16.7471	844
EIF3B	Eukaryotic translation initiation factor 3 subunit B	P55884	417710	400610	445010	5	6	7	18.6838	529
TPI1	Triosephosphate isomerase	P60174	9624400	9917700	9767100	18	17	18	23.2199	87
EIF4A1	Eukaryotic initiation factor 4A-I;Eukaryotic initiation factor 4A-II;Eukaryotic initiation factor 4A-II, N-terminally processed	P60842	359670	397070	364880	5	3	3	18.5122	554
UBE2N	Ubiquitin-conjugating enzyme E2 N;Putative ubiquitin-conjugating enzyme E2 N-like	P61088	162150	165840	147220	2	3	2	17.2732	760
B2M	Beta-2-microglobulin;Beta-2-microglobulin form pI 5.3	P61769	2602100	2640400	2685600	5	8	8	21.3336	214
HNRNPK	Heterogeneous nuclear ribonucleoprotein K	P61978	331870	323190	298060	4	4	4	18.2773	586
YWHAG	14-3-3 protein gamma;14-3-3 protein gamma, N-terminally processed	P61981	2516600	2404400	2549100	10	8	10	21.2477	222
RPS8	40S ribosomal protein S8	P62241	85132	74901	193560	2	1	1	16.8468	822
RPS16	40S ribosomal protein S16	P62249	64369	56422	75896	1	2	0	16.0006	944
YWHAE	14-3-3 protein epsilon	P62258	5095600	5299500	5603300	12	13	12	22.3465	132
SNRPE	Small nuclear ribonucleoprotein E	P62304	47783	71217	83543	1	1	1	16.0429	937
TMSB4X	Thymosin beta-4;Hematopoietic system regulatory peptide	P62328	2183900	2523300	2468300	7	7	8	21.1897	229
RPS4X	40S ribosomal protein S4, X isoform;40S ribosomal protein S4, Y isoform 2;40S ribosomal protein S4, Y isoform 1	P62701	34219	11677	87081	1	0	2	15.4359	1024
HIST1H4A	Histone H4	P62805	1004300	1011400	1002100	6	10	6	19.9401	363
RPS25	40S ribosomal protein S25	P62851	123820	201510	201640	1	2	1	17.4224	733
RPS28	40S ribosomal protein S28	P62857	45905	51479	48752	1	2	0	15.572	1007
RPL10A	60S ribosomal protein L10a	P62906	43470	5930.9	239040	1	1	1	16.553	874
RPL11	60S ribosomal protein L11	P62913	163070	240240	242720	2	2	1	17.7163	678
PPIA	Peptidyl-prolyl cis-trans isomerase A;Peptidyl-prolyl cis-trans isomerase A, N-terminally processed;Peptidyl-prolyl cis-trans isomerase	P62937	9366300	11222000	10925000	13	17	14	23.3245	81
GRB2	Growth factor receptor-bound protein 2	P62993	80512	84883	93472	0	2	3	16.3969	900
YWHAZ	14-3-3 protein zeta/delta	P63104	1219600	1231200	1221500	8	9	7	20.2233	322
RPS21	40S ribosomal protein S21	P63220	160170	191280	0	2	1	0	16.838	824
ACTG1	Actin, cytoplasmic 2;Actin, cytoplasmic 2, N-terminally processed	P63261	28082000	28879000	29527000	36	35	34	24.781	35
TMSB10	Thymosin beta-10	P63313	2436500	2400300	2432600	5	5	6	21.2084	226
YBX1	Nuclease-sensitive element-binding protein 1	P67809	519580	492940	511750	3	4	4	18.9547	489
ACTA1	Actin, alpha skeletal muscle;Actin, alpha cardiac muscle 1;Actin, gamma-enteric smooth muscle;Actin, aortic smooth muscle	P68133	414190	426600	420320	1	2	2	18.6813	530
EEF1A1P5	Putative elongation factor 1-alpha-like 3;Elongation factor 1-alpha 1;Elongation factor 1-alpha	Q5VTE0	40548000	39819000	39628000	34	34	32	25.2534	22
SIRPA	Tyrosine-protein phosphatase non-receptor type substrate 1;Signal-regulatory protein beta-1 isoform 3	P78324	113230	185630	69321	0	2	0	16.9051	815
GSTO1	Glutathione S-transferase omega-1	P78417	511920	561540	584940	2	4	6	19.0764	478
JAG1	Protein jagged-1	P78504	643800	385550	412270	3	2	2	18.8743	501
LCN2	Neutrophil gelatinase-associated lipocalin	P80188	252180	233180	187300	2	2	2	17.7746	669
NUCB2	Nucleobindin-2;Nesfatin-1	P80303	1004700	961630	1010800	8	6	7	19.9205	366
ERH	Enhancer of rudimentary homolog	P84090	790930	864720	835970	3	3	2	19.6637	402
VLDLR	Very low-density lipoprotein receptor	P98155	851330	865120	867000	10	9	8	19.7159	396
HSPG2	Basement membrane-specific heparan sulfate proteoglycan core protein;Endorepellin;LG3 peptide	P98160	10930000	11334000	11306000	52	54	52	23.4157	78
EFNB1	Ephrin-B1	P98172	823360	865030	958130	4	2	5	19.7507	387
PURA	Transcriptional activator protein Pur-alpha	Q00577	77593	122290	125000	2	1	2	16.7246	848
FKBP3	Peptidyl-prolyl cis-trans isomerase FKBP3	Q00688	299860	312500	321940	4	2	3	18.2486	593
B4GALNT1	Beta-1,4 N-acetylgalactosaminyltransferase 1	Q00973	201480	204510	222360	5	3	3	17.6762	683
TIAL1	Nucleolysin TIAR	Q01085	147380	165940	148160	2	1	2	17.2309	768
CTBS	Di-N-acetylchitobiase	Q01459	12071000	12549000	12696000	16	15	16	23.5683	70
CAP1	Adenylyl cyclase-associated protein 1	Q01518	3033000	3074100	3017800	17	15	19	21.5364	196
SLC7A5	Large neutral amino acids transporter small subunit 1	Q01650	220390	212260	214300	2	2	2	17.7183	677
PFKP	ATP-dependent 6-phosphofructokinase, platelet type	Q01813	41535	35856	42677	1	1	2	15.2885	1040
PLCB3	1-phosphatidylinositol 4,5-bisphosphate phosphodiesterase beta-3	Q01970	79844	68341	85527	2	2	1	16.2494	917
DSG1	Desmoglein-1	Q02413	697480	763960	756290	8	8	6	19.4957	421
FKBP4	Peptidyl-prolyl cis-trans isomerase FKBP4;Peptidyl-prolyl cis-trans isomerase FKBP4, N-terminally processed	Q02790	5175200	5485900	5761300	21	19	23	22.3842	129
PLOD1	Procollagen-lysine,2-oxoglutarate 5-dioxygenase 1	Q02809	22780000	22259000	21545000	44	42	47	24.4037	40
NUCB1	Nucleobindin-1	Q02818	89767000	89062000	90800000	70	62	66	26.4214	7
TGFBR3	Transforming growth factor beta receptor type 3	Q03167	2629400	2849200	3024500	9	13	11	21.4346	204
LMNB2	Lamin-B2	Q03252	578140	616150	623860	8	8	8	19.2091	466
NOTCH2	Neurogenic locus notch homolog protein 2;Notch 2 extracellular truncation;Notch 2 intracellular domain	Q04721	569260	553240	703600	3	2	2	19.2154	463
GLO1	Lactoylglutathione lyase	Q04760	1257200	1292000	1300500	2	3	4	20.2914	312
AKR1C1	Aldo-keto reductase family 1 member C1;Aldo-keto reductase family 1 member C3;Aldo-keto reductase family 1 member C4	Q04828	126000	28361	54332	1	2	1	16.0861	931
SSBP1	Single-stranded DNA-binding protein, mitochondrial	Q04837	205290	172860	188570	3	1	2	17.5273	714
YWHAH	14-3-3 protein eta	Q04917	68048	63807	60394	2	0	0	15.9677	951
PSME1	Proteasome activator complex subunit 1	Q06323	293490	329240	321570	3	5	3	18.2639	588
APLP2	Amyloid-like protein 2	Q06481	51388000	53717000	55300000	36	36	37	25.6722	18
KHDRBS1	KH domain-containing, RNA-binding, signal transduction-associated protein 1	Q07666	256560	229040	258910	2	3	2	17.921	651
LRP1	Prolow-density lipoprotein receptor-related protein 1;Low-density lipoprotein receptor-related protein 1 85 kDa subunit;Low-density lipoprotein receptor-related protein 1 515 kDa subunit;Low-density lipoprotein receptor-related protein 1 intracellular domain	Q07954	912480	852720	934800	12	14	16	19.7796	382
ARHGAP1	Rho GTPase-activating protein 1	Q07960	85019	143150	141880	0	2	2	16.9124	813
ACTN3	Alpha-actinin-3	Q08043	22018	22247	18784	0	2	0	14.3592	1092
PCDH1	Protocadherin-1	Q08174	1737600	1617800	1903200	5	6	7	20.7413	265
TGM3	Protein-glutamine gamma-glutamyltransferase E;Protein-glutamine gamma-glutamyltransferase E 50 kDa catalytic chain;Protein-glutamine gamma-glutamyltransferase E 27 kDa non-catalytic chain	Q08188	71656	136830	70635	0	3	1	16.5056	881
GOLGA3	Golgin subfamily A member 3	Q08378	411650	495990	456860	2	2	4	18.795	513
LGALS3BP	Galectin-3-binding protein	Q08380	1476100	1511400	1399800	7	10	12	20.4799	291
MFGE8	Lactadherin;Lactadherin short form;Medin	Q08431	336920	349790	344590	5	6	5	18.3911	571
DSC1	Desmocollin-1	Q08554	137320	97528	120800	2	1	2	16.8551	820
SSRP1	FACT complex subunit SSRP1	Q08945	879310	942810	793320	7	5	7	19.7337	390
RBBP4	Histone-binding protein RBBP4	Q09028	61564	55507	68207	0	1	0	15.9144	959
MGAT5	Alpha-1,6-mannosylglycoprotein 6-beta-N-acetylglucosaminyltransferase A	Q09328	4877700	5176900	5053900	17	20	22	22.2639	138
AHNAK	Neuroblast differentiation-associated protein AHNAK	Q09666	1179100	1205700	1178200	15	10	11	20.1797	329
MGAT2	Alpha-1,6-mannosyl-glycoprotein 2-beta-N-acetylglucosaminyltransferase	Q10469	760770	803670	852730	7	6	8	19.6199	408
GALNT2	Polypeptide N-acetylgalactosaminyltransferase 2;Polypeptide N-acetylgalactosaminyltransferase 2 soluble form	Q10471	3216200	3196300	3196500	13	13	15	21.611	187
GALNT1	Polypeptide N-acetylgalactosaminyltransferase 1;Polypeptide N-acetylgalactosaminyltransferase 1 soluble form	Q10472	1493400	1544200	1604700	9	11	12	20.5614	282
FSTL1	Follistatin-related protein 1	Q12841	4724100	4647100	4902900	9	9	10	22.1819	143
AIMP1	Aminoacyl tRNA synthase complex-interacting multifunctional protein 1;Endothelial monocyte-activating polypeptide 2	Q12904	1337900	1282400	1410600	6	9	6	20.3577	305
ILF3	Interleukin enhancer-binding factor 3	Q12906	443840	448400	456840	5	4	4	18.7786	515
ECH1	Delta(3,5)-Delta(2,4)-dienoyl-CoA isomerase, mitochondrial	Q13011	559720	567850	631940	6	5	5	19.1618	471
CHAF1B	Chromatin assembly factor 1 subunit B	Q13112	87368	81900	85219	2	1	1	16.3723	904
PRDX4	Peroxiredoxin-4	Q13162	767780	1033000	855790	4	5	7	19.7562	386
PAK2	Serine/threonine-protein kinase PAK 2;PAK-2p27;PAK-2p34	Q13177	821890	994170	977210	1	2	2	19.8286	376
CBX3	Chromobox protein homolog 3	Q13185	355750	481000	409430	3	3	2	18.6641	532
NOG	Noggin	Q13253	51427	59099	73919	0	2	1	15.9079	962
TRIM28	Transcription intermediary factor 1-beta	Q13263	380200	315690	339880	4	2	3	18.3973	570
G3BP1	Ras GTPase-activating protein-binding protein 1	Q13283	156830	161140	150980	1	2	1	17.2541	764
PTK7	Inactive tyrosine-protein kinase 7	Q13308	2574300	2278200	2556500	7	6	10	21.2359	224
PTPRS	Receptor-type tyrosine-protein phosphatase S	Q13332	6023600	6233700	6604500	24	20	21	22.584	116
EIF3I	Eukaryotic translation initiation factor 3 subunit I	Q13347	246940	256600	272170	2	3	3	17.9802	643
SLC39A6	Zinc transporter ZIP6	Q13433	328980	275730	223080	2	4	4	18.0739	632
SF3B2	Splicing factor 3B subunit 2	Q13435	120180	108900	115110	0	1	1	16.8079	834
PDAP1	28 kDa heat- and acid-stable phosphoprotein	Q13442	260260	222720	189730	3	5	3	17.7747	668
ADAM15	Disintegrin and metalloproteinase domain-containing protein 15	Q13444	571810	528710	521450	3	4	3	19.0444	481
PRPF4B	Serine/threonine-protein kinase PRP4 homolog	Q13523	235280	149060	166460	2	3	3	17.4862	722
DCTN2	Dynactin subunit 2	Q13561	197850	212200	197220	3	2	5	17.627	694
PKP1	Plakophilin-1	Q13835	121060	125090	121500	2	2	0	16.903	816
BLMH	Bleomycin hydrolase	Q13867	78660	95895	85814	2	1	2	16.4052	899
HNRNPD	Heterogeneous nuclear ribonucleoprotein D0	Q14103	1798800	1865700	1872800	10	10	9	20.8158	260
DAG1	Dystroglycan;Alpha-dystroglycan;Beta-dystroglycan	Q14118	57623000	60521000	59133000	68	65	61	25.8165	15
DSG2	Desmoglein-2	Q14126	5968900	6156300	6033400	22	19	23	22.5292	121
EIF3A	Eukaryotic translation initiation factor 3 subunit A	Q14152	60261	68807	62217	2	2	1	15.9604	953
CTTN	Src substrate cortactin	Q14247	278240	279640	296500	1	1	2	18.1196	620
FAM50A	Protein FAM50A	Q14320	340650	262040	269830	3	4	3	18.1499	614
CAPRIN1	Caprin-1	Q14444	2152500	2218100	2180100	10	8	11	21.0583	239
SEMA3A	Semaphorin-3A	Q14563	9104000	9583300	9993800	22	23	21	23.1886	89
MCM6	DNA replication licensing factor MCM6	Q14566	309590	250080	252220	2	5	4	18.046	634
MESDC2	LDLR chaperone MESD	Q14696	43917	38830	36954	0	1	1	15.2841	1041
GANAB	Neutral alpha-glucosidase AB	Q14697	2548300	2665400	2621000	15	19	16	21.3165	216
MBTPS1	Membrane-bound transcription factor site-1 protease	Q14703	580860	611130	512700	4	6	4	19.1161	476
LASP1	LIM and SH3 domain protein 1	Q14847	945500	1054300	1134900	6	8	8	19.9949	356
KPNB1	Importin subunit beta-1	Q14974	141200	177800	158420	1	4	1	17.2799	756
NUMA1	Nuclear mitotic apparatus protein 1	Q14980	845980	850150	872530	14	16	15	19.7076	398
KARS	Lysine--tRNA ligase	Q15046	102590	63635	62241	1	3	2	16.2167	920
EEA1	Early endosome antigen 1	Q15075	294020	311630	313650	4	5	8	18.2252	597
PDIA6	Protein disulfide-isomerase A6	Q15084	2877500	2921700	2850200	12	15	11	21.4592	201
PLEC	Plectin	Q15149	2168100	2273500	2299300	31	27	35	21.0995	237
PPA1	Inorganic pyrophosphatase	Q15181	378120	554430	576220	3	3	2	18.94	490
PVRL1	Nectin-1	Q15223	590820	562960	612680	2	1	4	19.1675	470
RCN1	Reticulocalbin-1	Q15293	1402200	1211200	1404200	4	5	6	20.3529	307
PCBP1	Poly(rC)-binding protein 1	Q15365	751850	1061500	925730	2	6	5	19.8003	380
EPHA7	Ephrin type-A receptor 7	Q15375	96571	150190	85143	1	1	3	16.7554	842
SF3B3	Splicing factor 3B subunit 3	Q15393	527140	512860	522690	6	9	6	18.9906	487
SAFB	Scaffold attachment factor B1	Q15424	72729	78989	76566	1	1	2	16.2155	921
PPP1R7	Protein phosphatase 1 regulatory subunit 7	Q15435	95739	80451	71951	2	3	3	16.3358	909
SF3A1	Splicing factor 3A subunit 1	Q15459	667260	597870	654350	2	3	3	19.2873	456
SHH	Sonic hedgehog protein;Sonic hedgehog protein N-product;Sonic hedgehog protein C-product	Q15465	39765	55879	37020	0	2	0	15.4325	1025
TGFBI	Transforming growth factor-beta-induced protein ig-h3	Q15582	1774600	1921500	1697600	11	11	13	20.7779	263
MAPRE1	Microtubule-associated protein RP/EB family member 1	Q15691	737140	676620	724470	7	7	9	19.443	431
ELAVL1	ELAV-like protein 1	Q15717	1225500	1192100	1202100	8	9	9	20.2025	325
TAB1	TGF-beta-activated kinase 1 and MAP3K7-binding protein 1	Q15750	61678	40576	34589	0	1	1	15.4772	1019
SLC1A5	Neutral amino acid transporter B(0);Amino acid transporter	Q15758	25077	17896	10458	2	1	0	14.1204	1094
ATP6AP1	V-type proton ATPase subunit S1	Q15904	469140	438100	434620	3	3	4	18.7708	517
CCDC6	Coiled-coil domain-containing protein 6	Q16204	58858	72273	71143	1	2	0	16.041	939
UAP1	UDP-N-acetylhexosamine pyrophosphorylase;UDP-N-acetylgalactosamine pyrophosphorylase;UDP-N-acetylglucosamine pyrophosphorylase	Q16222	570070	605580	448820	6	7	7	19.0466	480
EXT1	Exostosin-1	Q16394	163910	148230	161050	3	0	1	17.2671	762
DDB1	DNA damage-binding protein 1	Q16531	1365100	1438200	1501200	16	11	12	20.4525	294
CDC37	Hsp90 co-chaperone Cdc37;Hsp90 co-chaperone Cdc37, N-terminally processed	Q16543	688790	704390	672470	4	7	6	19.3932	435
ECM1	Extracellular matrix protein 1	Q16610	8026400	8064700	8167000	12	12	12	22.947	98
FSCN1	Fascin	Q16658	415710	483100	447030	4	4	4	18.7751	516
MAN2A1	Alpha-mannosidase 2	Q16706	37702000	39257000	40296000	87	92	79	25.2201	24
QPCT	Glutaminyl-peptide cyclotransferase	Q16769	3901700	4182500	3899400	12	11	10	21.9296	159
DDR2	Discoidin domain-containing receptor 2	Q16832	494090	529520	542250	5	4	5	18.9936	486
ST3GAL2	CMP-N-acetylneuraminate-beta-galactosamide-alpha-2,3-sialyltransferase 2	Q16842	323650	340340	338960	1	5	3	18.3509	576
TMEM132A	Transmembrane protein 132A	Q24JP5	2276500	2479200	2467400	11	13	10	21.1992	228
MICA	MHC class I polypeptide-related sequence A	Q29983	1729900	1508100	1597200	4	5	5	20.6202	275
PRTG	Protogenin	Q2VWP7	269680	260120	260050	2	1	4	18.0063	637
LRRFIP1	Leucine-rich repeat flightless-interacting protein 1	Q32MZ4	451850	419820	412960	4	4	4	18.708	522
LEPRE1	Prolyl 3-hydroxylase 1	Q32P28	1210600	1188000	1164700	5	7	5	20.1798	328
NME1-NME2	Nucleoside diphosphate kinase;Nucleoside diphosphate kinase B;Nucleoside diphosphate kinase A	P22392	5734800	5642200	5995000	13	10	12	22.4653	126
MAP7D1	MAP7 domain-containing protein 1	Q3KQU3	142100	133020	190030	0	0	2	17.2424	766
DAK	Bifunctional ATP-dependent dihydroxyacetone kinase/FAD-AMP lyase (cyclizing);ATP-dependent dihydroxyacetone kinase;FAD-AMP lyase (cyclizing)	Q3LXA3	74885	94251	91335	2	1	2	16.4058	898
RABL6	Rab-like protein 6	Q3YEC7	215090	231250	201490	0	1	2	17.7203	676
FUT11	Alpha-(1,3)-fucosyltransferase 11	Q495W5	373210	344560	371220	5	2	4	18.4696	559
GXYLT1	Glucoside xylosyltransferase 1	Q4G148	199120	201120	191430	2	0	2	17.5895	702
CEP55	Centrosomal protein of 55 kDa	Q53EZ4	185200	225800	212300	2	2	3	17.6646	686
FBLN7	Fibulin-7	Q53RD9	183760	177050	206320	3	2	2	17.5284	713
SH3KBP1	SH3 domain-containing kinase-binding protein 1	Q96B97	119650	139410	121890	1	2	2	16.9543	811
NHLRC3	NHL repeat-containing protein 3	Q5JS37	20313	36960	6959.7	1	1	0	14.3861	1091
SNX5	Sorting nexin-5	Q9Y5X3	185680	153590	158360	3	1	3	17.3398	743
NPDC1	Neural proliferation differentiation and control protein 1	Q9NQX5	644370	561620	270970	2	2	2	18.9092	497
MANEA	Glycoprotein endo-alpha-1,2-mannosidase	Q5SRI9	3055300	3501500	3609000	10	10	11	21.6923	174
ARRDC1	Arrestin domain-containing protein 1	Q8N5I2	232210	285670	296670	1	3	2	18.0507	633
MANEAL	Glycoprotein endo-alpha-1,2-mannosidase-like protein	Q5VSG8	680150	777320	730140	7	8	7	19.476	427
LRP11	Low-density lipoprotein receptor-related protein 11	Q86VZ4	346150	351890	447800	2	2	4	18.543	548
OLFML2A	Olfactomedin-like protein 2A	Q68BL7	1042600	1080900	1168300	4	7	5	20.0655	343
NCR3LG1	Natural cytotoxicity triggering receptor 3 ligand 1	Q68D85	1182600	1353200	1312900	4	4	5	20.291	313
VASN	Vasorin	Q6EMK4	1096200	994910	940090	6	8	7	19.9465	362
TWF2	Twinfilin-2	Q6IBS0	249560	301300	278870	3	3	5	18.0773	629
PLBD1	Phospholipase B-like 1;Phospholipase B-like 1 chain A;Phospholipase B-like 1 chain B;Phospholipase B-like 1 chain C	Q6P4A8	4874600	5195000	5435400	20	20	16	22.3013	136
FAHD1	Acylpyruvase FAHD1, mitochondrial	Q6P587	41499	49183	39074	1	1	2	15.4005	1032
VWA1	von Willebrand factor A domain-containing protein 1	Q6PCB0	92118	20145	15680	2	0	0	15.3802	1033
FIP1L1	Pre-mRNA 3-end-processing factor FIP1	Q6UN15	623920	604060	574120	3	3	4	19.1963	467
IL27RA	Interleukin-27 receptor subunit alpha	Q6UWB1	932240	825220	1036000	4	5	5	19.8287	375
ARSK	Arylsulfatase K	Q6UWY0	415690	504490	492320	5	10	6	18.8449	506
PLXDC2	Plexin domain-containing protein 2	Q6UX71	55946	51820	53790	1	2	1	15.7167	984
B3GNT9	UDP-GlcNAc:betaGal beta-1,3-N-acetylglucosaminyltransferase 9	Q6UX72	610800	645720	705710	4	4	6	19.3191	448
B3GALTL	Beta-1,3-glucosyltransferase	Q6Y288	14205	51146	32099	0	2	0	14.9874	1062
CD109	CD109 antigen	Q6YHK3	87983000	90049000	87592000	80	83	89	26.3998	8
QSOX2	Sulfhydryl oxidase 2	Q6ZRP7	1629300	1587100	1641600	11	13	11	20.627	273
CCDC80	Coiled-coil domain-containing protein 80	Q76M96	1428500	1327600	1405600	10	10	10	20.4038	296
SND1	Staphylococcal nuclease domain-containing protein 1	Q7KZF4	290170	377480	358970	2	4	3	18.3845	572
MOB1B	MOB kinase activator 1B;MOB kinase activator 1A	Q7L9L4	182110	181550	192640	2	1	1	17.5005	717
CHST15	Carbohydrate sulfotransferase 15	Q7LFX5	532340	525140	537350	7	5	7	19.02	483
CHST3	Carbohydrate sulfotransferase 3	Q7LGC8	405060	376470	353910	5	3	4	18.5299	551
GPRIN1	G protein-regulated inducer of neurite outgrowth 1	Q7Z2K8	56171	72025	74110	2	0	1	16.0412	938
KDELC2	KDEL motif-containing protein 2	Q7Z4H8	972140	870550	900640	7	7	7	19.8025	379
C6orf120	UPF0669 protein C6orf120	Q7Z4R8	40382	39887	39975	0	0	2	15.2906	1039
MEGF8	Multiple epidermal growth factor-like domains protein 8	Q7Z7M0	954430	899130	895750	11	10	12	19.8057	378
GALNT7	N-acetylgalactosaminyltransferase 7	Q86SF2	522500	512340	510460	3	4	4	18.9745	488
GPR126	G-protein coupled receptor 126	Q86SQ4	12447000	11902000	12354000	13	14	15	23.5444	73
GALNT10	Polypeptide N-acetylgalactosaminyltransferase 10	Q86SR1	1108700	1105600	1064100	8	7	11	20.0596	346
OAF	Out at first protein homolog	Q86UD1	1091100	943470	1030600	3	4	3	19.9626	359
RTN4RL1	Reticulon-4 receptor-like 1	Q86UN2	1200900	1301700	1279300	5	5	5	20.2657	317
RTN4RL2	Reticulon-4 receptor-like 2	Q86UN3	1706700	1657400	1585300	10	11	7	20.6539	271
KTN1	Kinectin	Q86UP2	2398900	2466200	2403000	27	23	25	21.2082	227
GPR180	Integral membrane protein GPR180	Q86V85	103840	108290	106950	2	2	1	16.6986	855
FJX1	Four-jointed box protein 1	Q86VR8	259140	332470	243570	3	5	1	18.0868	627
CARM1	Histone-arginine methyltransferase CARM1	Q86X55	79764	67216	66222	0	2	2	16.1169	929
IFNL1	Interferon lambda-1	Q8IU54	968970	959990	1028800	4	3	4	19.9111	367
PLD3	Phospholipase D3	Q8IV08	2802300	2966300	2792500	7	7	7	21.4444	203
AHNAK2	Protein AHNAK2	Q8IVF2	35008	28733	22998	1	1	1	14.8194	1074
FAM20C	Extracellular serine/threonine protein kinase FAM20C	Q8IXL6	847130	753140	705750	7	7	7	19.552	414
GCNT2	N-acetyllactosaminide beta-1,6-N-acetylglucosaminyl-transferase, isoform A	Q8N0V5	4283500	4832700	4673000	16	17	19	22.1321	146
LRRC47	Leucine-rich repeat-containing protein 47	Q8N1G4	60342	67675	56835	1	1	2	15.911	961
CADM2	Cell adhesion molecule 2	Q8N3J6	619450	607550	653500	4	4	4	19.2577	461
FGFRL1	Fibroblast growth factor receptor-like 1	Q8N441	135950	151470	170580	1	2	2	17.22	772
FSTL5	Follistatin-related protein 5	Q8N475	32634	39749	23834	2	0	0	14.969	1064
ADAMTSL1	ADAMTS-like protein 1	Q8N6G6	740020	851190	861430	8	6	5	19.6409	404
DCBLD1	Discoidin, CUB and LCCL domain-containing protein 1	Q8N8Z6	1871300	2051300	2168700	10	12	11	20.9534	248
GOLM1	Golgi membrane protein 1	Q8NBJ4	36076000	36544000	36155000	42	42	43	25.1118	26
COLGALT1	Procollagen galactosyltransferase 1	Q8NBJ5	295290	301840	290060	3	2	3	18.1739	606
TXNDC5	Thioredoxin domain-containing protein 5	Q8NBS9	1606700	1567100	1572400	9	8	8	20.5934	280
SERBP1	Plasminogen activator inhibitor 1 RNA-binding protein	Q8NC51	525140	396040	579240	5	3	5	18.932	492
PLA2G15	Group XV phospholipase A2	Q8NCC3	12413000	12886000	11935000	15	16	18	23.5652	71
CHST14	Carbohydrate sulfotransferase 14	Q8NCH0	3238600	3186400	3300600	10	13	11	21.6284	182
GALNT6	Polypeptide N-acetylgalactosaminyltransferase 6	Q8NCL4	360550	365780	381390	4	5	3	18.4942	558
B3GALNT2	UDP-GalNAc:beta-1,3-N-acetylgalactosaminyltransferase 2	Q8NCR0	34539	33948	33631	0	1	1	15.0549	1057
NLGN2	Neuroligin-2;Neuroligin-4, Y-linked;Neuroligin-4, X-linked;Neuroligin-1	Q8NFZ4	54079	60042	55537	2	1	2	15.7873	979
CADM4	Cell adhesion molecule 4	Q8NFZ8	1145300	1076300	1059100	4	3	6	20.0606	345
PLBD2	Putative phospholipase B-like 2;Putative phospholipase B-like 2 32 kDa form;Putative phospholipase B-like 2 45 kDa form	Q8NHP8	5208400	5616200	5411200	9	13	14	22.3677	131
NPLOC4	Nuclear protein localization protein 4 homolog	Q8TAT6	127670	151400	137010	3	3	3	17.0815	796
ITFG1	T-cell immunomodulatory protein	Q8TB96	72385	64629	21422	0	0	2	15.6886	992
DTD1	D-tyrosyl-tRNA(Tyr) deacylase 1;D-tyrosyl-tRNA(Tyr) deacylase	Q8TEA8	83142	100070	106770	1	2	2	16.5606	871
NUP210	Nuclear pore membrane glycoprotein 210	Q8TEM1	356030	336300	367020	3	5	2	18.4298	564
PDCD6IP	Programmed cell death 6-interacting protein	Q8WUM4	2573900	2723500	2796800	18	15	20	21.3635	213
CANT1	Soluble calcium-activated nucleotidase 1	Q8WVQ1	16030000	16762000	17079000	29	30	33	23.9867	56
PSPC1	Paraspeckle component 1	Q8WXF1	49793	54131	44817	1	1	0	15.5975	1001
DNAJC9	DnaJ homolog subfamily C member 9	Q8WXX5	208530	178430	165460	2	3	3	17.4904	719
ROBO4	Roundabout homolog 4	Q8WZ75	1379300	1474900	1544000	6	6	7	20.4835	290
SMPDL3A	Acid sphingomyelinase-like phosphodiesterase 3a	Q92484	173450	167950	144040	2	4	0	17.304	750
FAM3C	Protein FAM3C	Q92520	30043000	30166000	29970000	29	24	25	24.8413	32
RTF1	RNA polymerase-associated protein RTF1 homolog	Q92541	26356	28644	27588	0	1	1	14.7487	1078
NCSTN	Nicastrin	Q92542	742040	764950	863650	3	2	3	19.5919	411
HSPH1	Heat shock protein 105 kDa	Q92598	368640	385240	383960	5	5	5	18.5329	550
ANP32B	Acidic leucine-rich nuclear phosphoprotein 32 family member B	Q92688	151740	134790	161440	0	3	2	17.1881	780
PVRL2	Nectin-2	Q92692	1310700	1122500	1222000	3	3	4	20.2166	323
HTRA1	Serine protease HTRA1	Q92743	1287300	1342500	1176800	9	6	8	20.2751	315
GGH	Gamma-glutamyl hydrolase	Q92820	36827000	38350000	37143000	25	27	26	25.1581	25
SEMA4D	Semaphorin-4D	Q92854	1290400	1257400	1302400	6	5	6	20.2915	311
NEO1	Neogenin	Q92859	4998100	5105500	5130500	25	25	22	22.2758	137
GLG1	Golgi apparatus protein 1	Q92896	1540400	1696400	1634500	7	9	8	20.6309	272
UPF1	Regulator of nonsense transcripts 1	Q92900	56206	50279	34142	1	0	1	15.5166	1012
EXT2	Exostosin-2	Q93063	433190	385890	416930	7	4	5	18.6523	534
MYDGF	Myeloid-derived growth factor	Q969H8	74544	80679	80653	1	0	1	16.2627	913
IGSF8	Immunoglobulin superfamily member 8	Q969P0	761570	760080	767530	6	4	6	19.5414	415
LRRC59	Leucine-rich repeat-containing protein 59	Q96AG4	47139	31450	47559	2	1	0	15.3598	1034
FKBP10	Peptidyl-prolyl cis-trans isomerase FKBP10	Q96AY3	2997600	2969600	3122400	13	13	16	21.5308	198
S100A16	Protein S100-A16	Q96FQ6	170690	188300	188680	2	2	3	17.478	724
APIP	Methylthioribulose-1-phosphate dehydratase	Q96GX9	470310	473000	519710	3	5	4	18.8956	499
ERO1L	ERO1-like protein alpha	Q96HE7	1295100	1384800	1479300	9	9	11	20.4029	297
KIRREL	Kin of IRRE-like protein 1	Q96J84	1076900	1129100	1122500	7	6	5	20.0815	342
B3GALT6	Beta-1,3-galactosyltransferase 6	Q96L58	305080	309070	240930	3	3	4	18.1207	619
VSTM2L	V-set and transmembrane domain-containing protein 2-like protein	Q96N03	358920	401020	409640	3	3	3	18.5726	544
DCBLD2	Discoidin, CUB and LCCL domain-containing protein 2	Q96PD2	970740	922410	946070	5	5	3	19.8521	371
PUS7	Pseudouridylate synthase 7 homolog	Q96PZ0	29117	45114	49737	1	1	1	15.3346	1036
SLC38A2	Sodium-coupled neutral amino acid transporter 2	Q96QD8	421560	395130	358080	2	3	3	18.579	540
VPS35	Vacuolar protein sorting-associated protein 35	Q96QK1	130480	171320	84599	2	1	1	16.9748	810
PURB	Transcriptional activator protein Pur-beta	Q96QR8	110290	113930	114240	2	2	2	16.7837	837
CDC5L	Cell division cycle 5-like protein	Q99459	35644	52606	34423	0	2	1	15.3195	1037
PARK7	Protein deglycase DJ-1	Q99497	86710	70473	93190	2	1	0	16.3488	906
NEU1	Sialidase-1	Q99519	630800	680900	695830	4	5	6	19.352	442
SORT1	Sortilin	Q99523	276960	287630	244150	3	3	5	18.0404	635
LGMN	Legumain	Q99538	22764000	22478000	21401000	34	32	34	24.405	39
SERPINI1	Neuroserpin	Q99574	307470	66152	369580	4	1	2	17.9184	652
OSMR	Oncostatin-M-specific receptor subunit beta	Q99650	4025100	4136300	4380200	12	10	10	21.9953	151
CCT7	T-complex protein 1 subunit eta	Q99832	135290	144280	171600	2	1	2	17.1983	776
ATF6B	Cyclic AMP-dependent transcription factor ATF-6 beta;Processed cyclic AMP-dependent transcription factor ATF-6 beta	Q99941	565790	727220	652980	3	3	2	19.3071	453
SEMA3C	Semaphorin-3C	Q99985	9998100	9965300	9541300	25	28	22	23.2295	86
CCDC3	Coiled-coil domain-containing protein 3	Q9BQI4	42004	45018	42830	0	2	0	15.4015	1031
CLSTN3	Calsyntenin-3	Q9BQT9	1073600	1088700	1113600	5	8	9	20.0585	347
CORO1B	Coronin-1B;Coronin	Q9BR76	178490	214240	236110	3	2	4	17.6774	682
ERP44	Endoplasmic reticulum resident protein 44	Q9BS26	170030	206660	140180	4	1	3	17.3945	739
ESYT1	Extended synaptotagmin-1	Q9BSJ8	81250	117370	92573	2	1	2	16.5667	869
CNPY3	Protein canopy homolog 3	Q9BT09	67916	124350	238090	1	1	2	17.1302	790
FUCA2	Plasma alpha-L-fucosidase	Q9BTY2	12314000	13073000	13264000	18	22	19	23.619	65
ABHD14A	Alpha/beta hydrolase domain-containing protein 14A	Q9BUJ0	209260	215070	201250	2	4	3	17.6699	685
MENT	Protein MENT	Q9BUN1	278970	203850	282550	1	2	3	17.9608	644
ADI1	1,2-dihydroxy-3-keto-5-methylthiopentene dioxygenase	Q9BV57	49904	48423	51760	2	0	0	15.6105	999
PBDC1	Protein PBDC1	Q9BVG4	214950	236700	231880	2	4	3	17.7977	664
ANGPTL4	Angiopoietin-related protein 4	Q9BY76	2642300	2619500	3137500	10	9	7	21.4169	207
ULBP2	NKG2D ligand 2;Retinoic acid early transcript 1L protein;Retinoic acid early transcript 1G protein	Q9BZM5	3053700	2911300	3482800	4	8	6	21.5866	191
SEMA4C	Semaphorin-4C	Q9C0C4	1703400	1727100	1724500	11	11	11	20.7126	267
TTYH3	Protein tweety homolog 3	Q9C0H2	67772	50399	66758	2	1	3	15.9116	960
IMUP	Immortalization up-regulated protein	Q9GZP8	2940200	3178300	3984400	4	4	5	21.6833	178
XRN2	5-3 exoribonuclease 2	Q9H0D6	36863	57439	45176	3	1	1	15.5047	1014
ITFG3	Protein ITFG3	Q9H0X4	142460	158810	179600	2	2	4	17.2903	753
XYLT2	Xylosyltransferase 2	Q9H1B5	3420400	3738000	3504300	11	13	14	21.7611	169
NUCKS1	Nuclear ubiquitous casein and cyclin-dependent kinase substrate 1	Q9H1E3	2108100	2083900	2230700	6	6	6	21.0298	243
CXCL16	C-X-C motif chemokine 16	Q9H2A7	785780	677280	781130	2	2	2	19.5128	419
SLK	STE20-like serine/threonine-protein kinase	Q9H2G2	0	79570	81136	0	1	2	15.7091	986
SEMA6C	Semaphorin-6C	Q9H3T2	131960	140380	172790	2	3	3	17.1789	781
SEMA6B	Semaphorin-6B	Q9H3T3	1147500	1087100	1222000	4	4	3	20.136	336
POFUT1	GDP-fucose protein O-fucosyltransferase 1	Q9H488	253190	286000	307810	2	4	2	18.107	622
POMK	Protein O-mannose kinase	Q9H5K3	490070	492440	502820	6	7	4	18.9174	493
CDCP1	CUB domain-containing protein 1	Q9H5V8	1180300	1180500	1169100	9	7	9	20.1662	332
ANTXR1	Anthrax toxin receptor 1	Q9H6X2	337830	417000	368620	3	2	4	18.5145	552
DCTPP1	dCTP pyrophosphatase 1	Q9H773	77244	0	0	2	0	0	14.6522	1082
SIAE	Sialate O-acetylesterase	Q9HAT2	10919000	10773000	10617000	12	12	13	23.3605	80
SCPEP1	Retinoid-inducible serine carboxypeptidase	Q9HB40	33029	45724	36537	1	0	1	15.2299	1047
CACYBP	Calcyclin-binding protein	Q9HB71	2565500	2875200	2992600	17	13	18	21.4227	206
SLC38A10	Putative sodium-coupled neutral amino acid transporter 10	Q9HBR0	3844900	3727300	3722600	16	15	16	21.8442	165
A4GALT	Lactosylceramide 4-alpha-galactosyltransferase	Q9NPC4	164360	167120	197870	2	3	3	17.4289	732
IL1RAP	Interleukin-1 receptor accessory protein	Q9NPH3	150920	138590	160790	0	1	3	17.1956	777
SEMA4B	Semaphorin-4B	Q9NPR2	6409000	6166300	5933300	20	16	19	22.5567	117
DDX21	Nucleolar RNA helicase 2	Q9NR30	130990	134620	177580	2	2	3	17.1726	784
PDGFC	Platelet-derived growth factor C;Platelet-derived growth factor C, latent form;Platelet-derived growth factor C, receptor-binding form	Q9NRA1	633200	648720	693520	2	1	2	19.3288	446
CHST12	Carbohydrate sulfotransferase 12	Q9NRB3	462800	486730	509520	2	6	4	18.8916	500
PHPT1	14 kDa phosphohistidine phosphatase	Q9NRX4	118550	108630	118090	1	1	1	16.8124	830
THSD1	Thrombospondin type-1 domain-containing protein 1	Q9NS62	312690	288410	303760	3	1	2	18.2024	600
RBM12	RNA-binding protein 12	Q9NTZ6	63138	122970	105730	1	3	2	16.5698	867
TXLNG	Gamma-taxilin	Q9NUQ3	0	12275	14357	1	1	0	13.1159	1102
HYPK	Huntingtin-interacting protein K	Q9NX55	60316	61809	96275	0	0	1	16.1517	924
LYAR	Cell growth-regulating nucleolar protein	Q9NX58	0	32018	30171	0	0	2	14.3394	1093
IMPAD1	Inositol monophosphatase 3	Q9NX62	315840	260290	260840	5	2	3	18.0899	626
B3GNT2	N-acetyllactosaminide beta-1,3-N-acetylglucosaminyltransferase 2	Q9NY97	2884400	2382900	2989100	7	8	10	21.3921	211
TERF2IP	Telomeric repeat-binding factor 2-interacting protein 1	Q9NYB0	31062	29774	31911	2	1	1	14.9161	1069
CELSR1	Cadherin EGF LAG seven-pass G-type receptor 1	Q9NYQ6	208510	218540	195540	3	3	3	17.663	687
ERAP1	Endoplasmic reticulum aminopeptidase 1	Q9NZ08	0	26858	21768	1	1	1	13.9845	1096
PODXL2	Podocalyxin-like protein 2	Q9NZ53	177700	202610	159440	3	4	3	17.457	727
UBP1	Upstream-binding protein 1;Alpha-globin transcription factor CP2	Q9NZI7	47765	37614	45839	1	1	1	15.4166	1027
C1RL	Complement C1r subcomponent-like protein	Q9NZP8	1685000	1452300	1623500	5	6	5	20.5978	278
LRFN1	Leucine-rich repeat and fibronectin type III domain-containing protein 1	Q9P244	39656	8298.9	34933	0	1	2	14.7539	1077
RCC2	Protein RCC2	Q9P258	1140300	1183000	1069400	6	7	8	20.109	337
PTGFRN	Prostaglandin F2 receptor negative regulator	Q9P2B2	493320	486880	503140	6	5	8	18.9155	495
MRC2	C-type mannose receptor 2	Q9UBG0	2300800	2147000	2226900	14	10	11	21.0853	238
EXTL2	Exostosin-like 2;Processed exostosin-like 2	Q9UBQ6	1399000	1404900	1527900	6	8	5	20.4616	293
CTSZ	Cathepsin Z	Q9UBR2	6871600	8376100	6898000	8	6	7	22.8156	107
DNAJB11	DnaJ homolog subfamily B member 11	Q9UBS4	2432700	2503900	2467800	13	13	12	21.235	225
SUCO	SUN domain-containing ossification factor	Q9UBS9	48610	55468	55372	0	2	1	15.6978	990
UBA2	SUMO-activating enzyme subunit 2	Q9UBT2	61780	53847	48371	2	0	2	15.7384	981
CLIP2	CAP-Gly domain-containing linker protein 2	Q9UDT6	42645	54877	56862	0	3	1	15.6512	995
CFDP1	Craniofacial development protein 1	Q9UEE9	130410	96842	77170	1	1	1	16.6308	861
CHORDC1	Cysteine and histidine-rich domain-containing protein 1	Q9UHD1	338670	300030	317400	3	3	4	18.2818	585
UBQLN2	Ubiquilin-2	Q9UHD9	97575	97455	129280	0	1	2	16.7221	850
PCSK1N	ProSAAS;KEP;Big SAAS;Little SAAS;Big PEN-LEN;PEN;Little LEN;Big LEN	Q9UHG2	111330	128730	115300	1	2	2	16.854	821
DPP7	Dipeptidyl peptidase 2	Q9UHL4	4380100	4418400	4623900	13	12	13	22.0932	148
LNPEP	Leucyl-cystinyl aminopeptidase;Leucyl-cystinyl aminopeptidase, pregnancy serum form	Q9UIQ6	3370300	3418600	3482400	19	18	16	21.7072	173
PLXNA1	Plexin-A1	Q9UIW2	2119900	2428600	2344100	15	13	16	21.1317	234
GNPTG	N-acetylglucosamine-1-phosphotransferase subunit gamma	Q9UJJ9	3087900	2651500	2550700	4	3	3	21.398	210
NAGPA	N-acetylglucosamine-1-phosphodiester alpha-N-acetylglucosaminidase	Q9UK23	632670	660860	667120	7	4	5	19.3179	449
MAN1B1	Endoplasmic reticulum mannosyl-oligosaccharide 1,2-alpha-mannosidase;alpha-1,2-Mannosidase	Q9UKM7	129990	133420	136540	4	3	4	17.0245	804
ADAMTS7	A disintegrin and metalloproteinase with thrombospondin motifs 7	Q9UKP4	113240	133730	152700	1	2	1	17.0235	805
MYH2	Myosin-2;Myosin-8	Q9UKX2	212010	192220	189750	0	2	1	17.5951	700
CDV3	Protein CDV3 homolog	Q9UKY7	187170	191810	199540	2	2	1	17.557	707
PCOLCE2	Procollagen C-endopeptidase enhancer 2	Q9UKZ9	0	88562	62453	1	2	0	15.6194	998
SLC39A10	Zinc transporter ZIP10	Q9ULF5	5556100	5865900	5515500	15	12	17	22.4288	128
ICAM5	Intercellular adhesion molecule 5	Q9UMF0	5965300	5734700	5566100	6	9	9	22.4565	127
NENF	Neudesin	Q9UMX5	192150	217000	192870	3	3	1	17.6145	698
PCDHGC3	Protocadherin gamma-C3	Q9UN70	1632100	1587100	1733000	9	6	11	20.6547	269
PROCR	Endothelial protein C receptor	Q9UNN8	20425000	18881000	21371000	11	10	12	24.2697	47
MINPP1	Multiple inositol polyphosphate phosphatase 1	Q9UNW1	3002200	2973500	3124800	11	7	9	21.5326	197
NSFL1C	NSFL1 cofactor p47	Q9UNZ2	833470	852850	790120	4	9	9	19.6549	403
SRRM2	Serine/arginine repetitive matrix protein 2	Q9UQ35	162630	161230	141070	1	3	1	17.2417	767
MGAT4B	Alpha-1,3-mannosyl-glycoprotein 4-beta-N-acetylglucosaminyltransferase B	Q9UQ53	640950	539230	610790	6	6	8	19.1873	468
JAG2	Protein jagged-2	Q9Y219	251770	128470	137410	2	3	0	17.3967	738
C14orf166	UPF0568 protein C14orf166	Q9Y224	44543	50947	51415	2	1	0	15.5796	1003
RUVBL1	RuvB-like 1	Q9Y265	246600	192540	214280	4	3	3	17.7327	675
NUDC	Nuclear migration protein nudC	Q9Y266	723480	559520	644280	5	3	5	19.2932	455
CFL2	Cofilin-2	Q9Y281	288470	166810	178640	1	3	3	17.689	680
DRG1	Developmentally-regulated GTP-binding protein 1	Q9Y295	136500	158420	129240	1	3	3	17.1093	794
POFUT2	GDP-fucose protein O-fucosyltransferase 2	Q9Y2G5	274600	292490	362220	3	5	7	18.2408	595
NOP58	Nucleolar protein 58	Q9Y2X3	887210	861790	846840	4	4	4	19.7228	392
LSM2	U6 snRNA-associated Sm-like protein LSm2	Q9Y333	181580	159780	178650	1	2	1	17.4032	737
SBDS	Ribosome maturation protein SBDS	Q9Y3A5	132590	78355	51655	1	1	1	16.4175	896
TLN1	Talin-1	Q9Y490	840140	898770	896670	7	13	11	19.7447	389
PLXND1	Plexin-D1	Q9Y4D7	151520	170560	170710	2	2	3	17.3257	749
LOXL2	Lysyl oxidase homolog 2	Q9Y4K0	71489000	74051000	74003000	47	47	47	26.125	11
SUPT16H	FACT complex subunit SPT16	Q9Y5B9	434660	444700	419890	6	5	6	18.7243	519
CD2AP	CD2-associated protein	Q9Y5K6	109040	111390	114180	1	1	3	16.7672	840
PSAT1	Phosphoserine aminotransferase	Q9Y617	416600	402650	452260	5	3	6	18.6931	527
COPG1	Coatomer subunit gamma-1;Coatomer subunit gamma-2	Q9Y678	42523	31473	22083	0	1	1	14.967	1065
CLIC4	Chloride intracellular channel protein 4	Q9Y696	799730	878110	848250	5	2	5	19.6835	400

## Sheet: Supplementary Fig. 14c
Gene	Protein names	Representative ID	LFQ intensity PANC1CM_1	LFQ intensity PANC1CM_2	LFQ intensity PANC1CM_3	MS/MS count PANC1CM_1	MS/MS count PANC1CM_2	MS/MS count PANC1CM_3	log2LFQ intensity	Rank
CDK1	Cyclin-dependent kinase 1	P06493	39554	61605	64609	2	0	0	15.7538	1131
CLN5	Ceroid-lipofuscinosis neuronal protein 5	O75503	10391000	10752000	10472000	14	12	9	23.3291	111
SERPINA1	Alpha-1-antitrypsin;Short peptide from AAT	P01009	970790	1024500	1017900	4	6	7	19.9379	433
YTHDF3	YTH domain-containing family protein 1;YTH domain-containing family protein 2;YTH domain-containing family protein 3	Q9BYJ9	45985	110930	45538	1	2	1	16.0423	1088
PSMA2	Proteasome subunit alpha type-2;Proteasome subunit alpha type	P25787	127890	147840	149510	2	2	1	17.113	917
PPT2	Lysosomal thioesterase PPT2	Q9UMR5	811360	985180	983260	4	3	4	19.8216	448
CAPNS1	Calpain small subunit 1	P04632	89334	107090	102290	1	2	1	16.6034	1007
COL1A2	Collagen alpha-2(I) chain	P08123	23522	27980	0	0	2	0	14.0674	1236
PTPRJ	Protein-tyrosine-phosphatase;Receptor-type tyrosine-protein phosphatase eta	Q12913	5291600	5358200	5110000	13	13	14	22.3248	188
ROBO1	Roundabout homolog 1	Q9Y6N7	14766000	15737000	15550000	35	38	38	23.8718	73
KHSRP	Far upstream element-binding protein 2	Q92945	292180	298850	311980	4	2	4	18.1994	719
PABPC1	Polyadenylate-binding protein 1;Polyadenylate-binding protein;Polyadenylate-binding protein 3	P11940	1744600	1708000	1760900	14	13	12	20.7289	334
TPSAB1	Tryptase alpha/beta-1;Tryptase beta-2;Tryptase delta	Q15661	24370	31488	19225	0	1	1	14.6112	1217
PSMB3	Proteasome subunit beta type-3	P49720	137350	121560	124410	1	1	2	16.9632	939
EIF5B	Eukaryotic translation initiation factor 5B	O60841	336160	353630	351850	3	3	2	18.4055	681
SPTBN1	Spectrin beta chain, non-erythrocytic 1	Q01082	2336700	2184100	2271200	21	24	28	21.1104	295
OSCAR	Osteoclast-associated immunoglobulin-like receptor	Q8IYS5	713360	977810	876140	4	4	4	19.7069	462
PRKACB	cAMP-dependent protein kinase catalytic subunit beta;cAMP-dependent protein kinase catalytic subunit alpha	P22694	13723	12570	12889	2	2	0	13.6729	1247
MUC1	Mucin-1;Mucin-1 subunit alpha;Mucin-1 subunit beta	P15941	348260	365270	488930	2	2	2	18.6126	646
FAT1	Protocadherin Fat 1;Protocadherin Fat 1, nuclear form	Q14517	4388100	4522300	4465000	38	37	37	22.0881	207
RRBP1	Ribosome-binding protein 1	Q9P2E9	446970	474890	466330	5	8	7	18.8198	610
SH3GLB1	Endophilin-B1	Q9Y371	67289	69272	63014	0	0	3	16.0216	1093
PSMD1	26S proteasome non-ATPase regulatory subunit 1	Q99460	49087	55305	58385	1	2	0	15.7276	1134
RBM15	Putative RNA-binding protein 15	Q96T37	55809	32341	25691	2	1	0	15.2117	1183
TPM3		P06753	5953100	6486200	6068600	20	16	16	22.5567	171
BCAM	Basal cell adhesion molecule	P50895	289340	271950	289100	3	2	2	18.1128	727
SEZ6L2	Seizure 6-like protein 2	Q6UXD5	3728600	3965200	3885200	12	14	12	21.88	228
TPD52L2	Tumor protein D54	O43399	71365	86980	107120	0	2	1	16.4332	1034
COL5A2		A0A087WYX9	1446500	1514200	1410200	4	3	3	20.4745	359
CAP2	Adenylyl cyclase-associated protein;Adenylyl cyclase-associated protein 2	P40123	63915	99405	103710	0	2	2	16.4417	1032
EIF3H	Eukaryotic translation initiation factor 3 subunit H	O15372	31403	25378	30285	1	0	1	14.8249	1207
RNASET2	Ribonuclease T2	O00584	490600	520290	545180	5	3	2	18.9845	583
HYOU1	Hypoxia up-regulated protein 1	Q9Y4L1	9972900	10642000	10277000	36	34	34	23.2958	119
CTSH	Pro-cathepsin H;Cathepsin H mini chain;Cathepsin H;Cathepsin H heavy chain;Cathepsin H light chain	P09668	95887	116730	103510	1	3	2	16.6852	988
COL6A1	Collagen alpha-1(VI) chain	P12109	127380000	132600000	132250000	69	69	65	26.9622	8
HNRNPM	Heterogeneous nuclear ribonucleoprotein M	P52272	111140	116950	100050	0	1	2	16.739	979
NOMO1	Nodal modulator 1;Nodal modulator 3;Nodal modulator 2	Q15155	9792800	10486000	10924000	24	31	35	23.3102	115
CNTNAP3	Contactin-associated protein-like 3;Contactin-associated protein-like 3B	Q9BZ76	138510	151080	146510	1	1	2	17.1493	905
STAU1	Double-stranded RNA-binding protein Staufen homolog 1	O95793	84847	78068	104420	1	3	2	16.4433	1030
NEB	Nebulin	P20929	585850	689180	570380	2	0	2	19.2305	542
EEF1D	Elongation factor 1-delta	P29692	496490	523040	633560	6	4	4	19.0718	573
PSME2	Proteasome activator complex subunit 2	Q9UL46	154340	161690	154030	1	1	3	17.2575	883
CNN2	Calponin;Calponin-2	Q99439	121630	219280	47007	1	3	1	16.9804	936
SRSF3	Serine/arginine-rich splicing factor 3	P84103	133900	152050	142100	1	1	3	17.1225	913
SPAG9	C-Jun-amino-terminal kinase-interacting protein 4	O60271	48567	72845	33117	0	2	0	15.6526	1140
ISG15	Ubiquitin-like protein ISG15	P05161	377340	371940	375230	2	1	2	18.5159	662
CACHD1	VWFA and cache domain-containing protein 1	Q5VU97	15183000	16318000	15730000	38	44	43	23.9083	71
PCMT1	Protein-L-isoaspartate O-methyltransferase;Protein-L-isoaspartate(D-aspartate) O-methyltransferase	P22061	822180	872010	856250	6	10	9	19.6974	464
NOLC1	Nucleolar and coiled-body phosphoprotein 1	Q14978	404840	460760	465040	6	6	6	18.7587	620
PVR	Poliovirus receptor	P15151	17606000	18092000	17960000	12	12	11	24.0923	62
PRDX1	Peroxiredoxin-1	Q06830	18235000	19561000	19980000	23	25	23	24.199	56
ACE	Angiotensin-converting enzyme;Angiotensin-converting enzyme, soluble form	P12821	55915	36710	22383	1	1	0	15.2264	1182
SLC4A7	Anion exchange protein;Sodium bicarbonate cotransporter 3	Q9Y6M7	281400	28871	18547	7	0	1	16.742	978
ABCA8	ATP-binding cassette sub-family A member 8	O94911	585490	7649.9	1410	5	1	0	17.5965	832
PITPNB	Phosphatidylinositol transfer protein beta isoform	P48739	141160	135720	131610	1	2	1	17.055	924
DDR1	Epithelial discoidin domain-containing receptor 1	Q08345	5584000	5664300	5828600	16	13	13	22.4406	179
LIPA	Lysosomal acid lipase/cholesteryl ester hydrolase	P38571	3960600	4208000	4298500	4	9	7	21.9867	216
CHGB	Secretogranin-1;PE-11;GAWK peptide;CCB peptide	P05060	331450	353640	358930	3	3	3	18.4088	679
ROR1	Tyrosine-protein kinase transmembrane receptor;Tyrosine-protein kinase transmembrane receptor ROR1	Q01973	474170	530300	532060	2	3	2	18.9663	588
NCEH1	Neutral cholesterol ester hydrolase 1	Q6PIU2	58750	63363	70043	2	2	2	15.967	1102
LUC7L2	Putative RNA-binding protein Luc7-like 2	Q9Y383	723400	718370	638880	4	4	5	19.4036	512
SRSF7	Serine/arginine-rich splicing factor 7	Q16629	468670	447800	529480	3	1	1	18.8786	601
TUBB3	Tubulin beta-3 chain	Q13509	150300	134010	164470	0	1	2	17.1907	899
TPT1	Translationally-controlled tumor protein;TPT1-like protein	P13693	286580	326770	280030	2	3	1	18.184	720
SET	Protein SET;Protein SETSIP	Q01105	124450	143290	136380	2	3	2	17.0395	927
ARSA	Arylsulfatase A;Arylsulfatase A component B;Arylsulfatase A component C	P15289	4689200	4856500	4475300	9	12	10	22.1561	202
RPSA	40S ribosomal protein SA	P08865	300210	295050	321010	5	3	5	18.2205	714
CAST	Calpastatin	P20810	453910	448510	520770	6	3	4	18.8557	604
CD276	CD276 antigen	Q5ZPR3	1177500	421510	355870	6	3	2	19.3137	525
ZG16B	Zymogen granule protein 16 homolog B	Q96DA0	660770	613700	615200	2	1	4	19.2647	534
LTBP4	Latent-transforming growth factor beta-binding protein 4	Q8N2S1	363540	378240	373000	3	3	2	18.5034	664
FAP	Prolyl endopeptidase FAP;Antiplasmin-cleaving enzyme FAP, soluble form	Q12884	3151400	577760	387980	11	2	1	20.3882	372
EWSR1	RNA-binding protein EWS	Q01844	51481	67894	64792	0	2	0	15.9057	1108
SPTAN1	Spectrin alpha chain, non-erythrocytic 1	Q13813	1486700	1575300	1524800	18	25	18	20.5441	349
MICB	MHC class I polypeptide-related sequence B	Q29980	671010	827100	940960	3	3	3	19.6329	474
HSPA1B	Heat shock 70 kDa protein 1B;Heat shock 70 kDa protein 1A	P0DMV9	1590800	1526400	1780800	12	13	13	20.6388	343
DDX39B	Spliceosome RNA helicase DDX39B;ATP-dependent RNA helicase DDX39A	Q13838	439620	567460	549050	4	3	4	18.9846	582
GBA	Glucosylceramidase	P04062	4912700	5404600	5713100	14	17	18	22.3493	186
DOCK11	Dedicator of cytokinesis protein 11	Q5JSL3	1260000	6396.7	129030	1	1	0	18.8273	609
AIM1	Absent in melanoma 1 protein	Q9Y4K1	66702	53794	47066	2	1	1	15.7694	1128
PROS1	Vitamin K-dependent protein S	P07225	14965000	16642000	15869000	24	20	24	23.9157	70
hCG_2043597		Q96A10	238350	260970	274140	2	3	2	17.976	754
PACSIN2	Protein kinase C and casein kinase substrate in neurons protein 2	Q9UNF0	59090	42709	46657	2	0	1	15.5947	1143
HIST2H2AC	Histone H2A type 2-C;Histone H2A type 1-D;Histone H2A type 1-J;Histone H2A.J;Histone H2A type 1-H;Histone H2A type 1;Histone H2A type 2-A;Histone H2A;Histone H2A type 1-A;Histone H2AX	Q16777	3951300	4280600	4172600	5	5	6	21.9794	217
ENAH	Protein enabled homolog	Q8N8S7	215170	253090	278590	2	3	4	17.9255	765
TACC2	Transforming acidic coiled-coil-containing protein 2	O95359	25312	32942	30134	1	2	2	14.8466	1205
HLA-C		A0A1W2PRZ0	4439400	4707100	4602500	12	8	7	22.1279	204
HLA-A		A0A140T955	11953000	12260000	11930000	23	22	24	23.5223	92
VARS	Valine--tRNA ligase	P26640	29499	34988	36283	1	1	1	15.0357	1191
HLA-C		A0A1W2PR11	877230	973730	930660	2	2	2	19.8225	447
TXNRD1	Thioredoxin reductase 1, cytoplasmic	Q16881	1752600	1861000	1795700	16	15	13	20.782	328
ATP6AP2	Renin receptor	O75787	218080	178260	300900	4	2	3	17.8263	786
ASAH1	Acid ceramidase;Acid ceramidase subunit alpha;Acid ceramidase subunit beta	Q13510	4415100	4219200	4310300	15	13	12	22.0409	211
PCCA	Propionyl-CoA carboxylase alpha chain, mitochondrial	P05165	47866	0	0	2	0	0	13.9618	1242
CTSD	Cathepsin D;Cathepsin D light chain;Cathepsin D heavy chain	P07339	182930000	199180000	193790000	66	64	69	27.5163	4
QARS	Glutamine--tRNA ligase	P47897	28408	238460	31311	1	1	0	16.6009	1009
DPYSL2	Dihydropyrimidinase-related protein 2	Q16555	265320	253920	251990	2	1	3	17.9718	755
HNRNPU	Heterogeneous nuclear ribonucleoprotein U	Q00839	138430	140580	143510	4	4	1	17.1037	918
TCEA1	Transcription elongation factor A protein 1	P23193	222600	236570	232650	3	3	4	17.8151	790
DDX17	Probable ATP-dependent RNA helicase DDX17	Q92841	42826	11723	81115	1	1	1	15.4647	1159
ST3GAL5	Lactosylceramide alpha-2,3-sialyltransferase	Q9UNP4	58374	71157	53688	2	2	2	15.8982	1110
NPTXR	Neuronal pentraxin receptor	O95502	157050	269510	239110	1	3	3	17.7595	801
PPT1	Palmitoyl-protein thioesterase 1	P50897	10247000	10351000	10308000	9	10	10	23.2964	118
GSS	Glutathione synthetase	P48637	58356	67070	59137	2	0	2	15.9088	1107
SMARCE1	SWI/SNF-related matrix-associated actin-dependent regulator of chromatin subfamily E member 1	Q969G3	201630	238090	202890	2	2	2	17.7086	813
TPM4	Tropomyosin alpha-4 chain	P67936	385050	377370	373400	4	1	2	18.5303	660
TPP1	Tripeptidyl-peptidase 1	O14773	52189000	52993000	60149000	31	27	28	25.7158	20
EEF1A2	Elongation factor 1-alpha 2	Q05639	54392	51117	89422	1	2	2	15.9876	1100
CTPS1	CTP synthase 1;CTP synthase	P17812	133830	130720	109060	3	4	0	16.9262	944
CREG1	Protein CREG1	O75629	3563100	3799900	3853200	6	7	7	21.8341	233
CASC4	Protein CASC4	Q6P4E1	120460	151530	113040	0	1	2	16.9696	938
TCOF1	Treacle protein	Q13428	65541	120270	85231	2	1	1	16.4632	1028
FGFR1	Fibroblast growth factor receptor 1;Fibroblast growth factor receptor	P11362	1916600	2038700	2080800	3	3	5	20.9402	314
ECE1	Endothelin-converting enzyme 1	P42892	7468700	7171100	7583200	24	24	27	22.8206	151
GLA	Alpha-galactosidase A	P06280	17834000	18605000	18917000	19	16	18	24.1373	60
PRPF40A	Pre-mRNA-processing factor 40 homolog A	O75400	158630	161210	158820	2	3	4	17.2837	877
NRG1	Pro-neuregulin-1, membrane-bound isoform;Neuregulin-1	Q02297	115090	109320	93919	2	1	0	16.6952	984
PIN4	Peptidyl-prolyl cis-trans isomerase NIMA-interacting 4	Q9Y237	114030	128810	117200	1	2	1	16.8728	956
DEK	Protein DEK	P35659	68492	64175	83492	0	1	2	16.1368	1071
HMGN1	Non-histone chromosomal protein HMG-14	P05114	143740	164400	176460	3	2	3	17.3015	876
AGRN		A0A494C0G5	38263000	43240000	43413000	44	48	48	25.3114	25
TGM3	Protein-glutamine gamma-glutamyltransferase E;Protein-glutamine gamma-glutamyltransferase E 50 kDa catalytic chain;Protein-glutamine gamma-glutamyltransferase E 27 kDa non-catalytic chain	Q08188	165420	139900	110900	1	2	1	17.082	921
TBCB	Tubulin-folding cofactor B	Q99426	262500	257090	247150	3	6	4	17.9634	756
MCM3	DNA replication licensing factor MCM3	P25205	21843	35628	31564	1	0	1	14.8571	1204
TGFB1	Transforming growth factor beta-1;Latency-associated peptide	P01137	12763000	12741000	13099000	20	17	20	23.6172	86
PREP	Prolyl endopeptidase	P48147	148630	146120	178630	4	3	4	17.2677	880
CGREF1	Cell growth regulator with EF hand domain protein 1	Q99674	49730	62072	61165	2	2	1	15.8152	1122
LRP8	Low-density lipoprotein receptor-related protein 8	Q14114	925510	970130	894250	8	8	5	19.8268	446
MACF1	Microtubule-actin cross-linking factor 1, isoforms 1/2/3/5	Q9UPN3	289990	313400	322390	4	5	0	18.2353	710
H3F3B	Histone H3;Histone H3.2;Histone H3.1t;Histone H3.3;Histone H3.1;Histone H3.3C	Q71DI3	1269200	1467300	1338700	2	3	2	20.3735	377
SRSF6	Serine/arginine-rich splicing factor 6	Q13247	206130	209020	193180	2	4	3	17.6295	825
SDF4	45 kDa calcium-binding protein	Q9BRK5	12390000	13334000	13509000	22	24	24	23.6406	84
TGOLN2	Trans-Golgi network integral membrane protein 2	O43493	48245000	53265000	50941000	39	39	39	25.5988	21
GPR56	G-protein coupled receptor 56;GPR56 N-terminal fragment;GPR56 C-terminal fragment	Q9Y653	424160	418960	460580	6	7	5	18.7292	628
EFCAB14	EF-hand calcium-binding domain-containing protein 14	O75071	59367	82084	70113	2	2	0	16.1058	1076
ADAM9	Disintegrin and metalloproteinase domain-containing protein 9	Q13443	1191300	1099800	1163200	1	1	2	20.135	411
KIAA1598	Shootin-1	A0MZ66	142930	53237	170340	1	1	1	16.8985	950
SSC5D	Soluble scavenger receptor cysteine-rich domain-containing protein SSC5D	A1L4H1	688580	687540	701240	4	6	4	19.4014	514
STMN1	Stathmin	P16949	325570	289870	437310	3	3	2	18.4208	677
PRNP	Major prion protein	P04156	1289500	1235200	1159100	6	6	6	20.2278	398
HLA-C	HLA class I histocompatibility antigen, Cw-7 alpha chain	P10321	166980	149750	199950	1	2	2	17.3939	857
LIPH	Lipase member H	Q8WWY8	2268000	2821200	2557100	7	9	7	21.2814	276
ADAM17	Disintegrin and metalloproteinase domain-containing protein 17	P78536	2498300	3037200	3210500	5	6	6	21.4752	261
BST1	ADP-ribosyl cyclase/cyclic ADP-ribose hydrolase 2	Q10588	1103700	1222500	1202800	8	6	6	20.1659	409
NUDT5	ADP-sugar pyrophosphatase	Q9UKK9	168290	81821	21607	2	0	0	16.4668	1027
HN1L	Hematological and neurological expressed 1-like protein	Q9H910	178960	259930	212750	1	3	2	17.7288	808
EIF1AX	Eukaryotic translation initiation factor 1A, X-chromosomal;Eukaryotic translation initiation factor 1A, Y-chromosomal	P47813	65609	70349	64061	2	0	1	16.0248	1090
RNPEP	Aminopeptidase B	Q9H4A4	69392	88688	85249	3	1	1	16.3076	1052
TP53BP1	Tumor suppressor p53-binding protein 1	Q12888	57423	95202	81705	1	2	2	16.2532	1056
CRELD2	Cysteine-rich with EGF-like domain protein 2	Q6UXH1	111610	90667	70606	1	1	2	16.473	1026
IGFBP3	Insulin-like growth factor-binding protein 3	P17936	601980	681100	636800	4	3	4	19.2876	528
SNRPG	Small nuclear ribonucleoprotein G;Putative small nuclear ribonucleoprotein G-like protein 15	P62308	88772	73702	56380	1	2	1	16.1546	1069
NAP1L4	Nucleosome assembly protein 1-like 4	Q99733	0	83644	26408	0	1	1	15.1629	1187
EIF3D	Eukaryotic translation initiation factor 3 subunit D	O15371	59157	19620	15002	1	1	1	14.932	1200
ARCN1	Coatomer subunit delta	P48444	161240	175830	174710	2	3	2	17.3802	861
XRCC6	X-ray repair cross-complementing protein 6	P12956	606390	647800	639020	6	8	7	19.2674	530
FBLN1	Fibulin-1	B1AHL2	5924400	6140500	6054100	9	7	10	22.526	173
CAPZB	F-actin-capping protein subunit beta	P47756	427760	352020	332800	4	4	2	18.5005	665
EPHB2	Ephrin type-B receptor 2;Receptor protein-tyrosine kinase	P29323	4295400	4122400	4347700	8	7	7	22.0208	213
BMP7	Bone morphogenetic protein 7	P18075	230130	287630	273940	3	3	3	18.0096	741
ADGRL2	Latrophilin-2	O95490	190430	35319	36219	3	1	1	16.4141	1038
CD58	Lymphocyte function-associated antigen 3	P19256	550480	604080	547600	4	2	3	19.114	561
KIAA0319L	Dyslexia-associated protein KIAA0319-like protein	Q8IZA0	439930	446020	443140	2	3	3	18.757	622
FAF1	FAS-associated factor 1	Q9UNN5	108620	89075	93880	2	2	1	16.5685	1013
HNRNPC	Heterogeneous nuclear ribonucleoproteins C1/C2;Heterogeneous nuclear ribonucleoprotein C-like 2;Heterogeneous nuclear ribonucleoprotein C-like 1	P07910	2251400	2116800	2367100	8	8	7	21.0983	298
PSME3	Proteasome activator complex subunit 3	P61289	50248	53900	68191	0	1	1	15.8099	1123
HARS	Histidine--tRNA ligase, cytoplasmic	P12081	42717	43548	41214	1	2	1	15.3749	1168
CCT3	T-complex protein 1 subunit gamma	P49368	636900	668750	612920	6	6	7	19.2866	529
UBC	Polyubiquitin-C;Ubiquitin;Ubiquitin-60S ribosomal protein L40;Ubiquitin;60S ribosomal protein L40;Ubiquitin-40S ribosomal protein S27a;Ubiquitin;40S ribosomal protein S27a;Polyubiquitin-B;Ubiquitin	P0CG48	1702000	1806100	1676800	9	11	10	20.7209	337
ILF2	Interleukin enhancer-binding factor 2	Q12905	112420	93490	103310	0	3	1	16.6533	996
TMEM2	Transmembrane protein 2	Q9UHN6	9493.7	37242	158120	1	1	3	16.0593	1084
CFB	Complement factor B;Complement factor B Ba fragment;Complement factor B Bb fragment	P00751	393690	419080	387190	5	4	4	18.6096	648
CORO1C	Coronin-1C;Coronin	Q9ULV4	101520	119040	83792	2	1	3	16.6304	1001
EML4	Echinoderm microtubule-associated protein-like 4	Q9HC35	494830	587470	562240	8	9	6	19.0643	575
RPS7	40S ribosomal protein S7	P62081	11315	18727	16299	1	0	2	13.915	1244
SEPT2	Septin-2	Q15019	59926	52524	51826	1	2	0	15.7408	1132
CBX1	Chromobox protein homolog 1	P83916	127480	154890	124510	2	2	2	17.0493	926
RAN	GTP-binding nuclear protein Ran	P62826	955810	872620	975630	9	8	9	19.8341	444
EIF3C	Eukaryotic translation initiation factor 3 subunit C;Eukaryotic translation initiation factor 3 subunit C-like protein	Q99613	188790	192680	224160	1	2	0	17.6231	826
APLP1	Amyloid-like protein 1;C30	P51693	7880200	8186500	7923500	21	19	22	22.931	137
MYL6	Myosin light polypeptide 6	P60660	454400	472990	490420	6	4	4	18.8503	607
RANBP3	Ran-binding protein 3	Q9H6Z4	50638	64854	51180	0	1	1	15.7617	1129
NAP1L1	Nucleosome assembly protein 1-like 1	P55209	758880	832150	849900	6	6	4	19.634	473
CCT5	T-complex protein 1 subunit epsilon	P48643	208100	263290	216540	3	2	2	17.8069	791
EIF6	Eukaryotic translation initiation factor 6	P56537	338170	277030	400840	2	2	2	18.3696	684
EPHA5	Receptor protein-tyrosine kinase;Ephrin type-A receptor 5	P54756	535990	536910	557470	4	5	4	19.0518	578
PCDH9	Protocadherin-9	Q9HC56	435950	448560	446810	3	6	4	18.7595	619
CCDC126	Coiled-coil domain-containing protein 126	Q96EE4	267760	406760	240540	1	2	2	18.2185	715
PFN2	Profilin;Profilin-2	P35080	230280	197440	216270	2	2	1	17.7117	811
DARS	Aspartate--tRNA ligase, cytoplasmic	P14868	113240	59060	157180	1	1	2	16.7449	977
AZGP1	Zinc-alpha-2-glycoprotein	P25311	26189	19344	18426	1	0	2	14.3799	1224
RANBP1	Ran-specific GTPase-activating protein	P43487	190710	203690	208750	1	2	1	17.6172	828
PSAP	Prosaposin;Saposin-A;Saposin-B-Val;Saposin-B;Saposin-C;Saposin-D	P07602	22605000	24260000	24235000	16	19	21	24.4984	45
MTPN	Myotrophin	P58546	298100	325960	316020	2	2	2	18.2575	708
IGFBP2	Insulin-like growth factor-binding protein 2	P18065	6689800	7003400	6863400	11	9	10	22.7081	158
BTN2A1	Butyrophilin subfamily 2 member A1;Butyrophilin subfamily 2 member A2	Q7KYR7	511990	501810	525510	5	5	5	18.9689	587
CRTAP	Cartilage-associated protein	O75718	356270	359610	408690	4	1	5	18.516	661
GYG1	Glycogenin-1	P46976	600590	558830	638200	5	6	7	19.1927	546
TIA1	Nucleolysin TIAR;Nucleolysin TIA-1 isoform p40	Q01085	52690	54099	54527	0	1	1	15.7146	1135
NRCAM	Neuronal cell adhesion molecule	Q92823	119480	33593	24513	2	0	0	15.8532	1115
FAM3A	Protein FAM3A	P98173	1030200	1144800	1107500	8	7	9	20.0614	422
RPS3A	40S ribosomal protein S3a	P61247	66058	62138	67744	1	1	2	15.9951	1099
HNRNPAB	Heterogeneous nuclear ribonucleoprotein A/B	Q99729	1515800	1524600	1516200	8	6	8	20.5346	350
DBN1	Drebrin	Q16643	264850	146970	78266	2	1	1	17.3177	872
GNB2L1	Guanine nucleotide-binding protein subunit beta-2-like 1;Guanine nucleotide-binding protein subunit beta-2-like 1, N-terminally processed	P63244	416370	467430	469500	3	2	4	18.7831	617
HNRNPD	Heterogeneous nuclear ribonucleoprotein D0	Q14103	796520	824420	845780	8	5	5	19.6492	471
HAPLN1	Hyaluronan and proteoglycan link protein 1	P10915	72154	69306	87448	1	1	1	16.2194	1062
LMAN2	Vesicular integral-membrane protein VIP36	Q12907	11767000	12876000	13138000	17	15	16	23.5862	87
EIF4E	Eukaryotic translation initiation factor 4E	P06730	46391	44266	44716	1	1	2	15.4616	1160
SIL1	Nucleotide exchange factor SIL1	Q9H173	438600	446580	440720	6	6	7	18.7536	626
CDH18	Cadherin-18	Q13634	6635.9	66066	291580	0	1	2	16.8897	953
PAICS	Multifunctional protein ADE2;Phosphoribosylaminoimidazole-succinocarboxamide synthase;Phosphoribosylaminoimidazole carboxylase	P22234	157610	175030	184370	4	3	3	17.3949	856
ISOC1	Isochorismatase domain-containing protein 1	Q96CN7	57685	55849	59868	1	1	2	15.8188	1120
COL12A1	Collagen alpha-1(XII) chain	Q99715	322120	308540	358060	3	5	5	18.3302	694
HLA-B		D9J307	40461	60207	39938	0	2	0	15.5163	1152
IMPA1	Inositol monophosphatase 1	P29218	157190	138930	156220	1	2	2	17.2021	894
RMDN1	Regulator of microtubule dynamics protein 1	Q96DB5	41538	45869	46119	0	2	1	15.4418	1162
TCEB1	Transcription elongation factor B polypeptide 1	Q15369	430790	102850	217030	3	1	2	17.9329	763
SDC2	Syndecan;Syndecan-2	P34741	670410	711090	689380	2	3	2	19.3969	515
ADAM19	Disintegrin and metalloproteinase domain-containing protein 19	Q9H013	110230	99543	89641	1	2	1	16.6068	1006
TBCA	Tubulin-specific chaperone A	O75347	1276900	1314300	1331200	6	7	7	20.3183	384
SWAP70	Switch-associated protein 70	Q9UH65	41654	36318	37728	2	0	0	15.2351	1179
ITGA2		E7EMF1	1917200	1283700	1110800	14	9	6	20.4549	360
NPC2	Epididymal secretory protein E1	P61916	713260	693960	739450	3	3	6	19.4487	505
DYNC1I2	Cytoplasmic dynein 1 intermediate chain 2	Q13409	65117	71927	59548	0	1	2	15.9999	1098
LRFN4	Leucine-rich repeat and fibronectin type-III domain-containing protein 4	Q6PJG9	454340	471940	515240	5	4	7	18.8742	603
SEPT7	Septin-7	Q16181	191250	197040	190720	3	4	4	17.5583	837
PTPRM	Protein-tyrosine-phosphatase;Receptor-type tyrosine-protein phosphatase mu	P28827	1875000	2004900	1935000	10	7	10	20.8864	320
HMGB3	High mobility group protein B3	O15347	1750800	1966100	1853100	9	12	10	20.8243	325
CLU		E7ERK6	655430	707210	662730	1	2	2	19.3648	520
U2SURP	U2 snRNP-associated SURP motif-containing protein	O15042	145650	147580	151510	1	2	3	17.1776	901
PLAU	Urokinase-type plasminogen activator;Urokinase-type plasminogen activator long chain A;Urokinase-type plasminogen activator short chain A;Urokinase-type plasminogen activator chain B	P00749	10705000	11653000	11259000	12	15	13	23.4177	102
PLOD2		E7ETU9	9325800	10102000	9987500	38	34	36	23.2251	123
GOLGB1	Golgin subfamily B member 1	Q14789	36664	52267	56592	1	1	1	15.5659	1147
EIF4G1	Eukaryotic translation initiation factor 4 gamma 1	Q04637	704650	737810	752080	4	7	6	19.4805	496
MAP4	Microtubule-associated protein;Microtubule-associated protein 4	P27816	1028500	1056900	1062100	10	7	12	20.0008	428
EIF4B	Eukaryotic translation initiation factor 4B	P23588	737400	838500	843950	7	9	8	19.6215	476
NACA	Nascent polypeptide-associated complex subunit alpha;Nascent polypeptide-associated complex subunit alpha, muscle-specific form	Q13765	962250	1093100	1279000	9	6	5	20.084	417
ALYREF	THO complex subunit 4	Q86V81	645770	573360	569500	2	4	3	19.1855	547
MAN2B2	Epididymis-specific alpha-mannosidase;Alpha-mannosidase	Q9Y2E5	10773000	11774000	11965000	30	32	31	23.4556	95
HNRNPH1	Heterogeneous nuclear ribonucleoprotein H;Heterogeneous nuclear ribonucleoprotein H, N-terminally processed	P31943	609960	645680	612530	4	3	4	19.2482	536
FUBP1	Far upstream element-binding protein 1	Q96AE4	661920	759120	690440	6	8	8	19.4249	510
SUMF1	Sulfatase-modifying factor 1	Q8NBK3	283350	263940	237890	1	1	2	17.9977	746
VCAN	Versican core protein	P13611	182590	103450	53714	3	0	1	16.7892	969
SEMA4D	Semaphorin-4D	Q92854	520700	571180	617650	2	4	5	19.1202	559
PTPRK	Protein-tyrosine-phosphatase	Q5TG12	38822000	40655000	41471000	38	37	34	25.2648	26
TSN	Translin	Q15631	68224	105100	56334	0	1	1	16.2242	1060
DYNC1LI1	Cytoplasmic dynein 1 light intermediate chain 1	Q9Y6G9	178190	202840	139570	1	1	2	17.4049	854
EPB41L2	Band 4.1-like protein 2	O43491	337670	395940	435490	5	4	3	18.572	655
CHORDC1	Cysteine and histidine-rich domain-containing protein 1	Q9UHD1	75385	75994	79701	0	2	1	16.2331	1058
SF3B2	Splicing factor 3B subunit 2	Q13435	0	12571	10399	1	1	0	12.9025	1254
OAF	Out at first protein homolog	Q86UD1	737120	997570	948050	3	4	3	19.7703	454
CD82	Tetraspanin;CD82 antigen	P27701	441050	8657.5	4996.1	4	0	0	17.2096	893
PRMT1	Protein arginine N-methyltransferase 1	Q99873	829940	638250	813300	2	3	3	19.5366	492
LTBP3	Latent-transforming growth factor beta-binding protein 3	Q9NS15	597150	515430	1069100	1	2	2	19.472	500
RPS3	40S ribosomal protein S3	P23396	113050	130040	174390	1	2	3	17.0864	920
NEDD8	NEDD8	Q15843	61805	43658	74359	1	1	1	15.8712	1114
ADM	ADM;Adrenomedullin;Proadrenomedullin N-20 terminal peptide	P35318	3946200	4436400	4770500	7	6	7	22.0639	210
NPEPPS	Puromycin-sensitive aminopeptidase	P55786	217020	208730	209510	4	3	4	17.692	814
PPP1CA	Serine/threonine-protein phosphatase;Serine/threonine-protein phosphatase PP1-alpha catalytic subunit	P62136	255090	277740	242260	3	3	2	17.979	753
LGALS8	Galectin;Galectin-8	O00214	101670	111780	100930	2	1	2	16.6772	990
RAE1	mRNA export factor	P78406	102250	68518	141990	1	2	1	16.6697	992
PFDN4	Prefoldin subunit 4	Q9NQP4	62323	83667	62315	2	1	1	16.0834	1078
RPL35	60S ribosomal protein L35	P42766	37962	42119	42608	0	0	2	15.3197	1173
CCT2	T-complex protein 1 subunit beta	P78371	244270	256070	261710	4	4	4	17.9546	757
SPARC	SPARC	P09486	49349	0	47051	1	0	2	14.9718	1197
OTUB1	Ubiquitin thioesterase OTUB1	Q96FW1	182670	163960	166730	2	3	1	17.3846	858
SLC3A2	4F2 cell-surface antigen heavy chain	P08195	14602000	11301000	11385000	30	24	26	23.5672	88
NRG2	Pro-neuregulin-2, membrane-bound isoform;Neuregulin-2	O14511	230680	232930	236120	2	1	1	17.8315	784
RFNG	Beta-1,3-N-acetylglucosaminyltransferase radical fringe	Q9Y644	258830	251670	329470	2	1	1	18.095	729
TMED3	Transmembrane emp24 domain-containing protein 3	Q9Y3Q3	229280	245100	238620	2	1	1	17.8586	780
THBS3	Thrombospondin-3	P49746	18223	18216	23621	2	1	0	14.2892	1226
LRP6	Low-density lipoprotein receptor-related protein 6	O75581	234250	234140	229310	5	4	5	17.8273	785
DKK3	Dickkopf-related protein 3	Q9UBP4	17549000	18333000	17995000	10	14	11	24.0982	61
GLOD4	Glyoxalase domain-containing protein 4	Q9HC38	108430	101930	101830	2	2	1	16.6671	993
ST13	Hsc70-interacting protein;Putative protein FAM10A4;Putative protein FAM10A5	P50502	679720	314600	425090	2	1	5	18.8519	606
RPLP0	60S acidic ribosomal protein P0-like;60S acidic ribosomal protein P0	Q8NHW5	192800	184600	206400	2	2	2	17.5702	836
DYNLL1	Dynein light chain 1, cytoplasmic	P63167	51644	69226	49986	1	2	1	15.7975	1125
POC1B-GALNT4	Polypeptide N-acetylgalactosaminyltransferase;Polypeptide N-acetylgalactosaminyltransferase 4	Q8N4A0	206960	145880	221300	4	1	2	17.5461	840
SLC38A2	Sodium-coupled neutral amino acid transporter 2	Q96QD8	190040	186480	189000	1	1	2	17.5243	843
SMARCC2	SWI/SNF complex subunit SMARCC2	Q8TAQ2	54255	69853	57897	3	1	1	15.8887	1112
ERP29	Endoplasmic reticulum resident protein 29	P30040	57132	54014	49158	0	0	1	15.7055	1138
AK2	Adenylate kinase 2, mitochondrial;Adenylate kinase 2, mitochondrial;Adenylate kinase 2, mitochondrial, N-terminally processed	P54819	11014000	11584000	11528000	26	24	30	23.4394	99
ACAD10	Acyl-CoA dehydrogenase family member 10	Q6JQN1	1411800	1450700	1558300	1	0	1	20.4909	357
HNRNPA1	Heterogeneous nuclear ribonucleoprotein A1;Heterogeneous nuclear ribonucleoprotein A1, N-terminally processed;Heterogeneous nuclear ribonucleoprotein A1-like 2	P09651	382900	413500	401680	3	5	6	18.6073	649
GOLIM4	Golgi integral membrane protein 4	O00461	963310	942150	990560	8	7	8	19.8807	439
CTSD		F8W787	435380	1236200	1278100	4	4	3	19.9072	437
HFE	Hereditary hemochromatosis protein	Q30201	207250	16005	226050	2	1	3	17.1924	898
RTN4	Reticulon-4;Reticulon	Q9NQC3	107470	111150	86658	2	1	2	16.6348	999
FGFR3	Fibroblast growth factor receptor;Fibroblast growth factor receptor 3	P22607	70996	36665	40714	2	1	2	15.5939	1144
ADAM22	Disintegrin and metalloproteinase domain-containing protein 22	Q9P0K1	827360	884970	948800	7	5	5	19.7586	457
EIF2A	Eukaryotic translation initiation factor 2A;Eukaryotic translation initiation factor 2A, N-terminally processed	Q9BY44	275510	252380	254320	2	2	3	17.9922	750
ESAM	Endothelial cell-selective adhesion molecule	Q96AP7	5332.9	36765	0	0	2	0	13.7765	1246
RPN1	Dolichyl-diphosphooligosaccharide--protein glycosyltransferase subunit 1	P04843	109920	99570	80058	2	1	3	16.5585	1014
CPSF6	Cleavage and polyadenylation specificity factor subunit 6	Q16630	147930	156330	161650	1	1	3	17.2447	888
CAPRIN1	Caprin-1	Q14444	783680	870940	933620	6	6	5	19.7186	461
FTH1	Ferritin;Ferritin heavy chain;Ferritin heavy chain, N-terminally processed	P02794	26002	26141	25363	0	1	1	14.6571	1214
TMEM5	Transmembrane protein 5	Q9Y2B1	573180	574330	407950	2	3	5	18.9839	584
PSMA6	Proteasome subunit alpha type;Proteasome subunit alpha type-6	P60900	176070	177950	207480	2	3	1	17.514	845
TMED10	Transmembrane emp24 domain-containing protein 10	P49755	102980	111710	106650	1	2	3	16.7088	983
APEX1	DNA-(apurinic or apyrimidinic site) lyase;DNA-(apurinic or apyrimidinic site) lyase, mitochondrial	P27695	206660	226150	210210	4	2	2	17.7095	812
LTBP2	Latent-transforming growth factor beta-binding protein 2	Q14767	402540	457050	434110	2	3	2	18.7181	632
AHSA1	Activator of 90 kDa heat shock protein ATPase homolog 1	O95433	216870	192780	186010	2	1	3	17.5992	831
GMFB	Glia maturation factor beta	P60983	155380	168020	188130	2	2	0	17.3795	863
B4GALT6	Beta-1,4-galactosyltransferase 6;Glucosylceramide beta-1,4-galactosyltransferase	Q9UBX8	496960	587200	576590	6	9	5	19.0784	571
LAMB1	Laminin subunit beta-1	P07942	9529200	10167000	10093000	43	38	46	23.2433	120
TMPO	Lamina-associated polypeptide 2, isoforms beta/gamma;Thymopoietin;Thymopentin;Lamina-associated polypeptide 2, isoform alpha;Thymopoietin;Thymopentin	P42167	310610	384510	378990	3	2	3	18.4497	673
SDCBP	Syntenin-1	O00560	156140	191800	137890	2	4	2	17.3051	875
NCSTN	Nicastrin	Q92542	290520	16167	11592	1	1	1	16.695	985
IMPDH2	Inosine-5-monophosphate dehydrogenase 2	P12268	46215	55236	38969	2	2	2	15.5144	1153
RBMX	RNA-binding motif protein, X chromosome;RNA-binding motif protein, X chromosome, N-terminally processed	P38159	585580	563940	590920	4	2	3	19.1461	555
GOLGA4	Golgin subfamily A member 4	Q13439	33281	59606	40265	0	3	0	15.4378	1163
IPO5	Importin-5	O00410	93885	56086	49230	3	1	1	16.0189	1094
FIP1L1	Pre-mRNA 3-end-processing factor FIP1	Q6UN15	735190	800830	807070	3	3	3	19.575	487
TXNDC15	Thioredoxin domain-containing protein 15	Q96J42	788290	891570	864430	7	7	5	19.6939	465
LUC7L3	Luc7-like protein 3	O95232	111200	84306	90160	2	2	2	16.539	1019
TPD52	Tumor protein D52	P55327	23454	40688	33373	2	0	1	14.9884	1196
PPP5C	Serine/threonine-protein phosphatase 5;Serine/threonine-protein phosphatase	P53041	112450	117400	106970	3	2	2	16.7767	972
CRIP2	Cysteine-rich protein 2	P52943	414080	263680	278650	3	1	2	18.2823	702
C1RL	Complement C1r subcomponent-like protein	Q9NZP8	26481	24936	26417	1	0	2	14.6632	1213
GDF11	Growth/differentiation factor 11	O95390	281110	338070	310720	3	2	4	18.2418	709
DUT	Deoxyuridine 5-triphosphate nucleotidohydrolase, mitochondrial	P33316	667610	717840	727370	2	1	1	19.4258	509
PSME1	Proteasome activator complex subunit 1	Q06323	43528	85478	21845	1	1	0	15.6178	1142
TMOD3	Tropomodulin-3	Q9NYL9	435260	649730	583810	5	5	7	19.0854	566
PSMA4	Proteasome subunit alpha type;Proteasome subunit alpha type-4;Proteasome subunit beta type	P25789	43678	139860	126960	1	0	2	16.6593	995
ISLR	Immunoglobulin superfamily containing leucine-rich repeat protein	O14498	248020	252150	261150	4	3	3	17.9532	759
LDLR	Low-density lipoprotein receptor	P01130	29538000	32678000	32495000	36	31	34	24.9121	36
ANP32A	Acidic leucine-rich nuclear phosphoprotein 32 family member A	P39687	231800	220760	265730	2	3	3	17.8692	777
SPPL2A	Signal peptide peptidase-like 2A	Q8TCT8	71230	66477	67879	1	2	1	16.0644	1083
TYRO3	Receptor protein-tyrosine kinase;Tyrosine-protein kinase receptor TYRO3	Q06418	180940	237890	197510	3	2	2	17.6484	822
GLCE	D-glucuronyl C5-epimerase	O94923	23575	11071	15198	1	0	1	14.0202	1241
FUS	RNA-binding protein FUS	P35637	105010	94608	94882	1	2	0	16.5829	1011
PFDN5	Prefoldin subunit 5	Q99471	134360	143580	150280	2	2	3	17.123	912
GSPT1	Eukaryotic peptide chain release factor GTP-binding subunit ERF3A;Eukaryotic peptide chain release factor GTP-binding subunit ERF3B	P15170	131760	150830	143630	0	1	2	17.1163	915
CX3CL1	Fractalkine;Processed fractalkine	P78423	427510	424460	459090	3	2	2	18.7373	627
COTL1	Coactosin-like protein	Q14019	24369	14565	17158	2	0	0	14.1905	1228
HAPLN3	Hyaluronan and proteoglycan link protein 3	Q96S86	855570	966230	848890	5	6	4	19.7638	456
MMP2		H3BV48	33742	32080	27494	1	2	0	14.9249	1202
BOLA2B	BolA-like protein 2	Q9H3K6	92749	115340	0	1	1	0	16.0819	1079
NFASC		H7BY57	1436500	1544600	1528800	11	11	10	20.5197	353
PAM		H7BYD9	162880	151150	154350	1	2	1	17.2524	886
SOD1	Superoxide dismutase [Cu-Zn]	P00441	70229	76520	66704	2	1	2	16.1186	1073
ZPR1	Zinc finger protein ZPR1	O75312	1728100	1772700	1754000	3	4	4	20.7402	331
RTN4R	Reticulon-4 receptor	Q9BZR6	1750100	1676800	1751500	7	9	11	20.7191	338
PRKAR2A	cAMP-dependent protein kinase type II-alpha regulatory subunit	P13861	65067	63137	78666	0	2	1	16.0734	1081
CCDC80	Coiled-coil domain-containing protein 80	Q76M96	175160	160500	169110	2	3	1	17.3603	867
PRSS22	Brain-specific serine protease 4	Q9GZN4	0	77747	48218	0	0	2	15.3577	1170
METRN	Meteorin	Q9UJH8	215320	219670	209260	3	4	6	17.7123	810
EIF5A	Eukaryotic translation initiation factor 5A;Eukaryotic translation initiation factor 5A-1;Eukaryotic translation initiation factor 5A-2;Eukaryotic translation initiation factor 5A-1-like	P63241	622990	523060	473030	4	3	3	19.0418	579
RPS15A	40S ribosomal protein S15a	P62244	41594	32581	37399	1	1	0	15.1827	1186
NDUFAB1	Acyl carrier protein;Acyl carrier protein, mitochondrial	O14561	422230	429480	432230	2	2	3	18.7072	633
RGMB	RGM domain family member B	Q6NW40	382840	468630	379580	3	3	3	18.6465	640
SRSF2	Serine/arginine-rich splicing factor 2	Q01130	172920	161290	175600	2	2	1	17.3746	865
FGFR4	Receptor protein-tyrosine kinase;Fibroblast growth factor receptor 4	P22455	1007200	1180700	1065200	5	6	8	20.0484	426
ALDOA	Fructose-bisphosphate aldolase;Fructose-bisphosphate aldolase A	P04075	11788000	12307000	12235000	27	30	27	23.5297	90
OLA1	Obg-like ATPase 1	Q9NTK5	98377	139960	108890	0	2	2	16.8206	964
SUMF2	Sulfatase-modifying factor 2	Q8NBJ7	1301600	1408000	1449700	10	8	8	20.4029	368
MST1R	Macrophage-stimulating protein receptor;Macrophage-stimulating protein receptor alpha chain;Macrophage-stimulating protein receptor beta chain	Q04912	0	22841	28481	0	1	1	14.0623	1237
HN1	Hematological and neurological expressed 1 protein;Hematological and neurological expressed 1 protein, N-terminally processed	Q9UK76	670580	715320	670750	3	3	4	19.3869	516
SECTM1	Secreted and transmembrane protein 1	Q8WVN6	3440700	3453900	3528900	6	7	8	21.7284	242
RPL19	Ribosomal protein L19;60S ribosomal protein L19	P84098	63740	28931	22551	1	0	1	15.2291	1180
SRSF1	Serine/arginine-rich splicing factor 1	Q07955	795140	809520	802260	4	3	5	19.6138	477
ZNF207	BUB3-interacting and GLEBS motif-containing protein ZNF207	O43670	107840	96711	118910	2	2	2	16.7183	982
BUB3	Mitotic checkpoint protein BUB3	O43684	144340	152790	154790	3	1	2	17.2007	895
ICOSLG	ICOS ligand	O75144	2581300	2029600	2238600	2	4	3	21.1226	293
PPP1R14A	Protein phosphatase 1 regulatory subunit 14A	Q96A00	366210	321570	403060	3	2	3	18.472	668
FARSA	Phenylalanine--tRNA ligase alpha subunit	Q9Y285	8221.4	9971.3	11880	0	0	1	13.2912	1253
PPL	Periplakin	O60437	73482	109500	104700	1	1	3	16.5492	1016
ACOT7	Cytosolic acyl coenzyme A thioester hydrolase	O00154	161030	137750	197050	3	1	1	17.3345	870
SRM	Spermidine synthase	P19623	0	50616	27835	0	0	2	14.6745	1212
PRKCSH	Glucosidase 2 subunit beta	P14314	7469800	7321700	7880900	16	15	18	22.8495	146
ACAA2	3-ketoacyl-CoA thiolase, mitochondrial	P42765	129930	107210	126820	1	1	0	16.8885	954
RPL22	60S ribosomal protein L22	P35268	108450	115960	128910	1	1	2	16.8457	961
HSPBP1	Hsp70-binding protein 1	Q9NZL4	37256	45785	44659	2	0	1	15.3774	1167
GRN	Granulins;Acrogranin;Paragranulin;Granulin-1;Granulin-2;Granulin-3;Granulin-4;Granulin-5;Granulin-6;Granulin-7	P28799	683520	702480	507060	1	2	2	19.2673	531
		M0QYT0	164720	172020	200600	2	1	1	17.4505	851
CRLF1	Cytokine receptor-like factor 1	O75462	78756	104900	102350	1	2	1	16.5407	1017
AKT2	RAC-beta serine/threonine-protein kinase	P31751	24792	24921	25732	1	1	1	14.6182	1216
LRRC4B	Leucine-rich repeat-containing protein 4B	Q9NT99	170600	168710	162800	2	3	1	17.3527	868
DNASE2	Deoxyribonuclease-2-alpha	O00115	7836000	7105600	7724900	6	6	5	22.8491	147
PDLIM1	PDZ and LIM domain protein 1	O00151	163320	296370	204920	1	1	2	17.7572	803
SUPT5H	Transcription elongation factor SPT5	O00267	139480	162400	174170	4	6	4	17.2758	879
DFFA	DNA fragmentation factor subunit alpha	O00273	308430	348220	351290	3	3	4	18.358	687
CLIC1	Chloride intracellular channel protein 1	O00299	3107100	3312600	3383200	8	6	11	21.6398	248
MATN2	Matrilin-2	O00339	739470	701030	714870	6	5	8	19.4545	504
QSOX1	Sulfhydryl oxidase 1	O00391	158200000	167520000	165310000	84	89	93	27.2863	6
MANBA	Beta-mannosidase	O00462	11075000	11831000	11896000	28	26	26	23.4677	94
AGRN	Agrin;Agrin N-terminal 110 kDa subunit;Agrin C-terminal 110 kDa subunit;Agrin C-terminal 90 kDa fragment;Agrin C-terminal 22 kDa fragment	O00468	353340	347650	379210	4	4	3	18.4579	670
PLOD2	Procollagen-lysine,2-oxoglutarate 5-dioxygenase 2	O00469	139970	145420	149890	0	0	2	17.1466	906
HMGN4	High mobility group nucleosome-binding domain-containing protein 4	O00479	108540	123750	116670	3	2	2	16.8277	962
BIN1	Myc box-dependent-interacting protein 1	O00499	390730	0	282730	1	0	0	17.7763	797
NOP56	Nucleolar protein 56	O00567	402390	454090	414940	2	2	3	18.693	636
PODXL	Podocalyxin	O00592	744400	702060	674830	4	4	4	19.4315	507
CYR61	Protein CYR61	O00622	397920	526520	46613	2	2	1	18.3042	696
MAN2B1	Lysosomal alpha-mannosidase;Lysosomal alpha-mannosidase A peptide;Lysosomal alpha-mannosidase B peptide;Lysosomal alpha-mannosidase C peptide;Lysosomal alpha-mannosidase D peptide;Lysosomal alpha-mannosidase E peptide	O00754	10133000	10172000	10844000	34	32	34	23.3077	116
TOR1B	Torsin-1B	O14657	1236500	1365600	1338400	9	8	7	20.325	383
ADAM10	Disintegrin and metalloproteinase domain-containing protein 10	O14672	3252800	3296700	3156800	8	10	8	21.6255	249
PDCD5	Programmed cell death protein 5	O14737	764340	791830	927560	7	3	6	19.6591	470
TCERG1	Transcription elongation regulator 1	O14776	416300	484650	429000	7	5	6	18.758	621
NRP1	Neuropilin-1	O14786	13802000	13396000	13221000	35	31	28	23.6836	83
PSMA7	Proteasome subunit alpha type-7;Proteasome subunit alpha type-7-like	O14818	241490	222900	254250	2	3	4	17.8699	776
HGS	Hepatocyte growth factor-regulated tyrosine kinase substrate	O14964	17092	15341	0	1	1	0	13.4002	1251
XPO1	Exportin-1	O14980	114390	42702	31711	2	1	1	15.9416	1104
PLXNB2	Plexin-B2	O15031	3288900	2875200	2859000	16	13	13	21.5202	258
SEMA3E	Semaphorin-3E	O15041	2415400	2539400	2489800	10	12	10	21.2428	280
PFAS	Phosphoribosylformylglycinamidine synthase	O15067	529110	572080	564470	8	6	6	19.0827	568
ARPC1B	Actin-related protein 2/3 complex subunit 1B	O15143	252350	267390	273140	3	1	2	18.0118	739
ARPC3	Actin-related protein 2/3 complex subunit 3	O15145	100650	114350	99378	3	0	4	16.6772	991
PFDN6	Prefoldin subunit 6	O15212	63513	81908	85689	2	1	4	16.2333	1057
LAMA5	Laminin subunit alpha-5	O15230	33633000	35417000	35724000	83	89	88	25.0577	33
MATN3	Matrilin-3	O15232	85022	201690	164690	1	2	0	17.1991	896
VGF	Neurosecretory protein VGF;Neuroendocrine regulatory peptide-1;Neuroendocrine regulatory peptide-2;Antimicrobial peptide VGF[554-577]	O15240	25760000	27409000	26357000	35	38	39	24.66	42
PPM1G	Protein phosphatase 1G	O15355	130070	96502	69820	2	0	0	16.5922	1010
CD3EAP	DNA-directed RNA polymerase I subunit RPA34	O15446	654850	736240	797060	2	4	2	19.4763	497
P4HA2	Prolyl 4-hydroxylase subunit alpha-2	O15460	262450	266220	289350	4	5	4	18.0568	735
FLRT2	Leucine-rich repeat transmembrane protein FLRT2	O43155	11012000	11622000	11520000	24	22	20	23.4406	98
B4GALT5	Beta-1,4-galactosyltransferase 5	O43286	3774600	3658700	3572000	10	9	9	21.8067	234
SPINT2	Kunitz-type protease inhibitor 2	O43291	3569900	3689000	3517800	2	2	1	21.7764	238
HNRNPR	Heterogeneous nuclear ribonucleoprotein R	O43390	105970	112150	112860	3	1	1	16.7514	976
B4GAT1	Beta-1,4-glucuronyltransferase 1	O43505	16739000	20092000	19795000	31	31	26	24.17	58
CHST10	Carbohydrate sulfotransferase 10	O43529	482730	515590	522460	4	5	5	18.9514	590
PLRG1	Pleiotropic regulator 1	O43660	383860	438830	412140	7	4	5	18.6509	639
RGS10	Regulator of G-protein signaling 10	O43665	173110	127910	112540	3	1	1	17.0728	923
ACTN4	Alpha-actinin-4	O43707	33296000	36319000	35736000	82	75	75	25.0657	32
SGTA	Small glutamine-rich tetratricopeptide repeat-containing protein alpha	O43765	152460	170830	164450	2	2	3	17.3108	873
NARS	Asparagine--tRNA ligase, cytoplasmic	O43776	171500	191580	183470	1	3	2	17.475	848
NUDT21	Cleavage and polyadenylation specificity factor subunit 5	O43809	205080	183460	184500	4	1	0	17.5433	841
RRP9	U3 small nucleolar RNA-interacting protein 2	O43818	62244	65180	70557	3	3	2	16.01	1097
CALU	Calumenin	O43852	3402100	3477700	3539500	9	10	9	21.7278	243
EDIL3	EGF-like repeat and discoidin I-like domain-containing protein 3	O43854	215610	209960	167950	4	2	2	17.594	833
HS6ST1	Heparan-sulfate 6-O-sulfotransferase 1	O60243	672840	725410	779760	7	3	4	19.4696	501
PCDH7	Protocadherin-7	O60245	280680	212090	240570	3	1	3	17.8992	770
SUSD5	Sushi domain-containing protein 5	O60279	2623500	2806400	2736400	6	8	7	21.3763	270
NRP2	Neuropilin-2	O60462	1138300	1155300	1070200	13	11	11	20.0967	415
MAN1A2	Mannosyl-oligosaccharide 1,2-alpha-mannosidase IB;alpha-1,2-Mannosidase	O60476	105330	102860	99217	3	2	2	16.6448	998
ACSL4	Long-chain-fatty-acid--CoA ligase 4;Long-chain-fatty-acid--CoA ligase 3	O60488	121440	2881.4	13393	2	0	0	15.4864	1157
ADCY9	Adenylate cyclase type 9	O60503	85307	0	0	2	0	0	14.7954	1208
SYNCRIP	Heterogeneous nuclear ribonucleoprotein Q	O60506	983010	1023500	1084300	9	12	11	19.9746	431
TPST1	Protein-tyrosine sulfotransferase 1	O60507	115140	107140	119040	2	2	1	16.7958	965
B4GALT3	Beta-1,4-galactosyltransferase 3;N-acetyllactosamine synthase;Beta-N-acetylglucosaminylglycopeptide beta-1,4-galactosyltransferase;Beta-N-acetylglucosaminyl-glycolipid beta-1,4-galactosyltransferase	O60512	922840	999870	1069100	7	8	7	19.9276	436
B4GALT4	Beta-1,4-galactosyltransferase 4;N-acetyllactosamine synthase;Lactotriaosylceramide beta-1,4-galactosyltransferase	O60513	872030	917470	934100	7	7	6	19.7921	450
PLOD3	Procollagen-lysine,2-oxoglutarate 5-dioxygenase 3	O60568	7505900	7946300	7811300	35	26	33	22.8866	141
PLIN3	Perilipin-3	O60664	2791900	2965300	3045200	12	16	15	21.4845	260
UGDH	UDP-glucose 6-dehydrogenase	O60701	113380	76663	79581	3	1	3	16.4556	1029
SNX2	Sorting nexin-2	O60749	0	13260	46152	0	0	1	14.2735	1227
USO1	General vesicular transport factor p115	O60763	122880	101820	79090	1	2	1	16.6278	1003
HIST1H2BN	Histone H2B;Histone H2B type 1-L;Histone H2B type 1-M;Histone H2B type 1-N;Histone H2B type 1-H;Histone H2B type 2-F;Histone H2B type 1-C/E/F/G/I;Histone H2B type 1-D;Histone H2B type F-S;Histone H2B type 1-K;Histone H2B type 1-A	Q99880	2383100	2437800	2488100	8	9	7	21.2163	284
DKC1	H/ACA ribonucleoprotein complex subunit 4	O60832	331160	361900	350330	3	4	2	18.4079	680
EDF1	Endothelial differentiation-related factor 1	O60869	607970	623040	620090	6	4	6	19.235	541
CUTA	Protein CutA	O60888	5207600	5881100	5222200	4	6	6	22.3744	182
B4GALT2	Beta-1,4-galactosyltransferase 2;Lactose synthase A protein;N-acetyllactosamine synthase;Beta-N-acetylglucosaminylglycopeptide beta-1,4-galactosyltransferase;Beta-N-acetylglucosaminyl-glycolipid beta-1,4-galactosyltransferase	O60909	63051	59118	77419	2	3	2	16.0217	1092
CTSV	Cathepsin L2	O60911	8562500	9106000	8994500	28	25	25	23.0834	132
IGSF3	Immunoglobulin superfamily member 3	O75054	202420	222420	210280	4	4	4	17.6917	815
FAM20B	Glycosaminoglycan xylosylkinase	O75063	847870	972290	981810	8	2	8	19.833	445
WDR1	WD repeat-containing protein 1	O75083	715930	788010	1036800	7	8	8	19.6919	466
SLIT3	Slit homolog 3 protein	O75094	117910	116710	123820	1	2	3	16.8664	957
LRP4	Low-density lipoprotein receptor-related protein 4	O75096	20204	733.12	13881	3	0	1	13.5026	1250
LRP5	Low-density lipoprotein receptor-related protein 5	O75197	62275	57299	57038	1	2	3	15.8453	1117
SEMA7A	Semaphorin-7A	O75326	6608000	6891100	6797700	26	25	23	22.6898	161
ENTPD6	Ectonucleoside triphosphate diphosphohydrolase 6	O75354	1137000	1249400	1221100	7	7	7	20.1976	402
FLNB	Filamin-B	O75369	11181000	11547000	11442000	65	58	62	23.4413	97
CA11	Carbonic anhydrase-related protein 11	O75493	750360	788430	771390	4	5	4	19.5546	489
TIPRL	TIP41-like protein	O75663	113990	147790	128940	2	1	3	16.9908	934
EIF3G	Eukaryotic translation initiation factor 3 subunit G	O75821	411520	424460	426060	3	4	3	18.6824	637
IDH1	Isocitrate dehydrogenase [NADP] cytoplasmic	O75874	141220	117080	137200	3	2	0	17.0084	931
ATRN	Attractin	O75882	9288300	9977600	9987400	26	24	30	23.2171	124
DNAJC8	DnaJ homolog subfamily C member 8	O75937	1953800	2136100	2076100	9	10	6	20.9709	309
CPD	Carboxypeptidase D	O75976	4235700	4305600	4278300	17	19	16	22.0269	212
GLRX3	Glutaredoxin-3	O76003	305040	136050	288960	2	2	2	17.8927	771
STC2	Stanniocalcin-2	O76061	10777000	11454000	11565000	9	8	8	23.4254	101
DDAH1	N(G),N(G)-dimethylarginine dimethylaminohydrolase 1	O94760	29183	36520	33885	1	1	1	15.0187	1193
B3GAT3	Galactosylgalactosylxylosylprotein 3-beta-glucuronosyltransferase 3	O94766	1650100	1767200	1755900	9	8	10	20.7177	340
GFPT2	Glutamine--fructose-6-phosphate aminotransferase [isomerizing] 2	O94808	35703	1548500	224840	2	1	0	19.2018	544
LRIG2	Leucine-rich repeats and immunoglobulin-like domains protein 2	O94898	184960	181250	82021	1	2	1	17.1889	900
DKK1	Dickkopf-related protein 1	O94907	412660	395850	405770	2	5	4	18.6267	643
LPHN1	Latrophilin-1	O94910	1067600	1099500	1108300	6	7	6	20.0583	424
CLSTN1	Calsyntenin-1;Soluble Alc-alpha;CTF1-alpha	O94985	79638000	81698000	81743000	57	53	60	26.2719	11
PRSS23	Serine protease 23	O95084	1611400	1952600	1887100	7	5	8	20.7932	326
MPZL1	Myelin protein zero-like protein 1	O95297	68194	69595	66712	1	2	0	16.0568	1085
ABCA1	ATP-binding cassette sub-family A member 1	O95477	52757	0	0	2	0	0	14.1021	1233
PCNT	Pericentrin	O95613	608110	538570	404220	0	0	1	18.9797	585
STAMBP	STAM-binding protein	O95630	74298	82878	93472	1	2	2	16.3503	1047
BAG3	BAG family molecular chaperone regulator 3	O95817	776570	815570	812770	8	6	7	19.6126	479
AIFM1	Apoptosis-inducing factor 1, mitochondrial	O95831	125950	160580	138970	4	2	3	17.1138	916
NUDT3	Diphosphoinositol polyphosphate phosphohydrolase 1	O95989	153580	213020	159760	0	3	3	17.4207	852
AGR2	Anterior gradient protein 2 homolog	O95994	1336100	1543800	1535900	5	7	7	20.4893	358
ACTL6A	Actin-like protein 6A	O96019	107100	130230	129880	1	1	2	16.9013	948
LDHA	L-lactate dehydrogenase A chain	P00338	1965000	2064200	2061100	14	10	10	20.9531	312
GLUD1	Glutamate dehydrogenase 1, mitochondrial	P00367	243050	263960	245210	2	2	4	17.9358	762
GSR	Glutathione reductase, mitochondrial	P00390	583460	600670	593960	4	5	5	19.1769	550
HPRT1	Hypoxanthine-guanine phosphoribosyltransferase	P00492	49620	38643	67425	1	1	1	15.6633	1139
GOT2	Aspartate aminotransferase, mitochondrial	P00505	1559400	1613100	1701200	10	10	10	20.6316	344
EGFR	Epidermal growth factor receptor;Receptor protein-tyrosine kinase	P00533	2265300	1902700	1649600	13	10	7	20.887	319
PGK1	Phosphoglycerate kinase 1	P00558	3189100	3228700	3216800	12	12	14	21.6148	250
SERPINA3	Alpha-1-antichymotrypsin;Alpha-1-antichymotrypsin His-Pro-less	P01011	8608300	9215000	9222400	19	18	19	23.1039	129
C3	Complement C3;Complement C3 beta chain;C3-beta-c;Complement C3 alpha chain;C3a anaphylatoxin;Acylation stimulating protein;Complement C3b alpha chain;Complement C3c alpha chain fragment 1;Complement C3dg fragment;Complement C3g fragment;Complement C3d fragment;Complement C3f fragment;Complement C3c alpha chain fragment 2	P01024	8080000	8316800	8279400	36	41	39	22.9717	135
TIMP1	Metalloproteinase inhibitor 1	P01033	10878000	10639000	11241000	9	9	9	23.3804	105
CST3	Cystatin-C	P01034	3957600	3967200	3839800	5	8	6	21.903	226
IGF2	Insulin-like growth factor II;Insulin-like growth factor II;Insulin-like growth factor II Ala-25 Del;Preptin	P01344	300610	318820	348380	1	3	1	18.2994	698
COL1A1	Collagen alpha-1(I) chain	P02452	36271000	37850000	36956000	47	46	53	25.142	29
COL3A1	Collagen alpha-1(III) chain	P02461	1392000	1457100	1434300	7	9	9	20.4454	362
LMNA	Prelamin-A/C;Lamin-A/C	P02545	30987000	31958000	31327000	75	73	72	24.9054	37
APOE	Apolipoprotein E	P02649	1352500	1401800	1395800	9	9	7	20.3998	370
FN1	Fibronectin;Anastellin;Ugl-Y1;Ugl-Y2;Ugl-Y3	P02751	1915100	928900	1064800	15	5	6	20.3133	387
TFRC	Transferrin receptor protein 1;Transferrin receptor protein 1, serum form	P02786	10784000	10483000	11020000	38	31	36	23.3595	106
CAT	Catalase	P04040	347480	420360	386510	3	3	4	18.5537	658
FUCA1	Tissue alpha-L-fucosidase	P04066	10046000	11203000	10769000	17	19	21	23.3474	108
ANXA1	Annexin A1;Annexin	P04083	670810	603050	590980	6	5	8	19.2457	538
GAPDH	Glyceraldehyde-3-phosphate dehydrogenase	P04406	1306900	1410600	1396600	6	5	6	20.3872	373
HLA-A	HLA class I histocompatibility antigen, A-3 alpha chain	P04439	3267400	3245900	3116800	11	8	9	21.6142	251
HSPB1	Heat shock protein beta-1	P04792	377380	332250	298820	2	3	2	18.3587	686
GNAI2	Guanine nucleotide-binding protein G(i) subunit alpha-2;Guanine nucleotide-binding protein G(t) subunit alpha-1;Guanine nucleotide-binding protein G(t) subunit alpha-2;Guanine nucleotide-binding protein G(o) subunit alpha;Guanine nucleotide-binding protein G(t) subunit alpha-3;Guanine nucleotide-binding protein G(i) subunit alpha-1;Guanine nucleotide-binding protein G(k) subunit alpha;Guanine nuc…	P04899	71741	59156	104740	0	0	2	16.2612	1055
HIST1H2AC	Histone H2A type 1-C;Histone H2A type 3;Histone H2A type 1-B/E	Q93077	171750	141410	114480	2	2	1	17.1211	914
ATP1A1	Sodium/potassium-transporting ATPase subunit alpha-1;Sodium/potassium-transporting ATPase subunit alpha-3;Sodium/potassium-transporting ATPase subunit alpha-2	P05023	1060300	70432	38634	6	0	0	18.5723	654
ATP1B1	Sodium/potassium-transporting ATPase subunit beta-1	P05026	669580	680060	695470	5	4	5	19.3788	518
APP	Amyloid beta A4 protein;N-APP;Soluble APP-alpha;Soluble APP-beta;C99;Beta-amyloid protein 42;Beta-amyloid protein 40;C83;P3(42);P3(40);C80;Gamma-secretase C-terminal fragment 59;Gamma-secretase C-terminal fragment 57;Gamma-secretase C-terminal fragment 50;C31	P05067	237550000	244730000	240920000	82	91	82	27.8449	1
ARG1	Arginase-1	P05089	221220	189390	217200	4	0	2	17.675	818
SERPINE1	Plasminogen activator inhibitor 1	P05121	201960000	213490000	216390000	115	114	117	27.65	3
EIF2S1	Eukaryotic translation initiation factor 2 subunit 1	P05198	167140	172450	54923	2	2	1	17.0048	932
HMGN2	Non-histone chromosomal protein HMG-17	P05204	140400	152590	140550	1	2	2	17.1408	908
EDN1	Endothelin-1;Endothelin-1;Big endothelin-1	P05305	271290	285680	279890	1	1	1	18.0897	731
ICAM1	Intercellular adhesion molecule 1	P05362	7930700	7744600	8011800	24	22	26	22.9126	138
RPLP2	60S acidic ribosomal protein P2	P05387	71592	108060	78944	0	1	1	16.3954	1043
SSB	Lupus La protein	P05455	464880	494970	482570	10	6	10	18.8751	602
ITGB1	Integrin beta-1	P05556	8245700	5009800	4547900	26	12	11	22.5007	176
KRT18	Keratin, type I cytoskeletal 18	P05783	4321700	4896200	4368900	22	19	19	22.1107	205
COL5A2	Collagen alpha-2(V) chain	P05997	168060000	180580000	172440000	113	100	101	27.372	5
BCHE	Cholinesterase;Carboxylic ester hydrolase	P06276	2457900	2479800	2522300	11	11	12	21.2458	279
S100A6	Protein S100;Protein S100-A6	P06703	3647400	3732700	3599000	6	7	7	21.8033	235
ENO1	Alpha-enolase	P06733	15782000	16837000	16951000	44	47	39	23.978	68
GPI	Glucose-6-phosphate isomerase	P06744	757190	793220	763260	8	6	7	19.5568	488
NPM1	Nucleophosmin	P06748	12267000	12248000	12619000	18	19	21	23.5613	89
ITGAV	Integrin alpha-V;Integrin alpha-V heavy chain;Integrin alpha-V light chain	P06756	2591000	534690	472650	16	7	6	20.1939	404
HEXA	Beta-hexosaminidase subunit alpha;Beta-hexosaminidase	P06865	31797000	32280000	32363000	29	31	37	24.9382	34
SERPINE2	Glia-derived nexin	P07093	4783100	5496300	5217100	18	22	22	22.3005	189
DBI	Acyl-CoA-binding protein	P07108	0	64727	117790	0	1	0	15.8927	1111
LDHB	L-lactate dehydrogenase B chain	P07195	1348100	1391100	1393600	7	5	5	20.3937	371
P4HB	Protein disulfide-isomerase	P07237	2157700	2170800	2438800	13	14	15	21.1052	297
ANXA2	Annexin A2;Annexin;Putative annexin A2-like protein	P07355	7355800	7580300	7417500	25	28	26	22.829	148
CAPN1	Calpain-1 catalytic subunit	P07384	96665	61157	109370	3	2	3	16.4426	1031
TUBB	Tubulin beta chain	P07437	4361300	3891400	3884800	25	19	17	21.948	221
HEXB	Beta-hexosaminidase subunit beta;Beta-hexosaminidase subunit beta chain B;Beta-hexosaminidase subunit beta chain A	P07686	68933000	73161000	73446000	46	46	46	26.0984	13
CTSL	Cathepsin L1;Cathepsin L1 heavy chain;Cathepsin L1 light chain	P07711	19223000	19158000	20032000	28	25	25	24.2148	54
PFN1	Profilin-1	P07737	11201000	12085000	11593000	19	18	15	23.4709	93
EPRS	Bifunctional glutamate/proline--tRNA ligase;Glutamate--tRNA ligase;Proline--tRNA ligase	P07814	239810	279210	262300	2	5	3	17.9906	751
CTSB	Cathepsin B;Cathepsin B light chain;Cathepsin B heavy chain	P07858	59690000	63634000	65024000	32	32	36	25.9039	17
HSP90AA1	Heat shock protein HSP 90-alpha	P07900	3814700	4274600	4126200	14	16	16	21.9572	220
HSP90AB1	Heat shock protein HSP 90-beta	P08238	7050000	7725200	7381200	30	31	27	22.8163	153
SRPR	Signal recognition particle receptor subunit alpha	P08240	20666	22418	21349	1	1	1	14.3905	1223
MMP2	72 kDa type IV collagenase;PEX	P08253	39421000	45371000	41434000	30	32	34	25.3265	24
MME	Neprilysin	P08473	382060	0	0	5	0	0	16.9585	941
CD14	Monocyte differentiation antigen CD14;Monocyte differentiation antigen CD14, urinary form;Monocyte differentiation antigen CD14, membrane-bound form	P08571	557520	720700	642580	5	4	4	19.2883	527
MET	Hepatocyte growth factor receptor	P08581	8126500	8351500	8477800	18	22	22	22.9879	133
ITGA5	Integrin alpha-5;Integrin alpha-5 heavy chain;Integrin alpha-5 light chain	P08648	5149000	1218700	973670	13	9	6	21.2227	283
VIM	Vimentin	P08670	35123000	37461000	36143000	60	64	60	25.1112	31
NMB	Neuromedin-B;Neuromedin-B-32;Neuromedin-B	P08949	213490	244670	257370	1	3	3	17.8637	778
SNRPA	U1 small nuclear ribonucleoprotein A	P09012	88341	313470	301550	1	2	1	17.8389	782
GSTP1	Glutathione S-transferase P	P09211	1954400	2308400	2408400	3	5	4	21.0846	299
CXCL1	Growth-regulated alpha protein;GRO-alpha(4-73);GRO-alpha(5-73);GRO-alpha(6-73)	P09341	217660	215280	192640	2	0	2	17.6699	819
LGALS1	Galectin-1	P09382	1830700	319380	340720	4	1	2	19.6632	469
HMGB1	High mobility group protein B1	P09429	7666800	7616500	7791700	15	15	22	22.8749	145
INHBB	Inhibin beta B chain	P09529	166270	135730	222910	2	2	2	17.4167	853
CSF1	Macrophage colony-stimulating factor 1;Processed macrophage colony-stimulating factor 1	P09603	2422100	2489000	2595300	15	14	11	21.2547	278
PDGFRB	Platelet-derived growth factor receptor beta	P09619	4002000	151580	64250	11	1	1	20.4231	365
PARP1	Poly [ADP-ribose] polymerase 1	P09874	287540	356780	324700	5	7	4	18.3012	697
FURIN	Furin	P09958	1218600	1433600	1415200	6	3	8	20.3707	378
LTA4H	Leukotriene A-4 hydrolase	P09960	98517	80581	121390	2	1	2	16.612	1005
ELFN1	Protein ELFN1	P0C7U0	278200	294480	341020	2	1	2	18.2164	716
SRGN	Serglycin	P10124	212430	227360	223570	2	0	1	17.7545	804
TROVE2	60 kDa SS-A/Ro ribonucleoprotein	P10155	124510	129740	111660	1	3	2	16.8962	951
GAA	Lysosomal alpha-glucosidase;76 kDa lysosomal alpha-glucosidase;70 kDa lysosomal alpha-glucosidase	P10253	6458600	7050700	6831800	24	32	26	22.6929	159
HIST1H1E	Histone H1.4;Histone H1.2;Histone H1.3	P10412	158310	157930	170860	2	2	1	17.3089	874
PTPRF	Receptor-type tyrosine-protein phosphatase F	P10586	16563000	17252000	17923000	40	45	47	24.0398	65
CTSA	Carboxypeptidase;Lysosomal protective protein;Lysosomal protective protein 32 kDa chain;Lysosomal protective protein 20 kDa chain	P10619	17716000	19487000	19638000	21	21	19	24.1755	57
TFPI	Tissue factor pathway inhibitor	P10646	1965300	1981600	1850400	5	6	7	20.882	322
ESD	S-formylglutathione hydrolase	P10768	0	154940	95283	0	2	1	16.3479	1049
HSPD1	60 kDa heat shock protein, mitochondrial	P10809	486100	489760	478880	4	6	8	18.8874	599
CLU	Clusterin;Clusterin beta chain;Clusterin alpha chain	P10909	219880000	229940000	226400000	119	121	126	27.748	2
HSPA5	78 kDa glucose-regulated protein	P11021	15531000	16842000	16378000	43	50	52	23.954	69
LAMC1	Laminin subunit gamma-1	P11047	21423000	23088000	22502000	44	39	44	24.413	46
HSPA8	Heat shock cognate 71 kDa protein	P11142	19077000	19640000	19801000	41	36	40	24.2174	53
PYGB	Glycogen phosphorylase, brain form	P11216	144280	166830	161240	2	2	5	17.2645	882
LAMP1	Lysosome-associated membrane glycoprotein 1	P11279	2599900	2234600	2159200	4	5	5	21.1527	290
G6PD	Glucose-6-phosphate 1-dehydrogenase	P11413	1005600	1045600	1049600	4	6	11	19.9792	430
PC	Pyruvate carboxylase, mitochondrial	P11498	754800	5847.6	745.05	10	0	0	17.9533	758
IGF2R	Cation-independent mannose-6-phosphate receptor	P11717	7670300	7961000	7922100	26	26	28	22.9045	139
PCNA	Proliferating cell nuclear antigen	P12004	124650	198120	155230	0	1	2	17.2817	878
COL11A1	Collagen alpha-1(XI) chain	P12107	1770400	1813200	1810100	7	9	4	20.7779	329
COL6A2	Collagen alpha-2(VI) chain	P12110	2652300	2886300	2879300	11	11	14	21.4201	266
SLC25A6	ADP/ATP translocase 3;ADP/ATP translocase 3, N-terminally processed	P12236	1162800	132780	56695	5	2	1	18.782	618
TPR	Nucleoprotein TPR	P12270	2677600	2824100	2832300	27	31	29	21.4056	268
CKB	Creatine kinase B-type	P12277	117510	112490	117510	1	1	2	16.8217	963
ACTN1	Alpha-actinin-1	P12814	4346800	4510300	4471400	24	21	27	22.083	208
PEPD	Xaa-Pro dipeptidase	P12955	44824	43000	43949	2	3	3	15.4227	1164
XRCC5	X-ray repair cross-complementing protein 5	P13010	524200	553050	618470	3	4	5	19.1085	564
IFI30	Gamma-interferon-inducible lysosomal thiol reductase	P13284	586470	580590	598610	3	2	2	19.1668	551
RNH1	Ribonuclease inhibitor	P13489	169770	118370	391040	2	1	2	17.7885	795
BMP1	Bone morphogenetic protein 1	P13497	246900	269440	292820	3	5	4	18.0411	738
CCL2	C-C motif chemokine 2	P13500	250780	273220	263190	2	3	4	18.0014	745
CCL5	C-C motif chemokine 5;RANTES(3-68);RANTES(4-68)	P13501	630160	444800	586930	2	1	2	19.0794	570
SCG2	Secretogranin-2;Secretoneurin;Manserin	P13521	3287300	3602900	3505600	14	12	13	21.7245	244
ITGA4	Integrin alpha-4	P13612	32307	0	0	2	0	0	13.3946	1252
EEF2	Elongation factor 2	P13639	3251100	3314700	3304800	15	13	15	21.6497	247
PDIA4	Protein disulfide-isomerase A4	P13667	2248900	2366600	2411400	18	14	15	21.1595	289
P4HA1	Prolyl 4-hydroxylase subunit alpha-1	P13674	63294	71303	63891	2	1	1	16.0137	1096
F3	Tissue factor	P13726	112160	0	0	3	0	0	15.1902	1184
PLS3	Plastin-3	P13797	293270	317690	273790	2	2	4	18.1699	721
NID1	Nidogen-1	P14543	30836000	32691000	32827000	44	44	47	24.9369	35
PKM	Pyruvate kinase PKM;Pyruvate kinase	P14618	11171000	11110000	10765000	36	33	36	23.393	104
HSP90B1	Endoplasmin	P14625	1520600	1492400	1503900	12	14	13	20.5219	352
MMP9	Matrix metalloproteinase-9;67 kDa matrix metalloproteinase-9;82 kDa matrix metalloproteinase-9	P14780	182160	206810	178090	5	1	3	17.5282	842
JUP	Junction plakoglobin	P14923	1630900	1766000	1777600	14	16	18	20.718	339
LIF	Leukemia inhibitory factor	P15018	279200	274290	278070	1	2	2	18.0805	732
ANPEP	Aminopeptidase N	P15144	68096000	68870000	68737000	90	87	92	26.031	15
B4GALT1	Beta-1,4-galactosyltransferase 1;Lactose synthase A protein;N-acetyllactosamine synthase;Beta-N-acetylglucosaminylglycopeptide beta-1,4-galactosyltransferase;Beta-N-acetylglucosaminyl-glycolipid beta-1,4-galactosyltransferase;Processed beta-1,4-galactosyltransferase 1	P15291	4432600	4800900	4917000	8	8	10	22.1694	200
EZR	Ezrin	P15311	4509400	4765700	4873300	22	25	23	22.1692	201
CD46	Membrane cofactor protein	P15529	303620	223710	302470	3	3	1	18.0774	733
GNS	N-acetylglucosamine-6-sulfatase	P15586	41551000	44555000	43737000	41	36	39	25.3672	23
ARSB	Arylsulfatase B	P15848	2668900	2641200	2741500	10	11	11	21.3559	271
ST6GAL1	Beta-galactoside alpha-2,6-sialyltransferase 1	P15907	209290	338120	237500	2	2	2	17.9972	747
DSP	Desmoplakin	P15924	4587300	4855800	4837800	44	48	47	22.1826	197
RPA2	Replication protein A 32 kDa subunit	P15927	113210	119350	123430	1	1	1	16.8565	958
CD44	CD44 antigen	P16070	68176000	70685000	70584000	42	37	34	26.057	14
ITGB4	Integrin beta-4	P16144	11766	30956	33407	1	1	1	14.6312	1215
PDGFRA	Platelet-derived growth factor receptor alpha	P16234	413290	56402	0	2	0	0	17.2564	884
GLB1	Beta-galactosidase	P16278	6713200	6765300	7086000	22	20	22	22.7087	157
HIST1H1B	Histone H1.5	P16401	186740	200220	190110	3	2	1	17.5534	838
CPE	Carboxypeptidase E	P16870	2475600	2355300	2445600	9	14	12	21.2099	285
NAGA	Alpha-N-acetylgalactosaminidase	P17050	9454200	10518000	9647300	13	14	12	23.2351	122
HMGA1	High mobility group protein HMG-I/HMG-Y	P17096	3323600	3740800	3670600	5	4	4	21.7709	239
GOT1	Aspartate aminotransferase, cytoplasmic	P17174	742220	752130	722730	7	9	11	19.4953	495
SMPD1	Sphingomyelin phosphodiesterase	P17405	1521100	1571900	1584100	6	8	6	20.5722	347
ENG	Endoglin	P17813	394210	349180	378820	6	4	3	18.5129	663
GM2A	Ganglioside GM2 activator;Ganglioside GM2 activator isoform short	P17900	418270	441210	435920	2	2	1	18.72	631
LGALS3	Galectin-3;Galectin	P17931	1343200	1419800	1435000	5	5	6	20.4163	366
TCP1	T-complex protein 1 subunit alpha	P17987	703840	835440	725270	6	6	5	19.5258	493
ITGB5	Integrin beta-5;Integrin beta	P18084	824250	331570	264700	6	4	2	18.853	605
VCL	Vinculin	P18206	1296400	1406500	1309000	8	13	12	20.3509	379
PTPRA	Receptor-type tyrosine-protein phosphatase alpha	P18433	201220	11699	0	4	0	0	16.115	1075
PGAM1	Phosphoglycerate mutase 1;Phosphoglycerate mutase 2	P18669	752830	894670	860870	4	6	7	19.6734	467
ATF6	Cyclic AMP-dependent transcription factor ATF-6 alpha;Processed cyclic AMP-dependent transcription factor ATF-6 alpha	P18850	984840	1051300	964540	6	7	6	19.9319	434
PAM	Peptidyl-glycine alpha-amidating monooxygenase;Peptidylglycine alpha-hydroxylating monooxygenase;Peptidyl-alpha-hydroxyglycine alpha-amidating lyase	P19021	13444000	14275000	13634000	28	28	33	23.7165	80
CDH2	Cadherin-2	P19022	3343200	2701100	3006200	20	13	13	21.5246	256
NCL	Nucleolin	P19338	9876000	11188000	10784000	26	30	36	23.3397	109
SLC9A1	Sodium/hydrogen exchanger 1	P19634	74811	16632	0	3	0	0	14.8956	1203
BTF3	Transcription factor BTF3	P20290	1250600	1333100	1423700	4	3	7	20.3493	380
NPR2	Atrial natriuretic peptide receptor 2	P20594	50727	0	0	2	0	0	14.0455	1238
LMNB1	Lamin-B1	P20700	1178700	1220800	1240300	10	11	17	20.2105	400
EFNA1	Ephrin-A1;Ephrin-A1, secreted form	P20827	2249100	2349600	2327100	8	8	11	21.1386	291
COL5A1	Collagen alpha-1(V) chain	P20908	6114000	6601000	6289600	19	18	16	22.5949	168
CSRP1	Cysteine and glycine-rich protein 1	P21291	643360	114250	99975	4	1	2	18.125	725
NT5E	5-nucleotidase	P21589	2411700	2580300	2428400	15	12	14	21.2381	282
BMP5	Bone morphogenetic protein 5	P22003	419150	372020	363190	4	4	3	18.5537	657
BMP6	Bone morphogenetic protein 6	P22004	226760	252700	258350	3	3	3	17.9079	769
GART	Trifunctional purine biosynthetic protein adenosine-3;Phosphoribosylamine--glycine ligase;Phosphoribosylformylglycinamidine cyclo-ligase;Phosphoribosylglycinamide formyltransferase	P22102	93487	94440	97961	2	2	2	16.5401	1018
CDH3	Cadherin-3	P22223	288580	302960	362260	1	3	3	18.2784	705
IDS	Iduronate 2-sulfatase;Iduronate 2-sulfatase 42 kDa chain;Iduronate 2-sulfatase 14 kDa chain	P22304	9930700	11027000	11098000	15	18	18	23.3491	107
SCP2	Non-specific lipid-transfer protein	P22307	161900	170700	158530	1	2	3	17.3208	871
UBA1	Ubiquitin-like modifier-activating enzyme 1	P22314	2198900	2364900	2354400	10	13	17	21.137	292
ENPP1	Ectonucleotide pyrophosphatase/phosphodiesterase family member 1;Alkaline phosphodiesterase I;Nucleotide pyrophosphatase	P22413	774120	741960	793910	8	8	9	19.5545	490
HNRNPA2B1	Heterogeneous nuclear ribonucleoproteins A2/B1	P22626	3690900	4009700	3919500	14	17	16	21.8852	227
IGFBP4	Insulin-like growth factor-binding protein 4	P22692	4484500	4733200	4944300	5	4	4	22.1706	199
ITGA6	Integrin alpha-6;Integrin alpha-6 heavy chain;Integrin alpha-6 light chain;Processed integrin alpha-6	P23229	148660	164280	141860	0	1	4	17.2099	892
SFPQ	Splicing factor, proline- and glutamine-rich	P23246	1014900	1269500	1114000	9	9	9	20.1115	414
PPIB	Peptidyl-prolyl cis-trans isomerase B	P23284	3360900	3684600	3668100	11	14	11	21.768	240
WARS	Tryptophan--tRNA ligase, cytoplasmic;T1-TrpRS;T2-TrpRS	P23381	482600	534700	515250	3	6	8	18.9625	589
PTPRG	Receptor-type tyrosine-protein phosphatase gamma	P23470	84657	69074	57796	2	0	2	16.1055	1077
AHCY	Adenosylhomocysteinase	P23526	117200	134180	138660	2	1	0	16.9883	935
CFL1	Cofilin-1	P23528	4039300	4334800	4333000	10	10	9	22.0142	214
IGFBP6	Insulin-like growth factor-binding protein 6	P24592	9721500	11923000	11562000	5	4	5	23.4	103
TNC	Tenascin	P24821	3833000	4345500	4190000	28	28	27	21.9752	219
RPS12	40S ribosomal protein S12	P25398	292840	307380	324050	1	1	2	18.233	712
FAS	Tumor necrosis factor receptor superfamily member 6	P25445	308500	0	6533.4	3	0	0	16.6802	989
ATP5A1	ATP synthase subunit alpha, mitochondrial	P25705	199990	0	0	3	0	0	16.0246	1091
PSMA1	Proteasome subunit alpha type-1;Proteasome subunit alpha type	P25786	244170	303730	195230	3	3	2	17.9183	768
PSMA3	Proteasome subunit alpha type-3	P25788	77986	75740	73727	1	1	2	16.2102	1064
ITGA3	Integrin alpha-3;Integrin alpha-3 heavy chain;Integrin alpha-3 light chain	P26006	4712800	1301700	1200400	16	8	7	21.1976	286
PTX3	Pentraxin-related protein PTX3	P26022	10850000	11696000	11691000	8	10	12	23.4441	96
MSN	Moesin	P26038	14554000	14768000	14520000	47	43	51	23.8008	76
U2AF2	Splicing factor U2AF 65 kDa subunit	P26368	140690	142650	155260	2	1	3	17.1576	904
S100A4	Protein S100-A4	P26447	543660	540390	699380	5	5	1	19.1813	548
MGAT1	Alpha-1,3-mannosyl-glycoprotein 2-beta-N-acetylglucosaminyltransferase	P26572	6146600	6591400	6455600	19	20	21	22.6092	167
HMGB2	High mobility group protein B2	P26583	1742600	1807300	1829200	8	8	6	20.774	330
PTBP1	Polypyrimidine tract-binding protein 1	P26599	1000900	1146700	1151300	7	8	8	20.0686	421
EEF1G	Elongation factor 1-gamma	P26641	990390	1103200	1187400	5	9	6	20.0607	423
YWHAQ	14-3-3 protein theta	P27348	115180	109280	116750	1	2	2	16.7953	966
DPP4	Dipeptidyl peptidase 4;Dipeptidyl peptidase 4 membrane form;Dipeptidyl peptidase 4 soluble form	P27487	1502600	215860	146160	8	2	0	19.2455	539
RPA1	Replication protein A 70 kDa DNA-binding subunit;Replication protein A 70 kDa DNA-binding subunit, N-terminally processed	P27694	141730	154320	147540	3	1	3	17.1739	902
CALR	Calreticulin	P27797	921240	978770	990330	7	4	6	19.8778	440
CANX	Calnexin	P27824	2061000	1922600	1898200	10	11	7	20.9029	317
PSMA5	Proteasome subunit alpha type-5	P28066	78349	68818	66025	2	2	1	16.1168	1074
PSMB4	Proteasome subunit beta type-4	P28070	3503300	3855400	3986000	9	8	10	21.8506	229
PSMB6	Proteasome subunit beta type-6;Proteasome subunit beta type	P28072	1273400	1298200	1111100	3	5	4	20.2274	399
CTGF	Connective tissue growth factor	P29279	204720	160490	239090	2	2	0	17.6199	827
EPHA2	Ephrin type-A receptor 2	P29317	2970700	2993800	3072200	10	6	6	21.5224	257
TKT	Transketolase	P29401	4873800	5072700	5035700	17	20	22	22.2518	191
SERPINB3	Serpin B3	P29508	116110	127990	127620	3	3	1	16.9189	946
PRDX6	Peroxiredoxin-6	P30041	388920	338660	353280	3	5	3	18.4588	669
PRDX3	Thioredoxin-dependent peroxide reductase, mitochondrial	P30048	621720	616720	623770	5	5	6	19.2436	540
RPL12	60S ribosomal protein L12	P30050	184800	161430	166540	1	3	2	17.383	859
PEBP1	Phosphatidylethanolamine-binding protein 1;Hippocampal cholinergic neurostimulating peptide	P30086	750770	759240	895800	5	6	6	19.6131	478
PDIA3	Protein disulfide-isomerase A3	P30101	20977000	21562000	21511000	38	36	37	24.3477	48
AXL	Tyrosine-protein kinase receptor UFO;Receptor protein-tyrosine kinase	P30530	38066000	38817000	39356000	9	9	9	25.2076	28
LRPAP1	Alpha-2-macroglobulin receptor-associated protein	P30533	118440	128340	127380	4	3	4	16.9283	943
CLIP1	CAP-Gly domain-containing linker protein 1	P30622	333580	333550	343010	3	3	6	18.3612	685
GDI1	Rab GDP dissociation inhibitor alpha	P31150	112360	186690	170100	2	2	2	17.2547	885
MAT2A	S-adenosylmethionine synthase isoform type-2	P31153	215040	216240	230490	2	3	3	17.751	805
SDC4	Syndecan-4	P31431	8888800	9529400	8598000	10	8	8	23.1024	130
ATIC	Bifunctional purine biosynthesis protein PURH;Phosphoribosylaminoimidazolecarboxamide formyltransferase;IMP cyclohydrolase	P31939	392350	420240	382170	6	6	5	18.6033	650
HNRNPH3	Heterogeneous nuclear ribonucleoprotein H3	P31942	56046	60759	59176	1	2	1	15.8401	1119
CASP14	Caspase-14;Caspase-14 subunit p17, mature form;Caspase-14 subunit p10, mature form;Caspase-14 subunit p20, intermediate form;Caspase-14 subunit p8, intermediate form	P31944	288890	226380	158310	2	1	0	17.7765	796
YWHAB	14-3-3 protein beta/alpha;14-3-3 protein beta/alpha, N-terminally processed	P31946	202860	219170	232620	3	3	2	17.7354	807
SFN	14-3-3 protein sigma	P31947	217290	194300	246300	2	2	1	17.7425	806
STIP1	Stress-induced-phosphoprotein 1	P31948	4594300	5072500	4928200	24	27	24	22.214	194.5
S100A11	Protein S100-A11;Protein S100-A11, N-terminally processed	P31949	719990	782430	802360	3	3	3	19.5512	491
L1CAM	Neural cell adhesion molecule L1	P32004	5482100	5390300	4920000	20	21	19	22.3278	187
PRDX2	Peroxiredoxin-2	P32119	326160	367020	362960	2	5	4	18.4254	676
CD70	CD70 antigen	P32970	8688400	8310200	7925900	5	5	5	22.9861	134
KIF5B	Kinesin-1 heavy chain	P33176	31583	35513	36176	1	2	1	15.0711	1189
ABCC1	Multidrug resistance-associated protein 1	P33527	1160700	12023	3503.3	9	0	0	18.5808	653
MAN1A1	Mannosyl-oligosaccharide 1,2-alpha-mannosidase IA	P33908	300540	300740	303460	3	2	6	18.2022	718
MCM7	DNA replication licensing factor MCM7	P33993	17048	18047	19139	1	1	0	14.1419	1231
GALNS	N-acetylgalactosamine-6-sulfatase	P34059	16245000	17537000	16661000	31	28	27	24.0032	66
RNASE4	Ribonuclease 4	P34096	115610	129810	141780	2	2	2	16.9778	937
BMP8A	Bone morphogenetic protein 8A;Bone morphogenetic protein 8B	Q7Z5Y6	48974	72545	48965	1	1	0	15.7943	1126
HSPA4	Heat shock 70 kDa protein 4	P34932	1052000	1107100	1145700	8	11	11	20.0712	420
GPC1	Glypican-1;Secreted glypican-1	P35052	4910800	5044300	4880500	14	13	10	22.2376	192
RDX	Radixin	P35241	3795000	3992000	3990500	26	26	18	21.9046	225
GTF2F1	General transcription factor IIF subunit 1	P35269	0	0	72473	0	0	2	14.5602	1219
SPR	Sepiapterin reductase	P35270	11895	16973	10058	1	2	1	13.6635	1248
IDUA	Alpha-L-iduronidase	P35475	1278400	1373700	1450100	9	11	11	20.383	375
FBN1	Fibrillin-1	P35555	236710	263250	284860	2	1	2	17.997	748
MYH9	Myosin-9	P35579	3619300	3835200	3845400	36	39	36	21.8448	231
BSG	Basigin	P35613	6784800	5456600	5273900	11	10	11	22.4771	177
CPOX	Oxygen-dependent coproporphyrinogen-III oxidase, mitochondrial	P36551	124470	133040	143620	3	2	1	17.0287	928
SERPINF1	Pigment epithelium-derived factor	P36955	1989000	2006400	1947900	12	16	15	20.9179	315
TAGLN2	Transgelin-2	P37802	1481000	1461400	1531700	9	9	10	20.5082	354
TALDO1	Transaldolase	P37837	555540	511910	452230	6	7	7	18.9504	591
HSPA9	Stress-70 protein, mitochondrial	P38646	117040	113420	101750	2	4	2	16.7568	974
COL18A1	Collagen alpha-1(XVIII) chain;Endostatin	P39060	26353000	28494000	27737000	28	30	29	24.7144	41
CAPG	Macrophage-capping protein	P40121	497650	582770	557060	4	6	4	19.0581	576
IL6ST	Interleukin-6 receptor subunit beta	P40189	2409600	2336000	2365200	7	7	5	21.1766	287
TXLNA	Alpha-taxilin	P40222	381530	419810	401400	6	5	6	18.6129	645
CCT6A	T-complex protein 1 subunit zeta	P40227	334130	341950	340940	5	5	4	18.371	683
MDH1	Malate dehydrogenase, cytoplasmic;Malate dehydrogenase	P40925	592250	566910	577520	4	5	3	19.1429	556
MDH2	Malate dehydrogenase, mitochondrial;Malate dehydrogenase	P40926	226300	201130	137820	2	5	2	17.5236	844
EIF2S3	Eukaryotic translation initiation factor 2 subunit 3;Putative eukaryotic translation initiation factor 2 subunit 3-like protein	P41091	394720	386720	379670	5	5	5	18.5621	656
GARS	Glycine--tRNA ligase	P41250	1418600	1447200	1437100	13	12	13	20.4519	361
PRCP	Lysosomal Pro-X carboxypeptidase	P42785	29589000	32046000	31654000	26	29	30	24.8902	38
SLC1A4	Neutral amino acid transporter A	P43007	53808	0	0	3	0	0	14.1306	1232
MCAM	Cell surface glycoprotein MUC18	P43121	7457200	7920800	7882500	24	18	21	22.8864	142
CTSO	Cathepsin O	P43234	180340	171860	159120	1	0	1	17.3789	864
BTD	Biotinidase	P43251	11216000	12678000	12300000	16	14	16	23.5243	91
NAMPT	Nicotinamide phosphoribosyltransferase	P43490	707750	618990	683740	8	6	5	19.3541	522
PPIC	Peptidyl-prolyl cis-trans isomerase C	P45877	2595800	2588400	3064600	3	3	5	21.3908	269
USP5	Ubiquitin carboxyl-terminal hydrolase 5	P45974	210140	205630	212370	2	3	1	17.6758	817
MKI67	Antigen KI-67	P46013	87748	91586	79863	1	1	0	16.3987	1042
CRK	Adapter molecule crk	P46108	40656	68148	33427	0	2	1	15.5329	1151
CRKL	Crk-like protein	P46109	54548	76686	98736	2	1	1	16.2261	1059
NOTCH1	Neurogenic locus notch homolog protein 1;Notch 1 extracellular truncation;Notch 1 intracellular domain	P46531	100590	95881	91780	2	1	1	16.552	1015
MAP1B	Microtubule-associated protein 1B;MAP1B heavy chain;MAP1 light chain LC1	P46821	85887	110810	108200	1	1	1	16.633	1000
IQGAP1	Ras GTPase-activating-like protein IQGAP1	P46940	524760	544460	565650	7	8	7	19.0558	577
HSPA13	Heat shock 70 kDa protein 13	P48723	7463400	8018100	7963800	22	24	21	22.8978	140
CD97	CD97 antigen;CD97 antigen subunit alpha;CD97 antigen subunit beta	P48960	883320	195560	126630	7	3	1	18.6162	644
MARCKSL1	MARCKS-related protein	P49006	708820	351910	153800	2	2	1	18.627	642
NASP	Nuclear autoantigenic sperm protein	P49321	311080	368270	351200	4	6	5	18.39	682
CENPF	Centromere protein F	P49454	677930	702180	804270	0	1	2	19.4738	499
SARS	Serine--tRNA ligase, cytoplasmic	P49591	14824	12324	17875	1	0	1	13.8734	1245
MAN2A2	Alpha-mannosidase 2x;Alpha-mannosidase	P49641	397110	460900	468940	8	7	7	18.7547	624
PSMB2	Proteasome subunit beta type-2	P49721	56287	58660	58280	2	3	1	15.8173	1121
MCM2	DNA replication licensing factor MCM2	P49736	92361	98736	83011	3	2	3	16.4794	1025
VEGFC	Vascular endothelial growth factor C	P49767	339840	351360	353200	3	3	4	18.4093	678
NT5C2	Cytosolic purine 5-nucleotidase	P49902	71277	68796	63668	2	1	2	16.0514	1086
GMPS	GMP synthase [glutamine-hydrolyzing]	P49915	76264	91915	86511	1	1	3	16.3734	1044
GDI2	Rab GDP dissociation inhibitor beta	P50395	477150	628350	618410	6	5	3	19.1323	557
SERPINH1	Serpin H1	P50454	1208900	390710	416130	9	3	2	19.3579	521
VASP	Vasodilator-stimulated phosphoprotein	P50552	247540	242020	264640	4	3	2	17.9396	760
METAP2	Methionine aminopeptidase 2	P50579	94989	117860	120150	2	2	3	16.7602	973
CCT8	T-complex protein 1 subunit theta	P50990	1140100	1254400	1175700	9	9	11	20.1826	406
CCT4	T-complex protein 1 subunit delta	P50991	210610	235020	226360	5	5	5	17.7731	800
HCFC1	Host cell factor 1;HCF N-terminal chain 1;HCF N-terminal chain 2;HCF N-terminal chain 3;HCF N-terminal chain 4;HCF N-terminal chain 5;HCF N-terminal chain 6;HCF C-terminal chain 1;HCF C-terminal chain 2;HCF C-terminal chain 3;HCF C-terminal chain 4;HCF C-terminal chain 5;HCF C-terminal chain 6	P51610	192880	105200	66773	1	1	2	16.892	952
SGSH	N-sulphoglucosamine sulphohydrolase	P51688	165250	156470	151300	2	3	2	17.2666	881
PLXNA3	Plexin-A3	P51805	90002	66875	103190	2	2	1	16.4036	1041
HDGF	Hepatoma-derived growth factor	P51858	865270	765880	801800	6	6	5	19.6293	475
LUM	Lumican	P51884	447680	536180	483550	5	4	5	18.8999	598
HNRNPA3	Heterogeneous nuclear ribonucleoprotein A3	P51991	24761	36423	32755	0	1	1	14.9345	1199
KPNA2	Importin subunit alpha-1	P52292	162360	172460	205970	1	1	2	17.4597	850
ARHGDIA	Rho GDP-dissociation inhibitor 1	P52565	1581200	1764300	1907000	9	5	6	20.7396	332
HNRNPF	Heterogeneous nuclear ribonucleoprotein F;Heterogeneous nuclear ribonucleoprotein F, N-terminally processed	P52597	123040	127040	116920	2	2	2	16.9005	949
SMS	Spermine synthase	P52788	73287	62468	77961	0	0	2	16.1204	1072
STC1	Stanniocalcin-1	P52823	2011300	1966400	2145200	8	7	8	20.9608	310
NDST1	Bifunctional heparan sulfate N-deacetylase/N-sulfotransferase 1;Heparan sulfate N-deacetylase 1;Heparan sulfate N-sulfotransferase 1	P52848	2220200	2113400	2275700	15	14	13	21.0711	300
NDST2	Bifunctional heparan sulfate N-deacetylase/N-sulfotransferase 2;Heparan sulfate N-deacetylase 2;Heparan sulfate N-sulfotransferase 2	P52849	20016	22100	19035	0	1	1	14.3151	1225
HMGA2	High mobility group protein HMGI-C	P52926	212780	243540	228380	3	1	3	17.8001	793
CTSC	Dipeptidyl peptidase 1;Dipeptidyl peptidase 1 exclusion domain chain;Dipeptidyl peptidase 1 heavy chain;Dipeptidyl peptidase 1 light chain	P53634	13111000	14388000	14518000	25	27	24	23.7395	79
SUB1	Activated RNA polymerase II transcriptional coactivator p15	P53999	148540	142290	143760	1	1	1	17.1443	907
CACNA2D1	Voltage-dependent calcium channel subunit alpha-2/delta-1;Voltage-dependent calcium channel subunit alpha-2-1;Voltage-dependent calcium channel subunit delta-1	P54289	540440	384700	456770	7	4	6	18.8133	613
USP14	Ubiquitin carboxyl-terminal hydrolase 14;Ubiquitin carboxyl-terminal hydrolase	P54578	233490	251780	290530	2	5	7	17.9804	752
ATP1B3	Sodium/potassium-transporting ATPase subunit beta-3	P54709	660620	485810	518560	4	4	4	19.0821	569
RAD23B	UV excision repair protein RAD23 homolog B	P54727	364350	381960	365210	7	4	3	18.4991	666
EPHB4	Receptor protein-tyrosine kinase;Ephrin type-B receptor 4	P54760	1446000	1481400	1521600	13	7	8	20.5001	356
NAGLU	Alpha-N-acetylglucosaminidase;Alpha-N-acetylglucosaminidase 82 kDa form;Alpha-N-acetylglucosaminidase 77 kDa form	P54802	7265900	7613600	7389200	23	24	25	22.8236	150
GALC	Galactocerebrosidase	P54803	1084100	1081300	1164100	6	7	6	20.0819	418
VCP	Transitional endoplasmic reticulum ATPase	P55072	402490	482700	470740	8	9	6	18.7859	616
F2RL1	Proteinase-activated receptor 2;Proteinase-activated receptor 2, alternate cleaved 1;Proteinase-activated receptor 2, alternate cleaved 2	P55085	1050400	1124200	1177300	1	1	3	20.0916	416
LAMB2	Laminin subunit beta-2	P55268	6023800	6350600	6287600	38	32	32	22.5686	169
EIF3B	Eukaryotic translation initiation factor 3 subunit B	P55884	184570	347950	282890	4	6	1	18.0522	736
ITGA1	Integrin alpha-1	P56199	1371600	8746.4	2825.6	8	0	0	18.8146	612
TPI1	Triosephosphate isomerase	P60174	4417400	4552100	4441900	15	14	14	22.092	206
EIF4A1	Eukaryotic initiation factor 4A-I	P60842	1173700	1199600	1139600	6	9	11	20.1593	410
CDC42	Cell division control protein 42 homolog	P60953	16089	18700	20503	0	0	2	14.1698	1229
UBE2N	Ubiquitin-conjugating enzyme E2 N;Putative ubiquitin-conjugating enzyme E2 N-like	P61088	207750	215870	248940	2	3	2	17.7743	799
RAB14	Ras-related protein Rab-14	P61106	57258	51182	0	1	0	0	15.1416	1188
ABCE1	ATP-binding cassette sub-family E member 1	P61221	148130	95910	96653	3	1	1	16.7932	967
MAGOH	Protein mago nashi homolog;Protein mago nashi homolog 2	P61326	86525	82076	60827	1	1	2	16.2227	1061
B2M	Beta-2-microglobulin;Beta-2-microglobulin form pI 5.3	P61769	6611100	6976000	6728800	8	9	10	22.6911	160
TGFB2	Transforming growth factor beta-2;Latency-associated peptide	P61812	18976000	20435000	20910000	32	29	28	24.2612	51
HNRNPK	Heterogeneous nuclear ribonucleoprotein K	P61978	1174800	1276600	1236000	9	12	11	20.2292	397
YWHAG	14-3-3 protein gamma;14-3-3 protein gamma, N-terminally processed	P61981	1745800	1717400	1734400	8	8	10	20.7245	335
RPS8	40S ribosomal protein S8	P62241	110010	95723	111260	3	0	1	16.6891	987
YWHAE	14-3-3 protein epsilon	P62258	5571900	5308500	5701400	16	14	19	22.3981	181
SNRPD3	Small nuclear ribonucleoprotein Sm D3	P62318	140090	142450	174680	0	0	1	17.2176	891
ETF1	Eukaryotic peptide chain release factor subunit 1	P62495	348990	218290	243480	1	1	2	18.044	737
HIST1H4A	Histone H4	P62805	2078300	2210600	2096900	8	10	13	21.0215	307
RPS25	40S ribosomal protein S25	P62851	76916	100780	125610	1	1	2	16.6255	1004
RPL10A	60S ribosomal protein L10a	P62906	90053	87575	51110	2	0	2	16.2184	1063
RPL11	60S ribosomal protein L11	P62913	125750	229250	52949	0	2	0	17.0531	925
PPIA	Peptidyl-prolyl cis-trans isomerase A;Peptidyl-prolyl cis-trans isomerase A, N-terminally processed;Peptidyl-prolyl cis-trans isomerase	P62937	8754200	10074000	9386700	14	16	13	23.165	127
FKBP1A	Peptidyl-prolyl cis-trans isomerase FKBP1A;Peptidyl-prolyl cis-trans isomerase	P62942	422180	532050	425760	1	2	3	18.8113	614
GRB2	Growth factor receptor-bound protein 2	P62993	49504	13654	35324	1	1	0	15.0026	1194
TRA2B	Transformer-2 protein homolog beta	P62995	482690	474820	551000	2	4	3	18.9397	592
YWHAZ	14-3-3 protein zeta/delta	P63104	1680700	1726800	1667800	11	12	9	20.6901	341
RPS21	40S ribosomal protein S21	P63220	194660	168590	223710	1	0	3	17.5779	835
ACTG1	Actin, cytoplasmic 2;Actin, cytoplasmic 2, N-terminally processed	P63261	39837000	39153000	38687000	46	40	41	25.2253	27
TMSB10	Thymosin beta-10	P63313	6079700	5860400	5897800	4	7	6	22.5035	175
YBX1	Nuclease-sensitive element-binding protein 1	P67809	784340	785390	825710	4	4	5	19.6069	481
ACTA1	Actin, alpha skeletal muscle;Actin, alpha cardiac muscle 1;Actin, gamma-enteric smooth muscle;Actin, aortic smooth muscle	P68133	1174800	1111100	1263300	3	1	3	20.1741	407
EEF1A1	Elongation factor 1-alpha 1;Putative elongation factor 1-alpha-like 3;Elongation factor 1-alpha	P68104	29849000	29298000	29498000	39	30	34	24.8166	39
TUBA1B	Tubulin alpha-1B chain;Tubulin alpha-4A chain	P68363	5356600	4350600	4499600	20	13	17	22.1751	198
TUBB4B	Tubulin beta-4B chain	P68371	557910	86836	80977	3	0	0	17.8841	773
GSTO1	Glutathione S-transferase omega-1	P78417	786350	845850	825050	3	6	5	19.6437	472
JAG1	Protein jagged-1	P78504	1990800	2807500	3018800	4	5	5	21.3132	274
LCN2	Neutrophil gelatinase-associated lipocalin	P80188	128730	160280	141070	0	2	0	17.1293	911
NUCB2	Nucleobindin-2;Nesfatin-1	P80303	1148200	1195400	1252000	10	10	11	20.1928	405
BASP1	Brain acid soluble protein 1	P80723	800000	858020	893560	3	2	3	19.698	463
ERH	Enhancer of rudimentary homolog	P84090	597010	632450	704240	1	3	2	19.298	526
MUC5AC	Mucin-5AC	P98088	62800	68317	72014	1	1	1	16.0471	1087
HSPG2	Basement membrane-specific heparan sulfate proteoglycan core protein;Endorepellin;LG3 peptide	P98160	10132000	10854000	10328000	46	50	55	23.3153	114
EFNB1	Ephrin-B1	P98172	1293500	1374800	1441500	4	5	5	20.3857	374
PURA	Transcriptional activator protein Pur-alpha	Q00577	44867	38782	45351	1	2	0	15.392	1165
FKBP3	Peptidyl-prolyl cis-trans isomerase FKBP3	Q00688	87842	78189	94872	2	1	2	16.4082	1040
B4GALNT1	Beta-1,4 N-acetylgalactosaminyltransferase 1	Q00973	1954800	1967700	1985800	12	12	13	20.9093	316
CTBS	Di-N-acetylchitobiase	Q01459	23660000	27004000	26478000	20	21	17	24.6161	43
FABP5	Fatty acid-binding protein, epidermal	Q01469	325760	310520	316440	3	2	3	18.2767	706
CAP1	Adenylyl cyclase-associated protein 1	Q01518	2726000	2844600	2918800	19	16	18	21.4323	264
SLC7A5	Large neutral amino acids transporter small subunit 1	Q01650	212680	140580	148170	3	1	2	17.3507	869
PFKP	ATP-dependent 6-phosphofructokinase, platelet type	Q01813	485930	404040	409020	3	3	5	18.724	630
ROR2	Tyrosine-protein kinase transmembrane receptor ROR2	Q01974	287240	295570	281860	2	3	3	18.1368	724
COL7A1	Collagen alpha-1(VII) chain	Q02388	13861000	15121000	14802000	47	47	43	23.7989	77
DSG1	Desmoglein-1	Q02413	947070	1040300	1038300	8	11	9	19.9439	432
DSC2	Desmocollin-2	Q02487	1124300	1281700	1285500	7	6	8	20.2308	396
FKBP4	Peptidyl-prolyl cis-trans isomerase FKBP4;Peptidyl-prolyl cis-trans isomerase FKBP4, N-terminally processed	Q02790	1966100	2089200	2047800	11	13	13	20.9561	311
PLOD1	Procollagen-lysine,2-oxoglutarate 5-dioxygenase 1	Q02809	71770000	75441000	77224000	62	69	68	26.1568	12
NUCB1	Nucleobindin-1	Q02818	96880000	99614000	98103000	72	76	73	26.5492	10
AKAP12	A-kinase anchor protein 12	Q02952	718340	739040	714820	7	9	7	19.4658	503
LMNB2	Lamin-B2	Q03252	235550	257540	230830	3	2	4	17.8805	774
NOTCH2	Neurogenic locus notch homolog protein 2;Notch 2 extracellular truncation;Notch 2 intracellular domain	Q04721	277310	290510	344730	2	2	1	18.2146	717
GLO1	Lactoylglutathione lyase	Q04760	200650	205060	202680	2	1	1	17.6297	824
YWHAH	14-3-3 protein eta	Q04917	170180	163440	178500	1	2	2	17.3812	860
APLP2	Amyloid-like protein 2	Q06481	63105000	66311000	65170000	38	38	38	25.9509	16
COL16A1	Collagen alpha-1(XVI) chain	Q07092	409100	436540	438190	3	3	2	18.7071	634
TCHH	Trichohyalin	Q07283	28940	33146	31487	0	1	1	14.9288	1201
KHDRBS1	KH domain-containing, RNA-binding, signal transduction-associated protein 1	Q07666	274000	287570	291290	1	3	3	18.117	726
LRP1	Prolow-density lipoprotein receptor-related protein 1;Low-density lipoprotein receptor-related protein 1 85 kDa subunit;Low-density lipoprotein receptor-related protein 1 515 kDa subunit;Low-density lipoprotein receptor-related protein 1 intracellular domain	Q07954	3930400	3794200	3589100	40	32	26	21.8466	230
PPP3CA	Serine/threonine-protein phosphatase 2B catalytic subunit alpha isoform;Serine/threonine-protein phosphatase;Serine/threonine-protein phosphatase 2B catalytic subunit gamma isoform;Serine/threonine-protein phosphatase 2B catalytic subunit beta isoform	Q08209	44776	69380	63389	1	1	2	15.8529	1116
LGALS3BP	Galectin-3-binding protein	Q08380	4275100	4549300	4404800	16	16	15	22.0723	209
MFGE8	Lactadherin;Lactadherin short form;Medin	Q08431	5789900	5896700	5735900	15	13	15	22.4695	178
DSC1	Desmocollin-1	Q08554	238460	254310	215350	4	4	2	17.8487	781
SPOCK1	Testican-1	Q08629	12712000	13342000	12677000	5	8	6	23.622	85
SSRP1	FACT complex subunit SSRP1	Q08945	751290	666420	662220	4	4	5	19.4031	513
RBBP4	Histone-binding protein RBBP4	Q09028	306120	345970	353520	1	2	3	18.3547	689
MGAT5	Alpha-1,6-mannosylglycoprotein 6-beta-N-acetylglucosaminyltransferase A	Q09328	2081100	2343500	2141000	8	9	12	21.0615	302
AHNAK	Neuroblast differentiation-associated protein AHNAK	Q09666	56381	43947	71333	0	3	1	15.8042	1124
MGAT2	Alpha-1,6-mannosyl-glycoprotein 2-beta-N-acetylglucosaminyltransferase	Q10469	728970	690910	765860	4	5	5	19.4747	498
GALNT2	Polypeptide N-acetylgalactosaminyltransferase 2;Polypeptide N-acetylgalactosaminyltransferase 2 soluble form	Q10471	23915000	25549000	26003000	38	39	40	24.5844	44
GALNT1	Polypeptide N-acetylgalactosaminyltransferase 1;Polypeptide N-acetylgalactosaminyltransferase 1 soluble form	Q10472	2151100	2352100	2273900	13	14	11	21.1073	296
ST3GAL1	CMP-N-acetylneuraminate-beta-galactosamide-alpha-2,3-sialyltransferase 1	Q11201	627390	538330	725760	4	4	6	19.2661	533
ST3GAL4	CMP-N-acetylneuraminate-beta-galactosamide-alpha-2,3-sialyltransferase 4	Q11206	103140	162920	134830	2	1	2	17.0279	929
SCRN1	Secernin-1	Q12765	91917	107940	83606	2	0	1	16.5278	1020
TWF1	Twinfilin-1	Q12792	200260	274230	222310	1	3	2	17.8254	787
ASPH	Aspartyl/asparaginyl beta-hydroxylase	Q12797	516640	606740	620300	6	12	7	19.1487	554
EFEMP1	EGF-containing fibulin-like extracellular matrix protein 1	Q12805	8647800	9384800	9149600	16	21	17	23.1112	128
FSTL1	Follistatin-related protein 1	Q12841	12707000	13764000	14460000	12	13	14	23.7017	82
CNTN1	Contactin-1	Q12860	209790	231550	223330	4	3	3	17.7573	802
MERTK	Tyrosine-protein kinase Mer;Receptor protein-tyrosine kinase	Q12866	274550	304870	291150	2	2	3	18.1466	723
SF3A3	Splicing factor 3A subunit 3	Q12874	43744	40859	37025	2	1	1	15.3072	1175
AIMP1	Aminoacyl tRNA synthase complex-interacting multifunctional protein 1;Endothelial monocyte-activating polypeptide 2	Q12904	671720	714260	659400	5	4	4	19.379	517
ILF3	Interleukin enhancer-binding factor 3	Q12906	143400	140590	146720	2	4	2	17.1314	910
ECH1	Delta(3,5)-Delta(2,4)-dienoyl-CoA isomerase, mitochondrial	Q13011	2596800	2844600	3046900	10	9	12	21.4321	265
ACACA	Acetyl-CoA carboxylase 1;Biotin carboxylase	Q13085	1434700	170440	91686	11	3	1	19.1094	563
CHAF1B	Chromatin assembly factor 1 subunit B	Q13112	62491	71314	64795	0	2	1	16.0145	1095
PRDX4	Peroxiredoxin-4	Q13162	489810	526550	555850	3	4	4	18.9994	580
PAK2	Serine/threonine-protein kinase PAK 2;PAK-2p27;PAK-2p34;Non-specific serine/threonine protein kinase;Serine/threonine-protein kinase PAK 3	Q13177	291840	359640	312480	2	3	2	18.2937	699
CBX3	Chromobox protein homolog 3	Q13185	410790	508470	564330	4	2	3	18.9157	596
PSMD2	26S proteasome non-ATPase regulatory subunit 2	Q13200	43485	45370	45503	0	1	1	15.4508	1161
TRIM28	Transcription intermediary factor 1-beta	Q13263	1390700	1663700	1494500	13	9	10	20.5321	351
SEMA3F	Semaphorin-3F	Q13275	494350	536080	509000	8	6	7	18.969	586
G3BP1	Ras GTPase-activating protein-binding protein 1	Q13283	159710	179820	167280	1	2	1	17.3661	866
PTK7	Inactive tyrosine-protein kinase 7	Q13308	10675000	10047000	10684000	24	16	16	23.3196	112
PTPRS	Receptor-type tyrosine-protein phosphatase S	Q13332	3049400	3363700	3197600	12	17	13	21.6112	252
EIF3I	Eukaryotic translation initiation factor 3 subunit I	Q13347	181190	174290	163270	4	1	2	17.3997	855
UBE2V1	Ubiquitin-conjugating enzyme E2 variant 1;Ubiquitin-conjugating enzyme E2 variant 2	Q13404	417630	457390	452940	2	2	4	18.7558	623
MSLN	Mesothelin;Megakaryocyte-potentiating factor;Mesothelin, cleaved form	Q13421	771080	820820	793100	7	6	5	19.6006	482
SLC39A6	Zinc transporter ZIP6	Q13433	939730	745000	942110	6	4	7	19.7399	459
OS9	Protein OS-9	Q13438	3462200	3815300	3629000	11	13	13	21.7937	236
PDAP1	28 kDa heat- and acid-stable phosphoprotein	Q13442	239150	228690	245350	4	3	4	17.859	779
ADAM15	Disintegrin and metalloproteinase domain-containing protein 15	Q13444	857010	912220	908230	4	2	5	19.7675	455
SQSTM1	Sequestosome-1	Q13501	95206	133840	109690	0	3	2	16.7848	970
PRPF4B	Serine/threonine-protein kinase PRP4 homolog	Q13523	36310	197660	216900	1	2	2	17.1974	897
DCTN2	Dynactin subunit 2	Q13561	137010	174670	199860	4	3	3	17.3795	862
TPBG	Trophoblast glycoprotein	Q13641	1643400	1361400	1181400	6	6	4	20.4122	367
ALCAM	CD166 antigen	Q13740	8401600	5339400	5570200	22	16	18	22.618	165
LAMC2	Laminin subunit gamma-2	Q13753	17474000	17841000	17847000	46	44	48	24.0789	63
PKP1	Plakophilin-1	Q13835	191710	207730	198150	3	1	2	17.6038	830
BLMH	Bleomycin hydrolase	Q13867	291270	302030	332460	5	3	5	18.2353	711
CKAP5	Cytoskeleton-associated protein 5	Q14008	61579	46399	76111	1	1	0	15.9051	1109
COL9A3	Collagen alpha-3(IX) chain	Q14050	162650	466490	326550	1	2	4	18.2812	703
DAG1	Dystroglycan;Alpha-dystroglycan;Beta-dystroglycan	Q14118	126870000	137130000	136860000	92	93	86	26.9936	7
DSG2	Desmoglein-2	Q14126	13694000	14821000	14652000	34	31	31	23.7785	78
SAFB2	Scaffold attachment factor B2	Q14151	65210	63083	73529	2	2	1	16.0378	1089
EIF3A	Eukaryotic translation initiation factor 3 subunit A	Q14152	65850	73467	66526	0	2	1	16.0662	1082
CTTN	Src substrate cortactin	Q14247	380790	365640	350170	3	2	1	18.4796	667
FLNC	Filamin-C	Q14315	355400	0	0	6	0	0	16.8541	959
FAM50A	Protein FAM50A	Q14320	397800	439500	435590	4	6	4	18.6947	635
GAS6	Growth arrest-specific protein 6	Q14393	0	22583	27577	0	0	2	14.0293	1240
SEMA3A	Semaphorin-3A	Q14563	255280	296280	269970	2	6	4	18.063	734
MCM6	DNA replication licensing factor MCM6	Q14566	173480	215270	228650	2	1	2	17.6509	821
GANAB	Neutral alpha-glucosidase AB	Q14697	2489800	2716000	2675200	19	15	19	21.325	272
MBTPS1	Membrane-bound transcription factor site-1 protease	Q14703	701630	674640	737560	6	6	6	19.4265	508
LTBP1	Latent-transforming growth factor beta-binding protein 1	Q14766	949110	1079300	1095200	6	7	7	19.9898	429
LASP1	LIM and SH3 domain protein 1	Q14847	179780	186740	192020	2	2	2	17.5063	847
KPNB1	Importin subunit beta-1	Q14974	327040	314810	321660	4	4	3	18.293	700
NUMA1	Nuclear mitotic apparatus protein 1	Q14980	553150	597510	549350	9	10	10	19.1121	562
PSMD6	26S proteasome non-ATPase regulatory subunit 6	Q15008	23615	26122	24450	1	1	1	14.5939	1218
EEA1	Early endosome antigen 1	Q15075	81005	88693	94712	2	0	2	16.4275	1036
PDIA6	Protein disulfide-isomerase A6	Q15084	540290	592470	631150	6	5	7	19.1654	552
PCOLCE	Procollagen C-endopeptidase enhancer 1	Q15113	0	92552	5281.5	1	1	1	14.9931	1195
PLEC	Plectin	Q15149	2540700	2591900	2553300	40	33	41	21.2888	275
PPA1	Inorganic pyrophosphatase	Q15181	660700	691560	736410	5	4	5	19.4092	511
PVRL1	Nectin-1	Q15223	3410200	3492200	3445700	6	7	6	21.7179	245
RCN1	Reticulocalbin-1	Q15293	446440	494330	530700	3	4	2	18.9039	597
PCBP1	Poly(rC)-binding protein 1;Poly(rC)-binding protein 3	Q15365	532520	672190	463600	2	2	3	19.085	567
EPHA7	Ephrin type-A receptor 7	Q15375	698310	532090	640850	3	5	5	19.2506	535
SF3B3	Splicing factor 3B subunit 3	Q15393	63485	68132	62737	2	2	2	15.9834	1101
SF3A1	Splicing factor 3A subunit 1	Q15459	888670	749080	736370	3	4	2	19.594	483
TGFBI	Transforming growth factor-beta-induced protein ig-h3	Q15582	9933800	9881400	9804900	31	36	27	23.2351	121
SLC9A3R2	Na(+)/H(+) exchange regulatory cofactor NHE-RF2	Q15599	132720	131530	107650	1	1	3	16.9196	945
SF1	Splicing factor 1	Q15637	77568	77013	81168	1	2	1	16.2619	1054
MAPRE1	Microtubule-associated protein RP/EB family member 1	Q15691	326490	402720	327600	7	4	3	18.4263	675
ELAVL1	ELAV-like protein 1	Q15717	423060	442270	461370	4	4	5	18.7544	625
SLC1A5	Neutral amino acid transporter B(0);Amino acid transporter	Q15758	1071400	182960	125590	8	3	2	18.8112	615
NPTX1	Neuronal pentraxin-1	Q15818	902710	1070600	1019200	3	6	7	19.928	435
ATP6AP1	V-type proton ATPase subunit S1	Q15904	3294000	4149200	3806600	5	7	4	21.8384	232
CCDC6	Coiled-coil domain-containing protein 6	Q16204	880550	817340	705010	1	2	2	19.6114	480
IGFBP7	Insulin-like growth factor-binding protein 7	Q16270	19795000	19642000	19464000	7	6	8	24.2268	52
EXT1	Exostosin-1	Q16394	1720700	1878300	1838700	11	12	14	20.7896	327
DDB1	DNA damage-binding protein 1	Q16531	406870	519800	470780	5	6	9	18.8294	608
CDC37	Hsp90 co-chaperone Cdc37;Hsp90 co-chaperone Cdc37, N-terminally processed	Q16543	269050	334610	356530	3	3	5	18.288	701
ECM1	Extracellular matrix protein 1	Q16610	563030	618380	471250	3	4	4	19.0714	574
FSCN1	Fascin	Q16658	2218600	2077500	2271900	8	11	11	21.0621	301
MAN2A1	Alpha-mannosidase 2	Q16706	18549000	19613000	20161000	63	64	72	24.2126	55
QPCT	Glutaminyl-peptide cyclotransferase	Q16769	20686000	20296000	21483000	16	14	15	24.3116	49
DDR2	Discoidin domain-containing receptor 2	Q16832	248560	913.43	1027.6	5	0	0	16.3495	1048
ST3GAL2	CMP-N-acetylneuraminate-beta-galactosamide-alpha-2,3-sialyltransferase 2	Q16842	318430	448580	295640	3	3	2	18.4343	674
TMEM132A	Transmembrane protein 132A	Q24JP5	8894700	9040400	8755300	23	17	21	23.0849	131
MICA	MHC class I polypeptide-related sequence A	Q29983	6825000	7183700	7011500	10	9	10	22.7403	155
PRTG	Protogenin	Q2VWP7	194780	266390	240370	2	3	2	17.8352	783
LRRFIP1	Leucine-rich repeat flightless-interacting protein 1	Q32MZ4	562370	569750	582690	7	4	4	19.1247	558
LEPRE1	Prolyl 3-hydroxylase 1	Q32P28	2897200	3097300	3102900	13	14	15	21.5321	255
NME1-NME2	Nucleoside diphosphate kinase;Nucleoside diphosphate kinase B	P22392	6399400	6531400	6566700	13	12	13	22.6318	164
MGAT5B	Alpha-1,6-mannosylglycoprotein 6-beta-N-acetylglucosaminyltransferase B	Q3V5L5	390270	469300	699160	3	2	2	18.987	581
RABL6	Rab-like protein 6	Q3YEC7	67631	68774	80262	2	2	2	16.1402	1070
FUT11	Alpha-(1,3)-fucosyltransferase 11	Q495W5	2461800	2431300	2540900	9	7	7	21.2407	281
GXYLT1	Glucoside xylosyltransferase 1	Q4G148	1179000	1275300	1171300	7	9	6	20.2048	401
CDON	Cell adhesion molecule-related/down-regulated by oncogenes	Q4KMG0	389690	409760	427780	6	5	5	18.642	641
ANO6	Anoctamin-6	Q4KMQ2	63456	13717	7539.5	2	0	1	14.7853	1209
HSD17B12	Very-long-chain 3-oxoacyl-CoA reductase	Q53GQ0	319090	9133.1	3147.4	6	0	0	16.7531	975
HSP90AB2P	Putative heat shock protein HSP 90-beta 2	Q58FF8	121400	138470	158740	1	2	1	17.0903	919
MAGED2	Melanoma-associated antigen D2	Q9UNF1	7223.1	29696	85618	0	0	1	15.3179	1174
SH3KBP1	SH3 domain-containing kinase-binding protein 1	Q96B97	33731	34153	32595	1	0	1	15.0316	1192
MIA3	Melanoma inhibitory activity protein 3	Q5JRA6	216670	187790	211800	3	2	4	17.6482	823
NHLRC3	NHL repeat-containing protein 3	Q5JS37	744500	864070	755880	8	6	5	19.5881	484
NPDC1	Neural proliferation differentiation and control protein 1	Q9NQX5	204580	344290	324470	1	2	1	18.1512	722
MANEA	Glycoprotein endo-alpha-1,2-mannosidase	Q5SRI9	6795000	7829300	7721600	12	14	16	22.8285	149
MANEAL	Glycoprotein endo-alpha-1,2-mannosidase-like protein	Q5VSG8	1482900	1613500	1509600	11	11	12	20.5501	348
FLNA	Filamin-A	P21333	6310100	7016800	6789600	41	44	41	22.6769	162
OLFML2A	Olfactomedin-like protein 2A	Q68BL7	10089000	10691000	10348000	15	14	17	23.3067	117
GLT8D1	Glycosyltransferase 8 domain-containing protein 1	Q68CQ7	277430	278770	281730	3	3	2	18.0915	730
NCR3LG1	Natural cytotoxicity triggering receptor 3 ligand 1	Q68D85	3568700	3692400	3601800	8	7	8	21.7879	237
VASN	Vasorin	Q6EMK4	17162000	18230000	17757000	20	18	19	24.0786	64
TWF2	Twinfilin-2	Q6IBS0	197070	226990	209720	2	1	3	17.6887	816
TENM4	Teneurin-4	Q6N022	47212	0	0	2	0	0	13.9419	1243
SLC25A24	Calcium-binding mitochondrial carrier protein SCaMC-1	Q6NUK1	170200	0	0	3	0	0	15.7919	1127
ERAP2	Endoplasmic reticulum aminopeptidase 2	Q6P179	102730	113120	111210	4	4	3	16.7342	980
PLBD1	Phospholipase B-like 1;Phospholipase B-like 1 chain A;Phospholipase B-like 1 chain B;Phospholipase B-like 1 chain C	Q6P4A8	3058100	3198600	3094900	17	12	15	21.5718	253
GALNT18	Polypeptide N-acetylgalactosaminyltransferase 18	Q6P9A2	87680	92773	84351	2	2	2	16.4296	1035
VWA1	von Willebrand factor A domain-containing protein 1	Q6PCB0	13130000	14128000	13924000	19	21	19	23.7105	81
OGFOD3	2-oxoglutarate and iron-dependent oxygenase domain-containing protein 3	Q6PK18	191760	207660	220380	1	2	2	17.6565	820
CSPG4	Chondroitin sulfate proteoglycan 4	Q6UVK1	1336200	1309300	1327500	17	18	16	20.3368	381
IL27RA	Interleukin-27 receptor subunit alpha	Q6UWB1	138240	171520	148020	0	1	2	17.2193	890
SBSN	Suprabasin	Q6UWP8	27819	24006	27424	1	2	1	14.6891	1211
GLB1L	Beta-galactosidase-1-like protein	Q6UWU2	34196	25541	27626	1	0	1	14.8298	1206
ARSK	Arylsulfatase K	Q6UWY0	170900	186970	184150	3	1	1	17.463	849
PLXDC2	Plexin domain-containing protein 2	Q6UX71	285530	282380	273590	5	4	5	18.0976	728
FAT4	Protocadherin Fat 4	Q6V0I7	406560	343530	327600	7	4	5	18.4545	671
B3GALTL	Beta-1,3-glucosyltransferase	Q6Y288	219710	240360	226460	4	2	2	17.804	792
CD109	CD109 antigen	Q6YHK3	122280000	134790000	132330000	104	94	103	26.9517	9
THSD4	Thrombospondin type-1 domain-containing protein 4	Q6ZMP0	936300	1027500	966130	4	6	6	19.8975	438
PAPL	Iron/zinc purple acid phosphatase-like protein	Q6ZNF0	1202100	1327100	1284800	6	8	9	20.2779	391
QSOX2	Sulfhydryl oxidase 2	Q6ZRP7	6194100	6729600	6366300	21	21	21	22.6164	166
SFRP1	Secreted frizzled-related protein 1	Q8N474	102930	79131	84471	1	2	1	16.439	1033
B4GALNT4	N-acetyl-beta-glucosaminyl-glycoprotein 4-beta-N-acetylgalactosaminyltransferase 1	Q76KP1	51500	55317	59162	1	3	3	15.7557	1130
LRRC8D	Volume-regulated anion channel subunit LRRC8D	Q7L1W4	187690	0	0	3	0	0	15.933	1105
MOB1B	MOB kinase activator 1B;MOB kinase activator 1A	Q7L9L4	105070	110890	102130	0	3	1	16.6941	986
CHST15	Carbohydrate sulfotransferase 15	Q7LFX5	570910	609940	619610	6	6	6	19.195	545
CHST3	Carbohydrate sulfotransferase 3	Q7LGC8	1158100	1066800	1104500	4	7	7	20.0819	419
NEGR1	Neuronal growth regulator 1	Q7Z3B1	1777900	2098600	2005200	8	6	7	20.9028	318
KDELC2	KDEL motif-containing protein 2	Q7Z4H8	573310	628930	551150	4	4	5	19.1568	553
MEGF8	Multiple epidermal growth factor-like domains protein 8	Q7Z7M0	433410	511180	540260	9	7	10	18.9169	595
GALNT5	Polypeptide N-acetylgalactosaminyltransferase 5	Q7Z7M9	148290	136410	129920	1	2	1	17.0765	922
GALNT7	N-acetylgalactosaminyltransferase 7	Q86SF2	19206000	21974000	21239000	30	28	35	24.3105	50
AMIGO2	Amphoterin-induced protein 2	Q86SJ2	4913100	5257800	5004600	11	10	9	22.2703	190
GPR126	G-protein coupled receptor 126	Q86SQ4	17146000	16899000	16133000	16	15	15	23.9956	67
GALNT10	Polypeptide N-acetylgalactosaminyltransferase 10	Q86SR1	6744300	7080800	6854400	25	18	24	22.7167	156
ADCK1	Uncharacterized aarF domain-containing protein kinase 1	Q86TW2	148400	153500	130660	0	1	1	17.1376	909
RTN4RL1	Reticulon-4 receptor-like 1	Q86UN2	112240	14801	265850	1	1	0	16.9988	933
RTN4RL2	Reticulon-4 receptor-like 2	Q86UN3	726890	614810	686500	6	3	5	19.3668	519
KTN1	Kinectin	Q86UP2	2983600	3136500	3077400	32	29	23	21.5478	254
GPR180	Integral membrane protein GPR180	Q86V85	122310	161130	94371	1	2	1	16.9423	942
FJX1	Four-jointed box protein 1	Q86VR8	1290500	1445900	1415100	8	9	9	20.4002	369
LRP11	Low-density lipoprotein receptor-related protein 11	Q86VZ4	2239000	2044800	2257200	7	8	10	21.0561	303
LSR	Lipolysis-stimulated lipoprotein receptor	Q86X29	9369000	9734200	9732900	19	17	18	23.1964	125
IFNL1	Interferon lambda-1	Q8IU54	5490500	6338800	6446300	9	8	10	22.5385	172
PLD3	Phospholipase D3	Q8IV08	562920	581600	635650	4	4	3	19.1786	549
AHNAK2	Protein AHNAK2	Q8IVF2	38133	43305	35918	0	0	2	15.2556	1178
LEPREL1	Prolyl 3-hydroxylase 2	Q8IVL5	144290	145850	149120	1	2	1	17.1598	903
DNAJC10	DnaJ homolog subfamily C member 10	Q8IXB1	100570	114900	96532	3	1	2	16.6662	994
FAM20C	Extracellular serine/threonine protein kinase FAM20C	Q8IXL6	2086000	2210900	2195100	11	12	11	21.0453	305
IFNL2	Interferon lambda-2	Q8IZJ0	2935800	2796300	2900500	6	6	7	21.4564	263
GPR64	G-protein coupled receptor 64	Q8IZP9	254530	289100	245280	2	3	3	18.0045	744
GCNT2	N-acetyllactosaminide beta-1,6-N-acetylglucosaminyl-transferase, isoform A	Q8N0V5	5913200	6391900	6308500	20	20	21	22.5649	170
FGFRL1	Fibroblast growth factor receptor-like 1	Q8N441	1580600	1640100	1680400	8	6	6	20.6397	342
FSTL5	Follistatin-related protein 5	Q8N475	1089500	1209300	1139300	12	11	8	20.1282	412
PCDH20	Protocadherin-20	Q8N6Y1	21690	14921	34487	1	1	1	14.5326	1220
EMC1	ER membrane protein complex subunit 1	Q8N766	23328	18995	27512	1	1	1	14.5067	1221
DCBLD1	Discoidin, CUB and LCCL domain-containing protein 1	Q8N8Z6	2785800	2987400	2891000	13	11	14	21.4617	262
XXYLT1	Xyloside xylosyltransferase 1	Q8NBI6	1663400	1874200	2174000	6	8	6	20.8605	323
GOLM1	Golgi membrane protein 1	Q8NBJ4	14540000	15867000	15141000	23	23	26	23.8559	74
COLGALT1	Procollagen galactosyltransferase 1	Q8NBJ5	49659	49971	47666	1	0	2	15.5834	1145
POGLUT1	Protein O-glucosyltransferase 1	Q8NBL1	50860	55553	56551	1	2	2	15.7292	1133
TXNDC5	Thioredoxin domain-containing protein 5	Q8NBS9	3797400	4080600	3998200	12	13	13	21.9166	224
UXS1	UDP-glucuronic acid decarboxylase 1	Q8NBZ7	522990	576970	553290	5	6	5	19.0719	572
SERBP1	Plasminogen activator inhibitor 1 RNA-binding protein	Q8NC51	818820	897440	873630	6	5	5	19.7195	460
PLA2G15	Group XV phospholipase A2	Q8NCC3	5270600	5789200	5766300	11	12	12	22.4192	180
CHST14	Carbohydrate sulfotransferase 14	Q8NCH0	7312600	7496200	7384300	14	15	18	22.8186	152
GALNT6	Polypeptide N-acetylgalactosaminyltransferase 6	Q8NCL4	1550900	1548800	1750700	9	7	8	20.6247	345
KREMEN2	Kremen protein 2	Q8NCW0	228000	238840	228150	2	2	3	17.8217	789
LFNG	Beta-1,3-N-acetylglucosaminyltransferase lunatic fringe	Q8NES3	120800	226340	381680	1	4	3	17.8902	772
B3GNT7	UDP-GlcNAc:betaGal beta-1,3-N-acetylglucosaminyltransferase 7	Q8NFL0	5937600	4583500	5729400	8	9	7	22.369	183
COL22A1	Collagen alpha-1(XXII) chain	Q8NFW1	866780	996080	853890	1	1	1	19.7885	451
NLGN2	Neuroligin-2	Q8NFZ4	260410	272400	256570	5	4	4	18.0054	743
CADM4	Cell adhesion molecule 4	Q8NFZ8	1444900	1244900	1392900	6	4	3	20.3761	376
PLBD2	Putative phospholipase B-like 2;Putative phospholipase B-like 2 32 kDa form;Putative phospholipase B-like 2 45 kDa form	Q8NHP8	7834500	8392900	8366400	15	17	15	22.9668	136
WDR48	WD repeat-containing protein 48	Q8TAF3	82809	104370	20447	0	2	1	16.0787	1080
NPLOC4	Nuclear protein localization protein 4 homolog	Q8TAT6	93465	91668	79109	3	2	2	16.4265	1037
ITFG1	T-cell immunomodulatory protein	Q8TB96	78807	84864	87614	1	2	1	16.354	1046
CD99L2	CD99 antigen-like protein 2	Q8TCZ2	173650	13914	39016	2	0	1	16.2047	1066
LRRC8C	Volume-regulated anion channel subunit LRRC8C	Q8TDW0	50615	0	0	2	0	0	14.0423	1239
SNED1	Sushi, nidogen and EGF-like domain-containing protein 1	Q8TER0	65323	102710	77910	1	1	2	16.323	1051
LRRC15	Leucine-rich repeat-containing protein 15	Q8TF66	104890	132900	123450	1	2	3	16.8776	955
PDCD6IP	Programmed cell death 6-interacting protein	Q8WUM4	1298300	1382200	1271800	11	10	12	20.3293	382
CANT1	Soluble calcium-activated nucleotidase 1	Q8WVQ1	15287000	15536000	15326000	30	26	31	23.8748	72
IGFBPL1	Insulin-like growth factor-binding protein-like 1	Q8WX77	1035200	1450600	1320200	5	4	4	20.2749	392
DNAJC9	DnaJ homolog subfamily C member 9	Q8WXX5	99794	102720	89832	2	3	2	16.5724	1012
POMGNT1	Protein O-linked-mannose beta-1,2-N-acetylglucosaminyltransferase 1	Q8WZA1	75548	124190	98553	2	2	2	16.6014	1008
ST8SIA4	CMP-N-acetylneuraminate-poly-alpha-2,8-sialyltransferase	Q92187	3983900	4268100	3802800	15	14	17	21.9381	222
SMPDL3A	Acid sphingomyelinase-like phosphodiesterase 3a	Q92484	2457000	2549000	2618700	14	11	13	21.2773	277
FAM3C	Protein FAM3C	Q92520	44830000	46650000	48204000	24	34	33	25.4726	22
RTF1	RNA polymerase-associated protein RTF1 homolog	Q92541	119220	130720	121320	5	4	3	16.9171	947
HSPH1	Heat shock protein 105 kDa	Q92598	629170	687440	647010	8	8	10	19.3201	524
GCN1L1	Translational activator GCN1	Q92616	152380	0	0	4	0	0	15.6324	1141
SORL1	Sortilin-related receptor	Q92673	7142500	8209400	7828200	24	40	27	22.8814	144
ANP32B	Acidic leucine-rich nuclear phosphoprotein 32 family member B	Q92688	109240	109910	118070	0	1	1	16.7784	971
PVRL2	Nectin-2	Q92692	1652400	1817700	1765100	4	4	5	20.7349	333
PTPRU	Receptor-type tyrosine-protein phosphatase U	Q92729	305660	312820	337200	6	2	4	18.2812	704
HTRA1	Serine protease HTRA1	Q92743	1302800	1305100	1284000	8	7	6	20.3071	388
STAM	Signal transducing adapter molecule 1;Signal transducing adapter molecule 2	Q92783	129520	126260	139760	1	1	2	17.0085	930
GGH	Gamma-glutamyl hydrolase	Q92820	51438000	59065000	56667000	31	35	35	25.7318	19
NEO1	Neogenin	Q92859	4066100	4143900	4182400	22	18	21	21.978	218
GLG1	Golgi apparatus protein 1	Q92896	854960	993590	897390	6	5	7	19.8039	449
USP7	Ubiquitin carboxyl-terminal hydrolase 7;Ubiquitin carboxyl-terminal hydrolase	Q93009	88610	100440	94136	1	2	2	16.5264	1021
EXT2	Exostosin-2	Q93063	3080600	3560600	3482600	17	22	15	21.6863	246
IGSF8	Immunoglobulin superfamily member 8	Q969P0	165280	159590	139790	2	2	1	17.2409	889
COL26A1	Collagen alpha-1(XXVI) chain;Collagen alpha-1(IX) chain	Q96A83	50315	48276	43797	2	1	3	15.5345	1150
LRRC59	Leucine-rich repeat-containing protein 59	Q96AG4	5571.1	19929	11230	1	1	0	13.5797	1249
KIAA1143	Uncharacterized protein KIAA1143	Q96AT1	120430	7393.5	154390	1	1	2	16.5215	1022
FKBP10	Peptidyl-prolyl cis-trans isomerase FKBP10	Q96AY3	1215200	1543000	1472200	5	10	4	20.4274	364
EFHD2	EF-hand domain-containing protein D2	Q96C19	42096	78314	69141	1	3	3	15.9473	1103
APIP	Methylthioribulose-1-phosphate dehydratase	Q96GX9	29635	65736	0	1	1	0	14.9563	1198
ERO1L	ERO1-like protein alpha	Q96HE7	1215100	1298400	1266400	10	12	12	20.265	393
KIRREL	Kin of IRRE-like protein 1	Q96J84	1129500	921380	763030	7	6	6	19.8392	443
BTF3L4	Transcription factor BTF3 homolog 4;Transcription factor BTF3	Q96K17	523640	406310	272020	2	2	1	18.612	647
CNDP2	Cytosolic non-specific dipeptidase	Q96KP4	56207	93317	75207	1	2	3	16.1929	1067
B3GALT6	Beta-1,3-galactosyltransferase 6	Q96L58	340970	296520	370250	3	4	3	18.3577	688
SERPINB12	Serpin B12	Q96P63	75106	66162	40490	1	1	1	15.8867	1113
DCBLD2	Discoidin, CUB and LCCL domain-containing protein 2	Q96PD2	2896300	1771200	2141600	11	7	7	21.1141	294
VPS35	Vacuolar protein sorting-associated protein 35	Q96QK1	98129	66305	76408	1	1	2	16.2928	1053
MCCC1	Methylcrotonoyl-CoA carboxylase subunit alpha, mitochondrial	Q96RQ3	637240	4543.4	2503.9	6	0	0	17.7124	809
NEU1	Sialidase-1	Q99519	3370800	3512700	3608300	6	7	7	21.7378	241
SORT1	Sortilin	Q99523	721850	717150	733750	4	9	7	19.4661	502
VAT1	Synaptic vesicle membrane protein VAT-1 homolog	Q99536	58996	48302	39039	1	0	0	15.574	1146
LGMN	Legumain	Q99538	26145000	28886000	27600000	36	38	43	24.7152	40
SERPINI1	Neuroserpin	Q99574	10186000	10627000	10537000	17	21	26	23.317	113
OSMR	Oncostatin-M-specific receptor subunit beta	Q99650	4788000	4960700	4846300	9	9	7	22.214	194.5
CCT7	T-complex protein 1 subunit eta	Q99832	237240	240330	266190	3	4	4	17.9195	766
ATF6B	Cyclic AMP-dependent transcription factor ATF-6 beta;Processed cyclic AMP-dependent transcription factor ATF-6 beta	Q99941	806050	843180	1035400	6	6	3	19.7713	453
SEMA3C	Semaphorin-3C	Q99985	21743000	21955000	22885000	35	31	41	24.4037	47
GDF15	Growth/differentiation factor 15	Q99988	6176100	5926700	5823200	10	9	10	22.5106	174
CLSTN3	Calsyntenin-3	Q9BQT9	300390	339930	350750	5	4	2	18.3337	693
TXNDC17	Thioredoxin domain-containing protein 17	Q9BRA2	551830	436380	517170	3	3	1	18.9367	593
MXRA8	Matrix-remodeling-associated protein 8	Q9BRK3	10718000	10527000	10427000	26	23	27	23.3317	110
ERP44	Endoplasmic reticulum resident protein 44	Q9BS26	227450	229280	238350	1	2	3	17.8219	788
ESYT1	Extended synaptotagmin-1	Q9BSJ8	264190	247690	236340	2	2	2	17.9281	764
FUCA2	Plasma alpha-L-fucosidase	Q9BTY2	7258100	7894400	8063400	20	15	17	22.8836	143
ABHD14A	Alpha/beta hydrolase domain-containing protein 14A	Q9BUJ0	521060	614030	569410	4	4	4	19.116	560
CEP250	Centrosome-associated protein CEP250	Q9BV73	864520	929610	894570	0	1	1	19.7735	452
PBDC1	Protein PBDC1	Q9BVG4	94562	104170	109300	2	2	2	16.6478	997
NUDT9	ADP-ribose pyrophosphatase, mitochondrial	Q9BW91	219220	275550	258150	4	4	2	17.9372	761
CHID1	Chitinase domain-containing protein 1	Q9BWS9	833090	856620	811140	5	5	6	19.669	468
JAM3	Junctional adhesion molecule C	Q9BX67	483770	354180	345500	4	2	3	18.5896	651
ANGPTL4	Angiopoietin-related protein 4	Q9BY76	10311000	11824000	11902000	18	18	23	23.4356	100
B3GNT5	Lactosylceramide 1,3-N-acetyl-beta-D-glucosaminyltransferase	Q9BYG0	1043400	1054300	1102200	5	5	5	20.0246	427
ULBP3	NKG2D ligand 3	Q9BZM4	218090	235670	230640	1	4	1	17.7995	794
ULBP2	NKG2D ligand 2	Q9BZM5	6516400	6390600	6788900	7	8	6	22.6464	163
DPY30	Protein dpy-30 homolog	Q9C005	67868	82749	69901	1	1	1	16.1656	1068
TNKS1BP1	182 kDa tankyrase-1-binding protein	Q9C0C2	27255	28851	26404	1	1	1	14.7473	1210
SEMA4C	Semaphorin-4C	Q9C0C4	2140800	2203400	2161700	14	14	9	21.0484	304
PDGFD	Platelet-derived growth factor D;Platelet-derived growth factor D, latent form;Platelet-derived growth factor D, receptor-binding form	Q9GZP0	72631	90044	64513	2	2	1	16.2086	1065
IMUP	Immortalization up-regulated protein	Q9GZP8	2158400	2719200	2961000	5	4	5	21.3172	273
XRN2	5-3 exoribonuclease 2	Q9H0D6	45396	30040	50999	1	2	1	15.3631	1169
ITFG3	Protein ITFG3	Q9H0X4	568310	218470	206300	4	4	3	18.3366	692
XYLT2	Xylosyltransferase 2	Q9H1B5	6765000	7630800	7595100	16	16	19	22.8054	154
NUCKS1	Nuclear ubiquitous casein and cyclin-dependent kinase substrate 1	Q9H1E3	1740400	2016300	1855900	5	4	6	20.8353	324
SLK	STE20-like serine/threonine-protein kinase	Q9H2G2	110180	114810	115380	4	2	2	16.7918	968
ACBD3	Golgi resident protein GCP60	Q9H3P7	110110	94344	99716	2	1	1	16.6296	1002
SEMA6B	Semaphorin-6B	Q9H3T3	513220	529920	632860	2	3	3	19.0916	565
POFUT1	GDP-fucose protein O-fucosyltransferase 1	Q9H488	261130	263500	267260	4	3	3	18.01	740
POMK	Protein O-mannose kinase	Q9H5K3	473610	394420	515200	5	4	6	18.8146	611
CDCP1	CUB domain-containing protein 1	Q9H5V8	4070700	4359300	4163500	16	18	17	22.0012	215
SLITRK6	SLIT and NTRK-like protein 6	Q9H5Y7	1327400	1276500	1169500	7	6	6	20.2625	394
ANTXR1	Anthrax toxin receptor 1	Q9H6X2	1757200	1688400	1741400	8	8	6	20.7215	336
DCTPP1	dCTP pyrophosphatase 1	Q9H773	290360	215850	284700	3	3	3	18.0082	742
ERVMER34-1	Endogenous retrovirus group MER34 member 1 Env polyprotein	Q9H9K5	81831	88050	83471	3	2	1	16.3658	1045
SIAE	Sialate O-acetylesterase	Q9HAT2	5007900	4647200	4933800	11	10	12	22.2134	196
SCPEP1	Retinoid-inducible serine carboxypeptidase	Q9HB40	907800	993370	949130	8	10	9	19.8577	441
NTN4	Netrin-4	Q9HB63	1368300	1452400	1448300	7	7	6	20.4405	363
CACYBP	Calcyclin-binding protein	Q9HB71	1132800	1220600	1190600	12	8	7	20.172	408
SLC38A10	Putative sodium-coupled neutral amino acid transporter 10	Q9HBR0	1925700	1988600	1900500	11	12	12	20.8863	321
PCDH18	Protocadherin-18	Q9HCL0	165520	174660	236690	2	2	3	17.5529	839
KIAA1549	UPF0606 protein KIAA1549	Q9HCM3	124070	128870	129840	1	3	3	16.9612	940
SRA1	Steroid receptor RNA activator 1	Q9HD15	82876	81946	110130	1	1	1	16.4839	1024
CHST11	Carbohydrate sulfotransferase 11	Q9NPF2	1382900	1491900	1579300	6	8	5	20.5017	355
ISYNA1	Inositol-3-phosphate synthase 1	Q9NPH2	356810	369440	348220	4	4	4	18.4502	672
IL1RAP	Interleukin-1 receptor accessory protein	Q9NPH3	1372600	1258900	1229200	9	7	4	20.2955	389
SEMA4B	Semaphorin-4B	Q9NPR2	59597000	64145000	62878000	34	38	42	25.8906	18
PVRL3	Nectin-3	Q9NQS3	2272800	277400	110820	4	2	1	19.7586	458
DDX21	Nucleolar RNA helicase 2	Q9NR30	42771	44420	38484	1	1	1	15.3544	1171
MXRA5	Matrix-remodeling-associated protein 5	Q9NR99	1936700	2152900	2094700	11	14	15	20.9752	308
PDGFC	Platelet-derived growth factor C;Platelet-derived growth factor C, latent form;Platelet-derived growth factor C, receptor-binding form	Q9NRA1	391420	388580	400730	1	2	1	18.5863	652
CHST12	Carbohydrate sulfotransferase 12	Q9NRB3	246010	277790	259330	4	2	3	17.9939	749
PHPT1	14 kDa phosphohistidine phosphatase	Q9NRX4	118690	113380	121920	1	1	1	16.8484	960
SEMA4G	Semaphorin-4G	Q9NTN9	68831	56823	60222	2	1	1	15.919	1106
RBM12	RNA-binding protein 12	Q9NTZ6	38607	38633	37799	1	2	2	15.2268	1181
TMEM106B	Transmembrane protein 106B	Q9NUM4	1070300	1009100	1191400	2	1	2	20.0562	425
FAM49B	Protein FAM49B	Q9NUQ9	108420	9115.4	22664	1	1	0	15.5122	1154
TMEM248	Transmembrane protein 248	Q9NWD8	38194	41431	43762	1	1	1	15.3279	1172
LYAR	Cell growth-regulating nucleolar protein	Q9NX58	15225	19632	17796	0	1	1	14.0993	1234
IMPAD1	Inositol monophosphatase 3	Q9NX62	1240000	1338700	1331400	9	8	9	20.3138	386
B3GNT2	N-acetyllactosaminide beta-1,3-N-acetylglucosaminyltransferase 2	Q9NY97	3782400	4151200	3972500	9	9	9	21.9202	223
CELSR1	Cadherin EGF LAG seven-pass G-type receptor 1	Q9NYQ6	177700	217220	203330	3	4	5	17.6054	829
UGGT1	UDP-glucose:glycoprotein glucosyltransferase 1	Q9NYU2	201640	169690	189570	3	2	3	17.5124	846
ERAP1	Endoplasmic reticulum aminopeptidase 1	Q9NZ08	588430	629460	609180	5	9	11	19.2161	543
PODXL2	Podocalyxin-like protein 2	Q9NZ53	14344	20858	16583	2	3	2	14.0753	1235
LRFN1	Leucine-rich repeat and fibronectin type III domain-containing protein 1	Q9P244	503370	504310	480760	5	3	5	18.9204	594
RCC2	Protein RCC2	Q9P258	1535300	1580000	1612900	8	8	12	20.5879	346
TENM3	Teneurin-3	Q9P273	110180	1862.1	0	4	0	0	15.1887	1185
PTGFRN	Prostaglandin F2 receptor negative regulator	Q9P2B2	10409	0	0	1	0	0	11.7606	1255
MRC2	C-type mannose receptor 2	Q9UBG0	15451000	14687000	14496000	25	28	24	23.8267	75
TNFRSF10D	Tumor necrosis factor receptor superfamily member 10D	Q9UBN6	126710	0	1210.7	1	0	0	15.3799	1166
EXTL2	Exostosin-like 2;Processed exostosin-like 2	Q9UBQ6	715270	707430	826280	4	6	7	19.5159	494
CTSZ	Cathepsin Z	Q9UBR2	5580900	4689400	5845700	7	7	5	22.357	184
DNAJB11	DnaJ homolog subfamily B member 11	Q9UBS4	9331700	9466600	9537000	20	20	21	23.1711	126
SUCO	SUN domain-containing ossification factor	Q9UBS9	91253	93182	94939	2	1	1	16.5069	1023
UBA2	SUMO-activating enzyme subunit 2	Q9UBT2	326180	341420	336300	5	3	4	18.3522	691
SEL1L	Protein sel-1 homolog 1	Q9UBV2	37410	67755	71022	1	1	2	15.8418	1118
B4GALT7	Beta-1,4-galactosyltransferase 7;Xylosylprotein 4-beta-galactosyltransferase	Q9UBV7	47177	57922	55467	3	3	1	15.7078	1137
CTSF	Cathepsin F	Q9UBX1	1119500	1130300	1168800	7	7	9	20.12	413
SUSD2	Sushi domain-containing protein 2	Q9UGT4	710660	117320	89357	2	1	1	18.2221	713
SEPT9	Septin-9	Q9UHD8	430370	475890	348550	3	1	2	18.6741	638
PCSK1N	ProSAAS;KEP;Big SAAS;Little SAAS;Big PEN-LEN;PEN;Little LEN;Big LEN	Q9UHG2	448020	515710	488130	4	4	3	18.8845	600
DPP7	Dipeptidyl peptidase 2	Q9UHL4	2994700	2901700	3078200	8	10	13	21.5125	259
NRBP1	Nuclear receptor-binding protein	Q9UHY1	46300	46480	44570	0	0	2	15.4825	1158
CPA4	Carboxypeptidase A4	Q9UI42	1307500	1300200	1312300	10	10	11	20.3175	385
LNPEP	Leucyl-cystinyl aminopeptidase;Leucyl-cystinyl aminopeptidase, pregnancy serum form	Q9UIQ6	4908800	4790300	5091900	24	25	27	22.2333	193
PLXNA1	Plexin-A1	Q9UIW2	2028300	1953700	2070300	18	17	14	20.9441	313
GNPTG	N-acetylglucosamine-1-phosphotransferase subunit gamma	Q9UJJ9	2775900	2742700	2875800	5	6	6	21.416	267
NAGPA	N-acetylglucosamine-1-phosphodiester alpha-N-acetylglucosaminidase	Q9UK23	1154000	1172800	1272300	6	6	3	20.1942	403
MAN1B1	Endoplasmic reticulum mannosyl-oligosaccharide 1,2-alpha-mannosidase;alpha-1,2-Mannosidase	Q9UKM7	421780	448050	430220	9	4	6	18.7252	629
PCOLCE2	Procollagen C-endopeptidase enhancer 2	Q9UKZ9	2223200	2384100	2420300	8	9	9	21.1596	288
SLC39A10	Zinc transporter ZIP10	Q9ULF5	4622100	4846100	4510500	13	12	17	22.1518	203
AKAP8L	A-kinase anchor protein 8-like	Q9ULX6	57353	45670	57794	2	1	2	15.7101	1136
MMP17	Matrix metalloproteinase-17	Q9ULZ9	671410	648090	667300	7	5	6	19.3371	523
ICAM5	Intercellular adhesion molecule 5	Q9UMF0	1188500	1353400	1285400	4	6	7	20.2829	390
NENF	Neudesin	Q9UMX5	678410	853140	816450	7	5	4	19.578	486
PCDHB8	Protocadherin beta-8;Protocadherin beta-3;Protocadherin beta-10;Protocadherin beta-7;Protocadherin beta-4	Q9UN66	231050	258410	254080	3	3	3	17.9191	767
PCDHGC3	Protocadherin gamma-C3	Q9UN70	626350	626410	614600	4	4	5	19.2476	537
PROCR	Endothelial protein C receptor	Q9UNN8	34601000	36457000	37976000	14	14	13	25.1152	30
MINPP1	Multiple inositol polyphosphate phosphatase 1	Q9UNW1	5088200	5638300	5311300	13	13	13	22.35	185
NSFL1C	NSFL1 cofactor p47	Q9UNZ2	670350	744450	717860	5	8	9	19.4393	506
MGAT4B	Alpha-1,3-mannosyl-glycoprotein 4-beta-N-acetylglucosaminyltransferase B	Q9UQ53	804330	821080	723220	7	5	9	19.5784	485
PA2G4	Proliferation-associated protein 2G4	Q9UQ80	105940	532040	303640	1	3	2	18.2598	707
NUDC	Nuclear migration protein nudC	Q9Y266	1167200	1305200	1241600	7	9	9	20.2396	395
CFL2	Cofilin-2	Q9Y281	96131	118810	111120	1	1	1	16.7298	981
DRG1	Developmentally-regulated GTP-binding protein 1	Q9Y295	33825	34899	32586	1	2	1	15.0435	1190
EFR3B	Protein EFR3 homolog B	Q9Y2G0	385610	279940	338730	1	0	0	18.3528	690
POFUT2	GDP-fucose protein O-fucosyltransferase 2	Q9Y2G5	591740	659880	640690	7	5	6	19.2668	532
TMA7	Translation machinery-associated protein 7	Q9Y2S6	91086	86503	83371	1	1	1	16.4085	1039
NOP58	Nucleolar protein 58	Q9Y2X3	222180	226850	224270	3	2	2	17.7759	798
CHMP3	Charged multivesicular body protein 3	Q9Y3E7	46710	38351	35817	2	0	0	15.2982	1176
STRAP	Serine-threonine kinase receptor-associated protein	Q9Y3F4	249540	262010	211210	4	4	3	17.8782	775
TLN1	Talin-1	Q9Y490	2245100	2090300	2084000	21	18	24	21.029	306
PLXND1	Plexin-D1	Q9Y4D7	442200	256510	274420	5	2	3	18.3073	695
USP15	Ubiquitin carboxyl-terminal hydrolase 15	Q9Y4E8	17041	26461	25029	1	1	2	14.4795	1222
LOXL2	Lysyl oxidase homolog 2	Q9Y4K0	18159000	18567000	18899000	27	19	25	24.1443	59
SUPT16H	FACT complex subunit SPT16	Q9Y5B9	140320	165150	160560	3	3	4	17.2451	887
CD2AP	CD2-associated protein	Q9Y5K6	74223	93352	79751	2	1	2	16.3311	1050
LRRFIP2	Leucine-rich repeat flightless-interacting protein 2	Q9Y608	45023	46640	47959	1	1	1	15.5062	1155
F11R	Junctional adhesion molecule A	Q9Y624	271230	473910	399020	1	5	3	18.5409	659
GPC6	Glypican-6;Secreted glypican-6	Q9Y625	127300	6961.1	4237.5	3	0	0	15.4945	1156
NPTN	Neuroplastin	Q9Y639	41596	37009	41743	1	0	1	15.2919	1177
CPQ	Carboxypeptidase Q	Q9Y646	985290	882470	947470	9	7	7	19.8399	442
COPG1	Coatomer subunit gamma-1	Q9Y678	0	69455	75636	0	0	1	15.5616	1148
CLIC4	Chloride intracellular channel protein 4	Q9Y696	184370	212550	193150	1	1	1	17.5856	834
EMILIN1	EMILIN-1	Q9Y6C2	143550	0	0	2	0	0	15.5462	1149
SQRDL	Sulfide:quinone oxidoreductase, mitochondrial	Q9Y6N5	54556	0	0	2	0	0	14.1505	1230

## Sheet: Supplementary Fig. 14d
Gene	Protein names	Representative ID	LFQ intensity PSCPM_1	LFQ intensity PSCPM_2	LFQ intensity PSCPM_3	MS/MS count PSCPM_1	MS/MS count PSCPM_2	MS/MS count PSCPM_3	log2LFQ intensity	Rank
CDK1	Cyclin-dependent kinase 1	P06493	160280	190780	150960	1	2	2	17.3524	1170
SLC35B3	Adenosine 3-phospho 5-phosphosulfate transporter 2	Q9H1N7	108100	125330	111590	2	2	1	16.8114	1320
HDLBP	Vigilin	Q00341	701990	688210	875600	7	5	8	19.5266	569
TMEM120A	Transmembrane protein 120A	Q9BXJ8	85435	122810	158670	2	3	2	16.9001	1293
EHD1	EH domain-containing protein 1	Q9H4M9	1174700	1071800	1262200	10	8	12	20.1575	445
SLC22A18	Solute carrier family 22 member 18	Q96BI1	116120	109870	115690	0	0	2	16.7973	1330
ATP11C	Phospholipid-transporting ATPase IG;Phospholipid-transporting ATPase	Q8NB49	79010	78119	75890	1	1	2	16.2451	1491
NDUFAF6	NADH dehydrogenase (ubiquinone) complex I, assembly factor 6	Q330K2	126180	117260	111000	5	3	3	16.8502	1308
TXNRD1	Thioredoxin reductase 1, cytoplasmic	Q16881	139340	121100	126380	3	2	2	16.9763	1281
UBXN8	UBX domain-containing protein 8	O00124	98998	78399	84264	2	1	2	16.4124	1452
SLC1A3	Amino acid transporter;Excitatory amino acid transporter 1	P43003	22995	76002	98061	1	1	1	16.0033	1546
EIF2B4	Translation initiation factor eIF-2B subunit delta	Q9UI10	45117	46694	37094	2	0	0	15.391	1658
ROBO1	Roundabout homolog 1	Q9Y6N7	9680000	10331000	11063000	31	27	30	23.3042	99
PYCR2	Pyrroline-5-carboxylate reductase 2;Pyrroline-5-carboxylate reductase	Q96C36	292610	257640	267700	2	2	2	18.0567	954
ERGIC2	Endoplasmic reticulum-Golgi intermediate compartment protein 2	Q96RQ1	200160	233520	199130	3	2	3	17.6865	1073
CLCN3	Chloride channel protein;H(+)/Cl(-) exchange transporter 3	P51790	251970	284040	391140	2	3	3	18.2375	903
SPCS2	Signal peptidase complex subunit 2	Q15005	302070	281070	249770	3	3	2	18.0828	945
SLIRP	SRA stem-loop-interacting RNA-binding protein, mitochondrial	Q9GZT3	188600	205790	160790	4	3	4	17.4976	1130
GPX1	Glutathione peroxidase;Glutathione peroxidase 1	P07203	130510	119550	83702	2	0	1	16.7635	1346
EIF5B	Eukaryotic translation initiation factor 5B	O60841	208840	168930	155850	4	1	2	17.4405	1143
SPTBN1	Spectrin beta chain, non-erythrocytic 1	Q01082	170230	155070	249680	3	3	5	17.5482	1115
COG1	Conserved oligomeric Golgi complex subunit 1	Q8WTW3	66959	35322	13531	2	0	0	15.2365	1680
FAT1	Protocadherin Fat 1;Protocadherin Fat 1, nuclear form	Q14517	3105100	3149400	3700600	24	22	32	21.662	220
CLTC	Clathrin heavy chain;Clathrin heavy chain 1	Q00610	2231300	2292400	2985500	20	21	29	21.2553	275
TTC28	Tetratricopeptide repeat protein 28	Q96AY4	98800	64830	90647	2	2	2	16.3711	1459
SH3GLB1	Endophilin-B1	Q9Y371	122550	87385	103460	2	2	2	16.6727	1371
IQSEC1	IQ motif and SEC7 domain-containing protein 1	Q6DN90	96020	86513	91960	3	2	1	16.4814	1430
TNS1	Tensin-1	Q9HBL0	4146.3	20487	131070	0	1	2	15.6635	1605
CDH4	Cadherin-4	P55283	3081300	3905100	4039000	10	12	12	21.8094	204
SCAMP1	Secretory carrier-associated membrane protein 1	O15126	73343	64121	55932	2	2	1	15.9762	1551
NDUFA10	NADH dehydrogenase [ubiquinone] 1 alpha subcomplex subunit 10, mitochondrial	O95299	703730	753410	835720	7	5	7	19.5438	563
SLC9A7	Sodium/hydrogen exchanger;Sodium/hydrogen exchanger 7	Q96T83	71717	67578	123740	1	2	4	16.4199	1449
RPL17	60S ribosomal protein L17	P18621	893330	1061300	814340	4	5	3	19.816	505
BCAM	Basal cell adhesion molecule	P50895	459040	381670	375770	2	4	3	18.6293	782
Em:AP000351.3	Glutathione S-transferase theta-2B;Glutathione S-transferase theta-2	P0CG30	35049	0	35521	1	0	1	14.5218	1744
UBE2D3	Ubiquitin-conjugating enzyme E2 D2;Ubiquitin-conjugating enzyme E2 D3;Ubiquitin-conjugating enzyme E2 D4;Ubiquitin-conjugating enzyme E2 D1	P62837	86300	109000	103030	1	0	1	16.6016	1393
SLC6A6	Transporter;Sodium- and chloride-dependent taurine transporter	P31641	1199100	1381600	1396500	3	2	3	20.3384	410
TAP2	Antigen peptide transporter 2	Q03519	650020	714840	632840	3	2	6	19.3449	610
APOOL	MICOS complex subunit MIC27	Q6UXV4	821080	646130	842640	6	4	7	19.5544	559
SEZ6L2	Seizure 6-like protein 2	Q6UXD5	225720	208870	294190	3	1	4	17.8902	1010
TPD52L2	Tumor protein D54	O43399	309210	251050	222010	3	1	3	17.9923	976
UGP2	UTP--glucose-1-phosphate uridylyltransferase	Q16851	81531	75452	116880	1	1	2	16.4781	1431
SLIT2	Slit homolog 2 protein;Slit homolog 2 protein N-product;Slit homolog 2 protein C-product	O94813	544510	582550	727570	6	7	9	19.2377	639
RAVER1	Ribonucleoprotein PTB-binding 1	Q8IY67	418390	416700	452030	6	4	7	18.7108	759
TMEM154	Transmembrane protein 154	Q6P9G4	436320	421820	520280	0	1	2	18.8096	738
C18orf8	Uncharacterized protein C18orf8	Q96DM3	37603	36076	44470	0	0	2	15.2653	1674
IDH3B	Isocitrate dehydrogenase [NAD] subunit, mitochondrial;Isocitrate dehydrogenase [NAD] subunit beta, mitochondrial	O43837	564470	542260	685260	4	4	4	19.1882	659
PTPRQ	Protein-tyrosine-phosphatase;Phosphatidylinositol phosphatase PTPRQ	Q9UMZ3	30116	27685	27395	1	0	1	14.7935	1730
TNXB	Tenascin-X	P22105	9020.9	10536	26622	0	0	2	13.91	1765
OXA1L	Mitochondrial inner membrane protein OXA1L	Q15070	809690	863960	719910	2	4	3	19.6058	558
COL6A1	Collagen alpha-1(VI) chain	P12109	1537200	1655300	1668600	8	7	9	20.6279	364
OAS2	2-5-oligoadenylate synthase 2	P29728	134200	131940	94583	2	3	1	16.8756	1300
HNRNPM	Heterogeneous nuclear ribonucleoprotein M	P52272	551190	537790	455010	3	4	4	18.9733	707
SLC38A5	Sodium-coupled neutral amino acid transporter 5	Q8WUX1	254780	278730	324500	0	1	2	18.1257	936
PSME2	Proteasome activator complex subunit 2	Q9UL46	88142	97176	111080	2	2	2	16.5922	1395
C1S	Complement C1s subcomponent;Complement C1s subcomponent heavy chain;Complement C1s subcomponent light chain	P09871	53701	4626.6	6774.5	2	0	1	14.4055	1749
AP2B1	AP-2 complex subunit beta	P63010	306840	254680	420120	3	2	4	18.3199	872
DDX1	ATP-dependent RNA helicase DDX1	Q92499	186160	130750	189470	4	3	3	17.3649	1165
RNF114	E3 ubiquitin-protein ligase RNF114	Q9Y508	21397	27616	30114	0	1	1	14.6869	1738
ISG15	Ubiquitin-like protein ISG15	P05161	185240	272130	461740	2	2	2	18.2249	908
CD99		A0A096LP69	957550	1251600	1501700	3	2	2	20.2384	427
PYCRL	Pyrroline-5-carboxylate reductase 3;Pyrroline-5-carboxylate reductase	Q53H96	57510	56384	49997	1	1	2	15.7374	1599
LAMA4	Laminin subunit alpha-4	Q16363	840400	811720	964400	13	12	14	19.7343	523
INF2	Inverted formin-2	Q27J81	139030	128030	135340	3	1	5	17.0333	1266
GPR161	G-protein coupled receptor 161	Q8N6U8	75480	39263	49566	3	1	1	15.7411	1598
MYO10	Unconventional myosin-X	Q9HD67	79339	81900	79305	2	1	3	16.291	1478
MBNL1	Muscleblind-like protein 1	Q9NR56	920660	944400	870490	3	3	3	19.7984	507
CACHD1	VWFA and cache domain-containing protein 1	Q5VU97	1840600	2004200	2308800	13	14	18	20.968	318
VDAC2	Voltage-dependent anion-selective channel protein 2	P45880	210810	169380	238530	2	1	1	17.654	1085
RER1	Protein RER1	O15258	612930	515480	878340	5	3	4	19.3515	609
PTPN9	Protein-tyrosine-phosphatase;Tyrosine-protein phosphatase non-receptor type 9	P43378	108090	120120	158050	3	3	2	16.9743	1283
FADS1	Fatty acid desaturase 1	O60427	118630	88129	155960	4	0	2	16.8835	1297
TTN	Titin	Q8WZ42	2131400	1893600	2248800	0	1	2	20.9959	315
KCNMA1	Calcium-activated potassium channel subunit alpha-1	Q12791	113740	95964	128670	3	2	4	16.7833	1335
APP	Amyloid beta A4 protein;N-APP;Soluble APP-alpha;Soluble APP-beta;C99;Beta-amyloid protein 42;Beta-amyloid protein 40;C83;P3(42);P3(40);C80;Gamma-secretase C-terminal fragment 59;Gamma-secretase C-terminal fragment 57;Gamma-secretase C-terminal fragment 50;C31	P05067	2474400	2562800	3240200	16	14	16	21.3958	252
SNX6	Sorting nexin-6;Sorting nexin-6, N-terminally processed	Q9UNH7	440760	432180	401670	4	3	5	18.6967	764
CDC42BPA	Non-specific serine/threonine protein kinase;Serine/threonine-protein kinase MRCK alpha	Q5VT25	116780	123170	96369	3	2	3	16.7745	1343
NAV1	Neuron navigator 1	Q8NEY1	189760	214110	187590	5	3	6	17.589	1109
PCMT1	Protein-L-isoaspartate O-methyltransferase;Protein-L-isoaspartate(D-aspartate) O-methyltransferase	P22061	547340	592420	686280	5	4	5	19.2153	651
CASP7	Caspase-7;Caspase-7 subunit p20;Caspase-7 subunit p11	P55210	31298	27543	30998	0	2	2	14.8701	1727
IGHG1	Ig gamma-1 chain C region;Ig gamma-4 chain C region;Ig gamma-3 chain C region	P01857	54843	295140	0	1	2	0	16.832	1315
EXOC7	Exocyst complex component 7	Q9UPT5	56169	14457	14740	2	0	0	14.7964	1729
ADCY3	Adenylate cyclase type 3	O60266	1569300	1690200	1855700	13	14	13	20.7014	353
EXOC5	Exocyst complex component 5	O00471	57014	29777	41928	2	1	1	15.3889	1659
DDX42	ATP-dependent RNA helicase DDX42	Q86XP3	73805	53705	54485	1	0	2	15.8886	1570
ACE	Angiotensin-converting enzyme;Angiotensin-converting enzyme, soluble form	P12821	162140	163100	228930	4	2	3	17.495	1132
PLS3	Plastin-3	P13797	184060	219710	278460	2	1	3	17.7949	1039
ABCA8		Q8WWZ4	19267000	19947000	22861000	36	34	34	24.3025	57
NUP214	Nuclear pore complex protein Nup214	P35658	37614	36540	43673	1	2	1	15.2613	1676
DDR1	Epithelial discoidin domain-containing receptor 1	Q08345	634210	661190	791320	8	7	6	19.4078	595
IARS	Isoleucine--tRNA ligase, cytoplasmic	P41252	363920	312840	438410	4	3	7	18.5039	816
FDXR	NADPH:adrenodoxin oxidoreductase, mitochondrial	P22570	246690	198570	253530	2	3	4	17.8295	1029
CCM2	Cerebral cavernous malformations 2 protein	Q9BSQ5	167930	149380	106380	4	4	2	17.1077	1241
RNF213	E3 ubiquitin-protein ligase RNF213	Q63HN8	282220	346420	332330	6	4	13	18.2892	884
ILK	Integrin-linked protein kinase	Q13418	2325000	2003400	1570300	11	8	8	20.907	329
BTAF1	TATA-binding protein-associated factor 172	O14981	43289	45215	46210	1	0	2	15.4546	1649
DHCR24	Delta(24)-sterol reductase	Q15392	260420	269340	297420	3	2	3	18.0729	948
ELOVL5	Elongation of very long chain fatty acids protein;Elongation of very long chain fatty acids protein 5	Q9NYP7	578.33	79665	0	0	1	0	14.7071	1735
FKBP8	Peptidyl-prolyl cis-trans isomerase FKBP8	Q14318	112790	117000	98264	2	1	1	16.7386	1355
ROR1	Tyrosine-protein kinase transmembrane receptor;Tyrosine-protein kinase transmembrane receptor ROR1	Q01973	544860	623170	718180	2	4	8	19.2621	632
ADSL	Adenylosuccinate lyase	P30566	613270	526240	579000	6	5	4	19.1278	673
STON1-GTF2A1L	Stonin-1	Q9Y6Q2	275730	338410	325980	3	2	5	18.2575	894
LUC7L2	Putative RNA-binding protein Luc7-like 2	Q9Y383	190020	248730	297210	2	2	2	17.9043	1005
ACAA2	3-ketoacyl-CoA thiolase, mitochondrial	P42765	975130	1094200	1128300	10	8	10	20.0236	470
TPT1	Translationally-controlled tumor protein;TPT1-like protein	P13693	47286	49063	63975	1	1	1	15.7057	1602
TM9SF4	Transmembrane 9 superfamily member 4	Q92544	40923	40426	42596	1	2	2	15.3344	1670
TMEM67	Meckelin	Q5HYA8	45324	54977	41031	0	1	1	15.5238	1632
RPSA	40S ribosomal protein SA	P08865	120990	142800	169470	2	1	3	17.1399	1231
PVR	Poliovirus receptor	P15151	22667000	26155000	25296000	11	13	13	24.5584	45
ECI2	Enoyl-CoA delta isomerase 2, mitochondrial	O75521	100460	102170	137030	2	2	2	16.7888	1332
HLTF	Helicase-like transcription factor	Q14527	16643	0	36405	0	0	2	14.11	1758
ABLIM3	Actin-binding LIM protein 3	O94929	106350	92231	98888	2	2	2	16.5974	1394
CAST	Calpastatin	P20810	128490	136150	124280	1	0	2	16.9842	1277
EVC2	Limbin	Q86UK5	271530	305750	358930	4	2	9	18.2515	897
CD276	CD276 antigen	Q5ZPR3	13773000	16266000	15868000	16	14	15	23.8672	75
DHRS7B	Dehydrogenase/reductase SDR family member 7B	Q6IAN0	405240	447630	373340	3	5	5	18.6408	778
DDOST	Dolichyl-diphosphooligosaccharide--protein glycosyltransferase 48 kDa subunit	P39656	200970	268550	148750	2	2	1	17.6529	1086
ATP6AP1	V-type proton ATPase subunit S1	Q15904	127070	130940	97144	2	0	1	16.8531	1307
YARS	Tyrosine--tRNA ligase;Tyrosine--tRNA ligase, cytoplasmic;Tyrosine--tRNA ligase, cytoplasmic, N-terminally processed	P54577	71268	70932	82686	1	1	1	16.1939	1505
FAM120B	Constitutive coactivator of peroxisome proliferator-activated receptor gamma	Q96EK7	66431	52845	57531	1	1	1	15.8469	1583
FAP	Prolyl endopeptidase FAP;Antiplasmin-cleaving enzyme FAP, soluble form	Q12884	79502000	79007000	86602000	80	77	86	26.2839	11
DDX3X	ATP-dependent RNA helicase DDX3X;ATP-dependent RNA helicase DDX3Y	O00571	1375300	1029100	1219600	11	4	10	20.2042	435
SPTAN1	Spectrin alpha chain, non-erythrocytic 1	Q13813	143570	116360	185900	4	4	5	17.1812	1219
FHL1	Four and a half LIM domains protein 1	Q13642	498230	452340	424040	2	3	3	18.8056	740
SLC9A6	Sodium/hydrogen exchanger 6	Q92581	276580	370790	506990	3	3	5	18.5537	803
DIAPH1	Protein diaphanous homolog 1	O60610	2091000	2201200	2001500	23	18	18	21.0005	314
PPP1R18	Phostensin	Q6NYC8	240420	217660	201680	2	0	1	17.7466	1051
HLA-A		P01893	12811000	16349000	19104000	26	28	31	23.9395	73
HSPA1B	Heat shock 70 kDa protein 1B;Heat shock 70 kDa protein 1A	P0DMV9	63370	80162	70119	2	1	2	16.1199	1519
ABHD16A	Abhydrolase domain-containing protein 16A	O95870	763670	721690	618780	6	6	4	19.4198	592
EPHB6	Ephrin type-B receptor 6	O15197	76603	75024	86025	3	2	4	16.2735	1483
SLC12A7	Solute carrier family 12 member 7	Q9Y666	981010	1217800	1269900	12	11	12	20.141	448
DECR2	Peroxisomal 2,4-dienoyl-CoA reductase	Q9NUI1	124570	143540	162410	2	1	1	17.1308	1233
		P0CW20	1791700	1587000	1563500	10	12	9	20.6518	359
CLDND1	Claudin domain-containing protein 1	Q9NY35	1287200	1561600	1711700	4	2	5	20.5358	376
NRXN3	Neurexin-3-beta;Neurexin-3-beta, soluble form;Neurexin-3-beta, C-terminal fragment;Neurexin-3	Q9HDB5	576580	598380	669290	3	4	4	19.2296	646
SCYL2	SCY1-like protein 2	Q6P3W7	345310	292600	387040	5	3	5	18.3822	848
QARS	Glutamine--tRNA ligase	P47897	31745	27735	45597	1	1	2	15.0961	1704
HIST1H2AD	Histone H2A type 1-D;Histone H2A type 1-J;Histone H2A.J;Histone H2A type 2-C;Histone H2A type 1;Histone H2A type 2-A;Histone H2A type 1-H;Histone H2A;Histone H2A type 1-C;Histone H2A type 3;Histone H2A type 1-B/E;Histone H2A type 1-A;Histone H2AX;Histone H2A.Z;Histone H2A.V	P20671	2197600	1806600	319280	4	3	3	20.4588	387
EXOC6B	Exocyst complex component 6B	Q9Y2D4	214650	181140	202810	2	1	1	17.6063	1104
PTBP1	Polypyrimidine tract-binding protein 1	P26599	127780	104610	112010	2	0	5	16.8088	1322
ENAH	Protein enabled homolog	Q8N8S7	197840	180340	224310	2	2	4	17.6156	1102
DOS	Protein Dos	Q8N350	3685200	3551400	3863400	17	17	18	21.8191	202
HLA-C		A0A1W2PRZ0	1506200	2307700	2098700	5	5	6	20.9104	327
VARS	Valine--tRNA ligase	P26640	35634	25754	28262	1	0	1	14.8671	1728
HLA-A		A0A140T941	4431100	6266000	5748500	6	5	7	22.3862	161
XXYLT1	Xyloside xylosyltransferase 1	Q8NBI6	120780	61751	88848	2	1	2	16.465	1435
TAP1	Antigen peptide transporter 1	Q03518	194900	98415	202760	2	0	1	17.3352	1174
PXN	Paxillin	P49023	350390	376700	365690	4	2	4	18.4746	821
CTSD	Cathepsin D;Cathepsin D light chain;Cathepsin D heavy chain	P07339	113790	191260	93884	1	2	1	17.0208	1271
EFR3A	Protein EFR3 homolog A	Q14156	49715	50358	51711	1	1	1	15.6267	1612
AHR	Aryl hydrocarbon receptor	P35869	0	0	44166	0	0	1	13.8457	1766
ACTR1A	Alpha-centractin;Beta-centractin	P61163	115120	95890	93419	1	1	2	16.6308	1381
DPY19L1	Probable C-mannosyltransferase DPY19L1	Q2PZI1	203530	132890	231170	1	3	4	17.5295	1119
DPYSL2	Dihydropyrimidinase-related protein 2;Dihydropyrimidinase-related protein 3;Dihydropyrimidinase-related protein 1	Q16555	180840	116130	191770	2	1	2	17.3137	1180
ARPC1B	Actin-related protein 2/3 complex subunit 1B	O15143	255630	226050	337210	2	1	2	18.0583	952
UNC45A	Protein unc-45 homolog A	Q9H3U1	53647	84611	97278	1	1	2	16.2606	1486
ELTD1	EGF, latrophilin and seven transmembrane domain-containing protein 1	Q9HBW9	1437100	1377500	1526000	7	7	8	20.4645	385
PARL	Presenilins-associated rhomboid-like protein, mitochondrial;P-beta	Q9H300	148280	196790	258910	1	2	3	17.6192	1100
HNRNPU	Heterogeneous nuclear ribonucleoprotein U	Q00839	292040	269160	226100	2	2	1	18.0016	972
DPAGT1	UDP-N-acetylglucosamine--dolichyl-phosphate N-acetylglucosaminephosphotransferase	Q9H3H5	52550	54884	79731	1	0	1	15.929	1560
PTPN11	Tyrosine-protein phosphatase non-receptor type 11	Q06124	36431	46749	45762	2	1	1	15.3914	1657
SCARB2	Lysosome membrane protein 2	Q14108	245830	388500	565460	1	1	4	18.6094	788
FDFT1	Squalene synthase	P37268	56630	60991	62761	1	1	3	15.8757	1577
SCO2	Protein SCO2 homolog, mitochondrial	O43819	128460	116250	139150	2	0	0	16.9653	1284
SLC7A2	Cationic amino acid transporter 2	P52569	7603.1	33204	15971	0	1	1	14.2081	1756
PIK3C3	Phosphatidylinositol 3-kinase;Phosphatidylinositol 3-kinase catalytic subunit type 3	Q8NEB9	11716	15750	11972	1	0	1	13.6823	1770
HSPB6	Heat shock protein beta-6	O14558	647020	517400	687520	4	2	4	19.2356	640
PHGDH	D-3-phosphoglycerate dehydrogenase	O43175	264660	340120	386680	4	3	3	18.3342	866
MON2	Protein MON2 homolog	Q7Z3U7	275320	279860	249860	5	6	4	18.0337	963
GOLGA2	Golgin subfamily A member 2	Q08379	35501	27844	33057	2	1	0	14.9718	1718
OPA1	Dynamin-like 120 kDa protein, mitochondrial;Dynamin-like 120 kDa protein, form S1	O60313	316110	328700	358150	5	5	6	18.3509	859
CD47	Leukocyte surface antigen CD47	Q08722	188250	290710	165570	1	2	1	17.7129	1062
IFNGR1	Interferon gamma receptor 1	P15260	744060	942130	1003800	6	5	5	19.7742	512
EPS8	Epidermal growth factor receptor kinase substrate 8	Q12929	216800	166860	195910	5	2	3	17.5597	1112
CCDC9	Coiled-coil domain-containing protein 9	Q9Y3X0	130150	118610	94630	1	0	2	16.8045	1325
CTNNB1	Catenin beta-1	P35222	188730	196740	203750	4	3	2	17.5835	1110
SLC19A2	Thiamine transporter 1	O60779	403120	381620	560440	4	2	5	18.7744	747
BCAP31	B-cell receptor-associated protein 31	P51572	61644	112290	107460	1	0	3	16.5173	1419
TSC1	Hamartin	Q92574	53707	43329	0	1	1	0	14.9813	1717
TPM4	Tropomyosin alpha-4 chain	P67936	989240	1109800	1581000	6	4	6	20.2263	432
ATP13A3	Probable cation-transporting ATPase 13A3	Q9H7F0	879220	742950	958430	8	5	11	19.7143	531
CASK	Peripheral plasma membrane protein CASK	O14936	90657	77062	64808	1	1	2	16.2421	1493
RPL5	60S ribosomal protein L5	P46777	1284600	1020000	389630	8	6	1	19.7765	511
PRPS1	Ribose-phosphate pyrophosphokinase 1;Ribose-phosphate pyrophosphokinase 3	P60891	253300	185310	224030	4	2	3	17.7529	1048
RPS14	40S ribosomal protein S14	P62263	2519800	2000800	787250	7	6	2	20.7547	345
RPS24	40S ribosomal protein S24	P62847	1196200	709950	951900	5	4	7	19.8616	497
PFKM	ATP-dependent 6-phosphofructokinase, muscle type	P08237	238230	196100	257820	5	3	5	17.8158	1031
TPP1	Tripeptidyl-peptidase 1	O14773	618000	605390	656770	4	5	5	19.2575	635
HSD17B4	Peroxisomal multifunctional enzyme type 2;(3R)-hydroxyacyl-CoA dehydrogenase;Enoyl-CoA hydratase 2	P51659	1078800	800310	919420	6	5	5	19.8313	503
SCN9A	Sodium channel protein type 9 subunit alpha;Sodium channel protein;Sodium channel protein type 11 subunit alpha;Sodium channel protein type 10 subunit alpha;Sodium channel protein type 5 subunit alpha	Q15858	32542	34714	40104	1	0	2	15.1271	1695
RPL15	Ribosomal protein L15;60S ribosomal protein L15	P61313	720990	467590	1334700	6	4	6	19.6819	541
NCOR2	Nuclear receptor corepressor 2	Q9Y618	187800	233720	205350	5	2	4	17.6728	1080
PNPLA6	Neuropathy target esterase	Q8IY17	387650	372040	363780	6	3	4	18.5146	814
MTHFD1	C-1-tetrahydrofolate synthase, cytoplasmic;Methylenetetrahydrofolate dehydrogenase;Methenyltetrahydrofolate cyclohydrolase;Formyltetrahydrofolate synthetase;C-1-tetrahydrofolate synthase, cytoplasmic, N-terminally processed	P11586	2475200	2761100	2455500	15	12	17	21.2899	266
CTPS1	CTP synthase;CTP synthase 1	P17812	303290	250350	384920	5	3	7	18.2551	895
ALOX12B	Arachidonate 12-lipoxygenase, 12R-type	O75342	22310	125580	28980	0	2	0	15.8474	1582
MOGS	Mannosyl-oligosaccharide glucosidase	Q13724	958990	771860	858970	10	7	9	19.7195	528
CAPN5	Calpain-5	O15484	265350	263330	227730	4	3	4	17.9438	995
FGFR1	Fibroblast growth factor receptor 1;Fibroblast growth factor receptor	P11362	1538500	1623100	1828800	10	7	9	20.6658	358
ECE1	Endothelin-converting enzyme 1	P42892	21752000	22638000	24642000	42	40	41	24.4558	49
IDE	Insulin-degrading enzyme	P14735	42749	339820	25969	0	5	0	17.0551	1255
GPNMB	Transmembrane glycoprotein NMB	Q14956	37237	30882	45250	2	1	1	15.2057	1685
TSPAN9	Tetraspanin;Tetraspanin-9	O75954	3239200	3558100	3783200	8	8	8	21.7499	214
AGK	Acylglycerol kinase, mitochondrial	Q53H12	1708500	1698900	1885200	5	4	6	20.7506	348
THBS2	Thrombospondin-2	P35442	450420	374540	398780	5	4	4	18.6379	779
KRIT1	Krev interaction trapped protein 1	O00522	524380	501120	475240	3	2	4	18.9323	717
RPL29	60S ribosomal protein L29	P47914	500780	284950	1259500	2	1	3	19.3789	600
ABCD3	ATP-binding cassette sub-family D member 3	P28288	311740	385720	366970	5	3	7	18.4367	835
ATP5L	ATP synthase subunit g, mitochondrial	O75964	1163000	709400	747300	4	0	4	19.736	522
ITM2B	Integral membrane protein 2B;BRI2, membrane form;BRI2 intracellular domain;BRI2C, soluble form;Bri23 peptide	Q9Y287	67226	45251	81122	2	1	1	15.9777	1550
SEC16A	Protein transport protein Sec16A	O15027	152390	92975	85558	1	1	2	16.7512	1350
TAZ	Tafazzin	Q16635	32439	19818	23535	2	0	1	14.6248	1740
MYADM	Myeloid-associated differentiation marker	Q96S97	1285800	997000	1052000	3	2	3	20.0842	458
NRG1	Pro-neuregulin-1, membrane-bound isoform;Neuregulin-1	Q02297	65945	61099	103410	1	1	2	16.2292	1497
PGM3	Phosphoacetylglucosamine mutase	O95394	390230	215370	358450	4	0	3	18.2938	881
PPOX	Protoporphyrinogen oxidase	P50336	371510	379270	379880	3	2	4	18.5238	810
STAT2	Signal transducer and activator of transcription 2	P52630	112090	102920	132610	1	3	2	16.8222	1318
IL13RA1	Interleukin-13 receptor subunit alpha-1	P78552	357400	380030	354760	4	4	2	18.4738	823
LBR	Lamin-B receptor	Q14739	444080	436460	463740	3	2	5	18.7734	748
ALDH1L2	Mitochondrial 10-formyltetrahydrofolate dehydrogenase	Q3SY69	357000	329880	322980	6	5	9	18.3608	857
MCM3	DNA replication licensing factor MCM3	P25205	57569	62483	61745	1	1	1	15.887	1572
ESYT2	Extended synaptotagmin-2	A0FGR8	965820	929990	998740	14	9	14	19.8799	492
TGFB1	Transforming growth factor beta-1;Latency-associated peptide	P01137	1508200	1594000	1643400	7	5	8	20.5932	367
LRP8	Low-density lipoprotein receptor-related protein 8	Q14114	843250	890760	851600	8	6	6	19.7171	530
EGLN1	Egl nine homolog 1;Egl nine homolog 3	Q9GZT9	38979	31370	27881	2	0	0	14.9989	1716
ITCH	E3 ubiquitin-protein ligase Itchy homolog	Q96J02	90849	82842	89323	2	3	3	16.4198	1450
PPP2R2A	Serine/threonine-protein phosphatase 2A 55 kDa regulatory subunit B alpha isoform;Serine/threonine-protein phosphatase 2A 55 kDa regulatory subunit B delta isoform	P63151	34449	25217	14855	1	1	0	14.6004	1741
SDF4	45 kDa calcium-binding protein	Q9BRK5	68026	119930	126130	1	0	1	16.6758	1370
TGOLN2	Trans-Golgi network integral membrane protein 2	O43493	156290	138780	283800	2	2	4	17.5579	1113
LDHB	L-lactate dehydrogenase B chain;L-lactate dehydrogenase	P07195	562960	662800	656490	4	4	3	19.2591	634
SACM1L	Phosphatidylinositide phosphatase SAC1	Q9NTJ5	275650	318490	366340	4	4	4	18.2884	885
ARHGEF2	Rho guanine nucleotide exchange factor 2	Q92974	264790	203450	276750	5	3	3	17.9219	1001
ATP8B2	Phospholipid-transporting ATPase ID	P98198	275520	236420	267210	2	3	5	17.9866	977
TMEM120B	Transmembrane protein 120B	A0PK00	44574	46883	45122	0	1	2	15.4744	1643
SLC22A23	Solute carrier family 22 member 23	A1A5C7	316480	333420	442450	2	3	2	18.474	822
ILVBL	Acetolactate synthase-like protein	A1L0T0	907560	924880	990320	13	12	10	19.8437	499
PRNP	Major prion protein	P04156	8732700	8458200	10337000	11	7	8	23.1294	113
MPG	DNA-3-methyladenine glycosylase	P29372	101270	92262	89937	1	2	2	16.5279	1416
NBAS	Neuroblastoma-amplified sequence	A2RRP1	235320	193520	219580	4	3	5	17.7216	1059
VWA8	von Willebrand factor A domain-containing protein 8	A3KMH1	176980	157200	176220	1	1	4	17.3763	1162
CNOT1	CCR4-NOT transcription complex subunit 1	A5YKK6	17297	16282	17316	0	1	1	14.0503	1762
BST1	ADP-ribosyl cyclase/cyclic ADP-ribose hydrolase 2	Q10588	154380	144440	160780	3	4	1	17.2251	1206
PGP	Phosphoglycolate phosphatase	A6NDG6	159090	161000	168370	1	1	1	17.3129	1182
TCAF2	TRPM8 channel-associated factor 2	A6NFQ2	335540	297960	310390	5	4	3	18.2633	889
YIF1A	Protein YIF1A	O95070	311230	385400	433270	3	2	2	18.5228	811
METTL15	Probable methyltransferase-like protein 15	A6NJ78	56970	24785	23296	2	0	1	15.0958	1705
DIAPH2	Protein diaphanous homolog 2	O60879	37288	28179	51293	2	1	0	15.2482	1678
CPNE1	Copine-1	Q99829	73019	74588	65302	1	2	1	16.1149	1521
RPL7	60S ribosomal protein L7	P18124	169040	37680	95631	1	0	2	16.6209	1385
TSPAN4	Tetraspanin;Tetraspanin-4	O14817	2668300	2646000	3301100	5	2	3	21.4535	245
FAM171A2	Protein FAM171A2	A8MVW0	320060	398480	294910	5	4	6	18.3659	855
EIF3D	Eukaryotic translation initiation factor 3 subunit D	O15371	102700	90461	111310	2	1	3	16.631	1380
ARCN1	Coatomer subunit delta	P48444	180530	202040	221720	3	1	3	17.6199	1099
XRCC6	X-ray repair cross-complementing protein 6	P12956	141930	116680	181330	3	2	4	17.162	1226
CAPZB	F-actin-capping protein subunit beta	P47756	512470	570840	665770	6	4	7	19.1532	666
POSTN		B1ALD9	2940200	2273300	3139000	17	14	17	21.4088	250
ADGRL2	Latrophilin-2	O95490	4884200	5613400	5582000	21	15	16	22.3538	169
CTTNBP2NL	CTTNBP2 N-terminal-like protein	Q9P2B4	88248	144740	195760	1	0	0	17.1248	1234
CD58	Lymphocyte function-associated antigen 3	P19256	245670	313560	353520	2	1	2	18.2149	909
SOAT1	Sterol O-acyltransferase 1	P35610	94671	83411	146300	2	0	3	16.7224	1360
MYO9A	Unconventional myosin-IXa	B2RTY4	66670	91279	40886	3	1	3	16.0162	1542
MAPK3	Mitogen-activated protein kinase 3;Mitogen-activated protein kinase	P27361	125140	124780	138460	2	2	1	16.9821	1279
CA12	Carbonic anhydrase 12	O43570	829230	973380	1008700	5	6	5	19.8378	500
USP30	Ubiquitin carboxyl-terminal hydrolase 30;Ubiquitin carboxyl-terminal hydrolase	Q70CQ3	73855	87084	78422	2	3	1	16.2839	1479
SLC12A6	Solute carrier family 12 member 6	Q9UHW9	416150	398250	433700	4	4	3	18.6663	773
CDIPT	CDP-diacylglycerol--inositol 3-phosphatidyltransferase	O14735	186620	240740	221540	3	2	3	17.7227	1058
CNN2	Calponin;Calponin-2	Q99439	558790	689770	598050	3	4	4	19.2315	643
PSMA1	Proteasome subunit alpha type;Proteasome subunit alpha type-1	P25786	94166	124220	112670	2	1	2	16.7518	1349
PLXNC1	Plexin-C1	O60486	178180	173810	186890	4	2	4	17.4546	1140
NQO1	NAD(P)H dehydrogenase [quinone] 1	P15559	551030	605100	252090	6	5	1	18.8405	734
PLAT	Tissue-type plasminogen activator;Tissue-type plasminogen activator chain A;Tissue-type plasminogen activator chain B	P00750	1623400	1900700	2292900	7	7	7	20.8869	332
PRPSAP1	Phosphoribosyl pyrophosphate synthase-associated protein 1	Q14558	90386	95316	96863	2	0	2	16.5233	1417
SLC25A1		B4DP62	37158	39502	33255	1	2	0	15.1611	1692
DNM1L	Dynamin-1-like protein	O00429	58427	54946	97218	0	0	2	16.0991	1525
GOSR1	Golgi SNAP receptor complex member 1	O95249	42680	45952	65764	1	1	1	15.6513	1607
SEC61A1	Protein transport protein Sec61 subunit alpha isoform 1	P61619	5180000	5082700	5152400	10	7	7	22.2929	173
STK24	Serine/threonine-protein kinase 24;Serine/threonine-protein kinase 24 36 kDa subunit;Serine/threonine-protein kinase 24 12 kDa subunit;Serine/threonine-protein kinase 26;Serine/threonine-protein kinase 25	Q9Y6E0	76089	81558	86462	1	1	2	16.3122	1473
ANGPT1	Angiopoietin-1	Q15389	65057	44944	92085	1	0	1	16.0396	1538
ACTR3	Actin-related protein 3	P61158	213270	270400	313860	2	2	3	18.0202	967
TGFBR1	Receptor protein serine/threonine kinase;TGF-beta receptor type-1	P36897	249510	275280	337720	1	2	3	18.1332	934
DERL1	Derlin-1	Q9BUN8	328610	350210	322830	1	3	2	18.349	862
RIOK3	Serine/threonine-protein kinase RIO3	O14730	30774	26562	25687	2	0	0	14.7563	1733
PREB	Prolactin regulatory element-binding protein	Q9HCU5	157000	171460	148580	2	1	2	17.2788	1193
RPS7	40S ribosomal protein S7	P62081	1452000	1504200	300050	5	4	3	20.0498	465
2-Sep	Septin-2	Q15019	402950	361240	407310	7	5	6	18.575	796
RFT1	Protein RFT1 homolog	Q96AA3	144190	138420	155220	2	2	1	17.155	1228
RAN	GTP-binding nuclear protein Ran	P62826	767140	742890	669710	7	5	4	19.4708	584
EIF3C	Eukaryotic translation initiation factor 3 subunit C;Eukaryotic translation initiation factor 3 subunit C-like protein	Q99613	66062	586990	200710	0	1	1	18.1185	938
10-Sep	Septin-10	Q9P0V9	32048	29215	41791	1	0	1	15.0681	1712
TSPAN5	Tetraspanin;Tetraspanin-5	P62079	126270	89566	115850	1	0	1	16.7545	1348
TPCN1	Two pore calcium channel protein 1	Q9ULQ1	334980	371500	497210	4	3	4	18.6141	787
RPL31	60S ribosomal protein L31	P62899	1824600	675900	62547	4	3	1	19.7045	536
MYL6	Myosin light polypeptide 6	P60660	356100	354510	397440	1	3	4	18.4946	818
NAP1L1	Nucleosome assembly protein 1-like 1;Nucleosome assembly protein 1-like 4	P55209	48041	35130	53043	1	1	2	15.4706	1644
ACADM	Medium-chain specific acyl-CoA dehydrogenase, mitochondrial	P11310	236000	328240	214650	3	1	2	17.9861	979
SCARB1	Scavenger receptor class B member 1	Q8WTV0	570510	851610	1003300	2	3	5	19.6248	552
CPEB4	Cytoplasmic polyadenylation element-binding protein 4	Q17RY0	48666	51192	68365	1	1	2	15.7751	1592
PCDH9	Protocadherin-9	Q9HC56	2507000	2831600	2931500	12	11	15	21.3945	253
MPP6	MAGUK p55 subfamily member 6	Q9NZW5	180540	156830	178800	1	1	2	17.3925	1156
IL1R1	Interleukin-1 receptor type 1;Interleukin-1 receptor type 1, membrane form;Interleukin-1 receptor type 1, soluble form	P14778	225490	266410	284690	2	3	4	17.9818	981
SPATS2L	SPATS2-like protein	Q9NUQ6	76504	67304	40245	2	1	1	15.9048	1566
IMMT	MICOS complex subunit MIC60	Q16891	69989	81276	97041	3	1	2	16.3368	1466
PCYT1A	Choline-phosphate cytidylyltransferase A	P49585	182310	167710	171450	1	2	3	17.4073	1151
CSTA	Cystatin-A;Cystatin-A, N-terminally processed	P01040	71945	149720	121560	1	1	0	16.8038	1326
RAPH1	Ras-associated and pleckstrin homology domains-containing protein 1	Q70E73	31640	32132	39388	1	1	1	15.0696	1711
B4GALT4	Beta-1,4-galactosyltransferase 4;N-acetyllactosamine synthase;Lactotriaosylceramide beta-1,4-galactosyltransferase	O60513	24160	26890	23311	1	0	2	14.5973	1742
PLEKHO2	Pleckstrin homology domain-containing family O member 2	Q8TD55	55894	57878	76890	1	0	1	15.9557	1559
RPL37A	60S ribosomal protein L37a	P61513	916170	752790	907020	2	1	2	19.7117	534
KIAA0319L	Dyslexia-associated protein KIAA0319-like protein	Q8IZA0	47465	41966	58636	0	0	2	15.5909	1621
IGF1R	Tyrosine-protein kinase receptor;Insulin-like growth factor 1 receptor;Insulin-like growth factor 1 receptor alpha chain;Insulin-like growth factor 1 receptor beta chain	P08069	3329800	3472700	3835400	15	15	18	21.7577	210
RALB	Ras-related protein Ral-B	P11234	94351	82619	60392	2	0	0	16.2718	1484
TNPO3	Transportin-3	Q9Y5L0	39193	40870	49563	2	1	2	15.399	1655
ALG3	Dol-P-Man:Man(5)GlcNAc(2)-PP-Dol alpha-1,3-mannosyltransferase	Q92685	277110	201650	195610	3	1	1	17.7782	1042
WNT5A	Protein Wnt;Protein Wnt-5a	P41221	476100	449270	604200	3	2	3	18.9597	710
EEFSEC	Selenocysteine-specific elongation factor	P57772	0	50173	56705	0	1	1	15.1206	1697
MPP1	55 kDa erythrocyte membrane protein	Q00013	29342	36990	38582	1	1	2	15.0939	1706
NMD3	60S ribosomal export protein NMD3	Q96D46	227470	236930	240480	3	3	4	17.8421	1024
RAB34	Ras-related protein Rab-34	Q9BZG1	248190	215950	171190	2	1	2	17.6922	1071
RPL23	60S ribosomal protein L23	P62829	1073700	949430	820070	6	6	5	19.8541	498
ACAA1	3-ketoacyl-CoA thiolase, peroxisomal	P09110	646450	664230	552440	5	5	6	19.2443	636
SEC22A	Vesicle-trafficking protein SEC22a	Q96IW7	32301	28727	29645	1	1	1	14.8834	1725
PRPSAP2	Phosphoribosyl pyrophosphate synthase-associated protein 2	O60256	39397	44938	42104	1	0	2	15.3631	1666
VDAC1	Voltage-dependent anion-selective channel protein 1	P21796	90036	94125	83076	2	0	1	16.4428	1438
OXSR1	Serine/threonine-protein kinase OSR1	O95747	112560	96519	97291	3	2	2	16.64	1378
FARP1	FERM, RhoGEF and pleckstrin domain-containing protein 1	Q9Y4F1	60878	54701	55850	1	0	0	15.8023	1590
RPL24	60S ribosomal protein L24	P83731	317580	226270	270670	1	1	2	18.0506	956
SLC25A20	Mitochondrial carnitine/acylcarnitine carrier protein	O43772	428680	342060	472910	0	1	3	18.6612	775
PCCB	Propionyl-CoA carboxylase beta chain, mitochondrial	P05166	244610	300320	317750	2	4	3	18.1335	932
ARL6IP5	PRA1 family protein 3	O75915	80207	65267	86496	1	0	2	16.2386	1494
CAPZA2	F-actin-capping protein subunit alpha-2	P47755	171950	98536	49131	0	0	2	16.701	1364
LPP	Lipoma-preferred partner	Q93052	148740	191010	184880	1	3	2	17.416	1149
SYPL1		C9JYN0	2695300	2229700	3330900	6	11	10	21.392	255
NONO	Non-POU domain-containing octamer-binding protein	Q15233	26917	0	0	2	0	0	13.1313	1775
NRCAM	Neuronal cell adhesion molecule	Q92823	8882100	10420000	9877700	27	27	22	23.2135	107
CTNND1	Catenin delta-1	O60716	4887100	4931800	5543400	22	19	18	22.2879	175
RPL35A	60S ribosomal protein L35a	P18077	101090	62793	101680	2	0	0	16.4337	1440
SDC3	Syndecan;Syndecan-3	O75056	1393800	1247300	1388700	4	4	2	20.3573	406
EIF4G2	Eukaryotic translation initiation factor 4 gamma 2	P78344	550530	523950	449860	7	5	7	18.9548	712
RPL32	60S ribosomal protein L32	P62910	702590	404810	1192400	4	3	3	19.5481	561
IRAK1	Interleukin-1 receptor-associated kinase 1	P51617	295610	316770	260250	4	6	4	18.15	927
ABI3BP	Target of Nesh-SH3	Q7Z7G0	5007900	4658000	5056600	10	11	13	22.2266	177
HLA-B		P01889	2768900	3964200	4158800	8	6	9	21.7918	205
CAMK2D	Calcium/calmodulin-dependent protein kinase type II subunit delta	Q13557	117550	161560	161070	3	2	3	17.1628	1225
UCHL1	Ubiquitin carboxyl-terminal hydrolase;Ubiquitin carboxyl-terminal hydrolase isozyme L1	P09936	141620	164780	181840	2	2	2	17.3123	1183
MFSD10	Major facilitator superfamily domain-containing protein 10	Q14728	127110	92853	97727	2	1	1	16.6923	1368
SAR1A	GTP-binding protein SAR1b;GTP-binding protein SAR1a	Q9Y6B6	44114	28709	66102	2	1	2	15.499	1636
HNRNPD	Heterogeneous nuclear ribonucleoprotein D0	Q14103	33274	47100	20844	2	1	0	15.0421	1715
RPL9	60S ribosomal protein L9	P32969	408500	552140	165090	4	4	1	18.5175	813
HSD17B11	Estradiol 17-beta-dehydrogenase 11	Q8NBQ5	960260	1071400	979460	6	7	6	19.9369	482
11-Sep	Septin-11	Q9NVA2	1718000	1389200	1267200	10	7	7	20.4757	382
SEC31A	Protein transport protein Sec31A	O94979	532630	553910	811540	4	3	8	19.2711	631
TWF2	Twinfilin-2	Q6IBS0	182730	213190	241000	2	0	3	17.6958	1069
COL12A1	Collagen alpha-1(XII) chain	Q99715	103430	111780	72002	1	2	0	16.5468	1410
TMEM68	Transmembrane protein 68	Q96MH6	0	23234	90578	0	1	1	15.2113	1683
IKBKB	Inhibitor of nuclear factor kappa-B kinase subunit beta	O14920	30560	32139	38631	2	0	1	15.0437	1714
AGPAT6	Glycerol-3-phosphate acyltransferase 4	Q86UL3	140460	156170	145480	2	2	3	17.1691	1223
RPL30	60S ribosomal protein L30	P62888	140840	169140	67876	2	2	0	16.9425	1288
MTDH	Protein LYRIC	Q86UE4	43084	159200	21455	0	2	0	16.1865	1508
RDH10	Retinol dehydrogenase 10	Q8IZV5	582950	511930	483210	1	0	2	19.0048	699
MAP4K4		E7EN19	885350	958390	967170	10	7	9	19.8376	501
LRFN4	Leucine-rich repeat and fibronectin type-III domain-containing protein 4	Q6PJG9	103250	94009	68884	3	3	3	16.4369	1439
CCT5	T-complex protein 1 subunit epsilon	P48643	876670	801720	777480	9	5	5	19.6428	551
RPL14	60S ribosomal protein L14	P50914	1187000	990670	1175600	6	6	4	20.0922	455
7-Sep	Septin-7	Q16181	1497800	1477300	1294400	7	6	7	20.4407	391
PRRC2C	Protein PRRC2C	Q9Y520	267830	273030	276770	3	1	3	18.0561	955
PTPRM	Protein-tyrosine-phosphatase;Receptor-type tyrosine-protein phosphatase mu	P28827	8654900	9915800	10410000	25	24	30	23.2036	108
LTF	Lactotransferrin;Lactoferricin-H;Kaliocin-1;Lactoferroxin-A;Lactoferroxin-B;Lactoferroxin-C	P02788	7329.9	318730	16686	0	4	0	16.8018	1328
DYNC1I2	Cytoplasmic dynein 1 intermediate chain 2	Q13409	102430	105720	124710	2	2	0	16.7596	1347
EZR	Ezrin	P15311	205150	223510	233000	4	2	3	17.7508	1049
XPO7	Exportin-7;Ran-binding protein 17	Q9UIA9	57199	61099	64065	2	1	1	15.8915	1568
SDC2	Syndecan;Syndecan-2	P34741	6124600	6332600	7416000	7	6	7	22.6594	144
GGT1	Gamma-glutamyltranspeptidase 1;Gamma-glutamyltranspeptidase 1 heavy chain;Gamma-glutamyltranspeptidase 1 light chain;Putative gamma-glutamyltranspeptidase 3;Putative gamma-glutamyltranspeptidase 3 heavy chain;Putative gamma-glutamyltranspeptidase 3 light chain;Inactive gamma-glutamyltranspeptidase 2	P19440	236580	247320	218480	3	2	2	17.8369	1027
PLOD2	Procollagen-lysine,2-oxoglutarate 5-dioxygenase 2	O00469	643740	698390	714280	10	8	6	19.3867	599
BZW2	Basic leucine zipper and W2 domain-containing protein 2	Q9Y6E2	106620	124800	158490	1	2	1	16.9878	1275
EIF4G1	Eukaryotic translation initiation factor 4 gamma 1	Q04637	188210	198220	210240	1	2	3	17.6016	1106
LTBP1	Latent-transforming growth factor beta-binding protein 1	Q14766	1382000	1512300	1700200	4	5	6	20.5465	373
MAP4	Microtubule-associated protein;Microtubule-associated protein 4	P27816	1046500	1206600	1056800	4	4	4	20.0734	461
KLC1	Kinesin light chain 1	Q07866	329720	316110	373810	4	4	5	18.3747	850
ADAM23	Disintegrin and metalloproteinase domain-containing protein 23	O75077	294780	310400	329690	3	4	1	18.2494	899
DCTN1	Dynactin subunit 1	Q14203	280020	194130	260510	6	3	8	17.9018	1007
TNC	Tenascin	P24821	259190	305480	334370	4	3	6	18.1931	914
HNRNPH1	Heterogeneous nuclear ribonucleoprotein H;Heterogeneous nuclear ribonucleoprotein H, N-terminally processed	P31943	404940	216810	355260	3	4	5	18.3131	874
MYO1B	Unconventional myosin-Ib	O43795	3250200	3097500	3230900	22	18	20	21.6064	229
ITGB6	Integrin beta-6;Integrin beta	P18564	18409000	22053000	18144000	2	3	2	24.2196	59
ATP11A	Phospholipid-transporting ATPase;Probable phospholipid-transporting ATPase IH	P98196	163450	170710	193960	2	2	4	17.4255	1146
NRP1	Neuropilin-1	O14786	70934000	75028000	80999000	56	65	75	26.1729	14
DLD	Dihydrolipoyl dehydrogenase;Dihydrolipoyl dehydrogenase, mitochondrial	P09622	201550	203270	242540	2	4	3	17.7192	1060
TBL2	Transducin beta-like protein 2	Q9Y4P3	69016	58760	25937	1	2	1	15.6449	1609
ROCK2	Rho-associated protein kinase 2	O75116	134870	108330	143640	2	1	2	16.9764	1280
UMPS	Uridine 5-monophosphate synthase;Orotate phosphoribosyltransferase;Orotidine 5-phosphate decarboxylase	P11172	143680	94088	115250	1	0	2	16.8444	1310
SLC4A7	Anion exchange protein	E9PFN4	35349000	38040000	41970000	48	42	52	25.1966	28
PIK3R2	Phosphatidylinositol 3-kinase regulatory subunit beta	O00459	57770	46889	42996	2	0	1	15.5869	1623
AAK1	AP2-associated protein kinase 1	Q2M2I8	87843	96009	92522	2	2	2	16.4913	1427
PTPRK	Protein-tyrosine-phosphatase;Receptor-type tyrosine-protein phosphatase kappa	Q15262	5763600	5981300	6836800	25	22	26	22.5624	146
GBE1	1,4-alpha-glucan-branching enzyme	Q04446	69922	67650	96749	1	1	2	16.2532	1489
DNAAF5	Dynein assembly factor 5, axonemal	Q86Y56	46052	27219	40518	1	0	2	15.211	1684
CALD1		E9PGZ1	3457700	3468200	3927100	15	15	15	21.7866	207
FAM162A	Protein FAM162A	Q96A26	270320	160590	182170	2	0	1	17.6408	1092
FAM98A	Protein FAM98A	Q8NCA5	10163	169630	11595	0	2	0	15.9612	1558
SSFA2	Sperm-specific antigen 2	P28290	38487	46547	50773	1	0	2	15.4662	1645
EEF1D	Elongation factor 1-delta	P29692	115180	120750	166510	0	1	1	17.0335	1265
THY1	Thy-1 membrane glycoprotein	P04216	6963800	7509900	7532100	8	7	9	22.8064	132
SLC25A22	Mitochondrial glutamate carrier 1	Q9H936	1149600	1178600	1107500	3	2	3	20.1272	452
CRYAB	Alpha-crystallin B chain	P02511	14695	14245	0	0	1	0	13.2358	1774
CFL1	Cofilin-1	P23528	1967100	2271600	2754800	7	8	9	21.1526	295
RRAS2	Ras-related protein R-Ras2	P62070	11182	11251	10405	0	1	0	13.4181	1771
GANAB	Neutral alpha-glucosidase AB	Q14697	163780	203080	183290	5	4	3	17.4845	1134
RPL8	60S ribosomal protein L8	P62917	1868700	1183200	1019300	4	3	3	20.3721	403
RPS3	40S ribosomal protein S3	P23396	1630300	1722200	1560400	8	7	8	20.6432	360
RAB1B	Ras-related protein Rab-1B;Putative Ras-related protein Rab-1C;Ras-related protein Rab-1A	Q9H0U4	126380	144120	154730	2	1	1	17.1129	1238
NPEPPS	Puromycin-sensitive aminopeptidase	P55786	342390	315080	332640	3	4	3	18.3323	868
RPL27A	60S ribosomal protein L27a	P46776	894220	460290	469950	3	1	2	19.2141	652
TCIRG1	V-type proton ATPase subunit a;V-type proton ATPase 116 kDa subunit a isoform 3	Q13488	35382	30354	42946	1	1	1	15.1448	1694
TYK2	Tyrosine-protein kinase;Non-receptor tyrosine-protein kinase TYK2	P29597	81407	132690	192630	2	3	5	17.0487	1257
PPP1CA	Serine/threonine-protein phosphatase;Serine/threonine-protein phosphatase PP1-alpha catalytic subunit	P62136	172250	170640	218600	2	2	2	17.5139	1127
LMO7	LIM domain only protein 7	Q8WWI1	60214	67178	80099	1	2	2	16.0777	1531
CHORDC1	Cysteine and histidine-rich domain-containing protein 1	Q9UHD1	104080	100250	122770	1	1	3	16.7344	1356
FAU	40S ribosomal protein S30	P62861	762610	672170	3004700	1	1	2	20.497	379
CAPN1	Calpain-1 catalytic subunit	P07384	83567	137180	63160	3	2	3	16.5301	1414
FADS3	Fatty acid desaturase 3	Q9Y5Q0	865960	803420	823640	4	5	4	19.6645	546
SLC43A3	Solute carrier family 43 member 3	Q8NBI5	966150	961600	954400	3	2	2	19.8738	494
FIBP	Acidic fibroblast growth factor intracellular-binding protein	O43427	41206	40914	37757	1	2	1	15.2862	1671
TUBGCP2	Gamma-tubulin complex component 2	Q9BSJ2	87078	76795	86644	2	2	2	16.3496	1464
TOLLIP	Toll-interacting protein	Q9H0E2	75897	80428	30138	2	2	1	15.9236	1562
RPL35	60S ribosomal protein L35	P42766	223630	194600	516920	4	2	2	18.2499	898
IST1	IST1 homolog	P53990	47381	64719	45758	1	2	1	15.6833	1603
OTUB1	Ubiquitin thioesterase OTUB1	Q96FW1	46093	46466	58227	2	1	2	15.6172	1615
SLC3A2	4F2 cell-surface antigen heavy chain	P08195	108670000	112910000	128680000	63	64	69	26.7989	3
TNFRSF1A	Tumor necrosis factor receptor superfamily member 1A;Tumor necrosis factor receptor superfamily member 1A, membrane form;Tumor necrosis factor-binding protein 1	P19438	634710	519750	679110	2	2	3	19.2213	648
UBC	Polyubiquitin-C;Ubiquitin;Ubiquitin-60S ribosomal protein L40;Ubiquitin;60S ribosomal protein L40;Polyubiquitin-B;Ubiquitin	P0CG48	6686500	7847000	10261000	9	14	12	22.9786	119
SEC23A	Protein transport protein Sec23A	Q15436	71555	104190	143720	2	2	2	16.7003	1365
TSG101	Tumor susceptibility gene 101 protein	Q99816	109870	108330	119690	1	2	1	16.7812	1337
TUBA1C	Tubulin alpha-1C chain	Q9BQE3	20172000	17676000	21455000	20	18	25	24.2366	58
MYO1C	Unconventional myosin-Ic	O00159	1126700	985760	1136400	11	6	7	20.0465	467
B2M	Beta-2-microglobulin;Beta-2-microglobulin form pI 5.3	P61769	211870	221930	289980	2	2	3	17.8802	1013.5
ATL3	Atlastin-3	Q6DD88	281790	306230	381030	4	4	5	18.3012	876
ACTR2	Actin-related protein 2	P61160	348270	321180	394700	5	3	5	18.4363	836
GOLT1B	Vesicle transport protein GOT1B	Q9Y3E0	155030	119620	176600	5	4	5	17.1986	1214
CDK17	Cyclin-dependent kinase 17	Q00537	188530	244860	227150	4	3	6	17.7483	1050
LRP6	Low-density lipoprotein receptor-related protein 6	O75581	576460	565040	632100	7	7	10	19.1733	663
DDX19A		Q9UHL0	470120	455850	388310	5	4	4	18.7409	751
LGALS8	Galectin;Galectin-8	O00214	121130	71551	70449	3	1	1	16.4205	1448
TNFRSF10A	Tumor necrosis factor receptor superfamily member 10A	O00220	198740	229900	227920	3	3	4	17.7396	1052
TENM2	Teneurin-2;Ten-2, soluble form;Ten-2 intracellular domain	Q9NT68	36176	32463	36587	1	1	1	15.0982	1703
CD63	Tetraspanin;CD63 antigen	P08962	1603700	1541700	2859400	6	5	9	20.9327	323
CAD	CAD protein;Glutamine-dependent carbamoyl-phosphate synthase;Aspartate carbamoyltransferase;Dihydroorotase	P27708	788020	709810	717960	13	9	13	19.4944	580
RPLP0	60S acidic ribosomal protein P0;60S acidic ribosomal protein P0-like	P05388	217000	182250	249730	3	2	3	17.7229	1057
PRKAG1	5-AMP-activated protein kinase subunit gamma-1	P54619	12105	20782	27461	1	1	1	14.2961	1753
TMTC1	Transmembrane and TPR repeat-containing protein 1	Q8IUR5	50111	41571	52786	2	0	2	15.5554	1629
PTPRB	Protein-tyrosine-phosphatase;Receptor-type tyrosine-protein phosphatase beta;Receptor-type tyrosine-protein phosphatase O	P23467	179980	84436	232100	1	0	2	17.3365	1172
FKBP11	Peptidyl-prolyl cis-trans isomerase;Peptidyl-prolyl cis-trans isomerase FKBP11	Q9NYL4	2578800	2488200	1236500	4	5	5	21.0028	313
TNS2	Tensin-2	Q63HR2	56878	73240	61376	1	2	1	15.962	1557
ARL1	ADP-ribosylation factor-like protein 1	P40616	494120	518870	484240	1	3	4	18.9289	718
RTN4	Reticulon;Reticulon-4	Q9NQC3	478510	594190	652090	3	2	4	19.133	671
DST	Dystonin	Q03001	83652	61325	102230	2	2	3	16.3304	1468
ABHD14B	Alpha/beta hydrolase domain-containing protein 14B	Q96IU4	215210	277870	310300	1	2	4	18.0308	964
RNF149	E3 ubiquitin-protein ligase RNF149	Q8NC42	426630	583600	554430	2	4	2	18.9925	704
MED15	Mediator of RNA polymerase II transcription subunit 15	Q96RN5	97076	59408	101230	1	0	2	16.3904	1456
ACVRL1	Serine/threonine-protein kinase receptor;Serine/threonine-protein kinase receptor R3;Receptor protein serine/threonine kinase	P37023	285040	337970	350510	4	5	4	18.3079	875
TMED10	Transmembrane emp24 domain-containing protein 10	P49755	135970	111250	152740	2	1	2	17.0245	1270
APEX1	DNA-(apurinic or apyrimidinic site) lyase;DNA-(apurinic or apyrimidinic site) lyase, mitochondrial	P27695	247040	178360	242730	2	1	1	17.7648	1044
NUMB	Protein numb homolog	P49757	243450	239840	240490	2	1	2	17.8802	1013.5
LTBP2	Latent-transforming growth factor beta-binding protein 2	Q14767	432020	358830	383270	4	1	2	18.5782	794
SLC26A6	Solute carrier family 26 member 6	Q9BXS9	1121300	994310	1233700	3	4	8	20.0905	456
[truncated: 1,311 more rows]

## Sheet: Supplementary Fig. 14e
Gene	Protein names	Representative ID	LFQ intensity MIAPaCa2PM_1	LFQ intensity MIAPaCa2PM_2	LFQ intensity MIAPaCa2PM_3	MS/MS count MIAPaCa2PM_1	MS/MS count MIAPaCa2PM_2	MS/MS count MIAPaCa2PM_3	log2LFQ intensity	Rank
[truncated: 1,358 more rows]

[truncated: 1 more sheets: Supplementary Fig. 14f]
