# Supplementary material for: Deciphering intercellular signaling complexes by interaction-guided chemical proteomics
Source: Nat Commun. 2023 Jul 12;14:4138. doi: 10.1038/s41467-023-39881-9 (PMC10338493; doi:10.1038/s41467-023-39881-9)
Supplement: Supplementary file 3 — Source Data [file 41467_2023_39881_MOESM3_ESM.zip › Source Data Supplementary Fig. 15.xlsx]

## Sheet: Supplementary Fig. 15a
GOMF term	count	-log10p-value
collagen binding	6	4.33309
RNA binding	23	4.51049
serine-type endopeptidase inhibitor activity	7	4.52479
laminin binding	5	4.84003
low-density lipoprotein particle receptor binding	5	4.91064
protease binding	8	5.48005
integrin binding	10	6.39323
virus receptor activity	8	6.54653
protein binding	98	7.22732
cadherin binding	15	8.38862

## Sheet: Supplementary Fig. 15b
GOMF term	count	-log10p-value
peptidase activator activity	3	3.52
protease binding	5	3.88
serine-type endopeptidase inhibitor activity	5	3.97
fibronectin binding	4	4.22
integrin binding	7	5.66
platelet-derived growth factor binding	4	5.68
extracellular matrix structural constituent conferring tensile strength	6	7.36
heparin binding	10	9.53
collagen binding	8	9.62
extracellular matrix structural constituent	18	24.8
