# Supplementary material for: Deciphering intercellular signaling complexes by interaction-guided chemical proteomics
Source: Nat Commun. 2023 Jul 12;14:4138. doi: 10.1038/s41467-023-39881-9 (PMC10338493; doi:10.1038/s41467-023-39881-9)
Supplement: Supplementary file 3 — Source Data [file 41467_2023_39881_MOESM3_ESM.zip › Source Data Supplementary Fig. 16.xlsx]

## Sheet: si
Realative PLAU mRNA level						Realative PLAU mRNA level
	Replicate 1	Replicate 2	Replicate 3				Replicate 1	Replicate 2	Replicate 3
PANC1 siControl	0.964	1.0434	1.005			MIA PaCa-2 siControl	1.1334	1.0126	0.869
PANC1 siPLAU#1	0.2358	0.3123	0.245224			MIA PaCa-2 siPLAU#1	0.2515	0.2476	0.2365
PANC1 siPLAU#2	0.3517	0.2316	0.217548			MIA PaCa-2 siPLAU#2	0.2156	0.2052	0.1894
PANC1; siControl vs. siPLAU #1						MIA PaCa-2; siControl vs. siPLAU #1
Unpaired t test						Unpaired t test
P value	<0.0001					P value	0.0006
P value summary	****					P value summary	***
Significantly different (P < 0.05)?	Yes					Significantly different (P < 0.05)?	Yes
One- or two-tailed P value?	Two-tailed					One- or two-tailed P value?	Two-tailed
t, df	t=22.25, df=4					t, df	t=9.925, df=4
PANC1; siControl vs. siPLAU #2						MIA PaCa-2; siControl vs. siPLAU #2
Unpaired t test						Unpaired t test
P value	0.0001					P value	0.0005
P value summary	***					P value summary	***
Significantly different (P < 0.05)?	Yes					Significantly different (P < 0.05)?	Yes
One- or two-tailed P value?	Two-tailed					One- or two-tailed P value?	Two-tailed
t, df	t=15.25, df=4					t, df	t=10.44, df=4
