# Supplementary material for: Deciphering intercellular signaling complexes by interaction-guided chemical proteomics
Source: Nat Commun. 2023 Jul 12;14:4138. doi: 10.1038/s41467-023-39881-9 (PMC10338493; doi:10.1038/s41467-023-39881-9)
Supplement: Supplementary file 3 — Source Data [file 41467_2023_39881_MOESM3_ESM.zip › Source Data Supplementary Fig. 18.xlsx]

## Sheet: s18a
siControl			siNRP1 #1			siNRP1 #2
Replicate 1	Replicate 2	Replicate 3	Replicate 1	Replicate 2	Replicate 3	Replicate 1	Replicate 2	Replicate 3
1.07153	1.05721	0.976343	0.382272	0.349197	0.324912	0.493959	0.488022	0.434951
			siControl vs. siNRP1 #1			siControl vs. siNRP2 #1
			Unpaired t test			Unpaired t test
			P value	<0.0001		P value	<0.0001
			P value summary	****		P value summary	****
			Significantly different (P < 0.05)?	Yes		Significantly different (P < 0.05)?	Yes
			One- or two-tailed P value?	Two-tailed		One- or two-tailed P value?	Two-tailed
			t, df	t=20.10, df=4		t, df	t=16.05, df=4

## Sheet: s18b
Time/h	siControl			siControl + PLAU			siNRP1#1			siNRP1#1 + PLAU			siNRP1#2			siNRP1#2 + PLAU
0	1	1	1	1	1	1	1	1	1	1	1	1	1	1	1	1	1	1
24	1.01508	1.06842	1.06037	1.27778	1.16173	1.15259	0.981432	0.94695	1	1.21111	1.12255	1.18135	1	0.883978	0.915493	1.10309	1.09415	1.13369
48	2.18911	1.91579	1.88191	3.12879	3.23989	3.3188	1.86472	1.98892	1.88329	2.25245	2.36623	2.38601	2.01187	1.8674	1.92394	2.1866	2.33079	2.42781
72	3.4659	3.22105	3.12362	5.79332	6.13261	6.23869	2.72149	2.42105	2.52514	4.44416	4.17647	4.15026	2.84866	2.64507	2.45876	4.2799	3.93299	4.41176
72 h
Tukey's multiple comparisons test	Mean Diff.	95.00% CI of diff.	Below threshold?	Summary	Adjusted P Value
siControl vs. siControl + PLAU	-2.785	-3.326 to -2.243	Yes	****	<0.0001
siControl vs. siNRP1#1	0.7143	0.1725 to 1.256	Yes	**	0.0083
siControl vs. siNRP1#1 + PLAU	-0.9868	-1.529 to -0.4450	Yes	***	0.0006
siControl vs. siNRP1#2	0.6194	0.07758 to 1.161	Yes	*	0.0222
siControl vs. siNRP1#2 + PLAU	-0.938	-1.480 to -0.3963	Yes	***	0.0009
siControl + PLAU vs. siNRP1#1	3.499	2.957 to 4.041	Yes	****	<0.0001
siControl + PLAU vs. siNRP1#1 + PLAU	1.798	1.256 to 2.340	Yes	****	<0.0001
siControl + PLAU vs. siNRP1#2	3.404	2.862 to 3.946	Yes	****	<0.0001
siControl + PLAU vs. siNRP1#2 + PLAU	1.847	1.305 to 2.388	Yes	****	<0.0001
siNRP1#1 vs. siNRP1#1 + PLAU	-1.701	-2.243 to -1.159	Yes	****	<0.0001
siNRP1#1 vs. siNRP1#2	-0.09494	-0.6367 to 0.4468	No	ns	0.9899
siNRP1#1 vs. siNRP1#2 + PLAU	-1.652	-2.194 to -1.111	Yes	****	<0.0001
siNRP1#1 + PLAU vs. siNRP1#2	1.606	1.064 to 2.148	Yes	****	<0.0001
siNRP1#1 + PLAU vs. siNRP1#2 + PLAU	0.04874	-0.4930 to 0.5905	No	ns	0.9996
siNRP1#2 vs. siNRP1#2 + PLAU	-1.557	-2.099 to -1.016	Yes	****	<0.0001
Test details	Mean 1	Mean 2	Mean Diff.	SE of diff.	n1	n2	q	DF
siControl vs. siControl + PLAU	3.27	6.055	-2.785	0.1613	3	3	24.42	12
siControl vs. siNRP1#1	3.27	2.556	0.7143	0.1613	3	3	6.263	12
siControl vs. siNRP1#1 + PLAU	3.27	4.257	-0.9868	0.1613	3	3	8.652	12
siControl vs. siNRP1#2	3.27	2.651	0.6194	0.1613	3	3	5.43	12
siControl vs. siNRP1#2 + PLAU	3.27	4.208	-0.938	0.1613	3	3	8.225	12
siControl + PLAU vs. siNRP1#1	6.055	2.556	3.499	0.1613	3	3	30.68	12
siControl + PLAU vs. siNRP1#1 + PLAU	6.055	4.257	1.798	0.1613	3	3	15.76	12
siControl + PLAU vs. siNRP1#2	6.055	2.651	3.404	0.1613	3	3	29.85	12
siControl + PLAU vs. siNRP1#2 + PLAU	6.055	4.208	1.847	0.1613	3	3	16.19	12
siNRP1#1 vs. siNRP1#1 + PLAU	2.556	4.257	-1.701	0.1613	3	3	14.91	12
siNRP1#1 vs. siNRP1#2	2.556	2.651	-0.09494	0.1613	3	3	0.8324	12
siNRP1#1 vs. siNRP1#2 + PLAU	2.556	4.208	-1.652	0.1613	3	3	14.49	12
siNRP1#1 + PLAU vs. siNRP1#2	4.257	2.651	1.606	0.1613	3	3	14.08	12
siNRP1#1 + PLAU vs. siNRP1#2 + PLAU	4.257	4.208	0.04874	0.1613	3	3	0.4274	12
siNRP1#2 vs. siNRP1#2 + PLAU	2.651	4.208	-1.557	0.1613	3	3	13.66	12
