# Supplementary material for: Deciphering intercellular signaling complexes by interaction-guided chemical proteomics
Source: Nat Commun. 2023 Jul 12;14:4138. doi: 10.1038/s41467-023-39881-9 (PMC10338493; doi:10.1038/s41467-023-39881-9)
Supplement: Supplementary file 3 — Source Data [file 41467_2023_39881_MOESM3_ESM.zip › Source Data Supplementary Fig. 7.xlsx]

## Sheet: Supplementary Fig. 7
Cell number	EGFR MS/MS count replicate 1	EGFR MS/MS count replicate 2	EGFR MS/MS count replicate 3
5 × 106	44	51	49
2 × 106	47	34	38
1 × 106	33	30	29
4 × 105	14	20	20
2 × 105	15	17	17
