# Supplementary material for: Deciphering intercellular signaling complexes by interaction-guided chemical proteomics
Source: Nat Commun. 2023 Jul 12;14:4138. doi: 10.1038/s41467-023-39881-9 (PMC10338493; doi:10.1038/s41467-023-39881-9)
Supplement: Supplementary file 3 — Source Data [file 41467_2023_39881_MOESM3_ESM.zip › Source Data Supplementary Fig. 8.xlsx]

## Sheet: Supplementary Fig. 8a
Gene	Protein names	Representative ID	LOG2LFQ intensity glycine_1	LOG2LFQ intensity glycine_2	LOG2LFQ intensity glycine_3	LOG2LFQ intensity HGF_1	LOG2LFQ intensity HGF_2	LOG2LFQ intensity HGF_3	logFC_glycine_HGF	p.adj.mod_glycine_HGF	change_glycine_HGF
ACACA	Acetyl-CoA carboxylase 1;Biotin carboxylase	Q13085	34.722	34.9405	34.8201	35.0047	35.149	35.0671	0.285009	0.76213	none
RPS16	40S ribosomal protein S16	P62249	34.3082	34.5123	34.2321	34.3761	34.4667	34.3918	0.0958726	0.203848	none
SLC25A5	ADP/ATP translocase 2;ADP/ATP translocase 2, N-terminally processed	P05141	33.7502	33.9755	34.0073	34.019	34.0194	34.0842	0.16234	0.343768	none
EEF1A1	Elongation factor 1-alpha 1;Putative elongation factor 1-alpha-like 3;Elongation factor 1-alpha;Elongation factor 1-alpha 2	P68104	33.839	34.0767	33.9034	33.8304	34.1259	33.9836	0.0728458	0.113132	none
PC	Pyruvate carboxylase, mitochondrial	P11498	32.8927	33.1358	33.0813	33.1439	33.2204	33.2152	0.183475	0.408228	none
HGF	Hepatocyte growth factor;Hepatocyte growth factor alpha chain;Hepatocyte growth factor beta chain	P14210			20.6989	33.1159	33.1769	33.1058	11.6379	4.17746	up
ACTB	Actin, cytoplasmic 1;Actin, cytoplasmic 1, N-terminally processed;Actin, cytoplasmic 2;Actin, cytoplasmic 2, N-terminally processed	P60709	32.8479	33.1404	33.0304	32.9539	33.0873	33.0587	0.0533025	0.0909437	none
RPS3	40S ribosomal protein S3	P23396	32.5951	32.8424	32.7476	32.6643	32.7479	32.706	0.00200674	0.00220846	none
TUBB4B	Tubulin beta-4B chain	P68371	32.3651	32.614	32.5601	32.3529	32.575	32.5593	0.00565009	0.00681777	none
TUBA1B	Tubulin alpha-1B chain	P68363	31.8201	32.0352	32.0469	32.0213	32.1374	31.9888	0.101513	0.203848	none
TECR	Very-long-chain enoyl-CoA reductase	Q9NZ01	31.4647	31.6963	31.377	31.3182	31.6123	31.5581	0.000233369	0.000231374	none
RPS18	40S ribosomal protein S18	P62269	31.221	31.4309	31.297	31.3254	31.4097	31.4289	0.0872405	0.203848	none
RPS27	40S ribosomal protein S27	P42677	30.8162	31.0816	30.8202	30.9086	31.0946	31.0285	0.11757	0.23366	none
RPL23	60S ribosomal protein L23	P62829	30.7835	31.0072	31.205	30.7885	30.7159	30.8553	-0.199683	0.305925	none
RPS20	40S ribosomal protein S20	P60866	30.9719	31.2198	31.0317	30.8461	31.0304	30.855	-0.150748	0.323545	none
RPL11	60S ribosomal protein L11	P62913	30.8466	31.0002	30.7179	30.766	30.7496	30.7827	-0.0767483	0.175576	none
SLC25A6	ADP/ATP translocase 3;ADP/ATP translocase 3, N-terminally processed	P12236	30.1827	30.4319	30.6446	30.5039	30.6778	30.6649	0.205796	0.294008	none
ACTC1	Actin, alpha cardiac muscle 1;Actin, alpha skeletal muscle	P68032	30.6071	30.8045	30.8847	30.5329	30.5547	30.6326	-0.18101	0.369971	none
RPS29	40S ribosomal protein S29	P62273	30.5112	30.5908	30.2355	30.4826	30.5865	30.5335	0.0985853	0.172934	none
TUBB	Tubulin beta chain	P07437	29.9488	30.1278	30.4482	30.0168	30.1161	30.4876	0.0398156	0.0174423	none
SLC25A1	Tricarboxylate transport protein, mitochondrial	P53007	30.213	30.5084	30.2823	30.344	30.4395	30.3667	0.0577891	0.119459	none
PRDX1	Peroxiredoxin-1	Q06830	30.1554	30.2999	30.3244	30.2179	30.3271	30.3218	0.0376136	0.05737	none
ANXA2	Annexin A2;Annexin;Putative annexin A2-like protein	P07355	30.2439	30.3456	30.0849	30.2443	30.3236	30.2432	0.0541034	0.107959	none
PRKDC	DNA-dependent protein kinase catalytic subunit	P78527	30.1091	30.3331	30.1246	30.2627	30.294	30.2286	0.0809754	0.203848	none
RPL38	60S ribosomal protein L38	P63173	29.7092	29.9856	30.1562	30.2929	30.425	30.2212	0.370117	0.627018	none
RAN	GTP-binding nuclear protein Ran	P62826	30.1868	30.3734	30.1861	30.023	30.0087	29.9392	-0.251021	0.832416	none
RPS15A	40S ribosomal protein S15a	P62244	29.6972	29.9646	29.7436	29.6041	29.7905	29.7862	-0.0696249	0.121475	none
MCCC1	Methylcrotonoyl-CoA carboxylase subunit alpha, mitochondrial	Q96RQ3	29.1739	29.4353	29.4853	29.4979	29.6866	29.6073	0.235697	0.420608	none
RPS11	40S ribosomal protein S11	P62280	29.5426	29.6569	29.4978	29.4284	29.4333	29.4915	-0.111084	0.294008	none
RPS4X	40S ribosomal protein S4, X isoform	P62701	29.6166	29.9158	29.673	29.4283	29.6158	29.4581	-0.230207	0.49337	none
PLEC	Plectin	Q15149	29.4565	29.623	29.4736	29.4374	29.498	29.4026	-0.0682702	0.182068	none
TUFM	Elongation factor Tu, mitochondrial	P49411	29.1637	29.4579	29.2506	29.4046	29.371	29.3901	0.100097	0.25515	none
SLC25A3	Phosphate carrier protein, mitochondrial	Q00325	29.2248	29.5175	29.1347	29.2034	29.3026	29.3056	-0.0197692	0.0164164	none
HNRNPM	Heterogeneous nuclear ribonucleoprotein M	P52272	29.2264	29.4655	28.8692	29.3147	29.2649	29.2938	0.105914	0.131696	none
MAP7D3	MAP7 domain-containing protein 3	Q8IWC1	28.9194	29.2017	29.1632	29.2691	29.2889	29.2166	0.16464	0.384113	none
PCMT1	Protein-L-isoaspartate O-methyltransferase;Protein-L-isoaspartate(D-aspartate) O-methyltransferase	P22061	28.9217	29.0589	29.0212	28.9314	29.0466	29.0936	0.0236584	0.0312469	none
ATP5A1	ATP synthase subunit alpha, mitochondrial	P25705	28.821	29.0144	28.9938	28.9059	29.0057	28.9749	0.0189811	0.0181348	none
SLC25A13	Calcium-binding mitochondrial carrier protein Aralar2	Q9UJS0	28.7707	28.9802	28.8527	29.0232	28.9797	28.9633	0.120534	0.353766	none
RPS25	40S ribosomal protein S25	P62851	29.2686	29.4291	29.0346	28.9851	28.9635	28.8521	-0.309671	0.668679	none
ENO1	Alpha-enolase;Enolase	P06733	28.6091	28.8151	28.5596	28.8671	28.7767	28.7548	0.136653	0.360663	none
ATP5C1	ATP synthase subunit gamma, mitochondrial	P36542	28.6528	28.8136	28.639	28.8196	28.8009	28.7546	0.0884965	0.245358	none
LMNA	Prelamin-A/C;Lamin-A/C	P02545	28.5537	28.7762	28.5169	28.6529	28.8321	28.6989	0.110575	0.23366	none
DSP	Desmoplakin	P15924	29.0796	28.7957	28.6749	28.8558	28.7479	28.6835	-0.0881314	0.107959	none
UQCRC2	Cytochrome b-c1 complex subunit 2, mitochondrial	P22695	28.5546	28.8182	28.3677	28.5988	28.6446	28.6594	0.0518066	0.0735159	none
RPS14	40S ribosomal protein S14	P62263	28.8063	29.0789	28.8497	28.7311	28.742	28.6565	-0.202882	0.556945	none
TXN	Thioredoxin	P10599	28.5328	28.5671	28.3934	28.5403	28.5832	28.6349	0.0858666	0.188608	none
UBA52	Ubiquitin-60S ribosomal protein L40;Ubiquitin;60S ribosomal protein L40;Polyubiquitin-C;Ubiquitin;Polyubiquitin-B;Ubiquitin	P62987	28.3123	28.6394	28.5843	28.3186	28.5803	28.6296	-0.00553278	0.00592693	none
MAP7D2	MAP7 domain-containing protein 2	Q96T17	28.3368	28.6525	28.411	28.5949	28.6615	28.6245	0.157406	0.383983	none
FAU	40S ribosomal protein S30	P62861	28.3375	28.0545	28.1117	27.7771	28.0199	28.6191	-0.0336657	0.0105269	none
HSPB1	Heat shock protein beta-1	P04792	28.7112	28.6169	28.6863	28.6643	28.6417	28.6057	-0.0359838	0.0508926	none
SLC25A24	Calcium-binding mitochondrial carrier protein SCaMC-1	Q6NUK1	28.3148	28.7589	28.2782	28.5218	28.6481	28.5607	0.123105	0.202065	none
TGFBI	Transforming growth factor-beta-induced protein ig-h3	Q15582	28.3137	28.5537	28.1348	28.7064	28.6469	28.5548	0.298758	0.641044	none
TFB2M	Dimethyladenosine transferase 2, mitochondrial	Q9H5Q4	28.4911	28.5967	28.318	28.5325	28.63	28.549	0.099215	0.203848	none
TKT	Transketolase	P29401	28.268	28.4994	28.2938	28.5209	28.6786	28.5438	0.224176	0.556945	none
RICTOR	Rapamycin-insensitive companion of mTOR	Q6R327	28.3951	28.5211	28.2357	28.4673	28.4617	28.5067	0.0912313	0.20302	none
TUBB6	Tubulin beta-6 chain	Q9BUF5	28.2892	28.609	28.6212	28.3024	28.3451	28.4817	-0.133635	0.227663	none
TMEM33	Transmembrane protein 33	P57088	28.6552	28.7466	28.6298	28.5921	28.5579	28.4379	-0.150146	0.39517	none
HSP90AB1	Heat shock protein HSP 90-beta	P08238	28.1088	28.4867	28.114	28.387	28.5617	28.4314	0.219357	0.403889	none
KANK2	KN motif and ankyrin repeat domain-containing protein 2	Q63ZY3	28.2691	28.4515	28.3447	28.3611	28.4257	28.4056	0.0385429	0.0887696	none
RPS5	40S ribosomal protein S5;40S ribosomal protein S5, N-terminally processed	P46782	28.0834	28.4332	28.5502	28.3209	28.4128	28.3724	0.00891547	0.00727223	none
PCCA	Propionyl-CoA carboxylase alpha chain, mitochondrial	P05165	28.0657	28.3212	28.1343	28.3218	28.3813	28.3668	0.17824	0.463601	none
NSUN2	tRNA (cytosine(34)-C(5))-methyltransferase	Q08J23	28.2008	28.4541	28.2578	28.2956	28.3306	28.3652	0.0219096	0.0321874	none
PKM	Pyruvate kinase PKM;Pyruvate kinase	P14618	28.1918	28.3895	28.3579	28.3711	28.3492	28.3517	0.0400437	0.0887696	none
RPS27L	40S ribosomal protein S27;40S ribosomal protein S27-like	Q71UM5	28.1937	28.5728	28.4892	28.2276	28.2254	28.2849	-0.17702	0.369971	none
ATAD3A	ATPase family AAA domain-containing protein 3A	Q9NVI7	27.9017	28.1592	27.8774	28.2206	28.1944	28.2499	0.236502	0.655635	none
PDE3A	cGMP-inhibited 3,5-cyclic phosphodiesterase A	Q14432	28.1516	28.314	28.1895	28.3192	28.2754	28.2246	0.0500154	0.123327	none
MCM7	DNA replication licensing factor MCM7	P33993	28.1789	28.3145	28.1483	28.1531	28.2671	28.1894	-0.0155047	0.0165632	none
POLDIP3	Polymerase delta-interacting protein 3	Q9BY77	27.9563	28.2382	28.0054	28.014	28.1625	28.1573	0.0389264	0.05737	none
CSRP1	Cysteine and glycine-rich protein 1	P21291	27.8924	28.3301	28.3407	28.0998	28.2064	28.1522	-0.0404761	0.0361109	none
PKP3	Plakophilin-3	Q9Y446	27.7985	28.0572	28.0225	28.0319	28.0305	28.127	0.0974124	0.203848	none
PDLIM7	PDZ and LIM domain protein 7	Q9NR12	28.1433	28.3644	27.8771	28.1917	28.1711	28.114	0.0253711	0.0177145	none
DDX3X	ATP-dependent RNA helicase DDX3X;ATP-dependent RNA helicase DDX3Y	O00571	27.9926	28.2317	28.1523	28.0251	28.1711	28.1057	-0.0304725	0.0432531	none
CCT3	T-complex protein 1 subunit gamma	P49368	27.7647	28.1138	27.5441	27.9339	28.1321	28.0857	0.236329	0.330262	none
CRIP1	Cysteine-rich protein 1	P50238	27.8257	28.1264	27.8302	27.9785	28.1066	28.0814	0.1217	0.257443	none
ACOT9	Acyl-coenzyme A thioesterase 9, mitochondrial	Q9Y305	27.9171	28.184	27.9653	28.0491	28.0187	28.0386	0.00710344	0.00893441	none
SERPINH1	Serpin H1	P50454	27.8416	27.9909	28.1928	27.9189	28.0477	27.9651	-0.0375215	0.0361109	none
ABCD3	ATP-binding cassette sub-family D member 3	P28288	27.709	27.9582	27.6099	27.9569	27.9396	27.9376	0.178399	0.398499	none
SMPD4	Sphingomyelin phosphodiesterase 4	Q9NXE4	27.7392	27.8488	27.4858	27.7365	27.7427	27.9316	0.104617	0.167672	none
PRRC2B	Protein PRRC2B	Q5JSZ5	27.892	28.1365	28.0644	27.8961	28.1149	27.9262	-0.0581237	0.107959	none
TUBA4A	Tubulin alpha-4A chain	P68366	27.7706	28.0156	27.7704	28.0211	27.9793	27.9071	0.110008	0.294008	none
CARD6	Caspase recruitment domain-containing protein 6	Q9BX69	27.5792	27.8467	27.7181	27.8191	27.8215	27.8873	0.12012	0.294008	none
HIST1H1C	Histone H1.2	P16403	30.2446	29.8813	29.502	28.1358	28.3569	27.8601	-1.7572	2.3061	down
NDUFA9	NADH dehydrogenase [ubiquinone] 1 alpha subcomplex subunit 9, mitochondrial	Q16795	27.9231	28.1392	28.0682	27.9576	28.0717	27.8388	-0.0937623	0.20302	none
SLC25A10	Mitochondrial dicarboxylate carrier	Q9UBX3	27.7391	27.8362	27.7363	27.7504	27.9231	27.8196	0.0531161	0.107959	none
RPS2	40S ribosomal protein S2	P15880	27.5221	27.7773	27.5593	27.4905	27.536	27.648	-0.0703885	0.14364	none
PLEKHA5	Pleckstrin homology domain-containing family A member 5	Q9HAU0	27.4325	27.6141	27.5779	27.4673	27.5538	27.6011	-0.0100051	0.00893441	none
FAM120A	Constitutive coactivator of PPAR-gamma-like protein 1	Q9NZB2	27.4686	27.767	27.5674	27.6223	27.6958	27.5978	0.0287741	0.0435072	none
SLC25A20	Mitochondrial carnitine/acylcarnitine carrier protein	O43772	27.2789	27.6152	27.4317	27.5445	27.5228	27.5445	0.0855215	0.20302	none
GNB2L1	Guanine nucleotide-binding protein subunit beta-2-like 1;Guanine nucleotide-binding protein subunit beta-2-like 1, N-terminally processed	P63244	27.6761	27.7032	27.4476	27.7383	27.6171	27.5298	0.0108168	0.00893441	none
PFKP	ATP-dependent 6-phosphofructokinase, platelet type	Q01813	27.0668	27.3484	26.9649	27.4828	27.6181	27.5231	0.404043	1.01404	none
RBM14	RNA-binding protein 14	Q96PK6	27.5182	27.9232	27.6565	27.4078	27.5248	27.382	-0.270403	0.627018	none
GNL3L	Guanine nucleotide-binding protein-like 3-like protein	Q9NVN8	27.117	27.3982	27.0782	27.6237	27.4457	27.3449	0.262827	0.54345	none
RPL10	60S ribosomal protein L10	P27635	27.4241	27.6037	27.326	27.1641	27.4375	27.3443	-0.146031	0.258988	none
LGALS1	Galectin-1	P09382	27.4479	27.5681	27.2385	27.521	27.4566	27.3059	-0.00030276	0.000231374	none
ACAT1	Acetyl-CoA acetyltransferase, mitochondrial	P24752	27.1953	27.3974	27.2521	27.3605	27.5408	27.2865	0.103828	0.203848	none
TSPO	Translocator protein	P30536	27.3218	27.625	27.076	27.3409	27.2595	27.2582	-0.0656028	0.0887696	none
DDX5	Probable ATP-dependent RNA helicase DDX5	P17844	27.0774	27.2993	27.0541	26.9422	27.0651	27.2527	-0.0689255	0.107959	none
ARAF	Serine/threonine-protein kinase A-Raf	P10398	27.0358	27.3487	27.2061	27.1365	27.2905	27.234	0.0119655	0.0105269	none
LARP4B	La-related protein 4B	Q92615	27.158	27.3442	27.2066	27.0903	27.188	27.2184	-0.082099	0.20073	none
CFL1	Cofilin-1	P23528	27.133	27.2799	27.1226	27.0217	27.3223	27.2091	-0.00550003	0.00681777	none
CDKN2AIP	CDKN2A-interacting protein	Q9NXV6	27.2782	27.3489	27.254	27.1898	27.2095	27.2031	-0.103931	0.287473	none
TRMT2A	tRNA (uracil-5-)-methyltransferase homolog A	Q8IZ69	26.8717	27.2449	26.9277	27.1451	27.251	27.1893	0.168085	0.369971	none
DHCR7	7-dehydrocholesterol reductase	Q9UBM7	27.038	27.4336	27.0991	27.0934	27.2753	27.1889	-0.0160952	0.0113241	none
SEC61B	Protein transport protein Sec61 subunit beta	P60468	26.7077	26.8913	26.9214	26.8618	27.0751	27.1671	0.181448	0.294008	none
FLNA	Filamin-A	P21333	26.9821	27.1459	27.103	27.0609	27.1053	27.144	0.0142397	0.0154911	none
NEK7	Serine/threonine-protein kinase Nek7	Q8TDX7	27.1921	27.2791	26.8234	26.9849	27.1938	27.1257	-0.00846342	0.00727223	none
MTHFD1	C-1-tetrahydrofolate synthase, cytoplasmic;Methylenetetrahydrofolate dehydrogenase;Methenyltetrahydrofolate cyclohydrolase;Formyltetrahydrofolate synthetase;C-1-tetrahydrofolate synthase, cytoplasmic, N-terminally processed	P11586	27.0088	27.3578	26.7698	27.0949	27.2305	27.084	0.0787497	0.093161	none
SF1	Splicing factor 1	Q15637	26.9326	26.9552	26.9576	26.7842	27.0074	27.0693	-0.00757782	0.00727223	none
ABCF2	ATP-binding cassette sub-family F member 2	Q9UG63	27.089	27.3753	27.0862	26.9697	27.1571	27.0408	-0.1396	0.294008	none
CTPS1	CTP synthase 1;CTP synthase	P17812	26.9884	27.1312	26.8964	27.0113	27.0242	26.9842	-0.0114263	0.0113241	none
SMTN	Smoothelin	P53814	26.7876	27.1099	26.9106	26.9482	27.0968	26.9833	0.060335	0.119459	none
RPS28	40S ribosomal protein S28	P62857	27.1708	27.2939	27.0972	26.892	26.8646	26.9646	-0.292633	0.859411	none
DROSHA	Ribonuclease 3	Q9NRR4	27.0264	27.0767	26.8622	26.9917	27.1511	26.9233	0.0211476	0.0174423	none
SFXN3	Sideroflexin-3	Q9BWM7	26.7434	26.9808	26.9382	27.1178	27.0763	26.9038	0.131988	0.294008	none
RARS2	Probable arginine--tRNA ligase, mitochondrial	Q5T160	26.4897	26.7607	26.7115	26.7274	26.7708	26.822	0.104681	0.23366	none
NUP153	Nuclear pore complex protein Nup153	P49790	26.6701	26.9413	26.8825	26.5555	26.8265	26.79	-0.121488	0.203848	none
SLC25A22	Mitochondrial glutamate carrier 1;Mitochondrial glutamate carrier 2	Q9H936	26.3837	26.5248	26.1932	26.6193	26.4376	26.7791	0.228676	0.369971	none
HADHA	Trifunctional enzyme subunit alpha, mitochondrial;Long-chain enoyl-CoA hydratase;Long chain 3-hydroxyacyl-CoA dehydrogenase	P40939	26.6606	26.9317	26.6319	26.7599	26.7914	26.7196	0.00111104	0.000231374	none
GCN1L1	Translational activator GCN1	Q92616	26.5512	26.7738	26.4797	26.7382	26.743	26.7167	0.116114	0.294008	none
SLC16A1	Monocarboxylate transporter 1	P53985	26.4159	26.7584	26.4431	26.736	26.7766	26.6838	0.177664	0.403889	none
MT-ATP8	ATP synthase protein 8	P03928	26.6786	27.1217	26.7661	26.5949	26.9278	26.6667	-0.139884	0.20302	none
CDK17	Cyclin-dependent kinase 17	Q00537	26.5188	26.7636	26.5636	26.6761	26.6944	26.666	0.0483987	0.117436	none
PPIA	Peptidyl-prolyl cis-trans isomerase A;Peptidyl-prolyl cis-trans isomerase A, N-terminally processed;Peptidyl-prolyl cis-trans isomerase	P62937	26.4541	26.8059	26.4539	26.8702	26.7651	26.6512	0.175646	0.369971	none
MBNL1	Muscleblind-like protein 1;Muscleblind-like protein 3	Q9NR56	26.4666	26.8102	26.4272	26.7183	26.6814	26.6464	0.0986253	0.20302	none
RAB32	Ras-related protein Rab-32	Q13637	26.6941	26.9066	26.758	26.6407	26.8401	26.6443	-0.092168	0.20302	none
RPS23	40S ribosomal protein S23	P62266	26.4515	26.4122	27.3467	26.6922	26.8691	26.6061	-0.0287928	0.00893441	none
PCBP1	Poly(rC)-binding protein 1	Q15365	26.5555	26.8852	27.3256	26.7902	26.946	26.5869	-0.161813	0.135719	none
KRT18	Keratin, type I cytoskeletal 18	P05783	25.9552	26.5812	26.2435	26.5871	26.5311	26.5774	0.288021	0.434697	none
ZNF281	Zinc finger protein 281	Q9Y2X9	26.4877	26.7425	26.6999	26.5204	26.516	26.5253	-0.138458	0.360663	none
LDHA	L-lactate dehydrogenase A chain	P00338	26.3295	26.4819	26.2644	26.5691	26.5067	26.4938	0.14822	0.39517	none
ACSL3	Long-chain-fatty-acid--CoA ligase 3	O95573	26.3319	26.7363	26.5146	26.5312	26.6618	26.4897	0.0172855	0.0147215	none
ARF4	ADP-ribosylation factor 4	P18085	26.2317	26.5329	26.6023	26.5949	26.467	26.4818	0.0424825	0.0528102	none
MAZ	Myc-associated zinc finger protein	P56270	26.3921	26.3782	26.4168	26.3245	26.4961	26.4635	0.0160975	0.0116647	none
DDX17	Probable ATP-dependent RNA helicase DDX17	Q92841	26.2938	26.6686	26.2986	26.3636	26.421	26.4502	-0.0255022	0.0303821	none
RFC3	Replication factor C subunit 3	P40938	26.3628	26.606	26.2702	26.4739	26.5184	26.4288	0.0443002	0.0851146	none
TCP1	T-complex protein 1 subunit alpha	P17987	26.203	26.4713	26.2535	26.468	26.4519	26.396	0.11241	0.294008	none
MET	Hepatocyte growth factor receptor	P08581	22.5429			26.2109	26.2217	26.2908	4.155	2.52688	up
EEF2	Elongation factor 2	P13639	25.9309	26.0196	25.9883	26.0887	26.0553	26.2809	0.143215	0.294008	none
DHCR24	Delta(24)-sterol reductase	Q15392	26.5408	26.6078	26.3351	26.5799	26.5115	26.2715	-0.0563491	0.0800375	none
NTPCR	Cancer-related nucleoside-triphosphatase	Q9BSD7	26.1459	26.4348	26.5722	25.9795	26.1499	26.255	-0.273911	0.39517	none
DSTN	Destrin	P60981	26.2479	26.3784	26.0856	26.683	26.2325	26.2529	0.134732	0.182068	none
RPS19	40S ribosomal protein S19	P39019	26.3749	26.6661	26.2599	26.1378	26.3994	26.2345	-0.193383	0.323545	none
LASP1	LIM and SH3 domain protein 1	Q14847	25.9548	26.2417	26.3507	26.2738	26.2821	26.1608	0.0383591	0.0401834	none
CAPZB	F-actin-capping protein subunit beta	P47756	26.0089	26.2004	25.7937	26.2732	26.0666	26.1588	0.146371	0.25515	none
S100A6	Protein S100;Protein S100-A6	P06703	25.8011	26.3396	25.9646	25.8529	26.0538	26.146	-0.0369532	0.0312469	none
RPL29	60S ribosomal protein L29	P47914	27.6064	27.3169	27.4829	26.6256	26.4424	26.136	-1.08018	1.94731	down
RPS13	40S ribosomal protein S13	P62277	26.4595	26.5204	26.9979	26.1081	26.055	26.1206	-0.581551	0.812902	none
DDX39A	ATP-dependent RNA helicase DDX39A;Spliceosome RNA helicase DDX39B	O00148	25.9338	26.0071	25.7719	26.1822	25.8486	26.0965	0.118663	0.197246	none
RPL4	60S ribosomal protein L4	P36578	26.6733	26.8238	26.6659	26.2258	26.1773	26.0803	-0.576291	2.3061	none
SERBP1	Plasminogen activator inhibitor 1 RNA-binding protein	Q8NC51	25.7109	25.8467	25.2598	25.8216	25.9066	26.0788	0.30941	0.373683	none
PUM1	Pumilio homolog 1	Q14671	25.9916	26.2771	25.9254	26.0358	26.0844	26.0595	-0.0237229	0.0312469	none
SP1	Transcription factor Sp1	P08047	25.9387	26.0865	26.0681	25.9566	26.168	26.0502	0.00831109	0.00893441	none
MYO9B	Unconventional myosin-IXb	Q13459	25.901	26.0877	26.1872	25.931	26.0164	26.0435	-0.0808077	0.147247	none
MRPS12	28S ribosomal protein S12, mitochondrial	O15235	26.1277	26.4719	26.3451	26.1524	26.238	26.0377	-0.190171	0.403889	none
RPL17	60S ribosomal protein L17	P18621	25.9148	26.4598	26.7498	26.1793	26.063	26.0213	-0.305477	0.294008	none
TNRC6B	Trinucleotide repeat-containing gene 6B protein	Q9UPQ9	25.9005	26.1718	25.8117	25.9774	26.1019	26.0181	0.0518296	0.0897785	none
VIM	Vimentin	P08670	26.0792	26.2406	26.0165	25.9591	25.9211	26.0054	-0.169241	0.408228	none
HNRNPH1	Heterogeneous nuclear ribonucleoprotein H;Heterogeneous nuclear ribonucleoprotein H, N-terminally processed	P31943	25.9396	26.2321	25.8213	26.2388	26.2064	25.9965	0.13057	0.222487	none
UGDH	UDP-glucose 6-dehydrogenase	O60701	25.9915	26.0914	26.2372	26.2153	25.8522	25.9953	-0.10483	0.151001	none
NONO	Non-POU domain-containing octamer-binding protein	Q15233	26.0305	26.2548	25.8978	26.0699	25.9527	25.9892	-0.0762521	0.147851	none
RPL27A	60S ribosomal protein L27a	P46776	26.0372	25.7228	27.4528	25.4988	25.3688	25.9476	-0.818344	0.330262	none
SAMHD1	Deoxynucleoside triphosphate triphosphohydrolase SAMHD1	Q9Y3Z3	25.7386	26.0809	25.7649	26.0133	26.0842	25.9363	0.129947	0.294008	none
ATP5O	ATP synthase subunit O, mitochondrial	P48047	25.747	26.0031	25.8247	25.8342	25.9131	25.9349	0.0156106	0.0165632	none
ABCE1	ATP-binding cassette sub-family E member 1	P61221	25.9324	26.4111	26.2169	25.9603	26.0056	25.9283	-0.241259	0.463601	none
SENP1	Sentrin-specific protease 1	Q9P0U3	25.5678	25.6575	25.6398	25.7574	25.9296	25.9045	0.221382	0.49337	none
RPL6	60S ribosomal protein L6	Q02878	26.7466	26.7468	26.5156	26.142	25.9346	25.8936	-0.696605	1.94731	none
HADHB	Trifunctional enzyme subunit beta, mitochondrial;3-ketoacyl-CoA thiolase	P55084	26.2496	25.793	26.0349	25.7787	25.9747	25.8834	-0.165566	0.182068	none
FADS1	Fatty acid desaturase 1	O60427	25.8146	26.1524	26.047	25.8076	25.7812	25.8819	-0.201172	0.434697	none
SLC16A3	Monocarboxylate transporter 4	O15427	25.4951	25.8604	25.5143	25.7436	25.7645	25.8771	0.150482	0.294008	none
RPS6KA4	Ribosomal protein S6 kinase;Ribosomal protein S6 kinase alpha-4	O75676	25.6002	26.0392	25.684	25.9327	25.8478	25.877	0.0906139	0.180139	none
NSUN5	Probable 28S rRNA (cytosine-C(5))-methyltransferase	Q96P11	25.5773	25.8715	26.2755	25.8576	26.0029	25.8595	-0.0215068	0.00893441	none
GCLM	Glutamate--cysteine ligase regulatory subunit	P48507	25.6771	25.8492	25.6157	25.8135	26.1536	25.8384	0.200947	0.338612	none
SLC25A15	Mitochondrial ornithine transporter 1	Q9Y619	25.4153	25.8083	25.4326	25.4857	25.6813	25.8228	0.0892747	0.119459	none
CRIPT	Cysteine-rich PDZ-binding protein	Q9P021	25.2742	25.6518	25.6347	25.5364	25.7008	25.8215	0.143956	0.203848	none
ADAR	Double-stranded RNA-specific adenosine deaminase	P55265	25.5927	25.7067	25.5275	25.56	25.8073	25.7286	0.0684386	0.119459	none
MAP2K7	Dual specificity mitogen-activated protein kinase kinase 7	O14733	25.2302	25.4165	25.237	25.8233	25.7624	25.7189	0.451228	1.94731	none
NDC1	Nucleoporin NDC1	Q9BTX1	25.3438	25.7595	25.0451	25.4566	25.46	25.6968	0.132048	0.131915	none
RBM22	Pre-mRNA-splicing factor RBM22	Q9NW64	25.6348	25.6904	25.077	25.7021	25.638	25.6901	0.187578	0.203848	none
CDK1	Cyclin-dependent kinase 1	P06493	25.5402	25.8124	25.6537	25.5949	25.7662	25.6843	-0.0083315	0.00893441	none
HSPA9	Stress-70 protein, mitochondrial	P38646	25.2867	25.6658	25.6922	25.5038	25.5508	25.6562	-0.000427409	0.000231374	none
RFC2	Replication factor C subunit 2	P35250	25.7262	25.7672	25.4169	25.6497	25.6919	25.6558	0.00774152	0.00727223	none
UBE3C	Ubiquitin-protein ligase E3C	Q15386	25.5496	25.6766	25.65	25.6579	25.7163	25.6518	0.0284784	0.0508926	none
SUCLG1	Succinyl-CoA ligase [ADP/GDP-forming] subunit alpha, mitochondrial	P53597	25.038	25.384	25.0631	25.2962	25.5968	25.6445	0.327202	0.507894	none
RPL7A	60S ribosomal protein L7a	P62424	26.3143	26.2238	25.8967	25.866	25.8582	25.6353	-0.377508	0.556945	none
TPX2	Targeting protein for Xklp2	Q9ULW0	25.3033	25.789	25.4113	25.6467	25.8166	25.6252	0.172799	0.294008	none
AKAP8	A-kinase anchor protein 8	O43823	25.0811	25.5623	25.5867	25.4841	25.554	25.6251	0.121264	0.169395	none
MTUS1	Microtubule-associated tumor suppressor 1	Q9ULD2	25.2446	25.5873	25.4463	25.4025	25.5441	25.6206	0.0734663	0.123327	none
IQSEC1	IQ motif and SEC7 domain-containing protein 1	Q6DN90	25.4274	25.7251	25.3305	25.5025	25.5671	25.6182	0.0458406	0.066684	none
PML	Protein PML	P29590	25.2845	25.7514	25.0431	25.6057	25.6219	25.597	0.225678	0.294008	none
BAG3	BAG family molecular chaperone regulator 3	O95817	25.4977	25.9429	25.6073	25.7382	25.8688	25.5812	0.0253012	0.0177145	none
MAPKAP1	Target of rapamycin complex 2 subunit MAPKAP1	Q9BPZ7	25.3451	25.9891	25.8098	25.6074	25.7413	25.5698	-0.097104	0.117436	none
RPL37	60S ribosomal protein L37	P61927	26.8847	25.2611	23.9193	25.6331	25.3198	25.5602	0.129181	0.0147215	none
LARP4	La-related protein 4	Q71RC2	25.6189	25.6331	25.4084	25.549	25.5304	25.5513	-0.0318825	0.0374745	none
RPP30	Ribonuclease P protein subunit p30	P78346	25.0721	25.1918	25.2378	25.3746	25.2988	25.5364	0.212103	0.403889	none
RAB13	Ras-related protein Rab-13	P51153	25.7211	25.9451	25.4792	25.3074	25.5359	25.5004	-0.289061	0.434697	none
MRPL14	39S ribosomal protein L14, mitochondrial	Q6P1L8	24.7898	25.8503	22.0687	25.4381	25.1925	25.4797	1.10649	0.230853	none
CCT5	T-complex protein 1 subunit epsilon	P48643	25.1102	25.1852	25.2775	25.0565	25.2536	25.4497	0.0381637	0.0321874	none
MAP4	Microtubule-associated protein;Microtubule-associated protein 4	P27816	25.0015	25.41	25.2023	25.3207	25.393	25.4108	0.146062	0.305925	none
BOLA2	BolA-like protein 2	Q9H3K6	25.1554	25.4351	25.6594	25.2746	25.3421	25.3587	-0.115105	0.161053	none
DDX12P	Putative ATP-dependent RNA helicase DDX12	Q92771	25.2635	25.3905	25.0353	25.4756	25.351	25.3586	0.141638	0.272626	none
RPL34	60S ribosomal protein L34	P49207	25.9573	25.7095	25.648	25.4144	25.3948	25.3458	-0.408044	0.730921	none
CSTB	Cystatin-B	P04080	25.4235	25.0917	24.8842	25.7289	25.6816	25.3358	0.426183	0.434697	none
HLTF	Helicase-like transcription factor	Q14527	25.2038	25.4157	25.0856	25.4026	25.3676	25.3351	0.109561	0.245358	none
CNN2	Calponin;Calponin-2	Q99439	25.2104	25.4328	25.4608	25.371	25.529	25.3292	0.0184562	0.0160847	none
DPM1	Dolichol-phosphate mannosyltransferase subunit 1	O60762	25.0793	25.2943	25.2998	25.3026	25.3369	25.3187	0.0708004	0.167672	none
HSPD1	60 kDa heat shock protein, mitochondrial	P10809	25.2007	25.3347	24.9608	25.532	25.1988	25.3032	0.155088	0.23302	none
HSPA8	Heat shock cognate 71 kDa protein;Heat shock-related 70 kDa protein 2	P11142	25.4053	24.9619	24.6611	25.4863	25.2418	25.272	0.300048	0.2692	none
IQGAP1	Ras GTPase-activating-like protein IQGAP1	P46940	25.3079	25.5742	25.441	25.4819	25.6677	25.2699	0.00923513	0.00727223	none
CNBP	Cellular nucleic acid-binding protein	P62633	25.3676	25.4229		24.9388	25.287	25.2575	1.27192	0.197431	none
RPL12	60S ribosomal protein L12	P30050	25.0872	25.1686	25.2136	25.1243	25.4132	25.228	0.0745269	0.119459	none
HMGA1	High mobility group protein HMG-I/HMG-Y	P17096	25.2075	25.7285	25.3236	25.3474	25.2287	25.2102	-0.181803	0.310264	none
SLC3A2	4F2 cell-surface antigen heavy chain	P08195	24.5317	24.9454	24.7956	25.0489	25.471	25.2056	0.45841	0.777087	none
PXDN	Peroxidasin homolog	Q92626	24.7393	25.1801	24.9193	25.011	24.9021	25.2016	0.0657513	0.0896517	none
NOSIP	Nitric oxide synthase-interacting protein	Q9Y314	25.0799	25.3573	25.2969	25.3191	25.1972	25.1956	-0.0318388	0.0508926	none
PCID2	PCI domain-containing protein 2	Q5JVF3	24.9106	24.9879	24.6711	25.0039	25.3354	25.1779	0.290597	0.434697	none
CEP170	Centrosomal protein of 170 kDa	Q5SW79	24.9482	25.3349	24.9107	25.1549	25.2696	25.1768	0.110761	0.20302	none
IRAK1	Interleukin-1 receptor-associated kinase 1	P51617	24.8969	25.3142	25.3153	25.593	25.306	25.1727	0.157108	0.203848	none
HIST1H1B	Histone H1.5	P16401	27.1685	26.9935	26.8121	25.2489	25.6536	25.169	-1.65162	2.56397	down
CDKN2A	Tumor suppressor ARF	Q8N726	25.2247	25.534	25.1455	25.2797	25.2339	25.1644	-0.0996416	0.20302	none
CTNND1	Catenin delta-1	O60716	24.9669	25.2263	25.1529	25.1309	25.1555	25.1606	0.00856494	0.00893441	none
ALDH1B1	Aldehyde dehydrogenase X, mitochondrial	P30837	25.2315	25.3276	25.2724	25.364	25.3062	25.1561	-0.0256518	0.0359218	none
NAMPT	Nicotinamide phosphoribosyltransferase	P43490	25.3313	25.3822	24.9875	25.3545	25.1519	25.1498	-0.0391324	0.0344702	none
PKN3	Serine/threonine-protein kinase N3	Q6P5Z2	25.0231	25.1885	25.3341	25.0034	25.2544	25.0466	-0.10525	0.167672	none
LPCAT1	Lysophosphatidylcholine acyltransferase 1	Q8NF37	24.923	25.1506	24.9732	25.075	25.2244	24.9863	0.0541886	0.107959	none
PSMA7	Proteasome subunit alpha type-7	O14818	24.6186	24.5289	24.1137	24.542	24.5865	24.9857	0.256221	0.253514	none
IMPA2	Inositol monophosphatase 2	O14732	24.7286	25.0954	24.5772	25.3106	25.2099	24.9795	0.340136	0.506911	none
WIZ	Protein Wiz	O95785	24.9929	25.2773	24.9754	24.8673	25.2172	24.9606	-0.092214	0.135719	none
TMEM209	Transmembrane protein 209	Q96SK2	25.0526	24.9135	25.3298	25.2045	25.2334	24.9606	0.00947854	0.00727223	none
MTPAP	Poly(A) RNA polymerase, mitochondrial	Q9NVV4	24.6032	25.0296	24.8042	24.8775	25.0463	24.9555	0.120664	0.23366	none
GLUD1	Glutamate dehydrogenase 1, mitochondrial;Glutamate dehydrogenase 2, mitochondrial	P00367	24.532	24.8439	24.856	24.9572	24.8396	24.9419	0.141701	0.294008	none
SLC25A12	Calcium-binding mitochondrial carrier protein Aralar1	O75746	25.0339	25.3481	25.1968	25.067	25.1503	24.9382	-0.166259	0.383983	none
ERF	ETS domain-containing transcription factor ERF	P50548	24.2986	24.6802	24.4083	24.0986	25.0016	24.9266	0.184996	0.121475	none
FHL2	Four and a half LIM domains protein 2	Q14192	24.9007	25.1546	24.8849	24.7879	24.9895	24.909	-0.110739	0.226105	none
PELO	Protein pelota homolog	Q9BRX2	24.8028	25.3953	24.8683	25.3168	25.2663	24.898	0.112516	0.119459	none
ARHGAP21	Rho GTPase-activating protein 21	Q5T5U3	24.5084	25.0655	25.0281	24.8898	24.883	24.8862	-0.00817598	0.00727223	none
ZNF24	Zinc finger protein 24	P17028	24.7615	24.8525	24.7066	24.7741	25.0209	24.8797	0.0914691	0.182068	none
CPS1	Carbamoyl-phosphate synthase [ammonia], mitochondrial	P31327	24.5216	24.9391	24.2981	24.7444	24.5328	24.8593	0.0975476	0.10223	none
RAVER1	Ribonucleoprotein PTB-binding 1	Q8IY67	24.6952	24.8274	24.8783	24.8773	24.9047	24.8565	0.0523849	0.112473	none
FARSA	Phenylalanine--tRNA ligase alpha subunit	Q9Y285	24.9676	24.9888	24.6189	25.0438	24.9144	24.8534	0.0525047	0.0572496	none
RPS12	40S ribosomal protein S12	P25398	24.7201	25.0035	24.7675	24.4967	24.8748	24.8533	-0.115844	0.167672	none
KIF14	Kinesin-like protein KIF14	Q15058	24.448	24.7445	24.7654	24.7786	24.7182	24.8351	0.0967769	0.195943	none
ARGLU1	Arginine and glutamate-rich protein 1	Q9NWB6	25.2463	25.0264	25.5999	25.3486	25.0596	24.8023	-0.245134	0.203848	none
SLC2A1	Solute carrier family 2, facilitated glucose transporter member 1	P11166	24.6966	24.8191		24.683	24.4418	24.8018	0.897247	0.20302	none
ABCD1	ATP-binding cassette sub-family D member 1	P33897	24.9255	25.0733	24.7622	25.0472	24.8961	24.7981	-0.0328725	0.0361109	none
UBAC2	Ubiquitin-associated domain-containing protein 2	Q8NBM4	24.6183	25.1738	24.9827	24.8317	24.411	24.7919	-0.274621	0.338612	none
MTHFD1L	Monofunctional C1-tetrahydrofolate synthase, mitochondrial	Q6UB35	24.299	24.669	23.8452	24.4948	24.42	24.7853	0.266012	0.243223	none
KLF16	Krueppel-like factor 16	Q9BXK1	24.4065	24.9103	24.6437	24.6518	24.8332	24.7795	0.0733171	0.112473	none
RPS21	40S ribosomal protein S21	P63220	24.6858	24.8089	24.6425	24.7073	24.9711	24.7581	0.072694	0.123327	none
CIZ1	Cip1-interacting zinc finger protein	Q9ULV3	24.4191	25.0967	24.8252	24.8061	24.9051	24.7549	0.0140304	0.00893441	none
JAK1	Tyrosine-protein kinase JAK1	P23458	24.6927	25.0583	24.7977	24.895	24.8064	24.7538	-0.0583338	0.119459	none
SH3BP4	SH3 domain-binding protein 4	Q9P0V3	24.6023	25.0671	24.9624	24.8487	24.8667	24.7116	-0.095532	0.167672	none
YY1	Transcriptional repressor protein YY1	P25490	24.8524	24.5725	25.3821	24.3932	24.241	24.7085	-0.515591	0.384818	none
SLC25A4	ADP/ATP translocase 1	P12235	24.6527	25.0636	24.2826		25.1656	24.6973	-1.08561	0.185255	none
MCM3	DNA replication licensing factor MCM3	P25205	24.6853	25.088	24.607	24.833	25.0141	24.6959	0.0271931	0.0174423	none
GTPBP6	Putative GTP-binding protein 6	O43824	24.5114	24.7054	24.589	24.4212	24.7061	24.6928	-0.0234427	0.0177145	none
PHGDH	D-3-phosphoglycerate dehydrogenase	O43175	24.7127	24.8012	24.7941	24.8524	24.8534	24.6835	-5.5303e-05	0.000231374	none
TRIP13	Pachytene checkpoint protein 2 homolog	Q15645	24.3178	24.9261	24.5713	24.8916	24.8506	24.6628	0.168249	0.253514	none
PHF6	PHD finger protein 6	Q8IWS0	24.6297	25.3218	24.1283	24.1057	25.2368	24.6625	-0.0525013	0.0105269	none
SF1		H7C561	24.2672	24.8593	24.3042	24.9166	24.472	24.6589	0.17634	0.20302	none
RPL9	60S ribosomal protein L9	P32969	24.461	24.7243	24.7719	24.6774	24.5246	24.6455	-0.0650021	0.113132	none
PRDX2	Peroxiredoxin-2	P32119	24.8408	24.845	24.2185	24.7005	24.8208	24.632	0.0555733	0.0343698	none
G6PD	Glucose-6-phosphate 1-dehydrogenase	P11413	24.3651	24.4192	24.979	24.6972	24.5968	24.6295	0.0250022	0.0105269	none
CEPT1	Choline/ethanolaminephosphotransferase 1	Q9Y6K0	24.345	24.7372	23.5077	24.4875		24.6112	-0.661354	0.132672	none
DNAJC11	DnaJ homolog subfamily C member 11	Q9NVH1	24.4069	24.6544	24.3469	24.2864	24.6464	24.5857	0.00784347	0.00727223	none
ZNF503	Zinc finger protein 503;Zinc finger protein 703	Q96F45	24.645	24.4655	24.2806	24.1601	24.8282	24.5812	0.031371	0.0113241	none
MAP2K3	Dual specificity mitogen-activated protein kinase kinase 3	P46734	24.4495	24.5937	24.5066	24.6577	24.7518	24.5796	0.118133	0.294008	none
MAP7	Ensconsin	Q14244	24.7181	25.0274	24.8776	24.6702	24.6865	24.5697	-0.259773	0.779201	none
EARS2	Probable glutamate--tRNA ligase, mitochondrial	Q5JPH6	24.6147	24.7825	24.7432	24.7887	24.828	24.5656	-0.0136626	0.0113241	none
WNT5A	Protein Wnt-5a;Protein Wnt;Protein Wnt-5b	P41221	24.0775	24.5378	23.8569	24.7236	24.8126	24.5583	0.511064	0.76213	none
XRN2	5-3 exoribonuclease 2	Q9H0D6	24.3849	24.8679	24.6458	24.4523	24.5743	24.554	-0.134825	0.248252	none
TMEM201	Transmembrane protein 201	Q5SNT2	23.8243	24.3319	24.5666	24.4635	24.5958	24.5203	0.255267	0.294008	none
GAPDH	Glyceraldehyde-3-phosphate dehydrogenase	P04406	25.0769	24.431	24.4782	24.6252	24.6731	24.4828	-0.0953575	0.05737	none
SEC16A	Protein transport protein Sec16A	O15027	24.4158	24.58	24.5725	24.1513	24.5391	24.4668	-0.166101	0.253514	none
PRPF6	Pre-mRNA-processing factor 6	O94906	24.2913	24.6166	24.2183	24.581	24.3504	24.4526	0.0560632	0.0887696	none
RPL39P5	Putative 60S ribosomal protein L39-like 5;60S ribosomal protein L39	Q59GN2	25.3683	25.0583	25.9706	24.2213	24.6983	24.4214	-1.04412	0.889563	none
RUSC2	Iporin	Q8N2Y8	24.1364	24.1796	24.1221	24.1424	24.192	24.4201	0.0746911	0.117436	none
RAF1	RAF proto-oncogene serine/threonine-protein kinase	P04049	24.4254	24.7746	24.8585	24.5081	24.5264	24.4103	-0.233369	0.403889	none
ZNF622	Zinc finger protein 622	Q969S3	24.1247	24.4492	24.2156	23.9757	24.4757	24.3924	-0.0122666	0.00727223	none
RPL23A	60S ribosomal protein L23a	P62750	26.8758	26.717	26.4978	24.6024	24.6383	24.3683	-2.18181	3.40508	down
TIMM21	Mitochondrial import inner membrane translocase subunit Tim21	Q9BVV7	23.8588	24.2001	24.2886	23.999	24.0674	24.3547	-0.00714286	0.00643581	none
ERBB2IP	Protein LAP2	Q96RT1	23.9163	24.4607	24.2132	24.405	24.0503	24.3213	0.0306016	0.0177145	none
ADCK3	Atypical kinase ADCK3, mitochondrial	Q8NI60	24.6051	24.5967	24.5297	24.5333	24.7129	24.3061	-0.0881228	0.121475	none
MTFR1L	Mitochondrial fission regulator 1-like	Q9H019	23.7701	23.9973	23.7537	24.189	24.0513	24.2951	0.305755	0.726501	none
TMA7	Translation machinery-associated protein 7	Q9Y2S6	23.9814	24.7029	24.2292	24.1065	24.2928	24.2258	-0.127284	0.151001	none
RPL28	60S ribosomal protein L28	P46779	24.9557	25.2097	25.096	24.011	24.3547	24.2213	-0.919459	2.33593	none
ENKD1	Enkurin domain-containing protein 1	Q9H0I2	23.8123	24.1053	24.468	24.5678	24.3619	24.2152	0.222029	0.23366	none
SRP9	Signal recognition particle 9 kDa protein	P49458	23.6499	23.9125	23.8361	24.4922	24.3122	24.2077	0.505737	1.5918	none
RBM39	RNA-binding protein 39	Q14498	24.1248	24.4562	24.1942	24.4795	24.5518	24.1812	0.115433	0.196459	none
RCC2	Protein RCC2	Q9P258	24.0708	24.3357	24.0941	23.9454	23.7847	24.1652	-0.2338	0.383983	none
PFKM	ATP-dependent 6-phosphofructokinase, muscle type	P08237	23.6183	24.2399	23.4953	24.2014	24.0641	24.1642	0.325681	0.384113	none
TTK	Dual specificity protein kinase TTK	P33981	23.5567	24.4648	23.7101	24.0161	24.2875	24.1566	0.21009	0.197431	none
OXA1L	Mitochondrial inner membrane protein OXA1L	Q15070	24.0732	24.2119	24.196	23.8131	23.9687	24.1512	-0.214373	0.373683	none
NCOA3	Nuclear receptor coactivator 3	Q9Y6Q9	24.1666	24.3556	24.0508	24.2528	24.3638	24.1388	0.0300708	0.0359218	none
HIST1H2BN	Histone H2B type 1-N;Histone H2B type 1-M;Histone H2B type 1-K;Histone H2B type 1-L;Histone H2B;Histone H2B type 1-H;Histone H2B type 2-F;Histone H2B type 1-C/E/F/G/I;Histone H2B type 1-D;Histone H2B type F-S;Histone H2B type 1-A;Histone H2B type 2-E;Histone H2B type 1-B;Histone H2B type 1-O;Histone H2B type 1-J;Histone H2B type 3-B	Q99877	26.1912	26.3107	25.8293	24.381	24.5688	24.1178	-1.77853	2.86368	down
RPL19	Ribosomal protein L19;60S ribosomal protein L19	P84098	24.4473	24.1327	24.005	23.9566	23.8178	24.0977	-0.268752	0.298391	none
ARID5B	AT-rich interactive domain-containing protein 5B	Q14865	23.8315	23.9934	23.6676	23.781	24.2017	24.0962	0.163038	0.203848	none
RAB34	Ras-related protein Rab-34	Q9BZG1	23.8045	24.3311	23.8096	23.8949	24.217	24.0688	0.0461805	0.0361109	none
ACOT8	Acyl-coenzyme A thioesterase 8	O14734	23.8662	24.4896	23.9308	23.9533	24.1212	24.0679	-0.0803033	0.0909437	none
FSCN1	Fascin	Q16658	23.6781	24.0493	23.9825	24.0141	24.0531	24.0411	0.100044	0.203848	none
LMO7	LIM domain only protein 7	Q8WWI1	23.2825	23.9329	23.3487	23.7563	23.8201	24.0403	0.316147	0.384113	none
SLC35E1	Solute carrier family 35 member E1	Q96K37	24.1124	24.2353	25.0015	23.5107	24.2012	24.0377	-0.564045	0.373683	none
KCNMA1		J3KQ16	23.7346	24.1334	22.9099	24.442	24.5422	24.0184	0.709124	0.434697	none
DTWD2	DTW domain-containing protein 2	Q8NBA8	23.911	24.2706	23.9451	24.1618	24.15	24.0154	0.0348068	0.0508926	none
PRKAA1	5-AMP-activated protein kinase catalytic subunit alpha-1	Q13131	23.761	23.8203	23.8672	24.0086	23.9869	24.0111	0.153265	0.373683	none
FN3KRP	Ketosamine-3-kinase	Q9HA64	23.6592	23.7601	23.489	24.0036	24.198	24.0076	0.400672	0.980264	none
MPG	DNA-3-methyladenine glycosylase	P29372	23.1305	24.1112	23.0573	23.9197	23.9902	24.0069	0.504269	0.398499	none
RPL37A	60S ribosomal protein L37a	P61513	24.2645	24.2456	24.2394	23.9849	24.1476	23.9605	-0.24989	0.54345	none
ANLN	Actin-binding protein anillin	Q9NQW6	23.6856	24.1877	24.2794	24.0764	23.845	23.9405	-0.129905	0.158703	none
GMPPA	Mannose-1-phosphate guanyltransferase alpha	Q96IJ6	23.7534	24.0644	23.9922	23.7095	23.852	23.9329	-0.138369	0.2692	none
LANCL1	LanC-like protein 1	O43813	23.6568	24.0773	23.6802	23.985	24.0158	23.9323	0.139677	0.294008	none
CDC6	Cell division control protein 6 homolog	Q99741	23.4193	23.101	23.599	23.3828	23.8797	23.9319	0.324061	0.284859	none
MAZ		I3L4Y2	23.9857	24.1806	24.2186	24.0449	24.2918	23.9273	-0.0718071	0.107959	none
RPL36A	60S ribosomal protein L36a	P83881	24.5073	24.705	24.9619	24.1655	24.1027	23.9264	-0.689822	1.50103	none
FAR1	Fatty acyl-CoA reductase 1	Q8WVX9	23.8071	23.9944	24.1542	24.0494	23.7024	23.9222	-0.126894	0.182068	none
FADS2	Fatty acid desaturase 2	O95864	24.0238	24.1707	23.6785	23.8272	24.2084	23.9193	-0.00481752	0.00328036	none
AKAP8L	A-kinase anchor protein 8-like	Q9ULX6	23.9268	23.8572	24.0755	24.0641	24.0889	23.9074	0.0348888	0.0343698	none
SEC61A1	Protein transport protein Sec61 subunit alpha isoform 1;Protein transport protein Sec61 subunit alpha isoform 2	P61619	23.6099	23.7672	23.4148	23.7962	23.7115	23.8983	0.170512	0.298391	none
RPL35	60S ribosomal protein L35	P42766	25.756	25.506	25.0956	23.902	24.0434	23.8957	-1.53248	2.33593	down
DERL1	Derlin-1	Q9BUN8	23.7518	24.3038	23.8861	23.8116	23.8859	23.8842	-0.153276	0.255639	none
HSD17B10	3-hydroxyacyl-CoA dehydrogenase type-2	Q99714	23.7086	23.911	23.5976	23.6307	23.7241	23.8079	-0.0521149	0.0887696	none
HSDL2	Hydroxysteroid dehydrogenase-like protein 2	Q6YN16	23.5801	24.0449	23.9631	23.7137	23.7309	23.8073	-0.146108	0.255639	none
HMGN2	Non-histone chromosomal protein HMG-17	P05204	23.6414	23.8203	23.4415	24.1808	23.7862	23.7977	0.25323	0.369971	none
GNAS	Guanine nucleotide-binding protein G(s) subunit alpha isoforms XLas;Guanine nucleotide-binding protein G(s) subunit alpha isoforms short	Q5JWF2	23.7547	23.8846	23.6289	23.6906	23.8672	23.7824	-0.00956194	0.00893441	none
SP2	Transcription factor Sp2	Q02086	23.6416	23.7938	25.0116	23.8163	23.9262	23.7789	-0.341219	0.174718	none
SERPINB6	Serpin B6;Serpin B8	P35237	23.599	24.1116	23.606	23.7082	24.0659	23.7693	0.0418886	0.0321874	none
TRIM33	E3 ubiquitin-protein ligase TRIM33	Q9UPN9	23.6296	23.8194	26.1634	24.1801	23.9299	23.7557	-0.613887	0.167672	none
PIK3C2A	Phosphatidylinositol 4-phosphate 3-kinase C2 domain-containing subunit alpha	O00443	24.3955	24.2046	23.5965	23.905	23.9528	23.7456	-0.229566	0.20302	none
SREBF2	Sterol regulatory element-binding protein 2;Processed sterol regulatory element-binding protein 2	Q12772	23.5678	23.4991	23.8487	23.4271	24.0906	23.7407	0.0806278	0.0508926	none
H2AFV	Histone H2A.V;Histone H2A;Histone H2A.Z;Histone H2A type 1-A;Histone H2A type 1-H;Histone H2A type 3;Histone H2AX;Histone H2A type 1-D;Histone H2A type 1-C;Histone H2A type 2-A;Histone H2A type 1-J;Histone H2A type 1;Histone H2A type 2-C;Histone H2A.J;Histone H2A type 1-B/E	Q71UI9	24.9061	24.881	24.9777	24.215	24.0395	23.7393	-0.952889	2.05877	none
ZNHIT6	Box C/D snoRNA protein 1	Q9NWK9	23.9623	24.3808	23.4721	24.2748	23.6749	23.7214	-0.0813857	0.0361109	none
CAND1	Cullin-associated NEDD8-dissociated protein 1	Q86VP6	23.4644	24.0041	23.4641	23.684	24.0431	23.7179	0.136541	0.167672	none
RAC2	Ras-related C3 botulinum toxin substrate 1;Ras-related C3 botulinum toxin substrate 2;Ras-related C3 botulinum toxin substrate 3	P63000	23.7448	23.5503	23.3123	23.5527	23.6453	23.702	0.0631932	0.05737	none
RPL32	60S ribosomal protein L32	P62910	25.2104	24.8594	23.6348	23.4271	23.8972	23.6826	-0.929341	0.434697	none
UCK2	Uridine-cytidine kinase 2;Uridine-cytidine kinase 1	Q9BZX2	23.523	23.8068	24.0737	23.6761	23.9532	23.6158	-0.0866498	0.0887696	none
YWHAQ	14-3-3 protein theta	P27348	23.7632	23.9115	23.5904	23.7414	23.7934	23.5962	-0.078611	0.138631	none
HELLS	Lymphoid-specific helicase	Q9NRZ9	23.4219	24.0693	23.5253	23.5608	23.5217	23.5743	-0.155286	0.203848	none
KIF20A	Kinesin-like protein KIF20A	O95235	23.4753	23.3479	23.6671	23.3799	23.4193	23.5622	-0.0782934	0.0909437	none
CALD1	Caldesmon	Q05682	22.9294	23.7089	23.2601	23.5586	23.8639	23.5587	0.324651	0.373683	none
SLC25A19	Mitochondrial thiamine pyrophosphate carrier	Q9HC21	23.4736	23.6657	23.3258	23.5159	23.7304	23.5529	0.0763087	0.123327	none
RPL15	60S ribosomal protein L15;Ribosomal protein L15	P61313	24.49	24.5229	24.5011	23.6128	23.8627	23.5088	-0.874663	2.3061	none
TCEAL4	Transcription elongation factor A protein-like 4	Q96EI5	23.3195	23.4464	23.4994	23.5154	23.3911	23.4966	0.00999501	0.00893441	none
C2orf47	Uncharacterized protein C2orf47, mitochondrial	Q8WWC4	23.1835	23.3869	23.2372	23.2862	23.4116	23.4919	0.090791	0.197431	none
SLC25A33	Solute carrier family 25 member 33	Q9BSK2	23.3044	23.7864	23.6182	23.5286	23.7422	23.4889	-0.018418	0.0113241	none
LENG9	Leukocyte receptor cluster member 9	Q96B70	23.3784	23.4253	23.1345	23.3907	23.2977	23.4743	0.0385339	0.0386371	none
RPL3	60S ribosomal protein L3	P39023	23.4853	23.6937	23.7432	23.3531	23.416	23.4512	-0.269412	0.668679	none
AKR1C3	Aldo-keto reductase family 1 member C1;Aldo-keto reductase family 1 member C3;Aldo-keto reductase family 1 member C4	Q04828	22.9762	23.2829	23.6388	23.3438	23.5842	23.427	0.115826	0.113132	none
TES	Testin	Q9UGI8	23.0686	23.6425	23.393	23.2697	23.6326	23.3922	0.02695	0.0154911	none
SIK1	Serine/threonine-protein kinase SIK1	P57059	22.9224	23.1397	23.5846	22.9014	23.2963	23.3853	-0.058652	0.0312469	none
FUBP3	Far upstream element-binding protein 3	Q96I24	23.0454	23.5988	22.2042	23.3521	23.6611	23.3838	0.478802	0.294008	none
RPL26	60S ribosomal protein L26;60S ribosomal protein L26-like 1	P61254	25.4575	25.2074	25.031	23.5272	23.308	23.3817	-1.85608	2.92982	down
POLD3	DNA polymerase delta subunit 3	Q15054	23.2853	23.8886	23.3968	23.6203	23.6761	23.3769	-0.00159106	0.000231374	none
HSPA7	Putative heat shock 70 kDa protein 7;Heat shock 70 kDa protein 6;Heat shock 70 kDa protein 1-like;Heat shock 70 kDa protein 1B;Heat shock 70 kDa protein 1A	P48741	23.7198	23.4005	23.8792	23.8085	23.593	23.376	-0.108376	0.0909437	none
KIF1C	Kinesin-like protein KIF1C	O43896	23.5337	23.8068	23.4737	23.4681	23.6999	23.3691	-0.127496	0.203848	none
SRP14	Signal recognition particle 14 kDa protein	P37108	23.696	23.7457	23.4796	23.5551	23.4561	23.3598	-0.218509	0.408228	none
RPS10	40S ribosomal protein S10;Putative 40S ribosomal protein S10-like	P46783	23.6851		22.275	23.6329	24.1759	23.327	1.28055	0.383983	none
ZNF384	Zinc finger protein 384	Q8TF68	23.5586	23.6315	23.2989	23.0811	23.498	23.2956	-0.240507	0.323545	none
TRIM28	Transcription intermediary factor 1-beta	Q13263	23.2239	23.477	23.4631	23.703	23.3589	23.2745	0.0210078	0.0116647	none
THYN1	Thymocyte nuclear protein 1	Q9P016	22.6089	22.9428	22.6096	23.0527	23.0251	23.2653	0.354463	0.76213	none
RBM27	RNA-binding protein 27	Q9P2N5	23.2568	23.5433	23.1267	23.3429	23.3446	23.2648	-0.0283355	0.0321874	none
PARL	Presenilins-associated rhomboid-like protein, mitochondrial;P-beta	Q9H300	23.2253	23.2564	23.6543	23.2343	23.3233	23.2411	-0.148992	0.197431	none
FIZ1	Flt3-interacting zinc finger protein 1	Q96SL8	23.332	23.5509	22.959	22.9809	23.3923	23.2401	-0.113047	0.112473	none
ZNF740	Zinc finger protein 740	Q8NDX6	22.9766	22.9702	23.0203	23.1978	23.2348	23.2223	0.191387	0.420608	none
CSRP2	Cysteine and glycine-rich protein 2	Q16527	23.2153	23.5069	23.8155	23.1249	23.3422	23.2201	-0.320025	0.39517	none
RPS3A	40S ribosomal protein S3a	P61247	23.3091	23.4828	23.5871	23.3557	23.2278	23.1902	-0.238423	0.49337	none
CPT1A	Carnitine O-palmitoyltransferase 1, liver isoform	P50416	23.268	23.427	23.125	23.1083	23.1846	23.1893	-0.149864	0.323545	none
ZFP64	Zinc finger protein 64 homolog, isoforms 3 and 4	Q9NTW7	23.5386	23.6072	23.0652	23.5265	23.1863	23.1763	-0.14376	0.147851	none
MARCKS	Myristoylated alanine-rich C-kinase substrate	P29966	22.4543	23.2699	22.6869	23.1243	23.0032	23.171	0.255861	0.294008	none
PNO1	RNA-binding protein PNO1	Q9NRX1	23.212	23.5968	23.9164	23.3733	23.2448	23.1685	-0.349494	0.39517	none
PTCD2	Pentatricopeptide repeat-containing protein 2, mitochondrial	Q8WV60	23.4444	23.4013		23.0399	23.3309	23.1684	0.218725	0.0887696	none
HIST1H4A	Histone H4	P62805	23.2562	23.356	23.1846	24.5691	23.1073	23.1528	0.307321	0.134538	none
DUT	Deoxyuridine 5-triphosphate nucleotidohydrolase, mitochondrial	P33316	23.1063	23.414	22.9339	23.4751	23.692	23.1315	0.244566	0.294008	none
GFPT1	Glutamine--fructose-6-phosphate aminotransferase [isomerizing] 1	Q06210	23.157	23.4774	23.2831	23.0325	23.1524	23.108	-0.245769	0.697767	none
SPATA5L1	Spermatogenesis-associated protein 5-like protein 1	Q9BVQ7	23.016	23.308	22.7594	23.4009	23.2176	23.0975	0.172782	0.23366	none
LDHB	L-lactate dehydrogenase B chain;L-lactate dehydrogenase	P07195	22.4386	23.0874	22.24	22.9631	23.5476	23.0929	0.572942	0.492739	none
ZC2HC1A	Zinc finger C2HC domain-containing protein 1A	Q96GY0	23.1534	23.3793	23.0982	23.0799	23.092	23.0803	-0.164028	0.403889	none
TELO2	Telomere length regulation protein TEL2 homolog	Q9Y4R8	22.5976	22.6126	22.3617	22.6461	22.7161	23.0757	0.248028	0.305925	none
MYO1B	Unconventional myosin-Ib	O43795	22.716	23.1926	22.5921	23.0337	22.9571	23.072	0.147794	0.203848	none
HACD3	Very-long-chain (3R)-3-hydroxyacyl-CoA dehydratase 3	Q9P035	22.7694	23.3242	23.2503	22.8632	23.0268	23.0055	-0.188446	0.284859	none
GLI2	Zinc finger protein GLI2	P10070	22.6461	23.4501	23.3056	23.2044	23.6966	22.9574	0.114116	0.0671019	none
AMBRA1	Activating molecule in BECN1-regulated autophagy protein 1	Q9C0C7	22.69	23.1851	23.2408	22.9368	23.2271	22.92	-0.0496256	0.0361109	none
CLPX	ATP-dependent Clp protease ATP-binding subunit clpX-like, mitochondrial	O76031	22.8161	22.9185	22.4132	23.0075	22.7784	22.9	0.139405	0.182068	none
FASN	Fatty acid synthase;[Acyl-carrier-protein] S-acetyltransferase;[Acyl-carrier-protein] S-malonyltransferase;3-oxoacyl-[acyl-carrier-protein] synthase;3-oxoacyl-[acyl-carrier-protein] reductase;3-hydroxyacyl-[acyl-carrier-protein] dehydratase;Enoyl-[acyl-carrier-protein] reductase;Oleoyl-[acyl-carrier-protein] hydrolase	P49327	22.6517	22.9435	23.1091	22.4941	22.3187	22.8277	-0.395514	0.434697	none
CCT4	T-complex protein 1 subunit delta	P50991	22.8024	22.9705	22.3051	22.7535	22.9303	22.8043	0.096646	0.0909437	none
PTBP1	Polypyrimidine tract-binding protein 1	P26599	22.947	23.4095	22.744	22.9955	22.7615	22.7972	-0.221671	0.294008	none
DECR2	Peroxisomal 2,4-dienoyl-CoA reductase	Q9NUI1	22.5336	22.6675	22.3675	22.9061	22.9407	22.794	0.316811	0.779201	none
SNRPN	Small nuclear ribonucleoprotein-associated protein N;Small nuclear ribonucleoprotein-associated proteins B and B	P63162	23.0048			23.0647	22.3811	22.7731	0.588168	0.255639	none
CHAMP1	Chromosome alignment-maintaining phosphoprotein 1	Q96JM3	22.802	22.8803	22.0705	22.6419	22.4579	22.7524	-0.00797555	0.00373933	none
DIS3	Exosome complex exonuclease RRP44	Q9Y2L1	22.4899	22.2094	22.7458	22.5792	22.7065	22.7342	0.1506	0.147851	none
POLR2B	DNA-directed RNA polymerase;DNA-directed RNA polymerase II subunit RPB2	P30876	22.447	22.6237	22.3548	22.2256	22.5943	22.6909	-0.0133773	0.00893441	none
MTCH1	Mitochondrial carrier homolog 1	Q9NZJ7	22.9828	23.408	23.3667	22.7823	22.9766	22.669	-0.482029	0.980264	none
FOXF2	Forkhead box protein F2	Q12947	22.6892	22.7557	22.4526	22.5079	22.7093	22.6284	-0.0581883	0.0877586	none
RPL24	60S ribosomal protein L24	P83731	23.8872	23.891	24.5587	22.7332	22.9529	22.5844	-1.39128	1.92281	down
ZNF148	Zinc finger protein 148	Q9UQR1	22.7059		22.1206	22.8179	22.5798	22.5813	0.645453	0.294008	none
ULK1	Serine/threonine-protein kinase ULK1;Serine/threonine-protein kinase ULK2	O75385	22.063	22.7009		22.2768	22.3144	22.5356	0.48145	0.20302	none
TYK2	Non-receptor tyrosine-protein kinase TYK2;Tyrosine-protein kinase	P29597	22.5273	22.577	22.5959	22.9974	22.4912	22.5272	0.0637506	0.0572496	none
SPG7	Paraplegin	Q9UQ90	22.4247	22.4432	24.3784	22.2593	23.2778	22.5204	-0.4356	0.121585	none
FOXP4	Forkhead box protein P4	Q8IVH2	22.3076	22.3762	23.1949	22.0921	22.7174	22.4921	-0.233993	0.138631	none
LAMB3	Laminin subunit beta-3	Q13751	22.4633	22.6216	22.967	22.7465	22.5554	22.4325	-0.14728	0.180139	none
METTL15	Probable methyltransferase-like protein 15	A6NJ78	22.442	23.0883		22.6075	22.524	22.4032	0.312833	0.107959	none
MTO1	Protein MTO1 homolog, mitochondrial	Q9Y2Z2	22.1003	22.5506	21.8504	22.6781	22.5372	22.3299	0.304553	0.369971	none
LMF2	Lipase maturation factor 2	Q9BU23	21.993	22.2408	21.9896	22.0927	22.1194	22.2395	0.0315165	0.0434106	none
GTPBP2	GTP-binding protein 2	Q9BX10	22.4044	22.1186	22.0704	22.6742	22.4109	22.1963	0.186507	0.20302	none
NR2F1	COUP transcription factor 2;COUP transcription factor 1;Nuclear receptor subfamily 2 group F member 6	P24468	22.1906	22.5054	21.9217	21.9534	22.3118	22.1898	-0.098173	0.107959	none
RHBDD2	Rhomboid domain-containing protein 2	Q6NTF9	21.6404	21.6664		21.6366	21.651	22.153	0.0835692	0.0755542	none
TRIM24	Transcription intermediary factor 1-alpha	O15164	21.7381	22.1765	21.8755	21.6463	21.8746	22.1507	-0.0855124	0.0897785	none
MISP	Mitotic interactor and substrate of PLK1	Q8IVT2	22.1413	22.524	22.5443	22.1249	22.4284	22.1499	-0.212183	0.323275	none
RPL27	60S ribosomal protein L27	P61353	24.9604	24.8685	24.18	21.8567	22.2221	22.0169	-2.67344	2.90301	down
MYO10	Unconventional myosin-X	Q9HD67	22.7067	22.1869	21.9308	21.9238	21.832	21.936	-0.421277	0.369971	none
DTYMK	Thymidylate kinase	P23919	22.2957	22.454	22.1344	22.4926	22.5301	21.9267	-0.0214733	0.00893441	none
GPX8	Glutathione peroxidase;Probable glutathione peroxidase 8	Q8TED1	22.1049	22.7383	21.7595	21.8887	21.6158	21.6772	-0.519745	0.455995	none
ZNF3	Zinc finger protein 3	P17036			21.41				-0.482795	0.54345	none
POP5	Ribonuclease P/MRP protein subunit POP5	Q969H6	22.6509	22.3203	22.3166	22.3586	22.3394		-0.388914	0.294008	none

## Sheet: Supplementary Fig. 8b
Gene	Protein names	Representative ID	LOG2LFQ intensity Tris_1	LOG2LFQ intensity Tris_2	LOG2LFQ intensity Tris_3	LOG2LFQ intensity HGF_1	LOG2LFQ intensity HGF_2	LOG2LFQ intensity HGF_3	logFC_Tris_HGF	p.adj.mod_Tris_HGF	change_Tris_HGF
HGF	Hepatocyte growth factor;Hepatocyte growth factor alpha chain;Hepatocyte growth factor beta chain	P14210			24.7233	33.1135	33.1607	33.1081	10.6304	2.51692	up
MET	Hepatocyte growth factor receptor	P08581				26.2846	26.253	26.1854	4.82661	2.51692	up
ZNF503	Zinc finger protein 503;Zinc finger protein 703	Q96F45			23.9837	23.9071	24.5715	24.308	2.73969	0.512466	none
ATRX	Transcriptional regulator ATRX	P46100	25.1487	25.6057		25.9705	26.4676	25.6182	1.88114	0.284288	none
ARID5B	AT-rich interactive domain-containing protein 5B	Q14865			23.6534	23.5346	23.9106	23.8228	1.64162	0.506489	none
TMEM209	Transmembrane protein 209	Q96SK2	23.2846		24.0795	24.4248	24.4161	24.2153	1.36005	0.392911	none
HMGN2	Non-histone chromosomal protein HMG-17	P05204		21.6063	24.2187	23.8598	23.418	23.4531	1.24851	0.302247	none
RPS10	40S ribosomal protein S10;Putative 40S ribosomal protein S10-like	P46783	21.6542	20.0135	23.7841	23.2194	23.8432	22.861	1.13184	0.306793	none
PTCD2	Pentatricopeptide repeat-containing protein 2, mitochondrial	Q8WV60			23.3843	23.0114	23.2153	23.1089	0.957393	0.407152	none
RPL37	60S ribosomal protein L37	P61927	24.0138	24.4103	25.2498	25.8658	25.5458	25.6589	0.820529	0.719883	none
FUBP1	Far upstream element-binding protein 1;Far upstream element-binding protein 2;Far upstream element-binding protein 3	Q96AE4	20.462	20.2847	22.531	22.327	22.3933	22.0298	0.790576	0.387392	none
MPG	DNA-3-methyladenine glycosylase	P29372	22.6828	22.4219	23.6619	23.8983	23.9885	24.0537	0.721618	0.758348	none
RPS3A	40S ribosomal protein S3a	P61247	23.3604		24.5761	23.9148	23.7047	23.6847	0.717684	0.141096	none
SNRPN	Small nuclear ribonucleoprotein-associated protein N;Small nuclear ribonucleoprotein-associated proteins B and B	P63162			22.3767	22.8049	22.0509	22.4607	0.618015	0.259743	none
RPS27L	40S ribosomal protein S27;40S ribosomal protein S27-like	Q71UM5	26.6523	26.6095	27.4846	27.7795	27.6936	27.7218	0.536609	0.758348	none
RPS27	40S ribosomal protein S27	P42677	29.6087	29.413	30.5304	30.537	30.6472	30.6794	0.531763	0.534655	none
DECR2	Peroxisomal 2,4-dienoyl-CoA reductase	Q9NUI1	21.4219	21.7203	22.1017	22.7675	22.42	22.5963	0.494999	0.534655	none
GNL3L	Guanine nucleotide-binding protein-like 3-like protein	Q9NVN8	25.999	25.9145	26.9698	27.2595	26.9992	26.9578	0.488162	0.533902	none
RPL7A	60S ribosomal protein L7a	P62424	24.136	24.5423	25.1831	25.477	25.4234	25.319	0.473692	0.512466	none
TMEM201	Transmembrane protein 201	Q5SNT2	23.8864	23.3794	24.3196	24.7115	24.7048	24.5567	0.472947	0.758348	none
CNP	2,3-cyclic-nucleotide 3-phosphodiesterase	P09543	21.3074	21.4933	21.6684	22.2851	22.4369	22.2231	0.471186	0.534655	none
OTULIN	Ubiquitin thioesterase otulin	Q96BN8	21.4099	21.9359	22.5539	22.8577	22.8253	22.673	0.468553	0.482965	none
KDELR1	ER lumen protein-retaining receptor;ER lumen protein-retaining receptor 2;ER lumen protein-retaining receptor 1	P33947	22.8999	22.7818	24.4344	24.3958	24.0766	24.0397	0.464547	0.313948	none
ZC2HC1A	Zinc finger C2HC domain-containing protein 1A	Q96GY0			23.7977	23.1756	23.1325	23.1396	0.460275	0.210637	none
ZNF148	Zinc finger protein 148	Q9UQR1	21.2309	21.1803	22.1876	22.5433	22.2349	22.2541	0.453791	0.534655	none
FAU	40S ribosomal protein S30	P62861	26.2716	26.4452	27.1941	26.6495	27.4136	28.032	0.444308	0.248826	none
HIST1H4A	Histone H4	P62805	22.1183	21.8246	23.2957	24.1702	22.6878	22.751	0.44324	0.193966	none
CSRP2	Cysteine and glycine-rich protein 2	Q16527	22.5762		22.7647	22.5081	22.6524	22.5489	0.426711	0.121782	none
SLC16A1	Monocarboxylate transporter 1	P53985	25.7934	25.5933	26.8274	26.8124	26.771	26.7813	0.42308	0.482965	none
POP5	Ribonuclease P/MRP protein subunit POP5	Q969H6	22.106		22.7372	22.6854	22.5828	22.09	0.422026	0.155848	none
SENP1	Sentrin-specific protease 1	Q9P0U3	24.5217	24.406	25.2421	25.3998	25.4937	25.4205	0.403386	0.758348	none
SMPD4	Sphingomyelin phosphodiesterase 4	Q9NXE4	27.444	27.3121	28.1909	28.2079	28.3432	28.4006	0.398335	0.534655	none
SF1		H7C561	23.4991	23.0778	24.3605	24.6248	24.1575	24.3301	0.396581	0.395332	none
CEP170	Centrosomal protein of 170 kDa	Q5SW79	24.3469	23.8194	25.1713	25.1382	25.2041	25.132	0.395123	0.440765	none
CDC6	Cell division control protein 6 homolog	Q99741	22.7087	22.2645	23.1921	23.1038	23.5477	23.671	0.37933	0.440765	none
RPS21	40S ribosomal protein S21	P63220	23.8059	23.6181	24.4025	24.6142	24.7346	24.5512	0.368879	0.758348	none
CXCR4	C-X-C chemokine receptor type 4	P61073			22.4961	21.8797	21.9495	22.1182	0.367108	0.153458	none
CIZ1	Cip1-interacting zinc finger protein	Q9ULV3	23.4807	23.3778	24.45	24.4233	24.5449	24.4052	0.361953	0.482965	none
TXN	Thioredoxin	P10599	27.7703	27.5569	28.417	28.5529	28.4427	28.621	0.357912	0.534655	none
RPL6	60S ribosomal protein L6	Q02878	23.6523	23.6457	25.0095	24.946	24.7324	24.6658	0.35562	0.303883	none
TFAM	Transcription factor A, mitochondrial	Q00059	22.8677	22.6436	23.7871	23.7511	23.7697	23.8406	0.3516	0.482965	none
KCNMA1		J3KQ16	23.6791	24.0286	23.9201	24.7177	24.5645	24.314	0.335939	0.313948	none
LARP4	La-related protein 4	Q71RC2	24.0556	23.2352	24.7485	24.645	24.7168	24.6416	0.330818	0.305406	none
MAP7D3	MAP7 domain-containing protein 3	Q8IWC1	24.4242	24.4189	25.6911	25.4795	25.542	25.4385	0.329532	0.313948	none
PDHA1	Pyruvate dehydrogenase E1 component subunit alpha, somatic form, mitochondrial;Pyruvate dehydrogenase E1 component subunit alpha, testis-specific form, mitochondrial	P08559	20.9965	21.4831	22.1421	22.1733	22.4069	22.0997	0.328751	0.337657	none
MAP7D2	MAP7 domain-containing protein 2	Q96T17	27.4849	27.394	28.2202	28.2497	28.3122	28.2874	0.313729	0.533902	none
PC	Pyruvate carboxylase, mitochondrial	P11498	32.4265	32.2528	32.9344	33.0578	33.0261	33.0429	0.304259	0.534655	none
MAP4	Microtubule-associated protein;Microtubule-associated protein 4	P27816	24.3255	24.4767	25.0018	25.2083	25.2405	25.2061	0.304211	0.533902	none
MT-ATP8	ATP synthase protein 8	P03928	25.7564	25.5202	26.462	26.4336	26.6736	26.4213	0.301199	0.482965	none
SERBP1	Plasminogen activator inhibitor 1 RNA-binding protein	Q8NC51	24.7188	24.6441	25.8808	25.6087	25.674	25.7882	0.300072	0.305406	none
MARCKS	Myristoylated alanine-rich C-kinase substrate	P29966	21.6405	21.8248	22.9864	22.8724	22.7241	22.8035	0.298613	0.285707	none
CDKN2AIP	CDKN2A-interacting protein	Q9NXV6	24.3515	24.2789	25.2077	25.1938	25.231	25.249	0.297715	0.482965	none
S100A6	Protein S100;Protein S100-A6	P06703	25.1827	24.921	26.0397	25.8957	25.9489	26.1023	0.297295	0.392911	none
PRRC2B	Protein PRRC2B	Q5JSZ5	26.8635	26.7024	27.5165	27.5644	27.7084	27.5275	0.293455	0.534655	none
POLDIP3	Polymerase delta-interacting protein 3	Q9BY77	27.2582	27.044	27.9633	27.8856	28.0399	28.0268	0.288313	0.482965	none
DROSHA	Ribonuclease 3	Q9NRR4	25.9287	25.7859	26.4709	26.6491	26.7086	26.5683	0.287802	0.651336	none
ATAD3A	ATPase family AAA domain-containing protein 3A	Q9NVI7	27.2141	27.1538	28.059	28.0796	27.9609	28.0702	0.287768	0.422408	none
HSPB8	Heat shock protein beta-8	Q9UJY1			22.8202		22.4659	22.679	0.283534	0.0706229	none
PRPF6	Pre-mRNA-processing factor 6	O94906	22.8501	23.428	24.0781	24.2891	23.6279	24.2785	0.282377	0.193966	none
UBAC2	Ubiquitin-associated domain-containing protein 2	Q8NBM4	23.1649	23.3685	24.1114	24.3679	23.968	24.1427	0.282147	0.322797	none
HSPA8	Heat shock cognate 71 kDa protein;Heat shock-related 70 kDa protein 2	P11142	23.5091	23.8634	24.7599	24.8628	24.561	24.5238	0.282011	0.266587	none
TIMP3	Metalloproteinase inhibitor 3	P35625	23.8425	23.7525	22.9436	24.0367	24.3759	23.9244	0.277967	0.114126	none
FN3KRP	Ketosamine-3-kinase	Q9HA64	23.521	23.6257	24.1407	24.3356	24.4615	24.2972	0.277572	0.512466	none
SF1	Splicing factor 1	Q15637	25.8284	25.5946	26.4074	26.4657	26.5005	26.5796	0.277224	0.533902	none
HNRNPM	Heterogeneous nuclear ribonucleoprotein M	P52272	28.1864	28.1308	29.2693	29.1571	29.0263	29.0053	0.274328	0.285707	none
FAM120A	Constitutive coactivator of PPAR-gamma-like protein 1	Q9NZB2	26.467	26.3768	27.7619	27.4521	27.4536	27.3695	0.272078	0.226913	none
RPL36AL	60S ribosomal protein L36a-like	Q969Q0	22.9701	22.9903	24.4235	24.2592	24.0184	23.8994	0.264281	0.195755	none
SEC61B	Protein transport protein Sec61 subunit beta	P60468	25.9664	25.8424	26.6792	26.6276	26.6866	26.8307	0.260405	0.436908	none
GLI2	Zinc finger protein GLI2	P10070	22.1337	22.242	22.3033	22.613	23.0686	22.7984	0.25585	0.285707	none
SLC25A24	Calcium-binding mitochondrial carrier protein SCaMC-1	Q6NUK1	27.8135	27.6155	28.0992	28.4102	28.3864	28.2961	0.255272	0.534655	none
LDHB	L-lactate dehydrogenase B chain;L-lactate dehydrogenase	P07195	23.4334	23.32	23.692	23.9196	24.3657	23.9061	0.254233	0.352255	none
TECR	Very-long-chain enoyl-CoA reductase	Q9NZ01	30.5234	30.3375	31.3798	31.1446	31.2991	31.2408	0.253693	0.313948	none
SAMHD1	Deoxynucleoside triphosphate triphosphohydrolase SAMHD1	Q9Y3Z3	24.6736	24.6095	25.7164	25.5787	25.6251	25.4831	0.252584	0.313948	none
TGFBI	Transforming growth factor-beta-induced protein ig-h3	Q15582	27.7398	28.1232	28.0637	28.6081	28.5179	28.3459	0.252238	0.285707	none
CDKN2A	Tumor suppressor ARF	Q8N726	23.9616	23.8996	25.0855	24.9158	24.8601	24.8862	0.251807	0.285707	none
NDC1	Nucleoporin NDC1	Q9BTX1	24.3297	24.3235	25.4765	25.3603	25.2906	25.1763	0.251492	0.285707	none
KIF14	Kinesin-like protein KIF14	Q15058	23.7973	23.5729	24.5403	24.5258	24.5425	24.5633	0.250157	0.458812	none
CSTB	Cystatin-B	P04080	24.6965	24.4737	25.0186	25.4897	25.3253	25.0549	0.249543	0.407152	none
TRMT2A	tRNA (uracil-5-)-methyltransferase homolog A	Q8IZ69	26.218	25.9903	26.9578	26.9612	26.9351	26.8799	0.247491	0.422408	none
DDX12P	Putative ATP-dependent RNA helicase DDX12	Q92771	24.4265	24.1049	24.8555	25.2468	24.8901	24.9344	0.24597	0.392911	none
CARD6	Caspase recruitment domain-containing protein 6	Q9BX69	26.8663	26.767	27.7521	27.6435	27.656	27.6575	0.244833	0.352255	none
DDX5	Probable ATP-dependent RNA helicase DDX5	P17844	26.3254	26.1721	26.8908	26.9384	26.9819	27.0505	0.240363	0.506489	none
RICTOR	Rapamycin-insensitive companion of mTOR	Q6R327	27.1076	27.0523	27.8412	27.8709	27.8219	27.8495	0.238436	0.427702	none
AMBRA1	Activating molecule in BECN1-regulated autophagy protein 1	Q9C0C7	22.0678	21.6047	22.8296	22.671	22.8931	22.7026	0.238129	0.322797	none
HNRNPH1	Heterogeneous nuclear ribonucleoprotein H;Heterogeneous nuclear ribonucleoprotein H, N-terminally processed	P31943	25.4033	24.9011	26.1512	26.1887	26.0447	25.8429	0.237212	0.272289	none
PLEKHA5	Pleckstrin homology domain-containing family A member 5	Q9HAU0	26.4013	26.2542	27.0447	27.0715	27.0903	27.1011	0.234856	0.482965	none
ARAF	Serine/threonine-protein kinase A-Raf	P10398	26.248	25.9853	26.7133	26.8209	26.8636	26.83	0.233514	0.533902	none
CCT3	T-complex protein 1 subunit gamma	P49368	27.0221	26.887	27.9478	27.729	27.8537	27.8031	0.232448	0.305406	none
DSP	Desmoplakin	P15924	27.5007	27.494	28.447	28.4531	28.2474	28.2417	0.230767	0.285707	none
MTUS1	Microtubule-associated tumor suppressor 1	Q9ULD2	24.4345	24.286	25.2393	25.118	25.1891	25.2844	0.229854	0.371996	none
MRPL14	39S ribosomal protein L14, mitochondrial	Q6P1L8	24.4447	24.8257	25.0998	25.1911	25.5585	25.2277	0.225925	0.285707	none
UGDH	UDP-glucose 6-dehydrogenase	O60701	24.8485	24.7786	25.575	25.8295	25.3434	25.6297	0.22586	0.285707	none
TNRC6B	Trinucleotide repeat-containing gene 6B protein	Q9UPQ9	24.5762	24.6085	25.0606	25.2003	25.3867	25.264	0.224583	0.482965	none
ZNF740	Zinc finger protein 740	Q8NDX6	22.9608	22.9538	24.0469	23.9133	23.8732	23.8438	0.222251	0.285707	none
WNT5A	Protein Wnt-5a;Protein Wnt;Protein Wnt-5b	P41221	23.5127	24.0365	24.1514	24.4844	24.5117	24.3259	0.218428	0.234031	none
MCCC1	Methylcrotonoyl-CoA carboxylase subunit alpha, mitochondrial	Q96RQ3	28.5413	28.426	29.5864	29.2674	29.3947	29.311	0.217628	0.226913	none
RAVER1	Ribonucleoprotein PTB-binding 1	Q8IY67	23.9971	23.682	24.5024	24.625	24.6654	24.5051	0.216305	0.482965	none
PCID2	PCI domain-containing protein 2	Q5JVF3	24.1521	24.0914	25.274	24.9497	25.1597	25.0078	0.215706	0.23748	none
GTPBP6	Putative GTP-binding protein 6	O43824	23.6748	23.555	24.2971	24.2423	24.4415	24.4605	0.214455	0.425934	none
HSD17B12	Very-long-chain 3-oxoacyl-CoA reductase	Q53GQ0	21.8945	21.7628	23.0669	22.7485	22.7983	22.856	0.209288	0.220319	none
RPL34	60S ribosomal protein L34	P49207	24.219	24.3203	25.3981	25.2512	25.1606	25.0975	0.208563	0.221145	none
DDX3X	ATP-dependent RNA helicase DDX3X;ATP-dependent RNA helicase DDX3Y	O00571	27.1685	26.9413	27.7071	27.7162	27.7905	27.7622	0.208023	0.482965	none
IMPA2	Inositol monophosphatase 2	O14732	24.3466	24.1483	25.1806	25.2558	25.1006	24.8798	0.204318	0.285707	none
PML	Protein PML	P29590	24.8169	24.8649	25.7073	25.6956	25.6092	25.618	0.203951	0.313948	none
ACACA	Acetyl-CoA carboxylase 1;Biotin carboxylase	Q13085	34.5277	34.3752	34.8329	34.9291	34.9807	34.9442	0.201997	0.506489	none
TFB2M	Dimethyladenosine transferase 2, mitochondrial	Q9H5Q4	27.8999	27.7932	28.3824	28.5122	28.5019	28.4579	0.200798	0.482965	none
ATP5C1	ATP synthase subunit gamma, mitochondrial	P36542	27.8492	27.7652	28.4421	28.5371	28.4367	28.4698	0.197109	0.422408	none
SLC25A22	Mitochondrial glutamate carrier 1	Q9H936	25.7379	25.6267	26.1845	26.3457	26.171	26.5027	0.194615	0.313948	none
LMO7	LIM domain only protein 7	Q8WWI1	22.8873	22.9006	23.3431	23.6717	23.6263	23.4219	0.194562	0.368776	none
GCLM	Glutamate--cysteine ligase regulatory subunit	P48507	24.6529	24.447	25.5787	25.2823	25.5455	25.3658	0.193337	0.24481	none
SLC25A5	ADP/ATP translocase 2;ADP/ATP translocase 2, N-terminally processed	P05141	33.3286	33.1872	33.8603	33.8458	33.8177	33.8449	0.189622	0.381941	none
SMTN	Smoothelin	P53814	25.8333	25.6703	26.4184	26.4261	26.5127	26.4301	0.187765	0.441727	none
GNAS	Guanine nucleotide-binding protein G(s) subunit alpha isoforms XLas;Guanine nucleotide-binding protein G(s) subunit alpha isoforms short;Guanine nucleotide-binding protein G(k) subunit alpha;Guanine nucleotide-binding protein G(olf) subunit alpha;Guanine nucleotide-binding protein G(i) subunit alpha-2;Guanine nucleotide-binding protein G(t) subunit alpha-1;Guanine nucleotide-binding protein G(o) …	Q5JWF2	22.1133	22.0906	22.6757	22.6383	23.131	22.7017	0.184148	0.285707	none
RPL3	60S ribosomal protein L3	P39023	22.2357	22.3834	22.5968	22.9965	22.8011	22.9946	0.182023	0.23748	none
CCT5	T-complex protein 1 subunit epsilon	P48643	24.1375	24.1582	24.9758	24.9065	24.8281	25.0347	0.181936	0.285707	none
ABCD3	ATP-binding cassette sub-family D member 3	P28288	26.8586	26.8282	27.7699	27.6663	27.5772	27.5943	0.181279	0.251873	none
DDX17	Probable ATP-dependent RNA helicase DDX17	Q92841	25.2642	25.0968	25.9508	25.9164	25.9033	25.9323	0.177256	0.352255	none
AKAP8	A-kinase anchor protein 8	O43823	24.4973	24.1606	25.3175	25.0814	25.1765	25.1818	0.173019	0.235137	none
LMNA	Prelamin-A/C;Lamin-A/C	P02545	27.7657	27.5763	28.2912	28.2856	28.4173	28.2485	0.171979	0.407152	none
RUSC2	Iporin	Q8N2Y8	22.8693	22.826	23.6379	23.5099	23.5666	23.7733	0.169624	0.285707	none
SUCLG1	Succinyl-CoA ligase [ADP/GDP-forming] subunit alpha, mitochondrial	P53597	23.9335	24.2236	24.6914	24.7355	24.9003	24.6759	0.169514	0.251873	none
PCCA	Propionyl-CoA carboxylase alpha chain, mitochondrial	P05165	27.3876	27.3715	28.0108	28.0147	27.9904	28.0602	0.160244	0.324903	none
MAP7	Ensconsin	Q14244	23.627	23.447	24.7572	24.4729	24.4811	24.3344	0.159404	0.15529	none
SLC3A2	4F2 cell-surface antigen heavy chain	P08195	24.8108	24.8489	25.7471	25.4469	25.7773	25.5802	0.158107	0.210637	none
RPS29	40S ribosomal protein S29	P62273	29.8235	29.448	30.4128	30.305	30.2937	30.2777	0.157672	0.241045	none
HADHA	Trifunctional enzyme subunit alpha, mitochondrial;Long-chain enoyl-CoA hydratase;Long chain 3-hydroxyacyl-CoA dehydrogenase	P40939	25.3981	25.4636	26.1804	26.2153	26.1422	26.0545	0.1574	0.285707	none
ACOT8	Acyl-coenzyme A thioesterase 8	O14734	23.688	23.497	24.5686	24.3264	24.4213	24.4484	0.155282	0.223458	none
SLC25A6	ADP/ATP translocase 3;ADP/ATP translocase 3, N-terminally processed	P12236	29.9727	29.7161	30.3869	30.3742	30.4106	30.4484	0.14912	0.333987	none
RPS3	40S ribosomal protein S3	P23396	32.0821	31.9382	32.481	32.5423	32.5318	32.4871	0.147444	0.381941	none
KLF16	Krueppel-like factor 16	Q9BXK1	23.677	23.8448	24.358	24.3655	24.4765	24.4406	0.144641	0.266587	none
WIZ	Protein Wiz	O95785	24.2145	24.0502	24.7503	24.739	24.8936	24.7673	0.143747	0.368776	none
TTK	Dual specificity protein kinase TTK	P33981	23.3602	22.6818	23.5136	23.5951	23.7375	23.6515	0.142139	0.195755	none
ZNF24	Zinc finger protein 24	P17028	23.6964	23.5291	24.2689	24.2117	24.3983	24.2864	0.142087	0.333987	none
MAP2K2	Dual specificity mitogen-activated protein kinase kinase 2	P36507	22.3434	22.2047	22.8184	22.9146	22.8509	23.0583	0.141449	0.285707	none
LGALS1	Galectin-1	P09382	26.2134	26.433	27.0577	27.1596	26.9263	26.8974	0.139761	0.182075	none
TPX2	Targeting protein for Xklp2	Q9ULW0	24.6415	24.5826	25.3204	25.2325	25.4153	25.2487	0.139567	0.301243	none
RPS16	40S ribosomal protein S16	P62249	33.7735	33.6541	34.1014	34.1798	34.1803	34.1319	0.139296	0.369082	none
PIK3C2A	Phosphatidylinositol 4-phosphate 3-kinase C2 domain-containing subunit alpha	O00443	22.8701	23.2422	24.0477	23.9602	23.8338	23.7756	0.136877	0.122756	none
ADAR	Double-stranded RNA-specific adenosine deaminase	P55265	24.7186	24.6661	25.8256	25.4798	25.4632	25.6057	0.136142	0.123911	none
ANXA2	Annexin A2;Annexin;Putative annexin A2-like protein	P07355	29.5906	29.4998	29.891	30.0702	30.0623	29.9709	0.133005	0.322797	none
POLD3	DNA polymerase delta subunit 3	Q15054	22.7328	22.5178	23.0109	23.3087	23.2942	23.063	0.128648	0.23748	none
RPL27A	60S ribosomal protein L27a	P46776	25.0477	24.8746	26.6085	26.0492	25.8126	25.9738	0.128543	0.0555721	none
ACTB	Actin, cytoplasmic 1;Actin, cytoplasmic 1, N-terminally processed;Actin, cytoplasmic 2;Actin, cytoplasmic 2, N-terminally processed	P60709	32.5036	32.367	32.8039	32.8024	32.9322	32.9237	0.128037	0.309843	none
RPL4	60S ribosomal protein L4	P36578	24.671	24.5917	25.1412	25.377	25.2181	25.1214	0.126561	0.259743	none
CPS1	Carbamoyl-phosphate synthase [ammonia], mitochondrial	P31327	23.7756	23.7336	24.6786	24.6333	24.2947	24.6071	0.125702	0.130072	none
MYO9B	Unconventional myosin-IXb	Q13459	24.7881	24.6216	25.5781	25.401	25.397	25.4912	0.123851	0.195444	none
CDK17	Cyclin-dependent kinase 17	Q00537	25.4788	25.4127	26.1304	26.0683	26.1243	26.0978	0.123492	0.285707	none
CRIPT	Cysteine-rich PDZ-binding protein	Q9P021	24.7095	24.5105	25.5237	25.2394	25.3335	25.4719	0.122405	0.16291	none
UBA52	Ubiquitin-60S ribosomal protein L40;Ubiquitin;60S ribosomal protein L40	P62987	27.7323	27.652	27.8594	27.9759	28.2592	28.1704	0.119913	0.179858	none
PRDX2	Peroxiredoxin-2	P32119	23.5651	23.7023	24.3207	24.2907	24.4364	24.1868	0.116928	0.196628	none
DERL1	Derlin-1	Q9BUN8	22.6349	22.5443	23.9869	23.4991	23.5129	23.5191	0.114916	0.0706229	none
SLC25A20	Mitochondrial carnitine/acylcarnitine carrier protein	O43772	26.7316	26.5145	27.4624	27.3568	27.2685	27.2652	0.111183	0.175465	none
ACSL3	Long-chain-fatty-acid--CoA ligase 3	O95573	25.5815	25.5283	26.3029	26.2556	26.24	26.1418	0.110327	0.213433	none
SLC16A3	Monocarboxylate transporter 4	O15427	24.9428	24.5966	25.9834	25.5921	25.5308	25.6516	0.107984	0.0706229	none
IQSEC1	IQ motif and SEC7 domain-containing protein 1	Q6DN90	25.0814	24.7673	25.5469	25.5038	25.5596	25.5718	0.106171	0.23748	none
CALD1		E9PGZ1	22.4777	22.701	23.1638	23.1761	23.4094	23.0933	0.105553	0.146868	none
ZNF384	Zinc finger protein 384	Q8TF68	22.294		23.7252	22.8633	23.2036	23.0088	0.100801	0.0384395	none
RPS2	40S ribosomal protein S2	P15880	26.3872	26.3028	27.7113	27.1584	27.15	27.2548	0.100517	0.0555721	none
ALDH1B1	Aldehyde dehydrogenase X, mitochondrial;Aldehyde dehydrogenase family 1 member A3	P30837	24.3072	24.2646	24.9063	25.0035	24.9172	24.8056	0.100053	0.210637	none
TCEAL4	Transcription elongation factor A protein-like 4	Q96EI5	22.5314	22.5858	23.6325	23.3906	23.2849	23.3926	0.0989612	0.0845625	none
FOXF2	Forkhead box protein F2	Q12947	21.4738	21.9919	22.2302	22.3793	22.3838	22.2816	0.0976725	0.0732997	none
PKP3	Plakophilin-3	Q9Y446	27.4244	27.4117	28.0109	27.9804	27.9532	28.0134	0.0952176	0.196628	none
PUM1	Pumilio homolog 1	Q14671	25.2071	25.0719	25.8884	25.8398	25.7717	25.7534	0.0951784	0.188023	none
ERBB2IP	Protein LAP2	Q96RT1	24.1724	23.5512	24.3964	24.5227	24.1632	24.6843	0.0942948	0.0706229	none
CTTN	Src substrate cortactin	Q14247	22.6968	22.3515	22.8996	23.1679	23.0437	23.0429	0.0942766	0.155848	none
SIK1	Serine/threonine-protein kinase SIK1	P57059	23.3332	23.1364	23.8327	23.7088	23.8395	24.0272	0.0933681	0.153458	none
RPS18	40S ribosomal protein S18	P62269	30.642	30.6644	31.2896	31.1504	31.1955	31.2061	0.0932255	0.163696	none
SLIRP	SRA stem-loop-interacting RNA-binding protein, mitochondrial	Q9GZT3	21.9264	21.9328	22.9292	22.2791	22.9404	22.8957	0.0928527	0.0571878	none
SLC25A10	Mitochondrial dicarboxylate carrier	Q9UBX3	27.1185	26.9986	27.683	27.5775	27.7144	27.6165	0.0927905	0.212814	none
RPS20	40S ribosomal protein S20	P60866	30.1955	30.0761	30.6655	30.6547	30.7131	30.5442	0.0920353	0.220319	none
RBM22	Pre-mRNA-splicing factor RBM22	Q9NW64	24.6806	24.305	25.3782	25.5271	25.0341	25.0174	0.0915073	0.0703081	none
GLUD1	Glutamate dehydrogenase 1, mitochondrial;Glutamate dehydrogenase 2, mitochondrial	P00367	24.6398	24.4074	25.0688	25.1852	25.0071	25.1327	0.0902101	0.179858	none
RARS2	Probable arginine--tRNA ligase, mitochondrial	Q5T160	25.9241	25.8282	26.0825	26.3115	26.3014	26.3724	0.0900572	0.126478	none
MYO1B	Unconventional myosin-Ib	O43795	22.2558	22.2537	22.5258	22.7099	22.756	22.8636	0.0865145	0.0974913	none
KANK2	KN motif and ankyrin repeat domain-containing protein 2	Q63ZY3	27.4772	27.3996	28.0226	28.0258	27.9719	27.9724	0.0856461	0.193966	none
LARP4B	La-related protein 4B	Q92615	26.1057	26.0567	26.4801	26.5328	26.6199	26.6161	0.0848802	0.182075	none
TUBB4B	Tubulin beta-4B chain	P68371	32.082	32.0487	32.5844	32.4818	32.5494	32.5545	0.0847662	0.180877	none
RPS4X	40S ribosomal protein S4, X isoform	P62701	28.5498	28.4404	29.7803	29.2717	29.3521	29.1642	0.0828372	0.0455784	none
PRKDC	DNA-dependent protein kinase catalytic subunit	P78527	29.4203	29.3705	30.214	30.031	29.994	29.9578	0.0825625	0.0931382	none
RPS23	40S ribosomal protein S23	P62266	25.8791	25.7731	26.7219	26.5308	26.5916	26.3679	0.0777747	0.0845625	none
RPS26P11	Putative 40S ribosomal protein S26-like 1;40S ribosomal protein S26	Q5JNZ5	25.3682	25.3975	26.6242	26.1843	26.1878	26.148	0.0761911	0.045772	none
XRN2	5-3 exoribonuclease 2	Q9H0D6	23.8555	23.7166	24.8453	24.4997	24.6242	24.4837	0.0734169	0.068385	none
HSPD1	60 kDa heat shock protein, mitochondrial	P10809	24.6065	24.7448	25.2389	25.4535	25.0959	25.1863	0.0712374	0.0706229	none
GCN1L1	Translational activator GCN1	Q92616	25.6823	25.6	26.1372	26.2034	26.1734	26.1446	0.0703573	0.16291	none
CAPZB	F-actin-capping protein subunit beta	P47756	25.0312	24.7872	25.7398	25.7583	25.3893	25.536	0.0676009	0.0618922	none
RPL37A	60S ribosomal protein L37a	P61513	22.4767	22.329	23.2869	23.0388	23.1251	23.1571	0.0664309	0.0845625	none
PSMA7	Proteasome subunit alpha type-7	O14818	23.0366	23.0806	23.7444	23.5725	23.547	23.937	0.0646936	0.0571878	none
THYN1	Thymocyte nuclear protein 1	Q9P016	22.1775	22.1919	22.4401	22.6951	22.4985	22.8373	0.0610484	0.0492946	none
ENKD1	Enkurin domain-containing protein 1	Q9H0I2	23.6854	23.3999	23.8256	24.251	23.9748	23.8458	0.0598676	0.0555721	none
DUT	Deoxyuridine 5-triphosphate nucleotidohydrolase, mitochondrial	P33316	22.5096	21.7881	23.0072	22.9663	23.0255	22.5313	0.0589618	0.0384395	none
DNAJC11	DnaJ homolog subfamily C member 11	Q9NVH1	22.7644	22.3177	23.3458	22.9972	23.2862	23.3444	0.0586344	0.0555721	none
UQCRC2	Cytochrome b-c1 complex subunit 2, mitochondrial	P22695	27.9176	27.6543	28.539	28.3984	28.3381	28.3483	0.0579439	0.0706229	none
PDE3A	cGMP-inhibited 3,5-cyclic phosphodiesterase A	Q14432	27.0886	26.958	27.8763	27.7461	27.6071	27.5684	0.0554362	0.0571878	none
EEF1A1	Elongation factor 1-alpha 1;Putative elongation factor 1-alpha-like 3;Elongation factor 1-alpha;Elongation factor 1-alpha 2	P68104	33.499	33.4559	33.7754	33.7092	33.8918	33.8443	0.0527372	0.0845625	none
MBNL1	Muscleblind-like protein 1	Q9NR56	25.7173	25.6083	26.0963	26.2252	26.1213	26.1229	0.0523832	0.0845625	none
LPCAT1	Lysophosphatidylcholine acyltransferase 1	Q8NF37	24.6926	24.8121	25.2818	25.3013	25.3402	25.2268	0.0510161	0.0706229	none
MTPAP	Poly(A) RNA polymerase, mitochondrial	Q9NVV4	23.9662	23.3581	24.9993	24.5293	24.4477	24.4697	0.0487631	0.023123	none
RPS6KA4	Ribosomal protein S6 kinase;Ribosomal protein S6 kinase alpha-4	O75676	24.9706	24.9778	25.5714	25.5951	25.4874	25.5022	0.0484284	0.0706229	none
BAG3	BAG family molecular chaperone regulator 3	O95817	24.9325	24.9819	25.5348	25.5664	25.564	25.3739	0.0449514	0.0618922	none
RPL17	60S ribosomal protein L17	P18621	25.1987	24.9781	26.3768	26.0171	25.7916	25.7782	0.0392477	0.0227187	none
SLC25A3	Phosphate carrier protein, mitochondrial	Q00325	28.5287	28.5108	29.3744	29.1142	29.0925	29.0895	0.0378205	0.0358242	none
MCM7	DNA replication licensing factor MCM7	P33993	27.5592	27.3984	28.1072	27.9923	27.9854	28.0024	0.0339447	0.0515122	none
MAP2K7	Dual specificity mitogen-activated protein kinase kinase 7	O14733	25.0468	24.8379	25.551	25.5627	25.4912	25.4013	0.032576	0.0500344	none
RPL23	60S ribosomal protein L23	P62829	30.2468	30.1141	30.7315	30.6166	30.5715	30.7	0.0325308	0.0438404	none
HSP90AB1	Heat shock protein HSP 90-beta	P08238	27.7722	27.6527	28.3119	28.2171	28.3404	28.0798	0.0323658	0.0455784	none
RPS15A	40S ribosomal protein S15a	P62244	28.8884	28.6036	29.9038	29.3799	29.4257	29.4403	0.0301244	0.0196182	none
TELO2	Telomere length regulation protein TEL2 homolog	Q9Y4R8	21.9592	22.1018	22.4056	22.4218	22.3826	22.7955	0.0293725	0.0227187	none
SLC25A12	Calcium-binding mitochondrial carrier protein Aralar1	O75746	24.9735	24.7863	25.3194	25.4036	25.3501	25.3363	0.0287885	0.0438404	none
TUFM	Elongation factor Tu, mitochondrial	P49411	28.9137	28.7602	29.3223	29.3239	29.246	29.2676	0.0285843	0.0448078	none
FARSA	Phenylalanine--tRNA ligase alpha subunit	Q9Y285	24.0343	23.6932	24.581	24.6177	24.3714	24.3698	0.0273886	0.0294587	none
HLTF	Helicase-like transcription factor	Q14527	24.5749	24.7868	25.5451	25.3209	25.3129	25.2862	0.0269717	0.0227187	none
NDUFA9	NADH dehydrogenase [ubiquinone] 1 alpha subcomplex subunit 9, mitochondrial	Q16795	27.366	27.2749	27.6251	27.7427	27.8289	27.5916	0.0256898	0.0328637	none
MTHFD1	C-1-tetrahydrofolate synthase, cytoplasmic;Methylenetetrahydrofolate dehydrogenase;Methenyltetrahydrofolate cyclohydrolase;Formyltetrahydrofolate synthetase;C-1-tetrahydrofolate synthase, cytoplasmic, N-terminally processed	P11586	26.3889	26.3165	26.796	26.8287	26.8983	26.7117	0.0252905	0.0384395	none
RFC3	Replication factor C subunit 3	P40938	25.7796	25.5976	26.3605	26.3179	26.2229	26.1628	0.0252607	0.0350101	none
ANKHD1	Ankyrin repeat and KH domain-containing protein 1;Ankyrin repeat domain-containing protein 17	Q8IWZ3	22.7069	22.5256	22.9021	22.9594	22.9773	23.2904	0.0238677	0.0227187	none
LDHA	L-lactate dehydrogenase A chain	P00338	25.8625	25.7996	26.2958	26.3513	26.2871	26.2747	0.0238563	0.0358242	none
CRIP1	Cysteine-rich protein 1	P50238	27.1184	26.8674	28.0243	27.6022	27.6555	27.6561	0.0230469	0.0183827	none
FADS2	Fatty acid desaturase 2	O95864	23.0711	23.2855	24.6558	23.9746	24.2493	23.8515	0.022173	0.0104837	none
PXDN	Peroxidasin homolog	Q92626	23.8051	24.0132	24.3511	24.3217	24.3815	24.4978	0.0221661	0.0227187	none
TUBA4A	Tubulin alpha-4A chain	P68366	27.2443	27.1984	27.8141	27.7995	27.7005	27.6475	0.0220973	0.0306367	none
SERPINH1	Serpin H1	P50454	27.4619	27.5376	28.0805	27.9946	27.9771	27.9851	0.0214947	0.027305	none
EEF2	Elongation factor 2	P13639	25.2089	25.2108	25.8478	25.7514	25.6097	25.8773	0.0202488	0.0227187	none
MAZ		I3L4Y2	23.0391	23.077	24.2864	23.7839	24.0128	23.666	0.0194185	0.0110135	none
KRT18	Keratin, type I cytoskeletal 18	P05783	26.3473	26.1104	27.1923	26.9054	26.8298	26.8363	0.018063	0.0145656	none
RPL11	60S ribosomal protein L11	P62913	29.821	29.748	30.6954	30.4026	30.2969	30.3331	0.0176114	0.0136254	none
RPS25	40S ribosomal protein S25	P62851	27.9549	27.8477	29.2201	28.7024	28.6359	28.5318	0.0171711	0.0103526	none
CCT4	T-complex protein 1 subunit delta	P50991	22.64	22.6414	23.3468	23.2208	23.2785	23.1983	0.016529	0.0227187	none
ZNHIT6	Box C/D snoRNA protein 1	Q9NWK9	22.2764	22.2237	22.9114	23.2832	22.473	22.7418	0.0164928	0.0104837	none
ACTC1	Actin, alpha cardiac muscle 1;Actin, alpha skeletal muscle	P68032	30.1125	29.8155	30.3792	30.3474	30.2857	30.4184	0.0121086	0.0145656	none
RPS28	40S ribosomal protein S28	P62857	26.118	26.0435	27.0693	26.7369	26.6531	26.75	0.0119016	0.0104837	none
CFL1	Cofilin-1	P23528	26.4551	26.2882	27.0432	26.8415	26.9308	26.9064	0.0103625	0.0136254	none
ERF	ETS domain-containing transcription factor ERF	P50548	23.7746	23.4574	24.5588	23.66	24.5635	24.5711	0.00842864	0.00378212	none
MISP	Mitotic interactor and substrate of PLK1	Q8IVT2	21.3219	21.4824	21.4196	21.6811	21.9341	21.7037	0.00760687	0.00429464	none
RPP30	Ribonuclease P protein subunit p30	P78346	23.9723	23.6857	24.4502	24.3917	24.2627	24.4253	0.000519207	0.00170257	none
RPL9	60S ribosomal protein L9	P32969	23.8067	23.8959	24.4487	24.4791	24.2525	24.385	-0.00105581	0.0018911	none
PDLIM7	PDZ and LIM domain protein 7	Q9NR12	27.6134	27.4347	28.1079	28.0569	27.9813	27.925	-0.00169712	0.00378212	none
UBE3C	Ubiquitin-protein ligase E3C	Q15386	25.0919	25.0236	25.7753	25.6754	25.545	25.5823	-0.00180793	0.00378212	none
BOLA2	BolA-like protein 2	Q9H3K6	24.455	24.4615	24.9831	24.9512	24.8989	24.9852	-0.00235262	0.00378212	none
RPS12	40S ribosomal protein S12	P25398	24.8058	24.4056	25.3267	25.0704	25.2424	25.1542	-0.00273319	0.00378212	none
DTYMK	Thymidylate kinase	P23919	22.1508	22.3385	22.8572	23.0413	22.9897	22.3401	-0.00416435	0.00378212	none
SLC25A1	Tricarboxylate transport protein, mitochondrial	P53007	29.8484	29.9514	30.3314	30.3011	30.3243	30.2031	-0.0043711	0.00500284	none
DTWD2	DTW domain-containing protein 2	Q8NBA8	22.9559	22.9638	23.715	23.6509	23.5417	23.4307	-0.00608351	0.00605275	none
NOSIP	Nitric oxide synthase-interacting protein	Q9Y314	24.1327	24.2722	24.3474	24.7006	24.3991	24.5834	-0.00756995	0.00500284	none
SLC25A13	Calcium-binding mitochondrial carrier protein Aralar2	Q9UJS0	28.3523	28.1876	28.8491	28.7853	28.6806	28.676	-0.00924593	0.0110611	none
RPL10	60S ribosomal protein L10	P27635	26.3792	26.312	27.6196	26.9612	27.0956	27.0846	-0.0106773	0.00500284	none
LRPPRC	Leucine-rich PPR motif-containing protein, mitochondrial	P42704	22.9417	22.9433	23.9666	23.7714	23.594	23.4473	-0.0155545	0.0110135	none
TCP1	T-complex protein 1 subunit alpha	P17987	25.9384	25.9425	26.3332	26.4269	26.304	26.3143	-0.0162507	0.0227187	none
TIMM21	Mitochondrial import inner membrane translocase subunit Tim21	Q9BVV7	23.2199	22.9847	24.2139	23.6609	23.6108	24.0957	-0.017481	0.0104837	none
GTPBP2	GTP-binding protein 2	Q9BX10	23.2095	22.9467	23.6646	23.6765	23.728	23.3657	-0.0176691	0.0227187	none
ABCF2	ATP-binding cassette sub-family F member 2	Q9UG63	26.3242	26.2972	26.9093	26.7754	26.8226	26.7415	-0.0184121	0.027305	none
SFXN3	Sideroflexin-3	Q9BWM7	25.8287	25.8251	26.4953	26.4393	26.3525	26.1791	-0.0210039	0.023123	none
AKAP8L	A-kinase anchor protein 8-like	Q9ULX6	23.3403	23.0138	22.9921	23.5192	23.4509	23.3098	-0.0215304	0.0110135	none
RPS11	40S ribosomal protein S11	P62280	28.505	28.3697	29.7713	29.1176	29.0926	29.1445	-0.0216661	0.0104837	none
LANCL1	LanC-like protein 1	O43813	23.6214	23.6698	24.2793	24.2342	24.1548	24.0863	-0.0243466	0.0320974	none
NTPCR	Cancer-related nucleoside-triphosphatase	Q9BSD7	25.9548	25.7093	26.4517	26.2759	26.272	26.3777	-0.0250565	0.0349708	none
MRPS12	28S ribosomal protein S12, mitochondrial	O15235	25.0781	25.384	25.8537	25.8038	25.7385	25.5999	-0.0278017	0.023123	none
RAB32	Ras-related protein Rab-32	Q13637	26.056	25.9463	26.7341	26.5437	26.5896	26.3964	-0.0281305	0.0358242	none
FSCN1	Fascin	Q16658	23.6701	23.4308	24.5228	24.1945	24.1822	24.1434	-0.0286983	0.027305	none
DHCR7	7-dehydrocholesterol reductase	Q9UBM7	26.3112	26.0804	27.3252	26.7905	26.8932	26.8154	-0.0290621	0.0227187	none
ZNF281	Zinc finger protein 281	Q9Y2X9	26.1161	26.0204	26.9383	26.6196	26.6449	26.5919	-0.0310942	0.0328637	none
RAB13	Ras-related protein Rab-13	P51153	24.3616	24.048	25.3467	24.7157	24.9357	24.9638	-0.031948	0.0227187	none
ARHGAP21	Rho GTPase-activating protein 21	Q5T5U3	23.7389	23.5302	24.0531	24.1917	24.038	23.9753	-0.0320233	0.0391667	none
G6PD	Glucose-6-phosphate 1-dehydrogenase	P11413	23.3284	23.7127	24.3865	24.269	24.0702	23.9715	-0.0332384	0.0227187	none
FLNB	Filamin-B	O75369			22.1319	21.9426	22.2869		-0.0335292	0.0104837	none
ACAT1	Acetyl-CoA acetyltransferase, mitochondrial	P24752	26.6418	26.5227	27.0561	27.0296	27.0821	26.861	-0.0336158	0.053615	none
RAB34	Ras-related protein Rab-34	Q9BZG1	22.5218	22.4288	23.3092	22.903	23.1854	23.097	-0.0341827	0.0371278	none
FAR1	Fatty acyl-CoA reductase 1	Q8WVX9	22.9834	22.8308	23.6475	23.6709	23.2261	23.4709	-0.0346262	0.0301782	none
RAC2	Ras-related C3 botulinum toxin substrate 1;Ras-related C3 botulinum toxin substrate 2;Ras-related C3 botulinum toxin substrate 3	P63000	22.8033	22.4902	23.4713	23.2901	23.1609	23.2278	-0.0357889	0.0391667	none
CTPS1	CTP synthase 1;CTP synthase	P17812	26.2524	26.1998	26.7641	26.6804	26.6237	26.6701	-0.0367597	0.0571878	none
HELLS	Lymphoid-specific helicase	Q9NRZ9	22.6824	22.7635	23.0331	23.1382	23.0465	23.2006	-0.0369713	0.0352077	none
FHL2	Four and a half LIM domains protein 2	Q14192	24.0812	23.9454	24.9632	24.5924	24.6693	24.5699	-0.0402976	0.0391667	none
SLC25A15	Mitochondrial ornithine transporter 1	Q9Y619	24.7259	24.9796	25.0811	25.0397	25.2424	25.305	-0.0418729	0.0328637	none
PFKM	ATP-dependent 6-phosphofructokinase, muscle type	P08237	23.6529	23.4879	24.1025	24.1447	23.9298	24.0239	-0.0422296	0.0571878	none
ACOT9	Acyl-coenzyme A thioesterase 9, mitochondrial	Q9Y305	27.1499	26.8458	27.5083	27.4594	27.3495	27.3946	-0.0454581	0.0706229	none
MCM3	DNA replication licensing factor MCM3	P25205	23.8463	23.8732	24.518	24.3681	24.4982	24.199	-0.0471194	0.0612617	none
RPS5	40S ribosomal protein S5;40S ribosomal protein S5, N-terminally processed	P46782	27.9373	27.8616	28.1625	28.2333	28.2182	28.1613	-0.0485575	0.0706229	none
RAN	GTP-binding nuclear protein Ran	P62826	29.2885	29.1046	30.0679	29.7673	29.6673	29.6122	-0.0521139	0.0472356	none
CHAMP1	Chromosome alignment-maintaining phosphoprotein 1	Q96JM3	22.9559	22.4411	22.982	23.318	22.9517	22.9587	-0.0568727	0.0422942	none
RBM39	RNA-binding protein 39	Q14498	23.995	23.9373	24.6368	24.5395	24.6048	24.2178	-0.057321	0.0706229	none
SLC35E1	Solute carrier family 35 member E1	Q96K37	22.7114	23.1742	23.7259	23.0807	23.6975	23.6673	-0.0577741	0.0320974	none
PPIA	Peptidyl-prolyl cis-trans isomerase A;Peptidyl-prolyl cis-trans isomerase A, N-terminally processed;Peptidyl-prolyl cis-trans isomerase	P62937	27.142	26.7327	27.2393	27.3465	27.1984	27.2344	-0.0578481	0.0706229	none
IQGAP1	Ras GTPase-activating-like protein IQGAP1	P46940	24.7075	24.4208	25.1043	24.9916	25.1943	24.7994	-0.0623769	0.0845625	none
PDLIM5	PDZ and LIM domain protein 5	Q96HC4	22.3149	21.6391	22.6301	22.7496	22.2042	22.4944	-0.0623828	0.0391667	none
IRAK1	Interleukin-1 receptor-associated kinase 1	P51617	25.1551	25.1826	25.4244	25.7531	25.3549	25.3771	-0.0635969	0.053615	none
DPM1	Dolichol-phosphate mannosyltransferase subunit 1	O60762	24.3318	24.2792	24.9147	24.7629	24.7389	24.7818	-0.0641956	0.123975	none
TUBA1B	Tubulin alpha-1B chain	P68363	31.55	31.4973	32.071	31.839	31.955	31.7743	-0.0642229	0.118576	none
HADHB	Trifunctional enzyme subunit beta, mitochondrial;3-ketoacyl-CoA thiolase	P55084	25.3231	25.3051	26.012	25.6442	25.8711	25.8215	-0.0703163	0.100055	none
SP1	Transcription factor Sp1	P08047	25.3597	25.0848	25.6979	25.6239	25.6989	25.5176	-0.0713777	0.155848	none
C2orf47	Uncharacterized protein C2orf47, mitochondrial	Q8WWC4	22.6085	22.3975	23.3615	22.9906	23.0457	23.1437	-0.0717605	0.0920957	none
DHCR24	Delta(24)-sterol reductase	Q15392	25.7034	25.479	26.7919	26.403	26.1564	26.0869	-0.0748726	0.0455784	none
DIS3	Exosome complex exonuclease RRP44	Q9Y2L1	22.6291	21.7974	22.6125	22.5142	22.6453	22.6906	-0.0767771	0.0571878	none
PKM	Pyruvate kinase PKM;Pyruvate kinase	P14618	28.0826	27.9528	28.5113	28.4154	28.3651	28.3211	-0.0792703	0.193966	none
NCOA3	Nuclear receptor coactivator 3	Q9Y6Q9	23.145	22.9134	23.234	23.5544	23.3277	23.1722	-0.0812996	0.0706229	none
CNN2	Calponin;Calponin-2	Q99439	24.4361	24.2656	25.2951	24.8902	25.0206	24.7885	-0.0822833	0.0904626	none
ENO1	Alpha-enolase;Enolase	P06733	28.3951	28.3882	28.9834	28.8589	28.7123	28.7211	-0.0836918	0.15529	none
SREBF2	Sterol regulatory element-binding protein 2;Processed sterol regulatory element-binding protein 2	Q12772	22.8777	22.627	23.1418	22.7557	23.4556	23.1999	-0.0841952	0.0640927	none
TSPO	Translocator protein	P30536	26.3958	26.4102	27.4383	27.057	26.8733	26.9106	-0.0883905	0.0706229	none
ABCE1	ATP-binding cassette sub-family E member 1	P61221	24.9954	24.968	25.2834	25.3445	25.3011	25.2526	-0.0902732	0.155848	none
MAZ	Myc-associated zinc finger protein	P56270	25.6515	25.5807	26.499	26.1276	26.1337	26.0929	-0.0907691	0.123911	none
NSUN5	Probable 28S rRNA (cytosine-C(5))-methyltransferase	Q96P11	25.2904	25.0261	25.363	25.3518	25.5214	25.4454	-0.0919764	0.126478	none
HSDL2	Hydroxysteroid dehydrogenase-like protein 2	Q6YN16	23.5606	23.3911	23.6427	23.7576	23.7441	23.7977	-0.093968	0.112049	none
DSTN	Destrin	P60981	25.667	25.5851	26.2903	26.3386	25.8663	25.9486	-0.0946879	0.0904838	none
AKR1C3	Aldo-keto reductase family 1 member C1;Aldo-keto reductase family 1 member C3;Aldo-keto reductase family 1 member C4	Q04828	22.6887	22.8248	22.8732	22.9535	23.1236	23.0377	-0.0962333	0.0845625	none
ULK1	Serine/threonine-protein kinase ULK1	O75385	22.857	22.1984	23.2189	22.9941	22.8947	23.1216	-0.097411	0.0927816	none
FEN1	Flap endonuclease 1	P39748	21.9162	22.2831	22.3901	22.4364	22.4325	22.4699	-0.0984169	0.0845625	none
SLC25A33	Solute carrier family 25 member 33	Q9BSK2	23.3117	23.0175	23.6291	23.525	23.7038	23.4328	-0.0990504	0.197319	none
TKT	Transketolase	P29401	28.1781	28.041	28.633	28.4189	28.5261	28.3982	-0.0993791	0.259743	none
SRP9	Signal recognition particle 9 kDa protein	P49458	24.1765	24.2531	24.3806	24.6512	24.581	24.2342	-0.0995869	0.0845625	none
NEK7	Serine/threonine-protein kinase Nek7	Q8TDX7	26.9542	26.6557	27.1049	27.0834	27.0559	27.1197	-0.100284	0.189037	none
ATP5A1	ATP synthase subunit alpha, mitochondrial	P25705	28.4003	28.3407	28.8565	28.6381	28.7067	28.7282	-0.100838	0.23748	none
VIM	Vimentin	P08670	24.8832	24.739	25.4718	25.2551	25.1813	25.2803	-0.102502	0.220319	none
ABCD1	ATP-binding cassette sub-family D member 1	P33897	24.9265	24.3491	24.0024	24.6784	24.5375	24.6906	-0.103158	0.0384395	none
NUP153	Nuclear pore complex protein Nup153	P49790	26.0092	25.9092	26.5494	26.1893	26.4274	26.4044	-0.109234	0.220319	none
NONO	Non-POU domain-containing octamer-binding protein	Q15233	25.4443	25.466	26.2264	25.988	25.8869	25.8251	-0.113094	0.193966	none
UCK2	Uridine-cytidine kinase 2;Uridine-cytidine kinase 1	Q9BZX2	23.2394	23.0646	23.2535	23.4114	23.5372	23.2679	-0.114001	0.123911	none
TMEM33	Transmembrane protein 33	P57088	27.9138	27.8511	28.7893	28.38	28.3327	28.2853	-0.118553	0.155848	none
SERPINB6	Serpin B6;Serpin B8	P35237	23.1245	22.9482	23.4551	23.243	23.5032	23.4311	-0.118823	0.226913	none
PRKAA1	5-AMP-activated protein kinase catalytic subunit alpha-1	Q13131	23.683	23.7159	23.5603	23.8736	23.7941	23.9057	-0.121063	0.0797796	none
ATP5O	ATP synthase subunit O, mitochondrial	P48047	25.1081	25.0009	25.3444	25.2156	25.3549	25.4098	-0.13106	0.226913	none
LENG9	Leukocyte receptor cluster member 9	Q96B70	22.8449	22.2047	22.9541	22.9327	22.6876	23.0076	-0.135014	0.146868	none
ZNF622	Zinc finger protein 622	Q969S3	24.452	24.6375	24.8805	24.665	24.8998	24.9276	-0.139656	0.193966	none
CTNND1	Catenin delta-1	O60716	24.6357	24.6842	25.1297	25.0076	24.9265	25.0253	-0.142415	0.285707	none
RCC2	Protein RCC2	Q9P258	23.6243	23.3247	23.9857	23.7241	23.8946	23.8617	-0.147507	0.322797	none
PEF1	Peflin	Q9UBV8	21.1588	20.8805	22.126	21.6325	21.6158	21.5626	-0.149195	0.193966	none
CNBP	Cellular nucleic acid-binding protein	P62633	24.2949	24.9491	25.5474	24.9184	25.1899	25.1729	-0.149288	0.0922515	none
TUBB6	Tubulin beta-6 chain	Q9BUF5	28.246	28.1203	28.3151	28.2167	28.3444	28.4352	-0.157426	0.23748	none
RPS14	40S ribosomal protein S14	P62263	28.0547	27.8708	28.6823	28.378	28.3074	28.2207	-0.166269	0.313948	none
MKRN2	Probable E3 ubiquitin-protein ligase makorin-2	Q9H000	23.0301	22.8261	23.2921	23.3144	23.2911	23.048	-0.168906	0.305406	none
CCT6A	T-complex protein 1 subunit zeta	P40227	23.2758	23.5676	23.7319	23.7975	23.5891	23.6643	-0.171487	0.210637	none
PELO	Protein pelota homolog	Q9BRX2	24.5495	24.4164	24.8346	24.9767	24.8125	24.4404	-0.172129	0.226103	none
RBM14	RNA-binding protein 14	Q96PK6	24.6401	24.3784	25.4187	24.9785	24.9559	24.926	-0.173863	0.285707	none
CPT1A	Carnitine O-palmitoyltransferase 1, liver isoform	P50416	22.6307	22.1484	23.234	22.8285	22.8345	22.8606	-0.175001	0.285707	none
ZFP64	Zinc finger protein 64 homolog, isoforms 3 and 4	Q9NTW7	22.8511	22.1873	23.1891	23.049	22.6877	22.9687	-0.184245	0.210637	none
PRDX1	Peroxiredoxin-1	Q06830	30.0381	29.8224	30.0547	30.0076	30.0415	30.0255	-0.184663	0.322797	none
PFKP	ATP-dependent 6-phosphofructokinase, platelet type	Q01813	27.0153	26.8373	27.614	27.1716	27.2718	27.3044	-0.186801	0.392911	none
NAMPT	Nicotinamide phosphoribosyltransferase	P43490	24.7254	24.7268	25.3804	25.1441	25.1146	24.9451	-0.188052	0.392911	none
TRIP13	Pachytene checkpoint protein 2 homolog	Q15645	24.2686	24.1717	24.6908	24.5816	24.5619	24.372	-0.190903	0.422408	none
RPS19	40S ribosomal protein S19	P39019	25.0187	24.8552	25.8559	25.2997	25.4418	25.341	-0.19133	0.305406	none
EARS2	Probable glutamate--tRNA ligase, mitochondrial	Q5JPH6	24.0692	23.9863	24.1484	24.2775	24.317	24.0006	-0.191343	0.242062	none
PHGDH	D-3-phosphoglycerate dehydrogenase	O43175	24.7337	24.6258	25.0885	25.0383	24.9355	24.8357	-0.192047	0.407152	none
RPL28	60S ribosomal protein L28	P46779	22.7186	23.0012	24.7262	23.4974	23.735	23.6512	-0.19229	0.0706229	none
ADCK3	Atypical kinase ADCK3, mitochondrial	Q8NI60	23.8634	24.2574	24.2599	24.3643	24.5207	23.8667	-0.197339	0.161862	none
GFPT2	Glutamine--fructose-6-phosphate aminotransferase [isomerizing] 2;Glutamine--fructose-6-phosphate aminotransferase [isomerizing] 1	O94808	22.3608	22.5394	23.3239	22.8638	22.9134	22.8867	-0.197471	0.301211	none
OXA1L	Mitochondrial inner membrane protein OXA1L	Q15070	23.4464	23.3049	23.7383	23.6373	23.5792	23.6739	-0.1975	0.392911	none
PCMT1	Protein-L-isoaspartate O-methyltransferase;Protein-L-isoaspartate(D-aspartate) O-methyltransferase	P22061	28.8798	28.9697	28.9635	29.0185	28.9703	28.9845	-0.198596	0.279936	none
RBM27	RNA-binding protein 27	Q9P2N5	22.8196	22.5533	23.1519	23.0741	22.9677	22.9056	-0.200143	0.422408	none
ARGLU1	Arginine and glutamate-rich protein 1	Q9NWB6	24.8925	24.4403	24.6109	25.0226	24.7305	24.5166	-0.204339	0.179081	none
NSUN2	tRNA (cytosine(34)-C(5))-methyltransferase	Q08J23	28.0237	28.0586	28.5097	28.2878	28.2802	28.2035	-0.204872	0.481311	none
ARF4	ADP-ribosylation factor 4	P18085	26.1599	26.0853	26.8559	26.6053	26.3424	26.4067	-0.207692	0.337657	none
LASP1	LIM and SH3 domain protein 1	Q14847	25.6139	25.5383	25.9252	25.8868	25.7014	25.7408	-0.216076	0.407152	none
CSRP1	Cysteine and glycine-rich protein 1	P21291	28.0888	27.8817	28.2719	28.1003	28.1822	28.1072	-0.216577	0.482965	none
FADS1	Fatty acid desaturase 1	O60427	25.1268	25.3366	25.9767	25.6216	25.5096	25.5701	-0.217596	0.322797	none
PLEC	Plectin	Q15149	28.992	28.8404	29.7803	29.2795	29.2565	29.1606	-0.224566	0.333868	none
PKN3	Serine/threonine-protein kinase N3	Q6P5Z2	24.2865	23.8681	24.9917	24.4091	24.7091	24.3042	-0.229451	0.303883	none
DCD	Dermcidin;Survival-promoting peptide;DCD-1	P81605			22.6884	21.6551	21.4347	22.0646	-0.235674	0.118576	none
YWHAQ	14-3-3 protein theta	P27348	22.9967	22.8285	23.5118	23.3024	23.2638	23.071	-0.237922	0.512466	none
SLC25A11	Mitochondrial 2-oxoglutarate/malate carrier protein	Q02978	22.9957	22.614	23.1556	22.8575	23.074	23.1283	-0.241439	0.387392	none
ANLN	Actin-binding protein anillin	Q9NQW6	22.4159	22.7191	22.4985	22.8152	22.4934	22.6195	-0.244447	0.196628	none
RPL12	60S ribosomal protein L12	P30050	25.4965	25.3929	25.4771	25.4415	25.6269	25.4704	-0.244461	0.313948	none
JAK1	Tyrosine-protein kinase JAK1	P23458	24.1944	24.2863	24.5949	24.5617	24.3639	24.3708	-0.245419	0.395332	none
FLNA	Filamin-A	P21333	26.6491	26.658	27.04	26.8479	26.7612	26.8406	-0.250568	0.482965	none
TUBB3	Tubulin beta-3 chain	Q13509	23.7563	23.7142	23.5684	23.6065	23.7969	23.8583	-0.251951	0.223382	none
PCBP2	Poly(rC)-binding protein 2;Poly(rC)-binding protein 3	Q15366	24.8633	23.8563	24.1614	24.4877	24.3162	24.2555	-0.258572	0.163696	none
SEC16A	Protein transport protein Sec16A	O15027	23.418	23.5034	23.9542	23.4086	23.8568	23.818	-0.260833	0.352255	none
MAPKAP1	Target of rapamycin complex 2 subunit MAPKAP1	Q9BPZ7	25.0447	24.8451	25.3703	25.1991	25.152	25.0439	-0.264316	0.534655	none
PRDX5	Peroxiredoxin-5, mitochondrial	P30044	23.1859	22.7182	23.3953	23.2046	23.0915	23.1931	-0.274618	0.482965	none
HSPA9	Stress-70 protein, mitochondrial	P38646	25.4455	25.2843	24.9436	25.2205	25.211	25.2964	-0.285247	0.208337	none
FAM98B	Protein FAM98B	Q52LJ0	22.6461	22.2318	22.7999	22.5512	22.5978	22.7014	-0.287624	0.482965	none
LMF2	Lipase maturation factor 2	Q9BU23	21.5807	21.1883	22.3242	21.7628	21.672	21.8203	-0.306397	0.458812	none
HSPB1	Heat shock protein beta-1	P04792	28.7531	28.6073	28.9957	28.8336	28.7024	28.6701	-0.306468	0.534655	none
H2AFV	Histone H2A.V;Histone H2A;Histone H2A.Z;Histone H2A type 1-A;Histone H2A type 1-H;Histone H2A type 3;Histone H2AX;Histone H2A type 1-D;Histone H2A type 1-C;Histone H2A type 2-A;Histone H2A type 1-J;Histone H2A type 1;Histone H2A type 2-C;Histone H2A.J;Histone H2A type 1-B/E	Q71UI9	23.2358	23.2717	24.9539	24.101	23.8553	23.5728	-0.311095	0.179858	none
CDC2	Cyclin-dependent kinase 1	P06493	24.8865	25.2674	25.4058	25.1998	25.215	25.1063	-0.320283	0.411513	none
POLR2B	DNA-directed RNA polymerase;DNA-directed RNA polymerase II subunit RPB2	P30876	22.3497	22.6143	22.8314	22.429	22.7135	22.7103	-0.325289	0.411513	none
MTHFD1L	Monofunctional C1-tetrahydrofolate synthase, mitochondrial	Q6UB35	24.209	24.6378	24.7724	24.5523	24.4092	24.6318	-0.325409	0.368776	none
CAND1	Cullin-associated NEDD8-dissociated protein 1	Q86VP6	23.5536	23.5875	23.7861	23.5813	23.7709	23.5642	-0.3327	0.482965	none
SH3BP4	SH3 domain-binding protein 4	Q9P0V3	24.9257	25.0997	25.4592	25.0693	25.1943	25.1322	-0.338184	0.534655	none
VDAC3	Voltage-dependent anion-selective channel protein 3	Q9Y277	23.0177	22.7893	23.4336	23.1879	22.6517	23.3672	-0.350276	0.333987	none
RNGTT	mRNA-capping enzyme;Polynucleotide 5-triphosphatase;mRNA guanylyltransferase	O60942	20.7315	20.5397	20.6083	20.5248	20.6742	20.6601	-0.378097	0.392911	none
HSD17B10	3-hydroxyacyl-CoA dehydrogenase type-2	Q99714	23.0482	23.0314	23.507	23.0831	23.1275	23.2008	-0.395606	0.747093	none
TUBB4A	Tubulin beta-4A chain	P04350	23.5925	23.9324	24.1617	23.7874	23.8966	23.7883	-0.398158	0.512466	none
GNB2L1	Guanine nucleotide-binding protein subunit beta-2-like 1;Guanine nucleotide-binding protein subunit beta-2-like 1, N-terminally processed	P63244	27.0526	26.9036	27.5745	27.1984	27.055	26.9051	-0.405449	0.737848	none
TES	Testin	Q9UGI8	23.7548	23.7867	24.345	23.7296	24.0506	23.8435	-0.414476	0.719883	none
POLD1	DNA polymerase;DNA polymerase delta catalytic subunit	P28340	25.0028	24.0787	24.6242	24.3714	24.7241	24.2811	-0.426241	0.352255	none
SP2	Transcription factor Sp2	Q02086	23.5284	23.6919	23.7191	23.498	23.6095	23.4996	-0.44	0.512466	none
SLC2A1	Solute carrier family 2, facilitated glucose transporter member 1	P11166	24.0629	23.8472	25.3395	24.3771	24.0573	24.435	-0.451553	0.352255	none
RPL15	60S ribosomal protein L15;Ribosomal protein L15	P61313	23.3162	23.2501	23.9086	23.3741	23.5286	23.2181	-0.45217	0.758348	none
HACD3	Very-long-chain (3R)-3-hydroxyacyl-CoA dehydratase 3	Q9P035	23.3762	22.6864	23.8966	23.1481	23.2357	23.2008	-0.463073	0.534655	none
RPL35	60S ribosomal protein L35	P42766	23.8111	23.3051	25.5311	24.0608	24.1494	24.0151	-0.471388	0.23748	none
EIF2S3	Eukaryotic translation initiation factor 2 subunit 3;Putative eukaryotic translation initiation factor 2 subunit 3-like protein	P41091	23.0392	22.8106	23.2409	22.7061	22.8695	23.1064	-0.475707	0.534655	none
TRIM24	Transcription intermediary factor 1-alpha	O15164	23.4831	23.4783	23.3195	23.1847	23.1394	23.465	-0.495485	0.422408	none
MTCH2	Mitochondrial carrier homolog 2	Q9Y6C9	20.4264		21.5902	20.8487	20.9497	20.5809	-0.501821	0.512466	none
MCM5	DNA helicase;DNA replication licensing factor MCM5	P33992	20.9728	20.8095	21.464	20.8186	21.2104	20.7903	-0.510964	0.758348	none
PNO1	RNA-binding protein PNO1	Q9NRX1	22.7835	22.8256	23.3632	23.0538	22.724	22.6471	-0.523953	0.719883	none
MTCH1	Mitochondrial carrier homolog 1	Q9NZJ7	22.3682	22.6444	23.4072	22.6722	22.8022	22.4045	-0.525848	0.534655	none
FASN	Fatty acid synthase;[Acyl-carrier-protein] S-acetyltransferase;[Acyl-carrier-protein] S-malonyltransferase;3-oxoacyl-[acyl-carrier-protein] synthase;3-oxoacyl-[acyl-carrier-protein] reductase;3-hydroxyacyl-[acyl-carrier-protein] dehydratase;Enoyl-[acyl-carrier-protein] reductase;Oleoyl-[acyl-carrier-protein] hydrolase	P49327	23.298	23.224	24.0434	23.2659	23.1152	23.5803	-0.536443	0.538024	none
RPL14	60S ribosomal protein L14	P50914	23.0548	22.597	23.863	22.6669	22.9052	23.3489	-0.539414	0.482965	none
CEPT1	Choline/ethanolaminephosphotransferase 1	Q9Y6K0	22.784	22.5316	24.006	24.0178		24.089	-0.541837	0.0797796	none
RPL29	60S ribosomal protein L29	P47914	25.6461	25.6707	27.4571	26.2644	26.0109	25.7222	-0.560056	0.305406	none
GAPDH	Glyceraldehyde-3-phosphate dehydrogenase	P04406	24.8384	24.4556	24.1813	24.2211	24.3319	24.1712	-0.566074	0.401207	none
ZSCAN26	Zinc finger and SCAN domain-containing protein 26	Q16670	23.9946	23.9293	24.2994	23.6551	23.695	23.9948	-0.618464	0.758348	none
YY1	Transcriptional repressor protein YY1	P25490	25.0827	25.1402	24.8059	24.9189	24.2969	24.8355	-0.6353	0.422408	none
TMA7	Translation machinery-associated protein 7	Q9Y2S6	24.9293	24.8076	22.9354	23.7849	23.9121	24.0046	-0.636366	0.182075	none
PCBP1	Poly(rC)-binding protein 1	Q15365	26.274	26.3402	26.3891	26.0607	26.1773	25.7098	-0.644293	0.6745	none
DDX39A	ATP-dependent RNA helicase DDX39A;Spliceosome RNA helicase DDX39B	O00148	26.3172	25.114	26.3474	25.6518	25.2056	25.8817	-0.648232	0.422408	none
TRIM28	Transcription intermediary factor 1-beta	Q13263	23.3041	23.2115	23.598	23.0668	23.0835	22.9264	-0.681793	1.08768	none
RPS13	40S ribosomal protein S13	P62277	25.7921	25.9996	26.521	25.9076	25.5058	25.7368	-0.686134	0.758348	none
PHF6	PHD finger protein 6	Q8IWS0	25.4595	24.3647	24.2978	24.2681	24.6593	24.075	-0.68633	0.340887	none
SPG7	Paraplegin	Q9UQ90	23.3558	23.6242	24.2802	22.9358	23.8564	23.0204	-0.816042	0.534655	none
SLC25A19	Mitochondrial thiamine pyrophosphate carrier	Q9HC21	25.0941	24.1559	23.6508	23.1259	23.9347	23.7554	-1.0143	0.422408	none
TUBB	Tubulin beta chain	P07437	30.3706	30.8419	29.7411	28.9536	29.3827	30.2152	-1.03434	0.422408	none
HIST1H1C	Histone H1.2	P16403	27.7235	27.9622	29.9359	27.8133	27.918	27.4317	-1.09337	0.482965	none
RPL23A	60S ribosomal protein L23a	P62750	24.2037	23.9775	26.5948	23.9861	24.0125	23.9299	-1.278	0.482965	none
HIST1H1B	Histone H1.5	P16401	25.6375	25.4818	27.177	24.9528	25.2209	24.7273	-1.44072	0.758348	none
DUSP23	Dual specificity protein phosphatase 23	Q9BVJ7	23.2787	22.5893	21.6898		22.0598	21.5431	-1.46133	0.482965	none
RPL27	60S ribosomal protein L27	P61353	21.9831	21.9366	23.862	20.9724	21.2113	21.4542	-1.74348	0.758348	none
RPL38	60S ribosomal protein L38	P63173	31.1046	31.0467	27.3353	27.3785	27.5813	27.2167	-2.67556	0.482965	none
SLC25A4	ADP/ATP translocase 1	P12235	27.0635	26.1733	23.1593	18.756	20.7013	20.2825	-5.87731	0.758348	none

## Sheet: Supplementary Fig. 8c
Gene	Protein names	Representative ID	LOG2LFQ intensity BSA_1	LOG2LFQ intensity BSA_2	LOG2LFQ intensity BSA_3	LOG2LFQ intensity HGF_1	LOG2LFQ intensity HGF_2	LOG2LFQ intensity HGF_3	logFC_BSA_HGF	p.adj.mod_BSA_HGF	change_BSA_HGF
CDK1	Cyclin-dependent kinase 1	P06493	25.1467	25.0094	24.9018	24.8978	24.9766	24.8932	-0.139705	0.53612	none
SERPINB6	Serpin B6;Serpin B8	P35237	23.7715	23.958	23.8959	23.4754	23.9278	23.5511	-0.271454	0.583257	none
ZSCAN26	Zinc finger and SCAN domain-containing protein 26	Q16670	23.3058	22.7889	22.96	23.1794	23.3051	23.4481	0.242134	0.460628	none
NOSIP	Nitric oxide synthase-interacting protein	Q9Y314	24.9057	24.9529	25.0459	24.8514	24.8028	24.6912	-0.229692	0.823427	none
AMBRA1	Activating molecule in BECN1-regulated autophagy protein 1	Q9C0C7	23.0447	22.9974	22.851	22.8174	22.9171	22.6239	-0.229938	0.687715	none
FUBP1	Far upstream element-binding protein 1;Far upstream element-binding protein 2;Far upstream element-binding protein 3	Q96AE4	22.3916	22.0886	22.0571	22.2509	22.3199	22.4323	0.100954	0.234918	none
RPL10	60S ribosomal protein L10	P27635	26.7526	26.6687	26.5925	26.7832	26.9487	26.8113	0.141055	0.575661	none
IQSEC1	IQ motif and SEC7 domain-containing protein 1	Q6DN90	25.3615	24.9846	25.1964	25.1284	25.1813	25.2194	-0.0465548	0.0760188	none
MAZ	Myc-associated zinc finger protein	P56270	26.1534	26.4019	26.1993	26.2739	26.2809	26.1803	-0.0440699	0.0937454	none
RPL17	60S ribosomal protein L17	P18621	25.7105	25.9117	25.6882	26.0114	25.8681	25.9441	0.131823	0.408076	none
RAVER1	Ribonucleoprotein PTB-binding 1	Q8IY67	24.251	24.2755	24.3541	24.5147	24.5308	24.4216	0.150191	0.583257	none
MAP7	Ensconsin	Q14244	24.403	24.135	23.9452	24.1294	24.1868	24.0383	-0.0893779	0.16956	none
BOLA2	BolA-like protein 2	Q9H3K6	25.0669	25.1907	24.8592	24.9555	24.9927	25.0225	-0.0914389	0.243354	none
OXA1L	Mitochondrial inner membrane protein OXA1L	Q15070	23.4624	23.3487	23.0476	23.1634	23.3291	23.4835	-0.0108129	0.00911581	none
HNRNPM	Heterogeneous nuclear ribonucleoprotein M	P52272	28.8566	28.7827	28.7556	28.9732	28.9642	28.9469	0.13656	0.698535	none
CNN2	Calponin;Calponin-2	Q99439	24.4722	24.2939	24.1819	24.2848	24.458	24.2356	-0.0355282	0.0617803	none
MBNL1	Muscleblind-like protein 1;Muscleblind-like protein 3	Q9NR56	26.5806	26.3561	26.2616	26.3694	26.3019	26.2529	-0.128605	0.355417	none
KCNMA1		J3KQ16	26.1507	26.7462	26.19	27.1931	27.2993	26.1385	0.478637	0.353518	none
MAP7D3	MAP7 domain-containing protein 3	Q8IWC1	28.6606	28.924	28.6209	28.7667	28.8382	28.672	-0.00331174	0.00854583	none
PLS3	Plastin-3	P13797	23.8787	23.9836	23.7944	23.3596	23.5323	23.767	-0.380707	1.04581	none
LMO7	LIM domain only protein 7	Q8WWI1	23.1969	23.3202	23.3131	23.4783	23.7568	23.6452	0.300885	1.04581	none
DHCR24	Delta(24)-sterol reductase	Q15392	26.0688	25.795	25.9699	26.0534	26.2414	25.9664	0.103981	0.234918	none
HELLS	Lymphoid-specific helicase	Q9NRZ9	23.4164	23.4563	23.3388	23.3288	23.3712	23.4191	-0.0803163	0.36579	none
PRPS1	Ribose-phosphate pyrophosphokinase 1;Ribose-phosphate pyrophosphokinase 3;Ribose-phosphate pyrophosphokinase 2	P60891	22.2934	21.7292	22.3535	21.9131	22.2104	21.8407	-0.19227	0.234918	none
SIK1	Serine/threonine-protein kinase SIK1	P57059	23.2224	23.0172	23.2484	22.9402	23.2683	23.4065	-0.0078847	0.00897047	none
FOXP1	Forkhead box protein P1	Q9H334	23.8219	23.8316	24.0377	23.9587	24.3389	23.5792	0.0147819	0.00911581	none
HLTF	Helicase-like transcription factor	Q14527	25.3563	25.3615	25.2635	25.3547	25.4086	25.305	-0.0123584	0.0294951	none
CAND1	Cullin-associated NEDD8-dissociated protein 1	Q86VP6	23.5866	23.105	23.4438	23.2999	23.5168	23.2684	-0.0663072	0.0824208	none
DUT	Deoxyuridine 5-triphosphate nucleotidohydrolase, mitochondrial	P33316	23.1878	21.9902	22.8211	23.1212	23.2344	22.7172	0.306083	0.224149	none
SLC25A22	Mitochondrial glutamate carrier 1	Q9H936	26.4161	26.6653	26.4041	26.4371	26.3093	26.6472	-0.0673192	0.118658	none
DDX3X	ATP-dependent RNA helicase DDX3X;ATP-dependent RNA helicase DDX3Y	O00571	27.4335	27.3815	27.3709	27.5642	27.6484	27.6258	0.185239	1.04172	none
PHF6	PHD finger protein 6	Q8IWS0	24.3887	25.0761	24.6141	24.1197	24.8306	24.2446	-0.33902	0.355417	none
FASN	Fatty acid synthase;[Acyl-carrier-protein] S-acetyltransferase;[Acyl-carrier-protein] S-malonyltransferase;3-oxoacyl-[acyl-carrier-protein] synthase;3-oxoacyl-[acyl-carrier-protein] reductase;3-hydroxyacyl-[acyl-carrier-protein] dehydratase;Enoyl-[acyl-carrier-protein] reductase;Oleoyl-[acyl-carrier-protein] hydrolase	P49327	23.9158	23.6091	23.6497	23.3994	23.2163	23.6763	-0.343057	0.686055	none
PAPD7	Non-canonical poly(A) RNA polymerase PAPD7	Q5XG87	21.9753	21.7265	22.2024		22.4097	22.32	-0.226783	0.0843037	none
SFXN3	Sideroflexin-3	Q9BWM7	26.1904	26.2802	26.1255	26.2722	26.2627	26.0289	-0.0485776	0.0981384	none
PARL	Presenilins-associated rhomboid-like protein, mitochondrial;P-beta	Q9H300	22.4825	22.8957	22.7202	22.2549	22.5234	22.387	-0.36395	0.843523	none
POLR2B	DNA-directed RNA polymerase;DNA-directed RNA polymerase II subunit RPB2	P30876	22.5429	22.8485	22.4716	22.2026	22.5324	22.6254	-0.220519	0.42361	none
DDX17	Probable ATP-dependent RNA helicase DDX17	Q92841	26.4794	26.4121	26.3379	26.5437	26.5746	26.6037	0.127638	0.607997	none
PHGDH	D-3-phosphoglycerate dehydrogenase	O43175	24.7207	24.508	24.6409	24.6051	24.6623	24.4152	-0.106864	0.261747	none
HADHA	Trifunctional enzyme subunit alpha, mitochondrial;Long-chain enoyl-CoA hydratase;Long chain 3-hydroxyacyl-CoA dehydrogenase	P40939	26.3008	26.1949	26.1423	26.126	26.1418	26.0561	-0.142687	0.601851	none
RPL9	60S ribosomal protein L9	P32969	23.6935	23.3083	23.6618	23.9618	23.8284	23.938	0.306746	0.703536	none
SPG7	Paraplegin	Q9UQ90	23.1345	22.8528	22.5081	22.7117	22.6738	22.8392	-0.14244	0.220073	none
UCK2	Uridine-cytidine kinase 2;Uridine-cytidine kinase 1	Q9BZX2	23.1396	23.3259	23.2009	23.312	23.4713	23.1503	0.0390989	0.0617803	none
RPL15	Ribosomal protein L15;60S ribosomal protein L15	P61313	24.94	24.8734	25.0143	23.3016	23.5331	23.1991	-1.64425	3.65513	down
RPS14	40S ribosomal protein S14	P62263	28.4235	28.3314	28.2685	28.4746	28.4215	28.288	0.0248289	0.0508063	none
WIZ	Protein Wiz	O95785	24.8143	24.6767	24.738	24.4713	24.7807	24.538	-0.190388	0.575661	none
MTHFD1	C-1-tetrahydrofolate synthase, cytoplasmic;Methylenetetrahydrofolate dehydrogenase;Methenyltetrahydrofolate cyclohydrolase;Formyltetrahydrofolate synthetase;C-1-tetrahydrofolate synthase, cytoplasmic, N-terminally processed	P11586	26.8611	26.8436	26.7171	26.6428	26.8322	26.6476	-0.135146	0.491094	none
CTPS1	CTP synthase 1;CTP synthase	P17812	26.7577	26.8336	26.7918	26.8244	26.8189	26.8229	-0.00755502	0.0173952	none
RPL29	60S ribosomal protein L29	P47914	27.5598	26.9438	27.2047	26.3123	26.0594	25.8215	-1.20783	1.93654	down
ABCD3	ATP-binding cassette sub-family D member 3	P28288	27.4079	27.2311	27.2281	27.4644	27.4609	27.4324	0.130597	0.53612	none
SEC16A	Protein transport protein Sec16A	O15027	23.8248	23.6948	23.726	23.14	23.6742	23.6384	-0.312686	0.586563	none
ATP5O	ATP synthase subunit O, mitochondrial	P48047	25.0549	25.155	25.1289	24.8751	25.0664	25.0894	-0.145075	0.53612	none
CIZ1	Cip1-interacting zinc finger protein	Q9ULV3	24.4089	24.511	24.2342	24.5123	24.6053	24.457	0.0950767	0.261747	none
H2AFV	Histone H2A.V;Histone H2A;Histone H2A.Z;Histone H2A type 1-A;Histone H2A type 1-H;Histone H2A type 3;Histone H2AX;Histone H2A type 1-D;Histone H2A type 1-C;Histone H2A type 2-A;Histone H2A type 1-J;Histone H2A type 1;Histone H2A type 2-C;Histone H2A.J;Histone H2A type 1-B/E	Q71UI9	23.8348	24.0026	23.7432	23.795	23.6237	23.3181	-0.329575	0.638331	none
JAK1	Tyrosine-protein kinase JAK1	P23458	24.527	24.6523	24.7395	24.6086	24.5331	24.4994	-0.137099	0.42361	none
LDHB	L-lactate dehydrogenase B chain;L-lactate dehydrogenase	P07195	22.9784	22.7752	22.7274	22.7588	23.2621	22.8593	0.0816386	0.118658	none
ILVBL	Acetolactate synthase-like protein	A1L0T0	22.6549	22.8258	22.5074	22.6098	22.7948	22.9562	0.0719871	0.13025	none
RAC2	Ras-related C3 botulinum toxin substrate 1;Ras-related C3 botulinum toxin substrate 2;Ras-related C3 botulinum toxin substrate 3	P63000	23.3582	23.4161	22.9864		23.4046	23.443	-0.605659	0.23677	none
TSPO	Translocator protein	P30536	26.8546	26.9407	26.9245	27.0529	26.9987	26.965	0.0643492	0.234918	none
CAPZB	F-actin-capping protein subunit beta	P47756	25.6596	25.3449	25.4903	25.8184	25.537	25.6252	0.121407	0.238221	none
RAN	GTP-binding nuclear protein Ran	P62826	29.4635	29.4204	29.2709	29.7129	29.6463	29.5739	0.235436	0.9497	none
CCT5	T-complex protein 1 subunit epsilon	P48643	24.7336	24.5974	24.7365	24.81	24.8543	25.0009	0.155595	0.546737	none
MTHFD1L	Monofunctional C1-tetrahydrofolate synthase, mitochondrial	Q6UB35	24.3113	24.2263	23.8903	24.0979	24.008	24.3254	-0.0453928	0.0552623	none
NMD3	60S ribosomal export protein NMD3	Q96D46	22.9436	23.6754	22.8423	22.5301	22.8135	22.2439	-0.67636	0.770618	none
RAB34	Ras-related protein Rab-34	Q9BZG1	23.5622	23.6773	23.4185	23.3236	23.7225	23.4962	-0.0873714	0.16956	none
CTNND1	Catenin delta-1	O60716	24.9298	24.9549	24.9874	25.0023	24.9527	24.9254	-0.0401621	0.129282	none
RPL32	60S ribosomal protein L32	P62910	24.31	24.6169	24.0171	22.7625	22.1406	22.9754	-1.73804	2.12226	down
IRAK1	Interleukin-1 receptor-associated kinase 1	P51617	25.0258	24.7516	25.4317	25.4292	25.0297	25.039	0.0538605	0.0354089	none
ABCE1	ATP-binding cassette sub-family E member 1	P61221	24.2215	24.506	24.2863	24.5051	24.4368	24.4156	0.0692198	0.164742	none
RPS3A	40S ribosomal protein S3a	P61247	23.6041	23.5404	23.3535	23.633	23.5199	23.4462	-0.0154258	0.0233147	none
DTWD2	DTW domain-containing protein 2	Q8NBA8	23.803	23.84	23.7861	23.806	23.8633	23.7234	-0.059946	0.224149	none
HSD17B11	Estradiol 17-beta-dehydrogenase 11	Q8NBQ5	21.9507	21.3971	21.9508				-1.21296	2.15947	down
TCP1	T-complex protein 1 subunit alpha	P17987	25.8774	25.963	25.8376	26.028	26.0044	26.0193	0.0857997	0.380663	none
G6PD	Glucose-6-phosphate 1-dehydrogenase	P11413	24.6305	24.6271	24.571	24.7089	24.606	24.4876	-0.0531669	0.142594	none
MAP4	Microtubule-associated protein;Microtubule-associated protein 4	P27816	26.1247	26.114	26.0765	26.1202	26.1556	26.2215	0.0226427	0.0676877	none
HNRNPH1	Heterogeneous nuclear ribonucleoprotein H;Heterogeneous nuclear ribonucleoprotein H, N-terminally processed	P31943	25.5008	25.1694	25.1928	25.5893	25.5416	25.3393	0.161174	0.348256	none
MYO1B	Unconventional myosin-Ib	O43795	21.9515	22.3222	22.0643	22.4128	22.552	22.5043	0.323068	0.915627	none
RPL37A	60S ribosomal protein L37a	P61513	23.0882	22.9548	22.4705	23.009	23.1697	23.08	0.196986	0.324545	none
YWHAQ	14-3-3 protein theta;14-3-3 protein eta;14-3-3 protein beta/alpha;14-3-3 protein beta/alpha, N-terminally processed;14-3-3 protein gamma;14-3-3 protein gamma, N-terminally processed;14-3-3 protein epsilon	P27348	23.6416	23.5135	23.6754	23.4104	23.4665	23.343	-0.252563	1.01246	none
CALD1	Caldesmon	Q05682	24.522	24.4225	24.2401	24.2358	24.4895	24.2775	-0.10601	0.261747	none
LANCL1	LanC-like protein 1	O43813	24.033	24.0863	24.0336	23.944	23.966	23.8884	-0.165203	0.835481	none
RPS6KA4	Ribosomal protein S6 kinase;Ribosomal protein S6 kinase alpha-4	O75676	25.5487	25.6097	25.4121	25.6367	25.6915	25.5505	0.0623197	0.189117	none
HSPA8	Heat shock cognate 71 kDa protein;Heat shock-related 70 kDa protein 2	P11142	24.3766	24.6638	24.2492	24.5129	24.2909	24.1984	-0.141329	0.238221	none
RPL27A	60S ribosomal protein L27a	P46776	25.4687	25.5073	25.4483	25.7374	25.6015	25.7135	0.168931	0.717712	none
CFL1	Cofilin-1	P23528	26.8374	26.8347	26.8344	26.7561	26.9216	26.9059	-0.00928167	0.0206429	none
FAU	40S ribosomal protein S30	P62861	24.35	24.9201	24.4326	24.7344	24.9998	25.5968	0.499469	0.546737	none
TRMT2A	tRNA (uracil-5-)-methyltransferase homolog A	Q8IZ69	26.4895	26.5653	26.4036	26.5415	26.6084	26.5331	0.0384544	0.126735	none
SLC3A2	4F2 cell-surface antigen heavy chain	P08195	25.7285	25.6979	25.5998	25.4522	25.8283	25.6551	-0.0700693	0.153817	none
FEN1	Flap endonuclease 1	P39748	21.5088	21.7377	22.2814	21.7088	21.8405	21.8816	-0.0882201	0.0676877	none
CDK17	Cyclin-dependent kinase 17	Q00537	25.9893	25.9067	25.8932	26.0013	26.1394	26.0166	0.0840937	0.34382	none
DSTN	Destrin	P60981	26.4264	26.1106	25.931	26.3127	25.8895	25.985	-0.132048	0.172818	none
POLDIP3	Polymerase delta-interacting protein 3	Q9BY77	27.5416	27.5876	27.3818	27.7645	27.9108	27.8856	0.318426	1.3815	none
CSRP2	Cysteine and glycine-rich protein 2	Q16527	22.7979	22.8102	22.7917	22.649	22.8576	22.7254	-0.107985	0.438787	none
SNW1	SNW domain-containing protein 1	Q13573	21.7164	21.6567	21.7468	21.4831	21.4322		-0.383579	1.25724	none
CEP170	Centrosomal protein of 170 kDa	Q5SW79	24.955	24.681	24.7328	24.9077	25.0454	24.9371	0.130497	0.402765	none
DPM1	Dolichol-phosphate mannosyltransferase subunit 1	O60762	24.1203	23.8776	23.9533	23.9112	23.9537	24.0074	-0.0734201	0.224149	none
TMEM201	Transmembrane protein 201	Q5SNT2	24.628	24.3884	24.2299	24.7172	24.7696	24.7487	0.285162	0.843523	none
RBM39	RNA-binding protein 39	Q14498	24.1363	24.2819	24.1621	24.3538	24.3715	23.9644	-0.00964409	0.00911581	none
TRIM33	E3 ubiquitin-protein ligase TRIM33	Q9UPN9	21.8537	21.8064		22.0332	22.039	21.9057	0.485941	0.42361	none
TNRC6B	Trinucleotide repeat-containing gene 6B protein	Q9UPQ9	25.4578	25.2254	25.3551	25.4589	25.608	25.4897	0.131847	0.433963	none
GTPBP2	GTP-binding protein 2	Q9BX10	22.8866	22.711	23.0099	23.1685	22.9222	22.7061	0.0113951	0.00911581	none
MTCH1	Mitochondrial carrier homolog 1	Q9NZJ7	23.2932	23.1456	23.2926	22.6313	22.7813	22.3015	-0.723928	1.6975	none
TRIP13	Pachytene checkpoint protein 2 homolog	Q15645	24.281	24.4522	24.6234	24.2552	24.2676	24.0499	-0.306844	0.717712	none
PUM1	Pumilio homolog 1	Q14671	25.7766	25.6063	25.6161	25.6927	25.7169	25.6611	-0.0160983	0.0352052	none
RPL28	60S ribosomal protein L28	P46779	24.367	24.0295	23.9432	23.6229	24.0611	23.8761	-0.306821	0.583257	none
RPS27L	40S ribosomal protein S27;40S ribosomal protein S27-like	Q71UM5	27.4076	27.1929	27.2722	27.7669	27.7609	27.7211	0.426432	1.84726	none
HACD3	Very-long-chain (3R)-3-hydroxyacyl-CoA dehydratase 3	Q9P035	22.5506	22.5279	22.294	22.4166	22.5625	22.5422	-0.00371165	0.00854583	none
UQCRC2	Cytochrome b-c1 complex subunit 2, mitochondrial	P22695	28.335	28.181	28.2169	28.2433	28.3111	28.2607	-0.00176494	0.00758287	none
TELO2	Telomere length regulation protein TEL2 homolog	Q9Y4R8	21.8927	21.5489	21.8943	21.8259	21.8385	22.2957	0.152289	0.211292	none
EARS2	Probable glutamate--tRNA ligase, mitochondrial	Q5JPH6	24.1624	24.3788	24.1696	24.3064	24.3896	24.0637	-0.0296378	0.0355693	none
PCMT1	Protein-L-isoaspartate O-methyltransferase;Protein-L-isoaspartate(D-aspartate) O-methyltransferase	P22061	28.9309	28.9746	28.9191	28.8414	28.9185	28.9288	-0.0716552	0.329927	none
GIGYF2	PERQ amino acid-rich with GYF domain-containing protein 2	Q6Y7W6	24.3333	24.2344	24.1098	24.6332	24.4581	24.5958	0.291077	1.04581	none
MAZ		I3L4Y2	23.867	23.8981	23.7826	23.7211	24.0032	23.6169	-0.116461	0.261747	none
PRSS21	Testisin	Q9Y6M0	23.2277	23.2869	23.6367	23.3885	23.8327		-0.866302	0.234918	none
SLC25A11	Mitochondrial 2-oxoglutarate/malate carrier protein	Q02978	23.2814	23.1237	23.2365	23.173	23.4613	23.4411	0.0948008	0.236933	none
RPS15A	40S ribosomal protein S15a	P62244	29.2444	29.3786	29.3027	29.3744	29.5448	29.5309	0.150465	0.576462	none
DDX5	Probable ATP-dependent RNA helicase DDX5	P17844	26.1298	26.0405	26.2387	26.0968	26.1399	26.2969	0.00364194	0.00854583	none
RPL19	Ribosomal protein L19;60S ribosomal protein L19	P84098	24.3147	24.5111	24.1109	23.6283	23.5207	23.5698	-0.786583	2.16465	none
SNRPN	Small nuclear ribonucleoprotein-associated protein N;Small nuclear ribonucleoprotein-associated proteins B and B	P63162	22.2452	22.1925	22.6878	22.6002	21.9206	22.3074	-0.1533	0.143063	none
FARSA	Phenylalanine--tRNA ligase alpha subunit	Q9Y285	24.8872	24.7027	24.651	24.8584	24.761	24.7744	0.0071361	0.00911581	none
RPS5	40S ribosomal protein S5;40S ribosomal protein S5, N-terminally processed	P46782	28.0246	27.8981	28.0477	27.9737	28.0292	28.0072	-0.0169969	0.0354089	none
TRIM28	Transcription intermediary factor 1-beta	Q13263	24.5422	24.1752	24.1693	24.0247	23.5788	23.6313	-0.597821	1.0696	none
MYO9B	Unconventional myosin-IXb	Q13459	25.1712	25.2274	24.9626	25.0585	25.1071	25.1851	-0.0458205	0.118658	none
DDX39A	ATP-dependent RNA helicase DDX39A;Spliceosome RNA helicase DDX39B	O00148	25.5385	25.4096	25.5309	25.5452	25.3626	25.4821	-0.0706363	0.189117	none
PIK3C2A	Phosphatidylinositol 4-phosphate 3-kinase C2 domain-containing subunit alpha	O00443	24.0179	23.8982	24.0187	24.0565	24.0734	23.8463	-0.0332423	0.0617803	none
IMPA2	Inositol monophosphatase 2	O14732	25.1693	25.3291	25.194	25.1817	25.1193	24.9184	-0.199872	0.575661	none
MAP2K7	Dual specificity mitogen-activated protein kinase kinase 7	O14733	25.0657	25.0253	24.99	25.2074	25.1595	25.1164	0.0917179	0.408076	none
ACOT8	Acyl-coenzyme A thioesterase 8	O14734	23.9126	24.0261	24.0874	23.9402	24.0885	24.0263	-0.0371896	0.0843037	none
PSMA7	Proteasome subunit alpha type-7	O14818	23.6172	23.6613	23.58	23.4835	23.5139	23.9401	-0.0222026	0.0233147	none
XPO1	Exportin-1	O14980		21.5815	21.6038		21.2382		0.543764	0.380663	none
TRIM24	Transcription intermediary factor 1-alpha	O15164	23.9286	23.8948	24.0031	23.3794	23.5827	23.7684	-0.413187	1.19193	none
SLC16A3	Monocarboxylate transporter 4	O15427	25.7315	25.5933	25.6856	25.6583	25.7433	25.8174	0.0297121	0.0676877	none
SLC25A20	Mitochondrial carnitine/acylcarnitine carrier protein	O43772	27.3187	27.2413	27.199	27.3724	27.3492	27.3017	0.0548679	0.210798	none
AKAP8	A-kinase anchor protein 8	O43823	25.2574	25.1653	25.3444	25.3942	25.5197	25.5202	0.181179	0.664414	none
GTPBP6	Putative GTP-binding protein 6	O43824	24.3283	24.0889	24.1723	24.2434	24.4966	24.4786	0.16404	0.471654	none
FADS1	Fatty acid desaturase 1	O60427	25.8536	25.8707	25.9254	25.5649	25.6037	25.6849	-0.305007	1.50476	none
UGDH	UDP-glucose 6-dehydrogenase	O60701	25.5572	25.9403	25.7927	26.0915	25.5577	25.8441	0.0280347	0.0233147	none
HIST1H2BC	Histone H2B type 1-C/E/F/G/I;Histone H2B type 2-E;Histone H2B type 1-A;Histone H2B type 1-K;Histone H2B type 1-L;Histone H2B type 1-M;Histone H2B type 1-N;Histone H2B type 1-H;Histone H2B type 2-F;Histone H2B;Histone H2B type 1-D;Histone H2B type F-S;Histone H2B type 1-B;Histone H2B type 1-O;Histone H2B type 1-J;Histone H2B type 3-B	P62807	24.1743	24.269	24.2799	23.8387	24.0139	23.6936	-0.43904	1.39243	none
ULK1	Serine/threonine-protein kinase ULK1	O75385	23.4026	23.1568	23.0304	22.7699	22.822	23.0272	-0.374668	1.01497	none
SLC25A12	Calcium-binding mitochondrial carrier protein Aralar1	O75746	25.1541	25.053	25.0164	25.0667	25.0985	24.891	-0.0984198	0.294266	none
CLPX	ATP-dependent Clp protease ATP-binding subunit clpX-like, mitochondrial	O76031	23.8417	23.8808	23.8031	23.9448	23.8378	23.8006	-0.0285216	0.0676877	none
GFPT1	Glutamine--fructose-6-phosphate aminotransferase [isomerizing] 1;Glutamine--fructose-6-phosphate aminotransferase [isomerizing] 2	Q06210	22.2872	22.269	22.4924	22.5451	22.669	22.6194	0.208396	0.658307	none
PRPF6	Pre-mRNA-processing factor 6	O94906	23.7194	23.5978	23.8171	23.8835	23.6222	23.8376	0.0215311	0.0272381	none
ACSL3	Long-chain-fatty-acid--CoA ligase 3	O95573	26.4239	26.2945	26.2328	26.2189	26.3028	26.1277	-0.138094	0.490272	none
BAG3	BAG family molecular chaperone regulator 3	O95817	25.392	25.281	25.1808	25.3689	25.4352	25.1518	-0.00755342	0.00911581	none
FADS2	Fatty acid desaturase 2	O95864	24.2544	24.1832	24.0465	23.6985	24.1366	23.8504	-0.312941	0.78435	none
LDHA	L-lactate dehydrogenase A chain	P00338	26.0473	25.8929	25.8871	26.113	26.0507	26.0026	0.0742931	0.238221	none
GLUD1	Glutamate dehydrogenase 1, mitochondrial;Glutamate dehydrogenase 2, mitochondrial	P00367	25.0431	24.8532	24.9142	24.8667	24.8899	24.8121	-0.123873	0.47321	none
LMNA	Prelamin-A/C;Lamin-A/C	P02545	28.4817	28.4229	28.4026	28.3372	28.5429	28.3798	-0.0441419	0.128245	none
MT-ATP8	ATP synthase protein 8	P03928	26.5361	26.5077	26.202	26.395	26.6958	26.3836	0.0395689	0.0509214	none
RAF1	RAF proto-oncogene serine/threonine-protein kinase	P04049	24.3259	24.523	24.4137	24.3742	24.4476	24.3249	-0.0838714	0.261747	none
CSTB	Cystatin-B	P04080	25.1325	25.3041	25.2942	25.396	25.3438	25.0313	-0.0283345	0.0344497	none
TUBB4A	Tubulin beta-4A chain	P04350	23.9827	24.1507	24.5183	24.002	24.139	24.0925	-0.185574	0.294266	none
HSPB1	Heat shock protein beta-1	P04792	28.4243	28.1431	28.0683	28.2342	28.2242	28.2169	-0.0162029	0.0233147	none
SLC25A5	ADP/ATP translocase 2;ADP/ATP translocase 2, N-terminally processed	P05141	32.0271	32.1565	32.1317	32.1363	32.1973	32.234	0.0713235	0.255357	none
PCCA	Propionyl-CoA carboxylase alpha chain, mitochondrial	P05165	28.0393	27.8999	27.8839	28.104	28.124	28.1421	0.152212	0.703536	none
HMGN2	Non-histone chromosomal protein HMG-17	P05204	24.0875	24.0032	24.4134	24.4162	23.8594	23.851	-0.172586	0.189117	none
KRT18	Keratin, type I cytoskeletal 18	P05783	26.5728	26.4263	26.4509	26.5258	26.484	26.5174	-0.0108373	0.0233147	none
S100A6	Protein S100;Protein S100-A6	P06703	26.0219	25.7174	25.9642	25.712	25.8413	25.9983	-0.0896491	0.172818	none
ENO1	Alpha-enolase;Enolase	P06733	28.4484	28.4021	28.3341	28.5282	28.4401	28.4313	0.0431934	0.144292	none
ANXA2	Annexin A2;Annexin;Putative annexin A2-like protein	P07355	29.8437	29.9078	29.9002	29.9586	30.0372	29.9624	0.0800674	0.34382	none
TUBB	Tubulin beta chain	P07437	29.8092	29.6988	29.8205	29.6001	29.738	30.0825	0.00804356	0.00897047	none
SP1	Transcription factor Sp1	P08047	25.7318	25.6799	25.7804	25.6822	25.8073	25.6398	-0.0606306	0.189117	none
PFKM	ATP-dependent 6-phosphofructokinase, muscle type	P08237	24.2998	24.4043	24.0669	24.3931	24.2147	24.2789	-0.00737145	0.00911581	none
HSP90AB1	Heat shock protein HSP 90-beta	P08238	28.2516	28.2145	28.2192	28.0893	28.2539	28.0661	-0.121385	0.47321	none
MET	Hepatocyte growth factor receptor	P08581	22.8877	22.3279	22.6972	26.2109	26.2217	26.2908	3.55837	4.63558	up
VIM	Vimentin	P08670	25.6943	25.7332	25.6296	25.3582	25.4542	25.488	-0.292677	1.5738	none
LGALS1	Galectin-1	P09382	26.7398	26.7615	26.7772	27.0382	26.8744	26.8393	0.122629	0.408076	none
GLI2	Zinc finger protein GLI2	P10070	22.2747	22.7412	22.4791		22.9235	22.2338	-0.381424	0.234918	none
ARAF	Serine/threonine-protein kinase A-Raf	P10398	26.6606	26.457	26.6109	26.8154	26.9134	26.8852	0.259654	1.04581	none
HIST1H1E	Histone H1.4;Histone H1.3	P10412	24.8927	24.3869	24.6894	22.1119	24.2049	23.6921	-1.36611	0.756091	none
TXN	Thioredoxin	P10599	28.1938	28.2695	28.0105	28.2885	28.274	28.3474	0.116063	0.4078	none
HSPD1	60 kDa heat shock protein, mitochondrial	P10809	25.3191	25.136	25.156	25.3591	25.0108	25.0736	-0.0981396	0.186907	none
SLC2A1	Solute carrier family 2, facilitated glucose transporter member 1	P11166	24.8458	24.9722	24.9604	24.5757	24.4529	24.8076	-0.357909	1.01246	none
PC	Pyruvate carboxylase, mitochondrial	P11498	32.7657	32.7961	32.7182	32.8937	32.9597	32.915	0.152866	0.825367	none
SLC25A4	ADP/ATP translocase 1	P12235	24.7497	24.4928	24.4169		24.6264	24.1529	-1.49981	0.366918	none
SLC25A6	ADP/ATP translocase 3;ADP/ATP translocase 3, N-terminally processed	P12236	33.3842	33.3324	33.3097	33.3595	33.3863	33.3955	0.0305124	0.118658	none
EEF2	Elongation factor 2	P13639	25.789	25.7212	25.5898	25.5023	25.5497	25.7285	-0.146614	0.481052	none
HGF	Hepatocyte growth factor;Hepatocyte growth factor alpha chain;Hepatocyte growth factor beta chain	P14210	22.0055	22.1914	22.1076	33.1135	33.1686	33.0907	10.991	9.37346	up
PKM	Pyruvate kinase PKM;Pyruvate kinase	P14618	28.0157	28.0869	27.979	28.0419	27.9704	28.0648	-0.0316394	0.0937454	none
RPS2	40S ribosomal protein S2	P15880	27.0362	27.1874	26.9282	27.145	27.1333	27.2425	0.0889935	0.261747	none
DSP	Desmoplakin	P15924	28.3001	28.3206	28.1846	28.4269	28.2955	28.2369	0.0222518	0.0423127	none
HIST1H1B	Histone H1.5	P16401	26.8975	26.5014	26.5988	25.6501	25.8057	25.3247	-1.11043	2.15947	down
HIST1H1C	Histone H1.2	P16403	28.6307	28.4186	28.4962	27.8287	28.1014	27.6351	-0.689448	1.6881	none
ZNF24	Zinc finger protein 24	P17028	24.9182	24.582	24.7772	24.6886	24.9496	24.7751	0.00173287	0.00442519	none
ARF4	ADP-ribosylation factor 4	P18085	26.2771	26.2415	26.2897	26.3648	26.2105	26.2336	-0.0373447	0.0929511	none
CSRP1	Cysteine and glycine-rich protein 1	P21291	27.7227	28.1318	27.9466	27.6657	27.8315	27.6426	-0.251278	0.576462	none
FLNA	Filamin-A	P21333	27.3674	27.4536	27.3655	26.9375	26.9472	27	-0.46764	2.36457	none
SFPQ	Splicing factor, proline- and glutamine-rich	P23246	21.8752	21.7507	22.4597	21.4395	21.7156	21.5873	-0.50365	0.703536	none
RPS3	40S ribosomal protein S3	P23396	32.2329	32.3739	32.289	32.3547	32.4481	32.3908	0.087327	0.34382	none
DTYMK	Thymidylate kinase	P23919	23.1916	22.8873	22.8103	22.9762	23.0179	22.4092	-0.213713	0.261747	none
ACAT1	Acetyl-CoA acetyltransferase, mitochondrial	P24752	27.1648	27.0838	27.0025	27.0734	27.25	27.0006	-0.00969454	0.0138908	none
MCM3	DNA replication licensing factor MCM3	P25205	24.3193	24.6037	24.7685	24.3476	24.5252	24.1984	-0.251644	0.457594	none
RPS12	40S ribosomal protein S12	P25398	24.285	24.0344	24.2037	24.1528	24.535	24.4312	0.152965	0.330732	none
YY1	Transcriptional repressor protein YY1	P25490	24.5918	24.4387	24.5135	24.4791	24.2011	24.4852	-0.17147	0.438787	none
ATP5A1	ATP synthase subunit alpha, mitochondrial	P25705	28.6643	28.6063	28.5713	28.5729	28.6457	28.6451	-0.020381	0.0617803	none
MPG	DNA-3-methyladenine glycosylase	P29372	23.3716	22.9645	23.0774	23.7763	23.8275	23.8057	0.616097	1.82049	none
TKT	Transketolase	P29401	28.4337	28.3779	28.4306	28.288	28.4749	28.3297	-0.0784065	0.261747	none
PML	Protein PML	P29590	25.5752	25.1813	25.3931	25.3008	25.2303	25.1638	-0.193114	0.460628	none
MARCKS	Myristoylated alanine-rich C-kinase substrate	P29966	23.1524	22.6778	22.7678	22.7979	22.6593	22.8408	-0.152109	0.261747	none
RPL12	60S ribosomal protein L12	P30050	24.7895	24.8131	24.7004	24.6805	24.9705	24.7922	0.00320534	0.00854583	none
ALDH1B1	Aldehyde dehydrogenase X, mitochondrial	P30837	24.8259	24.9215	24.8044	24.978	24.9795	24.8093	0.0283363	0.0617803	none
CPS1	Carbamoyl-phosphate synthase [ammonia], mitochondrial	P31327	23.8501	24.0629	23.6538	23.9757	23.7301	24.097	0.0311145	0.0337319	none
PRDX2	Peroxiredoxin-2	P32119	24.0692	24.1189	23.7558	23.9875	24.1305	23.8837	-0.0277691	0.0354089	none
ABCD1	ATP-binding cassette sub-family D member 1	P33897	24.4139	24.2199	24.2604	24.456	24.4395	24.3364	0.0670141	0.192543	none
TTK	Dual specificity protein kinase TTK	P33981	24.1745	24.263	24.2182	24.112	24.3405	24.2387	-0.0340881	0.0824208	none
MCM5	DNA replication licensing factor MCM5;DNA helicase	P33992	21.8903	22.2749	21.8325	21.7024	22.1527	21.7785	-0.176789	0.261747	none
MCM7	DNA replication licensing factor MCM7	P33993	27.97	27.9458	27.9166	27.8327	27.9321	27.9078	-0.0837516	0.410691	none
MAP2K2	Dual specificity mitogen-activated protein kinase kinase 2	P36507	22.9123	22.8305	22.9895	22.9062	22.8924	22.9251	-0.054414	0.16956	none
ATP5C1	ATP synthase subunit gamma, mitochondrial	P36542	28.3432	28.3204	28.2859	28.4829	28.4227	28.4318	0.100606	0.481052	none
RPL4	60S ribosomal protein L4	P36578	26.6535	26.7756	26.6967	25.8319	25.8939	25.6896	-0.940964	3.0754	none
TAGLN2	Transgelin-2	P37802	22.2114	22.2302		21.8712	22.1555	21.9613	0.0376739	0.0206429	none
HSPA9	Stress-70 protein, mitochondrial	P38646	24.9885	25.2117	24.8597	24.9184	24.9923	25.036	-0.0805309	0.189117	none
RPS19	40S ribosomal protein S19	P39019	25.5685	25.3787	25.3756	25.0734	25.3393	25.1421	-0.297384	1.01225	none
RPL3	60S ribosomal protein L3	P39023	24.8675	25.1004	24.9353	24.0489	24.1395	24.1375	-0.903782	3.0754	none
RFC3	Replication factor C subunit 3	P40938	26.289	26.2663	26.1786	26.1042	26.1712	26.0721	-0.166669	0.835481	none
WNT5A	Protein Wnt-5a;Protein Wnt;Protein Wnt-5b	P41221	24.3359	24.0423	24.167	24.3649	24.482	24.3116	0.158657	0.460628	none
RPS27	40S ribosomal protein S27	P42677	30.3419	30.2006	30.1504	30.6009	30.7565	30.7834	0.462804	1.92286	none
NAMPT	Nicotinamide phosphoribosyltransferase	P43490	25.2363	24.8722	24.9609	24.9855	24.861	24.936	-0.138634	0.327136	none
IQGAP1	Ras GTPase-activating-like protein IQGAP1	P46940	24.9464	24.9248	24.7502	24.8717	25.0743	24.7302	-0.0249712	0.0352052	none
GCLM	Glutamate--cysteine ligase regulatory subunit	P48507	24.9103	24.6996	24.6951	24.6944	25.0558	24.9345	0.0831889	0.16956	none
RPL34	60S ribosomal protein L34	P49207	25.7264	25.76	25.5735	25.1658	25.1491	25.1377	-0.576868	2.50077	none
CCT3	T-complex protein 1 subunit gamma	P49368	27.6014	27.3866	27.4237	27.4219	27.6	27.5706	0.0279765	0.0552623	none
TUFM	Elongation factor Tu, mitochondrial	P49411	28.9687	29.037	28.8013	29.0712	29.0189	29.0825	0.0957696	0.329927	none
SRP9	Signal recognition particle 9 kDa protein	P49458	23.4221	23.5773	23.44	23.9143	23.7578	23.5669	0.217834	0.546737	none
NUP153	Nuclear pore complex protein Nup153	P49790	26.5131	26.5951	26.5299	26.3084	26.6428	26.5543	-0.080446	0.192654	none
CRIP1	Cysteine-rich protein 1	P50238	27.9619	27.9403	27.8969	27.5125	27.661	27.5871	-0.377342	2.02112	none
CPT1A	Carnitine O-palmitoyltransferase 1, liver isoform	P50416	22.7426	22.6295	22.9871	22.807	22.8732	22.8556	0.00696418	0.00897047	none
SERPINH1	Serpin H1	P50454	27.6666	27.7021	27.6847	27.5091	27.6416	27.6221	-0.125237	0.583257	none
ERF	ETS domain-containing transcription factor ERF	P50548	24.5023	24.6068	24.5494	24.0576	24.7944	24.7019	-0.0792757	0.0676877	none
CCT4	T-complex protein 1 subunit delta	P50991	20.5843	20.1895	20.556	20.6189	20.6599	20.5459	0.103424	0.189117	none
RAB13	Ras-related protein Rab-13	P51153	25.2261	25.1234	25.1918	25.0286	25.1923	25.1463	-0.100111	0.408076	none
SLC25A1	Tricarboxylate transport protein, mitochondrial	P53007	29.9775	30.1968	30.0445	30.0021	30.1392	30.0737	-0.0227706	0.0423127	none
SUCLG1	Succinyl-CoA ligase [ADP/GDP-forming] subunit alpha, mitochondrial	P53597	25.2438	25.0317	24.9729	25.0175	25.3144	25.2526	0.0698813	0.144292	none
SMTN	Smoothelin	P53814	26.7225	26.646	26.6607	26.5262	26.6699	26.5822	-0.119498	0.546737	none
SLC16A1	Monocarboxylate transporter 1	P53985	26.8272	26.8717	26.9668	26.7274	26.7554	26.7817	-0.168849	0.703536	none
HADHB	Trifunctional enzyme subunit beta, mitochondrial;3-ketoacyl-CoA thiolase	P55084	25.4591	25.4272	25.36	25.5529	25.6157	25.5826	0.127624	0.675537	none
ADAR	Double-stranded RNA-specific adenosine deaminase	P55265	25.1717	25.2777	25.1752	25.2228	25.3859	25.3269	0.0620373	0.224149	none
TMEM33	Transmembrane protein 33	P57088	28.4319	28.3257	28.2351	28.3165	28.3097	28.2218	-0.0772316	0.261747	none
SEC61B	Protein transport protein Sec61 subunit beta	P60468	26.8453	26.7927	26.6337	26.5496	26.7251	26.8257	-0.0925987	0.243354	none
ACTB	Actin, cytoplasmic 1;Actin, cytoplasmic 1, N-terminally processed;Actin, cytoplasmic 2;Actin, cytoplasmic 2, N-terminally processed	P60709	32.6094	32.6374	32.6355	32.5903	32.748	32.7118	0.0452727	0.153537	none
RPS20	40S ribosomal protein S20	P60866	30.6513	30.47	30.5118	30.5877	30.716	30.5293	0.0472628	0.118658	none
RPL27	60S ribosomal protein L27	P61353	23.2881	23.1479	22.7667			21.5426	-1.69169	3.0754	down
RPL37	60S ribosomal protein L37	P61927	26.5997	26.0615	27.5357	25.4757	25.1666	25.4016	-1.42269	1.14553	none
RPS16	40S ribosomal protein S16	P62249	34.1608	34.2277	34.1581	34.1149	34.2144	34.1055	-0.0416398	0.144292	none
RPS23	40S ribosomal protein S23	P62266	25.8844	25.9022	26.0627	26.142	26.2703	26.041	0.163044	0.471654	none
RPS18	40S ribosomal protein S18	P62269	30.9995	31.0139	30.9496	30.9498	31.0814	31.097	0.0375453	0.125234	none
RPS29	40S ribosomal protein S29	P62273	30.1998	30.085	30.1737	30.2935	30.3578	30.248	0.126073	0.53612	none
RPS13	40S ribosomal protein S13	P62277	25.8126	25.723	25.8393	25.922	25.8593	25.8167	0.0350216	0.0868386	none
RPS11	40S ribosomal protein S11	P62280	28.8685	28.7687	28.7431	29.0434	29.0739	29.1134	0.257116	1.3815	none
RPL7A	60S ribosomal protein L7a	P62424	25.8029	25.8015	25.5334	25.4191	25.4391	25.1277	-0.424648	1.0696	none
CNBP	Cellular nucleic acid-binding protein	P62633	24.6981	24.4338	24.3565	24.557	24.955	24.8351	0.242056	0.53612	none
RPS4X	40S ribosomal protein S4, X isoform	P62701	28.9026	28.8145	28.8143	29.0112	29.1386	29.0384	0.192741	0.9497	none
HIST1H4A	Histone H4	P62805	23.3335	23.2137	22.7756	24.0747	22.6176	22.6579	-0.0423407	0.00913633	none
RPL23	60S ribosomal protein L23	P62829	30.0588	30.15	30.0375	30.4909	30.5181	30.5935	0.431516	2.15947	none
RPS25	40S ribosomal protein S25	P62851	28.4025	28.5143	28.4479	28.7033	28.6745	28.6145	0.181295	0.823427	none
RPS26P11	Putative 40S ribosomal protein S26-like 1;40S ribosomal protein S26	Q5JNZ5	26.0819	25.9383	26.2006	26.3893	26.4871	26.3978	0.313631	1.04581	none
RPS28	40S ribosomal protein S28	P62857	27.0357	26.868	27.4578	26.6395	26.436	26.5532	-0.612717	1.0696	none
RPL39P5	Putative 60S ribosomal protein L39-like 5;60S ribosomal protein L39	Q59GN2	25.0663	25.1059	24.8226	23.9449	24.4356	24.1439	-0.867807	2.02112	none
RPL11	60S ribosomal protein L11	P62913	30.4596	30.2082	30.3251	30.4267	30.5432	30.4695	0.128723	0.42361	none
PPIA	Peptidyl-prolyl cis-trans isomerase A;Peptidyl-prolyl cis-trans isomerase A, N-terminally processed;Peptidyl-prolyl cis-trans isomerase	P62937	26.7017	26.7158	26.6398	26.5792	26.4732	26.3905	-0.241038	1.00016	none
UBA52	Ubiquitin-60S ribosomal protein L40;Ubiquitin;60S ribosomal protein L40;Polyubiquitin-C;Ubiquitin;Polyubiquitin-B;Ubiquitin	P62987	28.1825	28.3385	28.4365	27.9689	28.2353	28.1944	-0.215403	0.575661	none
GNAS	Guanine nucleotide-binding protein G(s) subunit alpha isoforms XLas;Guanine nucleotide-binding protein G(s) subunit alpha isoforms short;Guanine nucleotide-binding protein G(k) subunit alpha;Guanine nucleotide-binding protein G(olf) subunit alpha;Guanine nucleotide-binding protein G(i) subunit alpha-2;Guanine nucleotide-binding protein G(t) subunit alpha-1;Guanine nucleotide-binding protein G(o) …	Q5JWF2	22.8544	23.0945	22.9285	22.8992	23.0622	23.0151	-0.0181044	0.0316972	none
RPL38	60S ribosomal protein L38	P63173	28.6295	28.8339	28.9185	29.8279	29.9184	29.7005	0.996943	2.54359	none
RPS21	40S ribosomal protein S21	P63220	24.4331	24.6286	24.4167	24.6346	24.9055	24.6872	0.205328	0.586563	none
GNB2L1	Guanine nucleotide-binding protein subunit beta-2-like 1;Guanine nucleotide-binding protein subunit beta-2-like 1, N-terminally processed	P63244	27.2371	26.8737	27.0222	27.1009	27.0189	26.8803	-0.0787203	0.144292	none
ACTC1	Actin, alpha cardiac muscle 1;Actin, alpha skeletal muscle	P68032	30.3918	30.5226	30.3139	30.403	30.3937	30.5324	0.0135087	0.0233147	none
EEF1A1	Elongation factor 1-alpha 1;Putative elongation factor 1-alpha-like 3;Elongation factor 1-alpha	P68104	33.7035	33.7978	33.7688	33.5404	33.7826	33.7141	-0.0838217	0.243354	none
TUBA1B	Tubulin alpha-1B chain	P68363	32.2181	32.1205	32.0926	32.0409	32.1479	31.986	-0.0984979	0.367524	none
TUBA4A	Tubulin alpha-4A chain	P68366	27.7856	27.7267	27.7849	27.7641	27.7131	27.6058	-0.102847	0.376338	none
TUBB4B	Tubulin beta-4B chain	P68371	32.0585	32.0342	32.0669	32.0537	32.1973	32.164	0.0720811	0.264224	none
RPP30	Ribonuclease P protein subunit p30	P78346	24.0737	24.4246	23.7736	24.2748	24.2151	24.3981	0.159096	0.234918	none
PRKDC	DNA-dependent protein kinase catalytic subunit	P78527	29.9568	30.0133	29.8997	29.9912	30.0392	29.9723	0.0223284	0.0617803	none
DCD	Dermcidin;Survival-promoting peptide;DCD-1	P81605	22.3442	21.7847	21.3302	21.6037	21.4576	22.0646	-0.167664	0.122249	none
TFAM	Transcription factor A, mitochondrial	Q00059	23.7698	23.697	23.5492	23.7853	23.9177	23.8673	0.136793	0.546737	none
SLC25A3	Phosphate carrier protein, mitochondrial	Q00325	29.0421	28.9512	28.8577	28.848	28.966	28.9517	-0.0547656	0.186907	none
OTUD4	OTU domain-containing protein 4	Q01804	22.2981	22.3968	22.3973	22.1191	22.4059	22.2457	-0.161072	0.526493	none
PFKP	ATP-dependent 6-phosphofructokinase, platelet type	Q01813	27.4186	27.3315	27.3868	27.2147	27.3777	27.3569	-0.0954317	0.380199	none
RPL6	60S ribosomal protein L6	Q02878	26.389	26.6588	26.2019	25.6597	25.4392	25.4045	-0.95436	2.15947	none
AKR1C1	Aldo-keto reductase family 1 member C1;Aldo-keto reductase family 1 member C3	Q04828	23.0167	23.2288	22.9642	23.0883	23.3458	23.2144	0.0957788	0.23677	none
PRDX1	Peroxiredoxin-1	Q06830	30.1595	30.1122	29.9851	29.906	29.9882	30.0172	-0.136903	0.583257	none
NSUN2	tRNA (cytosine(34)-C(5))-methyltransferase	Q08J23	27.97	27.8935	27.7958	27.9196	27.9578	27.9215	0.0159219	0.0354089	none
ACACA	Acetyl-CoA carboxylase 1;Biotin carboxylase	Q13085	34.7171	34.7484	34.7169	34.6965	34.8117	34.7499	0.0232687	0.0656027	none
PRKAA1	5-AMP-activated protein kinase catalytic subunit alpha-1	Q13131	24.3545	24.2809	24.1381	24.2781	24.3281	24.2891	-0.00525699	0.00911581	none
RAB32	Ras-related protein Rab-32	Q13637	26.6847	26.6676	26.6389	26.4733	26.5738	26.4279	-0.208211	1.02736	none
LAMB3	Laminin subunit beta-3	Q13751	22.4337	22.35	22.0866	22.1514	21.9835	21.8361	-0.354687	0.843523	none
FHL2	Four and a half LIM domains protein 2	Q14192	24.8774	24.5777	24.5462	24.3785	24.706	24.4967	-0.184416	0.42361	none
CTTN	Src substrate cortactin	Q14247	22.4537	22.6995	22.2734	22.5417	22.4351	22.3253	-0.0950525	0.16956	none
PDE3A	cGMP-inhibited 3,5-cyclic phosphodiesterase A	Q14432	27.5921	27.553	27.4928	27.5757	27.5091	27.4155	-0.0781252	0.261747	none
LASP1	LIM and SH3 domain protein 1	Q14847	26.0485	25.9327	25.805	25.8271	25.7378	25.7505	-0.196254	0.728612	none
ARID5B	AT-rich interactive domain-containing protein 5B	Q14865	23.9476	23.9697	23.9957	23.8308	24.2681	24.1518	0.0659578	0.118658	none
POLD3	DNA polymerase delta subunit 3	Q15054	23.3076	23.5484	23.1349	23.3502	23.41	23.034	-0.115499	0.176326	none
KIF14	Kinesin-like protein KIF14	Q15058	23.9739	24.194	24.0189	24.2345	24.1293	24.2456	0.0944114	0.261747	none
PLEC	Plectin	Q15149	29.154	29.0578	29.056	29.0687	29.1132	29.0069	-0.0520606	0.189117	none
PPA1	Inorganic pyrophosphatase	Q15181	24.4272	24.3314	24.1873	24.0269	24.0068	23.6328	-0.473091	1.07671	none
NONO	Non-POU domain-containing octamer-binding protein	Q15233	25.9266	25.9162	25.6682	25.6628	25.5792	25.5489	-0.279967	1.00016	none
PCBP1	Poly(rC)-binding protein 1	Q15365	26.14	26.1157	26.1404	26.1733	26.2085	25.9282	-0.0667769	0.154662	none
UBE3C	Ubiquitin-protein ligase E3C	Q15386	25.782	25.6769	25.689	25.5626	25.6609	25.5726	-0.157328	0.756889	none
TGFBI	Transforming growth factor-beta-induced protein ig-h3	Q15582	28.3225	28.2465	28.1689	28.4511	28.3934	28.2536	0.0910691	0.261747	none
SF1	Splicing factor 1	Q15637	26.5558	26.4486	26.3193	26.5188	26.651	26.6053	0.114002	0.42361	none
FSCN1	Fascin	Q16658	24.4916	24.3608	24.2583	24.2125	24.2376	24.1921	-0.201952	0.843523	none
NDUFA9	NADH dehydrogenase [ubiquinone] 1 alpha subcomplex subunit 9, mitochondrial	Q16795	27.5082	27.4541	27.2763	27.3857	27.5697	27.2918	-0.0298343	0.0493593	none
DECR2	Peroxisomal 2,4-dienoyl-CoA reductase	Q9NUI1	23.5138	23.1765	23.1814	23.3149	23.4289	23.2206	-0.0189623	0.0233147	none
FAM98B	Protein FAM98B	Q52LJ0	23.8362	23.7465	23.8161	23.2187	23.2922	23.3641	-0.556797	2.50077	none
PRRC2B	Protein PRRC2B	Q5JSZ5	27.1314	27.0383	27.1467	27.2421	27.4532	27.3184	0.199013	0.756889	none
PCID2	PCI domain-containing protein 2	Q5JVF3	24.746	24.6937	24.8565	24.7836	25.1789	25.0141	0.183717	0.44111	none
RARS2	Probable arginine--tRNA ligase, mitochondrial	Q5T160	26.2312	26.2077	26.1927	26.297	26.3995	26.3853	0.112688	0.575661	none
ARHGAP21	Rho GTPase-activating protein 21	Q5T5U3	24.4717	24.2458	24.315	24.4463	24.5194	24.4342	0.0771616	0.238221	none
NTPCR	Cancer-related nucleoside-triphosphatase	Q9BSD7	26.1565	26.4506	26.2431	26.0385	26.1261	26.2651	-0.177792	0.481052	none
KANK2	KN motif and ankyrin repeat domain-containing protein 2	Q63ZY3	27.7845	27.7146	27.825	27.7167	27.7524	27.8012	-0.0491278	0.16956	none
SLC25A24	Calcium-binding mitochondrial carrier protein SCaMC-1	Q6NUK1	28.0683	28.1104	28.0006	28.1918	28.2609	28.1422	0.108866	0.481052	none
MRPL14	39S ribosomal protein L14, mitochondrial	Q6P1L8	24.9825	24.529	24.8225	24.9216	25.392	25.0193	0.290126	0.481052	none
PKN3	Serine/threonine-protein kinase N3	Q6P5Z2	24.5619	24.648	24.5278	24.1238	24.3964	24.1949	-0.386029	1.47848	none
RICTOR	Rapamycin-insensitive companion of mTOR	Q6R327	27.7614	27.7329	27.7446	27.774	27.7913	27.7917	0.00819215	0.0224565	none
HSDL2	Hydroxysteroid dehydrogenase-like protein 2	Q6YN16	24.1162	24.2375	24.1632	24.1897	24.2012	24.1956	-0.0230424	0.0617803	none
LARP4	La-related protein 4	Q71RC2	23.9017	23.81	23.8659	24.0487	24.0935	24.1007	0.174681	0.91612	none
MISP	Mitotic interactor and substrate of PLK1	Q8IVT2	22.1881	21.8968	21.9629	22.0305	22.3309	22.0623	0.070345	0.130224	none
RUSC2	Iporin	Q8N2Y8	23.6292	23.7435	23.412	23.5592	23.5754	23.7698	-0.00870797	0.00911581	none
CDKN2A	Tumor suppressor ARF	Q8N726	24.549	25.0696	24.3721	24.8539	24.8329	24.7666	0.110298	0.128452	none
SPATA5	Spermatogenesis-associated protein 5	Q8NB90	22.4487	22.5893	22.1842	22.258	22.6213	21.9139	-0.196855	0.23677	none
UBAC2	Ubiquitin-associated domain-containing protein 2	Q8NBM4	23.6636	23.9926	23.9578	24.0349	23.7091	23.8746	-0.046084	0.0543834	none
SERBP1	Plasminogen activator inhibitor 1 RNA-binding protein	Q8NC51	25.811	26.0281	25.8622	25.6698	25.811	25.9123	-0.141896	0.42361	none
LPCAT1	Lysophosphatidylcholine acyltransferase 1	Q8NF37	24.7467	24.6765	24.4743	24.6231	24.7871	24.6809	0.0203383	0.0354089	none
ADCK3	Atypical kinase ADCK3, mitochondrial	Q8NI60	23.8024	23.6211	23.406	23.6628	23.8867	23.5462	0.0402733	0.0508063	none
NEK7	Serine/threonine-protein kinase Nek7	Q8TDX7	27.1573	27.1325	27.1885	26.8934	26.907	26.9987	-0.26059	1.31562	none
ZNF384	Zinc finger protein 384	Q8TF68	23.0026	22.8788	22.8604	22.7283	23.1494	22.9416	-0.0254773	0.0351424	none
PTCD2	Pentatricopeptide repeat-containing protein 2, mitochondrial	Q8WV60	23.3264	23.5968	23.089	23.136	23.4149	23.1512	-0.153262	0.261747	none
FAR1	Fatty acyl-CoA reductase 1	Q8WVX9	23.1348	23.3938	23.184	23.532	23.1563	23.3518	0.0590266	0.0790325	none
LARP4B	La-related protein 4B	Q92615	26.5523	26.5445	26.4661	26.6321	26.7401	26.6649	0.122039	0.586563	none
GCN1L1	Translational activator GCN1	Q92616	26.4623	26.4029	26.2438	26.3984	26.3908	26.3584	-0.0242561	0.0563672	none
PXDN	Peroxidasin homolog	Q92626	24.1974	24.2347	24.2457	24.4328	24.18	24.6131	0.13697	0.261747	none
DDX12P	Putative ATP-dependent RNA helicase DDX12	Q92771	25.2667	25.3644	25.2994	25.3612	25.1407	25.2428	-0.103636	0.294266	none
RPL36AL	60S ribosomal protein L36a-like	Q969Q0	23.954	23.7406	23.6308	24.0198	23.7954	23.6406	-0.00452586	0.00854583	none
ZNF622	Zinc finger protein 622	Q969S3	24.5262	24.4489	24.3958	24.3439	24.4328	24.5894	-0.046672	0.123724	none
LENG9	Leukocyte receptor cluster member 9	Q96B70	23.0972	22.674	22.9751	23.0419	22.8325	23.1525	0.0420854	0.0434998	none
TCEAL4	Transcription elongation factor A protein-like 4	Q96EI5	23.712	23.7038	23.4247	23.5867	23.4731	23.4895	-0.145992	0.42361	none
ZNF503	Zinc finger protein 503;Zinc finger protein 703	Q96F45	24.5191	24.5942	24.5067	23.9102	24.6065	24.3803	-0.285897	0.460628	none
ZC2HC1A	Zinc finger C2HC domain-containing protein 1A	Q96GY0	22.26	22.0181	22.1114	22.6963	22.5901	22.6625	0.466026	1.79047	none
CHAMP1	Chromosome alignment-maintaining phosphoprotein 1	Q96JM3	22.2256	22.069	21.9179	22.2987	22.0069	22.3172	0.0818186	0.144292	none
SLC35E1	Solute carrier family 35 member E1	Q96K37	23.3299	23.473	23.5946	23.0092	23.4871	23.5955	-0.151027	0.211292	none
NSUN5	Probable 28S rRNA (cytosine-C(5))-methyltransferase	Q96P11	25.3631	25.2809	25.3486	25.4222	25.6243	25.4961	0.142397	0.567893	none
RBM14	RNA-binding protein 14	Q96PK6	24.8805	24.8353	24.9329	24.7495	24.8703	24.6889	-0.156801	0.583257	none
MCCC1	Methylcrotonoyl-CoA carboxylase subunit alpha, mitochondrial	Q96RQ3	29.0056	29.0119	29.0529	29.105	29.2416	29.1795	0.126327	0.575661	none
ERBB2IP	Protein LAP2	Q96RT1	25.3777	25.3141	25.317	25.2314	24.9803	25.1939	-0.243014	0.795558	none
TMEM209	Transmembrane protein 209	Q96SK2	24.4692	24.5005	24.6719	24.5851	24.6448	24.3535	-0.0640341	0.118658	none
FIZ1	Flt3-interacting zinc finger protein 1	Q96SL8	23.0311	22.8141	22.8857	22.7377	23.1185	22.9042	-0.0415592	0.0617803	none
MAP7D2	MAP7 domain-containing protein 2	Q96T17	28.359	28.3406	28.2471	28.3616	28.42	28.3741	0.0409181	0.159715	none
CDC6	Cell division control protein 6 homolog	Q99741	23.5702	24.1763	23.8882	23.6547	24.1406	24.1318	0.0504659	0.0354089	none
MAPKAP1	Target of rapamycin complex 2 subunit MAPKAP1	Q9BPZ7	25.3364	25.1891	25.2902	25.238	25.3466	25.1005	-0.0852473	0.234918	none
PELO	Protein pelota homolog	Q9BRX2	24.9152	24.3897	24.8374	24.5985	24.4973	24.0546	-0.375367	0.49711	none
SLC25A33	Solute carrier family 25 member 33	Q9BSK2	23.2785	23.2577	23.0744	23.1199	23.3507	23.079	-0.0706106	0.16956	none
NDC1	Nucleoporin NDC1	Q9BTX1	24.5916	24.6889	24.5203	24.6771	24.6875	24.8679	0.0997617	0.324545	none
LMF2	Lipase maturation factor 2	Q9BU23	21.7009	22.3996	22.0823	21.7346	21.6738	21.8049	-0.378874	0.583257	none
TUBB6	Tubulin beta-6 chain	Q9BUF5	28.0381	28.062	28.0728	27.9492	28.0079	28.0933	-0.0708844	0.261747	none
DERL1	Derlin-1	Q9BUN8	23.502	23.3719	23.4876	23.5793	23.6533	23.6508	0.125075	0.53612	none
SPATA5L1	Spermatogenesis-associated protein 5-like protein 1	Q9BVQ7	23.0073	23.2107	22.8921	23.1349	23.0402	22.8487	-0.0798863	0.144826	none
TIMM21	Mitochondrial import inner membrane translocase subunit Tim21	Q9BVV7	23.8674	23.6683	23.598	23.7396	23.8766	24.0902	0.14316	0.330732	none
CARD6	Caspase recruitment domain-containing protein 6	Q9BX69	27.692	27.661	27.6856	27.5705	27.5516	27.5617	-0.150085	0.798994	none
KLF16	Krueppel-like factor 16	Q9BXK1	24.6699	24.7402	24.6513	24.6432	24.8692	24.7673	0.0289615	0.0676877	none
XRN2	5-3 exoribonuclease 2	Q9H0D6	24.5339	24.2924	24.1618	24.3171	24.5325	24.4343	0.0532618	0.0937454	none
ENKD1	Enkurin domain-containing protein 1	Q9H0I2	24.0737	24.133	23.7357	24.2407	24.0389	23.8869	0.0275749	0.0272381	none
TFB2M	Dimethyladenosine transferase 2, mitochondrial	Q9H5Q4	27.91	28.0514	27.9212	27.9558	28.0053	27.9814	-0.0103594	0.0233147	none
FN3KRP	Ketosamine-3-kinase	Q9HA64	23.992	23.542	23.6909	23.929	24.1275	23.9317	0.206877	0.438787	none
PLEKHA5	Pleckstrin homology domain-containing family A member 5	Q9HAU0	27.0755	27.0225	26.9743	27.1321	27.2007	27.2159	0.124796	0.625145	none
SLC25A19	Mitochondrial thiamine pyrophosphate carrier	Q9HC21	22.0519	21.8431	21.9036	22.0726	22.3211	22.1084	0.17947	0.563817	none
ANLN	Actin-binding protein anillin	Q9NQW6	23.6844	23.8705	23.9849	23.7755	23.6499	23.7407	-0.172478	0.438787	none
PDLIM7	PDZ and LIM domain protein 7	Q9NR12	28.0156	28.001	27.9419	27.8195	27.9484	27.7985	-0.161224	0.728612	none
DROSHA	Ribonuclease 3	Q9NRR4	26.9322	27.0049	26.4824	26.8701	26.9404	26.7677	0.0177441	0.0160408	none
PNO1	RNA-binding protein PNO1	Q9NRX1	22.4782	22.271	22.2369	22.4935	22.4465	22.3943	0.0622766	0.16956	none
ZFP64	Zinc finger protein 64 homolog, isoforms 3 and 4	Q9NTW7	23.4676	23.038	23.0727	23.3834	23.117	23.2271	-0.000753389	0.00187296	none
DNAJC11	DnaJ homolog subfamily C member 11	Q9NVH1	23.0985	23.4566	23.2755	22.99	23.5472	23.2428	-0.0666843	0.0676877	none
ATAD3A	ATPase family AAA domain-containing protein 3A	Q9NVI7	27.909	27.8809	27.8221	27.8759	27.9145	27.8956	-0.00605893	0.0138908	none
GNL3L	Guanine nucleotide-binding protein-like 3-like protein	Q9NVN8	26.8547	26.6769	26.6375	27.277	27.1256	27.0087	0.379218	1.14553	none
MTPAP	Poly(A) RNA polymerase, mitochondrial	Q9NVV4	24.4421	24.257	24.1108	24.1536	24.2958	24.2944	-0.0679607	0.16611	none
RBM22	Pre-mRNA-splicing factor RBM22	Q9NW64	25.5353	25.5649	25.4104	25.2565	25.3349	25.3201	-0.240769	1.23776	none
ARGLU1	Arginine and glutamate-rich protein 1	Q9NWB6	24.4767	24.8725	24.5737	24.8559	24.681	24.4969	-0.00732196	0.00854583	none
ZNHIT6	Box C/D snoRNA protein 1	Q9NWK9	22.7979	22.2344	22.3815	22.835	22.0545	22.4129	-0.0910339	0.0617803	none
SMPD4	Sphingomyelin phosphodiesterase 4	Q9NXE4	27.7422	27.4666	27.8058	27.7523	27.7478	27.9542	0.115306	0.234918	none
CDKN2AIP	CDKN2A-interacting protein	Q9NXV6	24.9774	25.1015	25.0712	25.1691	25.2659	25.3017	0.153361	0.625145	none
TECR	Very-long-chain enoyl-CoA reductase	Q9NZ01	31.1532	31.0559	31.0783	30.9608	31.2327	31.1549	0.00321348	0.00854583	none
FAM120A	Constitutive coactivator of PPAR-gamma-like protein 1	Q9NZB2	27.2742	27.0478	27.083	27.3844	27.4375	27.3736	0.230166	0.91612	none
THYN1	Thymocyte nuclear protein 1	Q9P016	23.0075	22.8968	22.7935	22.8303	23.0186	23.0594	0.018792	0.0344796	none
CRIPT	Cysteine-rich PDZ-binding protein	Q9P021	25.5547	25.5396	25.3036	25.2386	25.3712	25.4964	-0.138285	0.397687	none
SENP1	Sentrin-specific protease 1	Q9P0U3	25.5703	25.6847	25.6681	25.5891	25.7719	25.7166	0.0115798	0.0233147	none
SH3BP4	SH3 domain-binding protein 4	Q9P0V3	24.4012	24.6342	24.5784	24.4998	24.4201	24.3439	-0.161662	0.470726	none
RCC2	Protein RCC2	Q9P258	24.1573	24.0418	24.3137	23.7612	23.8147	23.915	-0.38754	1.23776	none
RBM27	RNA-binding protein 27	Q9P2N5	22.8549	23.4806	22.9053	22.8974	22.8526	22.8006	-0.281377	0.438787	none
DHCR7	7-dehydrocholesterol reductase	Q9UBM7	27.1612	26.9883	26.9696	26.8869	27.0971	26.9755	-0.0874764	0.261747	none
SLC25A10	Mitochondrial dicarboxylate carrier	Q9UBX3	27.4105	27.356	27.4336	27.436	27.636	27.4895	0.088072	0.293144	none
ABCF2	ATP-binding cassette sub-family F member 2	Q9UG63	26.8727	26.8658	26.8196	26.6486	26.8244	26.7871	-0.134524	0.586563	none
TES	Testin	Q9UGI8	24.2558	23.9242	24.2806	23.7628	24.1526	23.9269	-0.252667	0.490146	none
SLC25A13	Calcium-binding mitochondrial carrier protein Aralar2	Q9UJS0	28.4552	28.3638	28.2557	28.5063	28.4536	28.4276	0.0756456	0.261747	none
MTUS1	Microtubule-associated tumor suppressor 1	Q9ULD2	25.3483	25.214	25.311	25.4066	25.3694	25.3972	0.0585637	0.206417	none
TPX2	Targeting protein for Xklp2	Q9ULW0	25.2549	25.145	25.1804	25.1933	25.3657	25.1544	0.00254101	0.00854583	none
AKAP8L	A-kinase anchor protein 8-like	Q9ULX6	23.528	23.777	23.4427	23.745	23.7464	23.5012	0.033062	0.0423127	none
ZNF148	Zinc finger protein 148	Q9UQR1	21.8886	21.8249	22.5544	22.4918	22.2579	22.2541	0.19086	0.189117	none
DIS3	Exosome complex exonuclease RRP44	Q9Y2L1	22.6569	22.4348	22.4419	22.3414	22.4943	22.5167	-0.113684	0.357625	none
TMA7	Translation machinery-associated protein 7	Q9Y2S6	23.7953	23.6266	23.529	23.7943	24.0304	23.853	0.194385	0.586563	none
ZNF281	Zinc finger protein 281	Q9Y2X9	26.4902	26.449	26.346	26.2874	26.5617	26.3675	-0.0596563	0.154662	none
ACOT9	Acyl-coenzyme A thioesterase 9, mitochondrial	Q9Y305	27.4084	27.4351	27.4455	27.4193	27.3629	27.3264	-0.0929302	0.397687	none
SAMHD1	Deoxynucleoside triphosphate triphosphohydrolase SAMHD1	Q9Y3Z3	25.5632	25.2078	25.4554	25.6099	25.5952	25.3296	0.0618262	0.0843037	none
PKP3	Plakophilin-3	Q9Y446	27.7096	27.7136	27.7161	27.6325	27.6344	27.736	-0.0770191	0.330626	none
SLC25A15	Mitochondrial ornithine transporter 1	Q9Y619	25.2776	25.0383	25.2761	25.0619	25.3163	25.4634	0.0415167	0.0543834	none
CEPT1	Choline/ethanolaminephosphotransferase 1	Q9Y6K0	23.9364	23.9242	23.8641	23.9574		24.0799	-1.10025	0.261747	none
NCOA3	Nuclear receptor coactivator 3	Q9Y6Q9	23.8683	23.6702	23.9347	23.8715	24.0441	23.678	-0.00743682	0.00897047	none

## Sheet: Supplementary Fig. 8d
Gene	Protein names	Representative ID	LFQ intensity EGF_1	LFQ intensity EGF_2	LFQ intensity EGF_3	LFQ intensity HGF_1	LFQ intensity HGF_2	LFQ intensity HGF_3	logFC_EGF_HGF	p.adj.mod_EGF_HGF	change_EGF_HGF
EPPK1	Epiplakin	P58107	37236000	6588400	4838600	18880000	29212000	6451400	0.5611	0.0308042	none
BSG	Basigin	P35613	25488000	19904000	39983000	0	0	0	-4.41823	2.93659	down
BOLA2	BolA-like protein 2	Q9H3K6	14453000	17726000	12764000	12079000	17843000	15814000	0.0531007	0.000946492	none
ISG15	Ubiquitin-like protein ISG15	P05161	81876000	21471000	22036000	23794000	20668000	25490000	-0.509402	0.0569916	none
RER1	Protein RER1	O15258	28834000	10876000	14580000	23301000	16282000	17691000	0.217778	0.0409737	none
RNF213	E3 ubiquitin-protein ligase RNF213	Q63HN8	246540000	273790000	242270000	240900000	126610000	234470000	-0.364574	0.0569916	none
TUBB3	Tubulin beta-3 chain	Q13509	55108000	34498000	30562000	39991000	36760000	40522000	0.045187	0.000946492	none
ARL6IP4	ADP-ribosylation factor-like protein 6-interacting protein 4	Q66PJ3	164330000	166090000	143680000	172850000	164310000	168770000	0.129712	0.000946492	none
DDX46	Probable ATP-dependent RNA helicase DDX46	Q7L014	235750000	197990000	181720000	200850000	250510000	194070000	0.100906	0.000946492	none
FASN	Fatty acid synthase;[Acyl-carrier-protein] S-acetyltransferase;[Acyl-carrier-protein] S-malonyltransferase;3-oxoacyl-[acyl-carrier-protein] synthase;3-oxoacyl-[acyl-carrier-protein] reductase;3-hydroxyacyl-[acyl-carrier-protein] dehydratase;Enoyl-[acyl-carrier-protein] reductase;Oleoyl-[acyl-carrier-protein] hydrolase	P49327	77103000	23566000	19287000	28883000	36655000	34150000	0.0481835	0.000946492	none
HLA-C		A0A1W2PRZ0	55583000	36800000	44508000	36798000	41924000	35920000	-0.205555	0.0365977	none
PHGDH	D-3-phosphoglycerate dehydrogenase	O43175	54765000	9052000	12051000	12036000	32510000	17445000	0.0972982	0.000946492	none
MTHFD1	C-1-tetrahydrofolate synthase, cytoplasmic;Methylenetetrahydrofolate dehydrogenase;Methenyltetrahydrofolate cyclohydrolase;Formyltetrahydrofolate synthetase;C-1-tetrahydrofolate synthase, cytoplasmic, N-terminally processed	P11586	64944000	48219000	45881000	47730000	70671000	47622000	0.086835	0.000946492	none
EGF	Pro-epidermal growth factor;Epidermal growth factor	P01133	59130000	67979000	204200000	0	0	0	-5.46613	2.42606	down
SEC61A1	Protein transport protein Sec61 subunit alpha isoform 1;Protein transport protein Sec61 subunit alpha isoform 2	P61619	25809000	14072000	13946000	17842000	12056000	16203000	-0.146569	0.0254041	none
RAN	GTP-binding nuclear protein Ran	P62826	290080000	18324000	13353000	21073000	51848000	81113000	0.139966	0.000946492	none
EIF5A2	Eukaryotic translation initiation factor 5A;Eukaryotic translation initiation factor 5A-2;Eukaryotic translation initiation factor 5A-1;Eukaryotic translation initiation factor 5A-1-like	Q9GZV4	75586000	16662000	15705000	23130000	12759000	23403000	-0.472791	0.0569916	none
LASP1	LIM and SH3 domain protein 1	Q14847	13332000	5269900	8906000	5132200	4211700	4348600	-0.878429	0.611401	none
CYCS	Cytochrome c	P99999	84186000	10762000	46942000	48042000	48496000	56160000	0.573619	0.0565776	none
ATP5J2-PTCD1	ATP synthase subunit f, mitochondrial	P56134	55020000	30902000	25781000	41954000	27113000	33664000	-0.0318026	0.000946492	none
HSPA8	Heat shock cognate 71 kDa protein	P11142	548000000	47301000	41873000	64414000	95068000	88884000	-0.298727	0.000946492	none
CSRP1	Cysteine and glycine-rich protein 1	P21291	42184000	24577000	33987000	32489000	25732000	24892000	-0.220078	0.0409737	none
SLC3A2	4F2 cell-surface antigen heavy chain	P08195	153400000	107690000	215690000	59597000	61852000	54990000	-1.34538	0.611401	none
TUBA1C	Tubulin alpha-1C chain	Q9BQE3	122170000	172350000	79360000	124970000	134090000	143090000	0.206849	0.010184	none
TMED10	Transmembrane emp24 domain-containing protein 10	P49755	17769000	11613000	11066000	9927800	15113000	9050100	-0.216779	0.0254041	none
APEX1	DNA-(apurinic or apyrimidinic site) lyase;DNA-(apurinic or apyrimidinic site) lyase, mitochondrial	P27695	11215000	7113200	7635400	6423600	7398000	8311400	-0.175131	0.0308042	none
CD44	CD44 antigen	P16070	24466000	347160000	411310000	0	2984200	18610000	-5.23685	0.611401	none
PUM1	Pumilio homolog 1	Q14671	33744000	28483000	25787000	24926000	24476000	28625000	-0.135175	0.010184	none
RPS27L	40S ribosomal protein S27;40S ribosomal protein S27-like	Q71UM5	118570000	30879000	34777000	58391000	33866000	57598000	-0.0204224	0.000946492	none
RNPS1	RNA-binding protein with serine-rich domain 1	Q15287	16499000	12060000	10463000	18183000	17104000	15961000	0.451042	0.167961	none
UQCRC2	Cytochrome b-c1 complex subunit 2, mitochondrial	P22695	137100000	103920000	111540000	100310000	141220000	108340000	0.0164233	0.000946492	none
ANKHD1-EIF4EBP3	Ankyrin repeat and KH domain-containing protein 1	Q8IWZ3	6870900	5463900	0	4801000	9795600	5940400	1.04024	0.0569916	none
RPS15A	40S ribosomal protein S15a	P62244	48148000	4669600	3686800	6683800	9542900	10544000	-0.0673561	0.000946492	none
SRSF2	Serine/arginine-rich splicing factor 2	Q01130	180910000	59954000	76057000	114260000	149990000	125890000	0.495518	0.0569916	none
LUC7L3	Luc7-like protein 3	O95232	29524000	23773000	28754000	27463000	38726000	29691000	0.248467	0.0308042	none
ALDOA	Fructose-bisphosphate aldolase;Fructose-bisphosphate aldolase A	P04075	297030000	2466200	1068300	5152800	17306000	18117000	0.381772	0.000946492	none
RPL38	60S ribosomal protein L38	P63173	151030000	55444000	107010000	158070000	77403000	86500000	0.113223	0.000946492	none
RPS5	40S ribosomal protein S5;40S ribosomal protein S5, N-terminally processed	P46782	25834000	3312800	4216900	5751400	2911300	5157700	-0.654524	0.0569916	none
RPS16	40S ribosomal protein S16	P62249	46655000	9477200	13627000	19807000	15653000	20182000	0.0513478	0.000946492	none
ACACB	Acetyl-CoA carboxylase 2;Biotin carboxylase	O00763	8315400000	9168800000	7958800000	8327600000	8594200000	7529800000	-0.0238789	0.000946492	none
ACSL3	Long-chain-fatty-acid--CoA ligase 3	O95573	55687000	23757000	24752000	29269000	17981000	18302000	-0.555278	0.167961	none
LDHA	L-lactate dehydrogenase A chain	P00338	753740000	41478000	30720000	73205000	101640000	121170000	0.00277889	0.000946492	none
EGFR	Epidermal growth factor receptor;Receptor protein-tyrosine kinase	P00533	561550000	640760000	645860000	0	0	0	-8.36947	3.31498	down
TFRC	Transferrin receptor protein 1;Transferrin receptor protein 1, serum form	P02786	39294000	36927000	83337000	8858400	9636400	5121200	-2.67072	1.20897	none
ANXA1	Annexin A1;Annexin	P04083	65846000	2170400	7959000	4987600	2292300	0	-1.34761	0.0569916	none
GAPDH	Glyceraldehyde-3-phosphate dehydrogenase	P04406	1148100000	20975000	55780000	78655000	280100000	244540000	0.701147	0.010184	none
HSPB1	Heat shock protein beta-1	P04792	339900000	81782000	87221000	80614000	134430000	121360000	-0.260969	0.010184	none
RPN2	Dolichyl-diphosphooligosaccharide--protein glycosyltransferase subunit 2	P04844	47627000	0	16128000	21741000	19668000	22020000	1.3303	0.0569916	none
SLC25A5	ADP/ATP translocase 2;ADP/ATP translocase 2, N-terminally processed	P05141	173190000	68444000	73644000	109900000	54439000	117280000	-0.0718579	0.000946492	none
PCCA	Propionyl-CoA carboxylase alpha chain, mitochondrial	P05165	64850000000	67816000000	68927000000	61676000000	63574000000	61879000000	-0.0738828	0.000946492	none
ITGB1	Integrin beta-1	P05556	13783000	21170000	28563000	0	0	0	-2.74137	1.20897	none
ENO1	Alpha-enolase;Enolase	P06733	397820000	70641000	53832000	84131000	104110000	149040000	-0.0377182	0.000946492	none
ANXA2	Annexin A2;Annexin;Putative annexin A2-like protein	P07355	498910000	163980000	117550000	167920000	176240000	203290000	-0.192387	0.010184	none
TUBB	Tubulin beta chain	P07437	1827600000	1234200000	1250900000	1304500000	1411000000	1293900000	-0.0483316	0.000946492	none
CTSB	Cathepsin B;Cathepsin B light chain;Cathepsin B heavy chain	P07858	11079000	8926300	7997700	7552600	11928000	8976900	0.0438749	0.000946492	none
HSP90AB1	Heat shock protein HSP 90-beta	P08238	1335200000	123460000	113290000	168530000	187360000	215760000	-0.451748	0.010184	none
MET	Hepatocyte growth factor receptor	P08581	0	330750	1085500	239690000	258720000	271220000	7.98839	3.31498	up
HMGB1	High mobility group protein B1;Putative high mobility group protein B1-like 1	P09429	95723000	14489000	12151000	73881000	35393000	11759000	0.322364	0.000946492	none
TXN	Thioredoxin	P10599	134730000	110680000	81497000	105100000	62076000	106870000	-0.234	0.0409737	none
HSPD1	60 kDa heat shock protein, mitochondrial	P10809	402620000	59537000	34170000	69518000	98131000	101360000	-0.0482649	0.000946492	none
PC	Pyruvate carboxylase, mitochondrial	P11498	882460000000	950960000000	982580000000	945250000000	882030000000	938710000000	0.00808995	0.000946492	none
SLC25A6	ADP/ATP translocase 3;ADP/ATP translocase 3, N-terminally processed;ADP/ATP translocase 1	P12236	429000000	203360000	213250000	310830000	190090000	314740000	0.0329889	0.000946492	none
EEF2	Elongation factor 2	P13639	325560000	69560000	77173000	86420000	77618000	96274000	-0.445582	0.0569916	none
HGF	Hepatocyte growth factor;Hepatocyte growth factor alpha chain;Hepatocyte growth factor beta chain	P14210	20839000	13747000	6346900	1988500000	2222800000	1937700000	7.42233	4.30494	up
PKM	Pyruvate kinase PKM;Pyruvate kinase	P14618	702050000	70871000	74359000	100400000	128580000	133400000	-0.33456	0.00342497	none
DSP	Desmoplakin	P15924	59805000	59612000	25800000	41174000	45876000	148790000	0.570332	0.0569916	none
NCL	Nucleolin	P19338	150040000	0	0	49411000	19663000	36599000	2.28929	0.0569916	none
GART	Trifunctional purine biosynthetic protein adenosine-3;Phosphoribosylamine--glycine ligase;Phosphoribosylformylglycinamidine cyclo-ligase;Phosphoribosylglycinamide formyltransferase	P22102	35726000	16035000	14215000	14127000	13438000	15480000	-0.456959	0.167961	none
RPS3	40S ribosomal protein S3	P23396	335720000	68056000	47569000	51264000	61216000	105580000	-0.538085	0.0569916	none
CFL1	Cofilin-1	P23528	271760000	126070000	107600000	114740000	74923000	111930000	-0.612744	0.286241	none
ACAT1	Acetyl-CoA acetyltransferase, mitochondrial	P24752	394000000	293290000	247990000	298320000	268810000	330060000	-0.00502419	0.000946492	none
S100A4	Protein S100-A4	P26447	69798000	14887000	15775000	16305000	28569000	19733000	-0.244982	0.010184	none
PRDX6	Peroxiredoxin-6	P30041	327610000	113410000	117140000	159830000	104060000	143530000	-0.255633	0.0565776	none
PRDX3	Thioredoxin-dependent peroxide reductase, mitochondrial	P30048	33003000	22832000	17674000	18750000	14856000	22886000	-0.321108	0.0569916	none
PDIA3	Protein disulfide-isomerase A3	P30101	90252000	24745000	21772000	22384000	19697000	24800000	-0.68441	0.167961	none
CPS1	Carbamoyl-phosphate synthase [ammonia], mitochondrial	P31327	722600000	464690000	381400000	407580000	379080000	403830000	-0.312627	0.0569916	none
PRDX2	Peroxiredoxin-2	P32119	42047000	25887000	26158000	23429000	26326000	26499000	-0.233735	0.0569916	none
FBN1	Fibrillin-1	P35555	45616000	44065000	46065000	41400000	15083000	35066000	-0.66022	0.0569916	none
RPL4	60S ribosomal protein L4	P36578	71762000	19898000	17626000	23217000	29593000	36139000	0.0266675	0.000946492	none
TAGLN2	Transgelin-2	P37802	46428000	8596300	7868100	10729000	7867200	0	-1.59242	0.0686787	none
RPS19	40S ribosomal protein S19	P39019	86913000	14812000	13601000	23703000	19909000	19349000	-0.279915	0.010184	none
CCT3	T-complex protein 1 subunit gamma	P49368	39740000	16946000	14244000	11085000	19902000	12059000	-0.583567	0.0569916	none
TUFM	Elongation factor Tu, mitochondrial	P49411	160920000	72730000	94446000	90799000	89534000	87959000	-0.176271	0.0365977	none
CRIP1	Cysteine-rich protein 1	P50238	74784000	73754000	93269000	92583000	33454000	64665000	-0.42046	0.0565776	none
HLCS	Biotin--protein ligase;Biotin--[methylmalonyl-CoA-carboxytransferase] ligase;Biotin--[propionyl-CoA-carboxylase [ATP-hydrolyzing]] ligase;Biotin--[methylcrotonoyl-CoA-carboxylase] ligase;Biotin--[acetyl-CoA-carboxylase] ligase	P50747	78216000	84484000	73512000	73401000	87636000	76385000	0.0386827	0.000946492	none
GALK1	Galactokinase	P51570	10136000	7163100	6941000	7404300	5518600	7051500	-0.235664	0.0569916	none
SSR4	Translocon-associated protein subunit delta	P51571	58759000	25757000	17673000	21779000	19758000	30472000	-0.309635	0.0569916	none
HNRNPF	Heterogeneous nuclear ribonucleoprotein F;Heterogeneous nuclear ribonucleoprotein F, N-terminally processed	P52597	50746000	40508000	34218000	37223000	28185000	39877000	-0.216674	0.0536563	none
SUB1	Activated RNA polymerase II transcriptional coactivator p15	P53999	554740000	260820000	262150000	506930000	424700000	418690000	0.44947	0.167961	none
CSE1L	Exportin-2	P55060	30899000	9100900	15114000	8347100	13976000	14472000	-0.410802	0.0569916	none
EIF4A1	Eukaryotic initiation factor 4A-I;Eukaryotic initiation factor 4A-II;Eukaryotic initiation factor 4A-II, N-terminally processed	P60842	201880000	18999000	12225000	26338000	30759000	35384000	-0.203458	0.000946492	none
RPS20	40S ribosomal protein S20	P60866	54440000	16377000	14817000	24138000	17464000	28319000	-0.0155247	0.000946492	none
YWHAG	14-3-3 protein gamma;14-3-3 protein gamma, N-terminally processed	P61981	61063000	3537000	3510400	9903800	16699000	19172000	0.721257	0.0365977	none
CNBP	Cellular nucleic acid-binding protein	P62633	30708000	30847000	44652000	47246000	3234500	37507000	-0.927982	0.0565776	none
RPS25	40S ribosomal protein S25	P62851	193040000	38513000	40584000	66719000	50481000	59183000	-0.166169	0.000946492	none
RPS28	40S ribosomal protein S28	P62857	27391000	20822000	19750000	21237000	20587000	18242000	-0.132843	0.010184	none
RPL11	60S ribosomal protein L11	P62913	81268000	5146300	7914900	10942000	17525000	19756000	0.098067	0.000946492	none
PPIA	Peptidyl-prolyl cis-trans isomerase A;Peptidyl-prolyl cis-trans isomerase A, N-terminally processed;Peptidyl-prolyl cis-trans isomerase	P62937	1314900000	425070000	385810000	408920000	472150000	416090000	-0.441652	0.0569916	none
UBA52	Ubiquitin-60S ribosomal protein L40;Ubiquitin;60S ribosomal protein L40;Polyubiquitin-C;Ubiquitin;Ubiquitin-40S ribosomal protein S27a;Ubiquitin;40S ribosomal protein S27a;Polyubiquitin-B;Ubiquitin	P62987	198530000	142980000	110520000	147050000	145250000	154940000	0.0588779	0.000946492	none
GNB2L1	Guanine nucleotide-binding protein subunit beta-2-like 1;Guanine nucleotide-binding protein subunit beta-2-like 1, N-terminally processed	P63244	401150000	160930000	136620000	174810000	150230000	178300000	-0.271306	0.0569916	none
ACTG1	Actin, cytoplasmic 2;Actin, cytoplasmic 2, N-terminally processed	P63261	3757400000	1062200000	956380000	1254500000	1918300000	1673100000	0.0588585	0.000946492	none
EEF1A1	Elongation factor 1-alpha 1;Putative elongation factor 1-alpha-like 3;Elongation factor 1-alpha;Elongation factor 1-alpha 2	P68104	5261300000	3595000000	3149100000	3173800000	2571000000	2857900000	-0.417766	0.167961	none
TUBA1B	Tubulin alpha-1B chain;Tubulin alpha-1A chain;Tubulin alpha-8 chain	P68363	3700000000	2514700000	2293100000	2415800000	2474500000	2339100000	-0.170021	0.0365977	none
TUBB4B	Tubulin beta-4B chain;Tubulin beta-4A chain	P68371	5946200000	4943500000	4369600000	4700300000	4864100000	4574900000	-0.065593	0.000946492	none
PRKDC	DNA-dependent protein kinase catalytic subunit	P78527	472470000	297450000	291580000	379760000	137410000	266790000	-0.485975	0.0569916	none
SLC25A3	Phosphate carrier protein, mitochondrial	Q00325	304540000	192370000	183400000	362780000	202470000	245340000	0.281878	0.0569916	none
SLC7A5	Large neutral amino acids transporter small subunit 1	Q01650	148390000	109920000	115580000	66910000	100570000	74156000	-0.606018	0.167961	none
SRSF11	Serine/arginine-rich splicing factor 11	Q05519	364360000	431790000	421700000	432460000	301030000	405960000	-0.0761809	0.000946492	none
PRDX1	Peroxiredoxin-1	Q06830	2125300000	1853400000	1554300000	1682000000	1415100000	1723200000	-0.159459	0.010184	none
AHNAK	Neuroblast differentiation-associated protein AHNAK	Q09666	434680000	299050000	245850000	262630000	124170000	266020000	-0.593893	0.143412	none
ACACA	Acetyl-CoA carboxylase 1;Biotin carboxylase	Q13085	770980000000	825920000000	728100000000	766600000000	796910000000	694260000000	-0.00963606	0.000946492	none
LAMB3	Laminin subunit beta-3	Q13751	89597000	84250000	93407000	78434000	26651000	86481000	-0.62135	0.0569916	none
RBM39	RNA-binding protein 39	Q14498	317540000	305290000	270550000	290290000	208030000	285690000	-0.16824	0.010184	none
EBP	3-beta-hydroxysteroid-Delta(8),Delta(7)-isomerase	Q15125	106870000	59084000	44295000	62457000	71325000	54450000	-0.0353121	0.000946492	none
PPA1	Inorganic pyrophosphatase	Q15181	71774000	49063000	44428000	38498000	22077000	44074000	-0.654251	0.183981	none
PCBP1	Poly(rC)-binding protein 1	Q15365	218750000	176380000	165040000	163410000	177300000	175980000	-0.0737095	0.000946492	none
PCBP2	Poly(rC)-binding protein 2	Q15366	69244000	45326000	32685000	39739000	31301000	45852000	-0.249117	0.0569916	none
TUBB8	Tubulin beta-8 chain	Q3ZCM7	877680000	698870000	532410000	533610000	499770000	621800000	-0.292733	0.0569916	none
OCIAD2	OCIA domain-containing protein 2	Q56VL3	25902000	14204000	12989000	30251000	16107000	19153000	0.355049	0.0569916	none
SLC25A24	Calcium-binding mitochondrial carrier protein SCaMC-1	Q6NUK1	34997000	21967000	22213000	33913000	32413000	26443000	0.28896	0.0569916	none
CRTC3	CREB-regulated transcription coactivator 3	Q6UUV7	24516000	22787000	23913000	16772000	18045000	27310000	-0.197696	0.010184	none
RSRC2	Arginine/serine-rich coiled-coil protein 2	Q7L4I2	92101000	103560000	98377000	119920000	146630000	106660000	0.366227	0.0569916	none
SREK1IP1	Protein SREK1IP1	Q8N9Q2	79539000	73250000	57089000	58202000	22197000	78585000	-0.537487	0.0569916	none
PREX1	Phosphatidylinositol 3,4,5-trisphosphate-dependent Rac exchanger 1 protein	Q8TCU6	216860000	250290000	216370000	254440000	243300000	230060000	0.125921	0.000946492	none
GCN1L1	Translational activator GCN1	Q92616	137480000	102810000	97020000	125400000	86254000	111600000	-0.0281539	0.000946492	none
USMG5	Up-regulated during skeletal muscle growth protein 5	Q96IX5	24556000	11320000	6999800	13054000	10966000	13258000	0.0212048	0.000946492	none
MCCC1	Methylcrotonoyl-CoA carboxylase subunit alpha, mitochondrial	Q96RQ3	96122000000	98636000000	93040000000	95282000000	94969000000	90124000000	-0.00456777	0.000946492	none
TUBB6	Tubulin beta-6 chain	Q9BUF5	54738000	35500000	36666000	43681000	57593000	33343000	0.111679	0.000946492	none
SFXN1	Sideroflexin-1	Q9H9B4	40999000	14568000	20910000	16957000	19066000	14574000	-0.435583	0.0569916	none
MCCC2	Methylcrotonoyl-CoA carboxylase beta chain, mitochondrial	Q9HCC0	37607000	31047000	39878000	34291000	43539000	29241000	0.00221327	0.000946492	none
MID1IP1	Mid1-interacting protein 1	Q9NPA3	63382000	70389000	57774000	57490000	70330000	48471000	-0.0985711	0.000946492	none
ARGLU1	Arginine and glutamate-rich protein 1	Q9NWB6	476050000	449240000	406920000	379720000	99562000	465310000	-0.735664	0.0569916	none
DHCR7	7-dehydrocholesterol reductase	Q9UBM7	17456000	12454000	11655000	17981000	14295000	17028000	0.296056	0.0569916	none
LUC7L2	Putative RNA-binding protein Luc7-like 2	Q9Y383	452600000	459760000	448310000	468690000	967870000	526950000	0.485685	0.0569916	none
NCOA3	Nuclear receptor coactivator 3	Q9Y6Q9	41342000	48521000	36378000	41429000	73324000	51546000	0.400353	0.0569916	none
ACACB		S4R3S7	67011000	110910000	93439000	79603000	72318000	71402000	-0.219014	0.00342497	none

## Sheet: Supplementary Fig. 8e
Gene	Protein names	Representative ID	LOG2LFQ intensity BSA_1	LOG2LFQ intensity BSA_2	LOG2LFQ intensity BSA_3	LOG2LFQ intensity EGF_1	LOG2LFQ intensity EGF_2	LOG2LFQ intensity EGF_3	logFC_BSA_EGF	p.adj.mod_BSA_EGF	change_BSA_EGF
hCG_2014768	Translation machinery-associated protein 7	Q9Y2S6	21.8345	22.4812	20.996	21.7029	21.6966	20.6935	-0.216897	0.00879659	none
SPCS2	Signal peptidase complex subunit 2	Q15005	21.2949	21.2726	22.0063	21.5689	21.5837	21.637	0.258519	0.085509	none
MYPN	Myopalladin	Q86TC9	23.502	23.2761	23.8494	23.4544	23.0824	23.303	-0.0677535	0.00879659	none
ESYT2	Extended synaptotagmin-2	A0FGR8	23.279	23.0408	23.2121	23.0291	23.1345	23.064	0.093393	0.041268	none
TAP2	Antigen peptide transporter 2	Q03519	24.3346	24.1978	24.7103	24.198	23.9535	24.0579	-0.145621	0.041268	none
RAVER1	Ribonucleoprotein PTB-binding 1	Q8IY67	25.9888	25.8643	25.9813	25.7644	25.8691	25.848	0.089784	0.041268	none
OXA1L	Mitochondrial inner membrane protein OXA1L	Q15070	27.9271	28.1167	28.3849	28.0348	27.9554	27.888	0.0330677	0.00879659	none
PCMT1	Protein-L-isoaspartate O-methyltransferase;Protein-L-isoaspartate(D-aspartate) O-methyltransferase	P22061	23.1044	23.4241	23.764	23.2764	23.1166	23.5025	0.0628923	0.00879659	none
SNRPC	U1 small nuclear ribonucleoprotein C	P09234	23.2598	22.9889	23.1049	23.0301	22.4667	22.7505	-0.175578	0.041268	none
DDX39A	ATP-dependent RNA helicase DDX39A;Spliceosome RNA helicase DDX39B	O00148	23.2378	23.1765	22.9297	22.5253	22.4509	22.6846	-0.367094	0.149768	none
DHCR24	Delta(24)-sterol reductase	Q15392	26.9896	26.813	27.2198	26.8034	26.6921	26.7971	-0.0320324	0.00879659	none
ELOVL5	Elongation of very long chain fatty acids protein;Elongation of very long chain fatty acids protein 5	Q9NYP7	25.1054	24.7139	23.6694	25.1622	25.1877	25.0711	0.848501	0.178563	none
FKBP8	Peptidyl-prolyl cis-trans isomerase FKBP8	Q14318	24.345	24.2423	24.6426	24.137	23.9781	24.4124	-0.0345639	0.00879659	none
LUC7L2	Putative RNA-binding protein Luc7-like 2	Q9Y383	24.1702	24.2428	24.3871	24.5679	24.1404	23.9681	0.157648	0.041268	none
TUBB3	Tubulin beta-3 chain	Q13509	22.2804	22.1089	22.7511	22.621	22.6068	22.6621	0.440896	0.270515	none
ACAA2	3-ketoacyl-CoA thiolase, mitochondrial	P42765	21.1023	21.0145	21.6013	21.0873	20.909	20.8443	-0.108164	0.0189756	none
DHRS7B	Dehydrogenase/reductase SDR family member 7B	Q6IAN0	21.8942	22.0397	22.1787	21.4781	21.7321	21.7628	-0.190694	0.085509	none
DIAPH1	Protein diaphanous homolog 1	O60610	22.8312	22.8064	23.2353	22.8761	22.9237	22.6417	0.0491888	0.00879659	none
ABHD16A	Abhydrolase domain-containing protein 16A	O95870	27.1379	26.8316	27.1871	26.908	26.8059	26.6263	-0.0607483	0.00879659	none
FASN	Fatty acid synthase;[Acyl-carrier-protein] S-acetyltransferase;[Acyl-carrier-protein] S-malonyltransferase;3-oxoacyl-[acyl-carrier-protein] synthase;3-oxoacyl-[acyl-carrier-protein] reductase;3-hydroxyacyl-[acyl-carrier-protein] dehydratase;Enoyl-[acyl-carrier-protein] reductase;Oleoyl-[acyl-carrier-protein] hydrolase	P49327	21.1219	21.3741	22.472	21.57	21.2612	21.7675	0.0626452	0.00748424	none
RBM39	RNA-binding protein 39	Q14498	24.2199	24.096	24.3591	24.0203	23.8942	24.0712	-0.0309093	0.00879659	none
TAP1	Antigen peptide transporter 1	Q03518	24.8794	24.6056	25.0898	25.2006	24.4107	24.3462	-0.00549402	0.00408543	none
QIL1	Protein QIL1	Q5XKP0	22.9007	23.0092	23.2631	22.9487	22.8113	22.7857	-0.0157575	0.00408543	none
PARL	Presenilins-associated rhomboid-like protein, mitochondrial;P-beta	Q9H300	24.8587	24.9192	25.1562	24.8781	24.918	24.8374	0.102465	0.041268	none
PHGDH	D-3-phosphoglycerate dehydrogenase	O43175	24.6766	24.223	24.7942	24.5259	24.3263	24.4458	0.0681621	0.00879659	none
UCK2	Uridine-cytidine kinase 2	Q9BZX2	22.1296	21.8038	22.4583	22.1965	22.019	21.7614	0.050364	0.00879659	none
PFKM	ATP-dependent 6-phosphofructokinase, muscle type	P08237	24.8548	24.6993	25.0165	24.4618	24.8385	24.7297	0.0222127	0.00658739	none
MTHFD1	C-1-tetrahydrofolate synthase, cytoplasmic;Methylenetetrahydrofolate dehydrogenase;Methenyltetrahydrofolate cyclohydrolase;Formyltetrahydrofolate synthetase;C-1-tetrahydrofolate synthase, cytoplasmic, N-terminally processed	P11586	23.1335	23.0213	23.3026	22.8445	23.0316	23.0489	0.0170126	0.00408543	none
RPL29	60S ribosomal protein L29	P47914	22.8923	22.8729	24.2361	21.7345	26.9326	26.8277	2.03728	0.085509	none
ATP5L	ATP synthase subunit g, mitochondrial	O75964	23.1947	22.4363	22.6802	22.2356	21.6749	22.1786	-0.549776	0.146192	none
LBR	Lamin-B receptor	Q14739	24.573	24.5179	24.6163	24.3481	24.496	24.5369	0.0925689	0.041268	none
JAK1	Tyrosine-protein kinase JAK1	P23458	22.5095	22.6552	22.9401	22.4746	22.8273	22.864	0.213394	0.085509	none
LDHB	L-lactate dehydrogenase B chain;L-lactate dehydrogenase	P07195	23.9511	23.8985	24.5426	23.9908	23.7574	24.0582	0.00245296	0.00408543	none
TMEM223	Transmembrane protein 223	A0PJW6	24.0736	23.3873	23.8041	23.0565	23.564	23.301	-0.250844	0.085509	none
C15orf61	Uncharacterized protein C15orf61	A6NNL5	24.6801	24.5437	24.8999	24.4321	24.7525	24.543	0.069572	0.00916596	none
AIMP2	Aminoacyl tRNA synthase complex-interacting multifunctional protein 2	Q13155	22.9189	23.2828	23.137	22.8025	23.034	22.9732	0.0185225	0.00408543	none
TSPO	Translocator protein	P30536	26.0852	25.9835	26.4685	25.9747	25.6196	25.6074	-0.238816	0.085509	none
CDIPT	CDP-diacylglycerol--inositol 3-phosphatidyltransferase	O14735	21.9609	21.6971	21.8792	22.0001	22.2517	22.0801	0.454669	0.388314	none
CNN2	Calponin;Calponin-2	Q99439	22.8919	22.6896	23.3111	23.1349	23.2125	23.1317	0.389233	0.261642	none
SLC35A2	UDP-galactose translocator	P78381	24.5585	24.4625	24.3837	24.4444	23.9062	24.0527	-0.134217	0.0327427	none
ABHD14B	Alpha/beta hydrolase domain-containing protein 14B	Q96IU4	21.3653	21.3266	22.0938	21.0428	21.372	21.5109	-0.100038	0.00879659	none
SEC61A1	Protein transport protein Sec61 subunit alpha isoform 1;Protein transport protein Sec61 subunit alpha isoform 2	P61619	26.3344	26.2868	26.641	26.1742	25.9854	26.1504	-0.109017	0.0368375	none
DERL1	Derlin-1	Q9BUN8	25.8659	25.9045	26.1754	26.0994	25.9958	25.8301	0.200223	0.085509	none
ARMC6	Armadillo repeat-containing protein 6	Q6NXE6	24.5126	24.0954	24.3517	24.4451	24.3158	24.4465	0.282663	0.122104	none
MPV17	Protein Mpv17	P39210	23.0584	22.942	23.2517	22.5724	22.3883	22.3348	-0.459816	0.365018	none
RAN	GTP-binding nuclear protein Ran	P62826	23.0057	22.7981	23.7812	22.8877	22.7253	22.609	-0.262028	0.041268	none
ACADM	Medium-chain specific acyl-CoA dehydrogenase, mitochondrial	P11310	21.9931	21.8216	22.097	22.0449	21.735	21.9373	0.123852	0.041268	none
CCT5	T-complex protein 1 subunit epsilon	P48643	22.5828	22.201	22.7014	22.5107	22.6976	22.5336	0.277312	0.146192	none
ATP5J2-PTCD1		C9JJT5	22.6332	22.4882	22.3447	22.9041	22.3732	22.5701	0.318913	0.085509	none
RPL24	60S ribosomal protein L24	P83731	23.6146	23.9395	24.9958	21.6285	24.8051	23.6957	-0.606438	0.041268	none
CTNND1	Catenin delta-1	O60716	23.59	23.5136	24.0449	23.7086	23.7066	23.8117	0.222947	0.085509	none
IRAK1	Interleukin-1 receptor-associated kinase 1	P51617	23.6641	23.4573	23.6337	23.1792	23.5277	23.3701	-0.0292975	0.00879659	none
HSD17B11	Estradiol 17-beta-dehydrogenase 11	Q8NBQ5	23.7605	23.8962	24.1231	24.0051	23.5188	23.5394	-0.0420719	0.00879659	none
RPL14	60S ribosomal protein L14	P50914	25.1976	25.2198	26.2677	23.4206	26.3489	26.114	-0.0590237	0.00408543	none
ACSL1	Long-chain-fatty-acid--CoA ligase 1	P33121	24.065	23.9488	24.2601	23.9819	23.7428	23.766	-0.0632684	0.00879659	none
EIF4A2	Eukaryotic initiation factor 4A-II;Eukaryotic initiation factor 4A-II, N-terminally processed;Eukaryotic initiation factor 4A-I	Q14240	22.879	22.9881	23.2984	22.8787	22.6872	22.6767	-0.114702	0.0344151	none
TCP1	T-complex protein 1 subunit alpha	P17987	20.3127	20.4695	20.8143		20.1525	19.9759	-0.487184	0.260167	none
DTX2	Probable E3 ubiquitin-protein ligase DTX2	Q86UW9	21.0489	20.9648	21.5228	21.358	21.412	21.3706	0.387009	0.267347	none
GPX8	Glutathione peroxidase;Probable glutathione peroxidase 8	Q8TED1	22.6255	22.3831	22.975	22.6404	21.828	22.4648	-0.160014	0.013551	none
NCOA2	Nuclear receptor coactivator 2	Q15596	21.306	21.3348	21.9666	21.302	20.6915	20.9117	-0.383036	0.085509	none
HSPA8	Heat shock cognate 71 kDa protein;Heat shock-related 70 kDa protein 2	P11142	23.5899	23.7105	24.3481	23.8093	23.6364	23.6778	0.0215481	0.00408543	none
VKORC1	Vitamin K epoxide reductase complex subunit 1	Q9BQB6	24.7613	24.894	25.1852	24.8955	24.4505	24.7669	-0.0410095	0.00879659	none
FAR1	Fatty acyl-CoA reductase 1	Q8WVX9	23.2475	23.3181	23.409	22.8592	23.159	23.2337	-0.0453628	0.00879659	none
CFL1	Cofilin-1	P23528	25.0299	24.7083	25.4541	24.9743	24.85	24.8007	0.0128283	0.00408543	none
SLC43A3	Solute carrier family 43 member 3	Q8NBI5	26.3971	25.9313	26.1738	26.0206	25.7908	25.9412	-0.042247	0.00879659	none
RPS3	40S ribosomal protein S3	P23396	22.1136	22.014	22.5449	21.1673	21.8738	22.3082	-0.25074	0.041268	none
SLC3A2	4F2 cell-surface antigen heavy chain	P08195	27.1114	27.0422	27.41	26.9668	26.5675	26.819	-0.192113	0.041268	none
TUBA1C	Tubulin alpha-1C chain	Q9BQE3	27.1979	25.9743	27.5491	26.4116	26.5928	26.9595	-0.0425377	0.00408543	none
DSTN	Destrin	P60981	24.6429	24.2743	25.0236	24.5396	24.6817	24.6015	0.161454	0.041268	none
TRAM1	Translocating chain-associated membrane protein 1	Q15629	21.8642	21.1867	21.6876	20.7224	21.4828	21.8687	-0.0332307	0.00408543	none
CLPTM1L	Cleft lip and palate transmembrane protein 1-like protein	Q96KA5	24.966	24.535	24.7114	24.3448	24.1154	24.2962	-0.284613	0.085509	none
DPM1	Dolichol-phosphate mannosyltransferase subunit 1	O60762	25.6783	25.7017	25.91	25.2862	25.9433	25.8902	0.150616	0.041268	none
MTCH1	Mitochondrial carrier homolog 1	Q9NZJ7	21.0649	21.2489	21.0187	20.2619	20.9765	21.0981	-0.145561	0.0189756	none
CLU	Clusterin;Clusterin;Clusterin beta chain;Clusterin alpha chain	P10909	22.1914	22.1984	22.8135	21.7872	22.0341	22.2882	-0.174278	0.041268	none
CRIP2	Cysteine-rich protein 2	P52943	26.3791	26.4449	26.7439	26.4089	26.3708	26.3211	0.0536441	0.00879659	none
RPS27L	40S ribosomal protein S27;40S ribosomal protein S27-like	Q71UM5	24.0622	24.2075	24.5706	23.9833	24.2987	24.515	0.18565	0.041268	none
C15orf39	Uncharacterized protein C15orf39	Q6ZRI6	22.2944	21.7169	22.2422	22.1716	21.8114	21.9784	0.0914613	0.00879659	none
NDUFB10	NADH dehydrogenase [ubiquinone] 1 beta subcomplex subunit 10	O96000	22.164	21.976	22.735	22.3029	21.8948	22.1948	0.0282117	0.00408543	none
ALG3	Dol-P-Man:Man(5)GlcNAc(2)-PP-Dol alpha-1,3-mannosyltransferase	Q92685	25.2464	24.9672	25.4926	25.0963	25.2913	25.1743	0.155715	0.0415193	none
SLC25A52	Solute carrier family 25 member 52;Solute carrier family 25 member 51	Q3SY17	20.3959	20.5693	21.6728	20.743	20.8103	20.7766	0.0798678	0.00879659	none
DERL2	Derlin-2;Derlin-3	Q9GZP9	21.8659	21.4578	21.7198	21.7268	21.5201	21.864	0.210457	0.0767503	none
PRSS21	Testisin	Q9Y6M0	23.8138	23.7898	24.0932	23.6307	23.4089	23.4264	-0.213735	0.085509	none
SLC25A11	Mitochondrial 2-oxoglutarate/malate carrier protein	Q02978	25.8264	25.629	25.9988	25.0596	25.4339	25.354	-0.329659	0.252586	none
FLYWCH2	FLYWCH family member 2	Q96CP2	23.4109	23.3439	23.6996	23.479	23.2518	23.6407	0.168084	0.041268	none
EIF5A	Eukaryotic translation initiation factor 5A;Eukaryotic translation initiation factor 5A-1;Eukaryotic translation initiation factor 5A-2	P63241	24.6548	24.3896	24.7363	24.618	24.2751	24.4451	0.0527606	0.00879659	none
FAM173A	Protein FAM173A	Q9BQD7	20.4745	20.929	20.9423	20.5487	20.4683	20.8667	0.029695	0.00408543	none
KIAA0368	Proteasome-associated protein ECM29 homolog	Q5VYK3	28.0291	27.6636	28.0389	27.8059	27.5951	27.6475	-0.012366	0.00408543	none
TMCO1	Transmembrane and coiled-coil domain-containing protein 1	Q9UM00	23.1021	23.2651	23.9166	22.9089	22.9284	23.9333	0.0242031	0.00408543	none
ALG1	Chitobiosyldiphosphodolichol beta-mannosyltransferase	Q9BT22	22.0727	21.3776	22.0153	21.6397	21.5847	21.5665	-0.0372984	0.00879659	none
TRAPPC5	Trafficking protein particle complex subunit 5	Q8IUR0	21.6527	21.4553	21.9517	21.3486	21.375	21.2683	-0.169248	0.0767503	none
RPS5	40S ribosomal protein S5;40S ribosomal protein S5, N-terminally processed	P46782	23.7665	23.8168	23.9258	23.1569	23.9239	24.0563	0.0749454	0.00879659	none
RPS16	40S ribosomal protein S16	P62249	23.813	24.2803	24.7274	23.0345	23.5201	23.5755	-0.698968	0.270515	none
ZNF414		Q96IQ9	21.9477	22.1563	22.3769	22.1365	22.2822	22.5393	0.349762	0.146192	none
NDUFA4	Cytochrome c oxidase subunit NDUFA4	O00483	25.2193	24.9965	25.2813	24.8991	24.5766	24.6518	-0.254297	0.085509	none
ACACB	Acetyl-CoA carboxylase 2;Biotin carboxylase	O00763	28.7951	28.6781	28.848	28.7305	28.968	28.8647	0.301469	0.267347	none
SCD	Acyl-CoA desaturase	O00767	25.0875	25.3751	25.6468	25.324	25.2452	25.4795	0.184182	0.041268	none
EI24	Etoposide-induced protein 2.4 homolog	O14681	22.4877	22.616	22.995	22.1618	22.4646	22.4598	-0.145546	0.041268	none
PTGES	Prostaglandin E synthase	O14684	23.8387	23.7442	24.0086	24.0115	23.471	23.4477	-0.0240225	0.00408543	none
IMPA2	Inositol monophosphatase 2	O14732	25.0429	24.9235	25.2441	24.8628	24.7386	24.647	-0.118482	0.041268	none
MAP2K7	Dual specificity mitogen-activated protein kinase kinase 7	O14733	22.0462	22.0083	22.0961	21.9369	21.9539	22.0824	0.130652	0.041268	none
MGST3	Microsomal glutathione S-transferase 3	O14880	25.2285	24.9801	25.2823	25.041	25.0806	25.3098	0.184045	0.085509	none
TIMM23	Mitochondrial import inner membrane translocase subunit Tim23;Putative mitochondrial import inner membrane translocase subunit Tim23B	O14925	26.7557	26.5878	27.0557	26.6432	26.2664	26.2347	-0.208984	0.0554719	none
UQCRQ	Cytochrome b-c1 complex subunit 8	O14949	26.9786	27.0876	27.3639	27.0756	26.6742	26.8361	-0.069994	0.00879659	none
XPO1	Exportin-1	O14980	26.2694	25.7759	26.1617	25.7795	25.8017	26.0105	0.00243081	0.00408543	none
AGPAT2	1-acyl-sn-glycerol-3-phosphate acyltransferase beta	O15120	22.8728	22.9627	23.4342	23.2021	22.8887	22.6337	0.0110918	0.00408543	none
TRIM24	Transcription intermediary factor 1-alpha	O15164	22.0512	21.9045	22.1333	21.774	21.5655	21.6113	-0.190993	0.085509	none
SURF4	Surfeit locus protein 4	O15260	23.3645	23.4003	24.2488	23.5629	23.7421	23.9098	0.263518	0.041268	none
SLC16A3	Monocarboxylate transporter 4	O15427	26.7762	26.7354	26.9015	26.6299	26.4409	26.6007	-0.0366408	0.00879659	none
XPOT	Exportin-T	O43592	19.9938	19.7903	19.9827	19.6804	20.1402	19.7725	0.122549	0.041268	none
FADS1	Fatty acid desaturase 1	O60427	25.9218	25.5859	25.9094	25.5197	25.4793	25.3442	-0.152323	0.0554719	none
ACSL4	Long-chain-fatty-acid--CoA ligase 4	O60488	25.3278	25.0731	25.552	25.2291	25.2188	25.2557	0.120876	0.041268	none
HIST1H2BN	Histone H2B type 1-N;Histone H2B;Histone H2B type 1-M;Histone H2B type F-S;Histone H2B type 1-D;Histone H2B type 1-C/E/F/G/I;Histone H2B type 2-F;Histone H2B type 1-H;Histone H2B type 1-K;Histone H2B type 1-L;Histone H2B type 1-J;Histone H2B type 1-O;Histone H2B type 1-B;Histone H2B type 2-E;Histone H2B type 3-B;Histone H2B type 1-A	Q99877	24.561	24.7613	24.9573	22.9049	22.8911	22.6604	-1.74378	2.97411	down
CTAG2	Cancer/testis antigen 2	O75638	23.7446	23.8031	24.0608	23.5505	23.3761	23.4525	-0.213177	0.085509	none
NDUFB4	NADH dehydrogenase [ubiquinone] 1 beta subcomplex subunit 4	O95168	22.7627	22.726	23.2284	22.4592	22.4813	22.6749	-0.174847	0.041268	none
MBLL	Muscleblind-like protein 2	Q5VZF2	22.2362	21.7612	22.3907	21.5893	22.1101	22.5325	0.1384	0.00916596	none
MPC2	Mitochondrial pyruvate carrier 2	O95563	22.8403	24.4763	24.6736	24.8279	24.3898	23.7259	0.515164	0.041268	none
ACSL3	Long-chain-fatty-acid--CoA ligase 3	O95573	29.3727	29.1928	29.5211	29.1784	29.1718	29.1426	0.0243205	0.00879659	none
PEX11B	Peroxisomal membrane protein 11B	O96011	25.59	25.917	26.2936	25.7284	25.9686	25.8709	0.129395	0.0327427	none
LDHA	L-lactate dehydrogenase A chain	P00338	23.9558	23.6725	24.1061	23.7453	23.388	23.494	-0.172542	0.041268	none
GLUD1	Glutamate dehydrogenase 1, mitochondrial;Glutamate dehydrogenase 2, mitochondrial	P00367	23.1687	22.9452	23.3361	23.1053	23.0022	22.9248	0.0546177	0.00879659	none
EGFR	Epidermal growth factor receptor;Receptor protein-tyrosine kinase	P00533		19.6426	21.584	27.3312	27.6024	27.2809	7.29433	3.48431	up
MT-ATP8	ATP synthase protein 8	P03928	26.1854	26.0493	25.6291	25.9092	25.5622	25.8037	0.0113375	0.00408543	none
TK1	Thymidine kinase, cytosolic;Thymidine kinase	P04183	23.0971	23.0866	23.658	23.2987	23.1006	23.3676	0.169451	0.041268	none
TUBB4A	Tubulin beta-4A chain	P04350	24.7791	24.8307	25.2961	24.9259	24.8202	25.0438	0.163622	0.041268	none
GAPDH	Glyceraldehyde-3-phosphate dehydrogenase	P04406	25.2574	24.8424	24.7921	24.6201	24.7626	24.5045	-0.13213	0.041268	none
HSPB1	Heat shock protein beta-1	P04792	25.9443	25.5582	26.1162	25.437	25.329	25.5844	-0.217127	0.085509	none
RPN1	Dolichyl-diphosphooligosaccharide--protein glycosyltransferase subunit 1	P04843	22.4368	22.3005	22.8777	22.5588	22.4683	22.5112	0.165491	0.041268	none
ATP1A1	Sodium/potassium-transporting ATPase subunit alpha-1;Sodium/potassium-transporting ATPase subunit alpha-3;Sodium/potassium-transporting ATPase subunit alpha-2	P05023	24.6296	24.4216	24.8588	24.4237	24.3486	24.5656	0.0100072	0.00408543	none
ARG1	Arginase-1	P05089	24.0692	24.1423	19.2526	21.9291	21.5421	21.2542	-0.71581	0.00916596	none
SLC25A5	ADP/ATP translocase 2;ADP/ATP translocase 2, N-terminally processed	P05141	31.0543	31.2404	31.7253	31.072	31.4334	31.3017	0.160622	0.041268	none
PCCA	Propionyl-CoA carboxylase alpha chain, mitochondrial	P05165	27.2814	27.1574	27.6387	27.187	27.7565	27.6566	0.388758	0.146192	none
KRT18	Keratin, type I cytoskeletal 18	P05783	27.4869	27.506	27.833	27.4105	27.3621	27.3899	-0.00706105	0.00408543	none
CDK1	Cyclin-dependent kinase 1	P06493	25.4336	25.2047	25.4424	25.5186	25.2586	25.2386	0.182589	0.0767503	none
ENO1	Alpha-enolase;Enolase	P06733	26.8215	26.4411	26.8086	26.7344	26.5737	26.519	0.128782	0.041268	none
ANXA2	Annexin A2;Annexin;Putative annexin A2-like protein	P07355	26.8305	26.6546	26.6911	26.4605	26.6146	26.7686	0.100476	0.0344151	none
TUBB	Tubulin beta chain	P07437	30.7039	30.2936	30.4261	30.54	30.7899	30.851	0.481661	0.365018	none
HSP90AB1	Heat shock protein HSP 90-beta	P08238	26.8318	26.8173	27.3712	26.9012	26.8081	26.7669	0.0296016	0.00748424	none
CYC1	Cytochrome c1, heme protein, mitochondrial	P08574	24.6208	24.6258	24.9317	24.4868	24.3573	24.8541	0.0412975	0.00879659	none
HIST1H1C	Histone H1.2;Histone H1.4;Histone H1.3;Histone H1t;Histone H1.1	P16403	21.1331	21.8088	22.1497	20.4531	23.6748	24.2375	1.28679	0.085509	none
TXN	Thioredoxin	P10599	25.5603	25.0312	25.2168	25.0065	25.1482	25.298	0.0860333	0.00879659	none
HSPD1	60 kDa heat shock protein, mitochondrial	P10809	23.105	24.0578	23.7056	22.5653	23.9863	22.8823	-0.280342	0.0327427	none
SLC2A1	Solute carrier family 2, facilitated glucose transporter member 1	P11166	25.4412	25.2687	25.5624	25.305	25.2098	25.0743	-0.0235864	0.00748424	none
UMPS	Uridine 5-monophosphate synthase;Orotate phosphoribosyltransferase;Orotidine 5-phosphate decarboxylase	P11172	25.4158	24.7912	25.3024	24.7969	25.0753	24.8825	-0.0482346	0.00879659	none
PC	Pyruvate carboxylase, mitochondrial	P11498	34.5775	34.6364	34.8322	34.7485	34.9802	34.9857	0.470657	0.365018	none
PCNA	Proliferating cell nuclear antigen	P12004	21.9331	21.7617	22.64	22.1617	22.2529	22.2528	0.300138	0.085509	none
SLC25A4	ADP/ATP translocase 1	P12235	27.487	27.8753	28.3969	27.5735	27.7508	27.6234	-0.0553044	0.00879659	none
SLC25A6	ADP/ATP translocase 3;ADP/ATP translocase 3, N-terminally processed	P12236	32.7595	32.9697	33.3637	32.8704	33.069	32.9405	0.16816	0.041268	none
EEF2	Elongation factor 2	P13639	25.8099	25.5765	26.1295	25.7143	25.651	25.684	0.0503879	0.00879659	none
MIF	Macrophage migration inhibitory factor	P14174	24.3275	24.2508	24.3308	24.2886	24.1443	23.9868	0.0362454	0.00879659	none
PKM	Pyruvate kinase PKM;Pyruvate kinase	P14618	25.0106	24.9327	25.1924	24.5517	24.7919	24.8552	-0.109404	0.041268	none
JUP	Junction plakoglobin	P14923	26.3646	24.7761	23.0092	24.0875	24.698	23.7009	-0.349624	0.00879659	none
DSP	Desmoplakin	P15924	28.4174	27.7225	27.5571	27.3401	27.5866	27.1349	-0.329085	0.085509	none
ATP2A2	Sarcoplasmic/endoplasmic reticulum calcium ATPase 2	P16615	25.3707	25.1906	25.7267	25.0916	25.3493	25.4288	0.0652786	0.00879659	none
ARF4	ADP-ribosylation factor 4	P18085	24.8584	24.5544	24.9027	23.6438	24.1095	24.0085	-0.650599	0.558336	none
ATP2B1	Plasma membrane calcium-transporting ATPase 1;Calcium-transporting ATPase	P20020	23.3288	23.2777	23.3748	23.2186	23.0881	23.4293	0.113658	0.0391841	none
CSRP1	Cysteine and glycine-rich protein 1	P21291	27.9203	27.933	28.1683	28.0316	27.9933	27.8901	0.180927	0.085509	none
UQCRC2	Cytochrome b-c1 complex subunit 2, mitochondrial	P22695	27.2295	27.0077	27.2171	27.0028	26.8446	26.9532	-0.0056981	0.00408543	none
ACAT1	Acetyl-CoA acetyltransferase, mitochondrial	P24752	27.2553	27.1127	27.2467	27.2149	27.1708	27.1035	0.171219	0.085509	none
RPS12	40S ribosomal protein S12	P25398	22.0912	21.8628	22.6325	22.1962	22.1149	22.0339	0.10858	0.0124505	none
ATP5A1	ATP synthase subunit alpha, mitochondrial	P25705	25.9892	26.1707	26.2967	26.1154	25.9626	25.9468	0.0637923	0.00879659	none
PDIA3	Protein disulfide-isomerase A3	P30101	22.4103	22.2638	22.7506	22.4524	22.5154	22.4759	0.197568	0.085509	none
CPS1	Carbamoyl-phosphate synthase [ammonia], mitochondrial	P31327	28.7853	28.6016	28.9217	28.619	28.4986	28.4332	-0.0333399	0.00879659	none
DNAJA1	DnaJ homolog subfamily A member 1	P31689	22.8655	22.8218	23.4696	22.8432	23.0674	23.1424	0.159183	0.041268	none
RPL4	60S ribosomal protein L4	P36578	24.2434	23.8167	24.3294	23.1965	26.4464	26.2256	1.3662	0.085509	none
FDFT1	Squalene synthase	P37268	23.6481	23.2407	23.4945	23.3296	23.1042	23.2726	-0.0302976	0.00879659	none
GGCX	Vitamin K-dependent gamma-carboxylase	P38435	22.3773	22.4914	22.8925	22.1766	22.3828	22.4638	-0.0544803	0.00879659	none
HSPA9	Stress-70 protein, mitochondrial	P38646	24.491	24.2522	24.4502	24.339	24.3166	24.1893	0.0838652	0.0327427	none
CCT6A	T-complex protein 1 subunit zeta	P40227	23.7488	23.7481	24.1733	23.5164	23.5262	23.5327	-0.168116	0.059436	none
STAT3	Signal transducer and activator of transcription 3;Signal transducer and activator of transcription	P40763	23.5847	23.3063	24.0917	23.4416	23.5923	23.4903	0.0431248	0.00879659	none
RFC3	Replication factor C subunit 3	P40938	25.9947	25.9185	26.0663	25.9404	26.2577	26.3668	0.403869	0.270515	none
EIF2S3	Eukaryotic translation initiation factor 2 subunit 3;Putative eukaryotic translation initiation factor 2 subunit 3-like protein	P41091	25.524	25.432	25.936	25.5095	25.476	25.3697	0.0259995	0.00748424	none
MTOR	Serine/threonine-protein kinase mTOR	P42345		20.8704	21.0455	20.523	20.9207	20.8011	0.195071	0.041268	none
RPS27	40S ribosomal protein S27	P42677	27.4529	27.6153	27.959	27.5231	27.7557	27.9347	0.27762	0.085509	none
GCLM	Glutamate--cysteine ligase regulatory subunit	P48507	23.1302	22.4282	23.1161	22.8325	23.6955	22.7053	0.380484	0.085509	none
CCT3	T-complex protein 1 subunit gamma	P49368	28.8474	28.5649	28.816	28.645	28.4624	28.4497	-0.00447039	0.00408543	none
TUFM	Elongation factor Tu, mitochondrial	P49411	28.0209	28.0127	28.3909	28.2634	28.308	28.2699	0.356317	0.267347	none
CRIP1	Cysteine-rich protein 1	P50238	27.2815	26.7633	27.1587	27.2299	27.0604	27.2732	0.332479	0.146192	none
EMD	Emerin	P50402	22.8064	23.2066	23.534	22.8082	22.9936	22.9919	-0.0570448	0.00879659	none
CPT1A	Carnitine O-palmitoyltransferase 1, liver isoform	P50416	24.3996	24.6616	24.952	24.046	24.8522	25.0823	0.191803	0.031629	none
SERPINH1	Serpin H1	P50454	26.3345	26.2981	27.0301	26.5611	26.3673	26.555	0.149151	0.0327427	none
CCT4	T-complex protein 1 subunit delta	P50991	26.1404	25.937	26.218	26.2269	25.8974	25.8094	0.0865352	0.00916596	none
RAB13	Ras-related protein Rab-13;Ras-related protein Rab-8B;Ras-related protein Rab-8A;Ras-related protein Rab-3B;Ras-related protein Rab-3D;Ras-related protein Rab-3A;Ras-related protein Rab-3C	P51153	21.4309		22.1455	21.4829	20.9949	20.7053	0.188299	0.00879659	none
SLC25A1	Tricarboxylate transport protein, mitochondrial	P53007	27.1511	27.4679	28.2662	27.3031	27.9867	27.7469	0.265427	0.041268	none
SUCLG1	Succinyl-CoA ligase [ADP/GDP-forming] subunit alpha, mitochondrial	P53597	22.1488	22.1944	22.6302	22.463	22.3837	22.385	0.276619	0.0888118	none
SLC16A1	Monocarboxylate transporter 1	P53985	26.0838	26.0112	26.4924	26.1014	26.0472	26.3585	0.181344	0.041268	none
CSE1L	Exportin-2	P55060	23.4043	23.0905	23.4414	23.0938	23.1054	23.3814	0.0766481	0.00879659	none
ATP5J2	ATP synthase subunit f, mitochondrial	P56134	28.0242	28.0585	28.0408	27.8383	27.7372	27.7636	-0.0449986	0.00879659	none
ATP5I	ATP synthase subunit e, mitochondrial	P56385	22.5462	21.7954	22.1929	22.3772	22.0491	22.0108	0.157132	0.0344151	none
PEX3	Peroxisomal biogenesis factor 3	P56589	21.6157	21.6691	22.1782	21.5099	21.5895	21.9534	0.0513615	0.00879659	none
TMEM33	Transmembrane protein 33	P57088	30.2334	29.9936	30.3396	29.9644	30.0251	30.0307	0.0440522	0.00879659	none
SEC61G	Protein transport protein Sec61 subunit gamma	P60059	23.7025	22.9211	22.7211	23.2838	23.3101	23.2568	0.364534	0.085509	none
SEC61B	Protein transport protein Sec61 subunit beta	P60468	27.4608	27.3365	27.5557	27.5177	27.1601	27.1776	0.047334	0.00879659	none
ACTB	Actin, cytoplasmic 1;Actin, cytoplasmic 1, N-terminally processed;Actin, cytoplasmic 2;Actin, cytoplasmic 2, N-terminally processed	P60709	29.4061	29.392	29.7972	29.3768	29.2296	29.3426	0.00723044	0.00408543	none
RPS20	40S ribosomal protein S20	P60866	24.1876	24.6172	24.4512	24.123	24.1003	24.3561	-0.0251534	0.00408543	none
CNBP	Cellular nucleic acid-binding protein	P62633	27.053	26.8459	27.3146	27.2908	27.123	27.2358	0.357598	0.254605	none
RPL23	60S ribosomal protein L23	P62829	24.6327	24.8781	25.509	24.3076	24.7664	24.7729	-0.188858	0.041268	none
RPS25	40S ribosomal protein S25	P62851	24.3326	25.3205	25.932	23.448	24.2272	23.4424	-1.28898	0.365018	none
RPS28	40S ribosomal protein S28	P62857	26.1377	25.9382	26.1916	25.8182	25.6498	25.325	-0.285069	0.085509	none
FAU	40S ribosomal protein S30	P62861	21.6382	22.7953	24.3455	20.5581	26.9308	26.6948	2.00669	0.0529971	none
PPIA	Peptidyl-prolyl cis-trans isomerase A;Peptidyl-prolyl cis-trans isomerase A, N-terminally processed;Peptidyl-prolyl cis-trans isomerase	P62937	28.3757	27.9739	28.456	28.0979	27.9502	27.9199	-0.0625041	0.00879659	none
UBA52	Ubiquitin-60S ribosomal protein L40;Ubiquitin;60S ribosomal protein L40	P62987	25.5835	25.5989	25.3099	25.374	25.4319	25.5144	0.148788	0.041268	none
GNAS	Guanine nucleotide-binding protein G(s) subunit alpha isoforms XLas;Guanine nucleotide-binding protein G(s) subunit alpha isoforms short	Q5JWF2	23.7781	23.6035	23.9522	24.0732	23.5738	23.6739	0.192234	0.041268	none
RPL38	60S ribosomal protein L38	P63173	26.7899	26.6729	27.1721	26.9538	26.6009	27.2278	0.260239	0.059436	none
RPS21	40S ribosomal protein S21	P63220	22.5808	22.0267	22.4001	22.2078	22.2497	22.389	0.137225	0.041268	none
GNB2L1	Guanine nucleotide-binding protein subunit beta-2-like 1;Guanine nucleotide-binding protein subunit beta-2-like 1, N-terminally processed	P63244	25.7724	25.4719	26.042	25.5195	25.4674	25.2826	-0.133865	0.041268	none
EEF1A1	Elongation factor 1-alpha 1;Putative elongation factor 1-alpha-like 3;Elongation factor 1-alpha	P68104	32.5415	32.2711	32.4688	32.4659	32.3911	32.3858	0.223949	0.103577	none
TUBA1B	Tubulin alpha-1B chain	P68363	31.8924	31.5576	31.9794	31.5099	31.7484	31.7939	0.108192	0.0344151	none
TUBA4A	Tubulin alpha-4A chain	P68366	26.4113	26.256	26.5371	26.496	26.5741	26.3797	0.291364	0.260167	none
TUBB4B	Tubulin beta-4B chain	P68371	32.5619	32.2807	32.7204	32.331	32.4784	32.6064	0.188093	0.0767503	none
PRKDC	DNA-dependent protein kinase catalytic subunit	P78527	26.7116	26.8485	27.2208	26.2554	27.1376	27.3926	0.214571	0.0327427	none
BASP1	Brain acid soluble protein 1	P80723	23.782	23.7096	23.912	23.8486	23.4789	23.8917	0.135702	0.041268	none
DCD	Dermcidin;Survival-promoting peptide;DCD-1	P81605	24.2081	25.8985	22.478	23.0781	23.1412	22.1652	-1.19917	0.085509	none
SLC25A3	Phosphate carrier protein, mitochondrial	Q00325	31.8011	31.99	32.4169	31.922	31.9289	31.8243	0.0566284	0.00879659	none
CDC42EP1	Cdc42 effector protein 1	Q00587	22.2096	21.9611	22.3302	22.0543	22.0016	22.0324	0.052127	0.00879659	none
SLC7A5	Large neutral amino acids transporter small subunit 1	Q01650	25.2919	24.8899	25.3713	25.0056	24.737	25.1865	-0.00498855	0.00408543	none
DSG1	Desmoglein-1	Q02413	26.2396	26.0677	22.8773	24.5042	25.4361	23.6993	-0.306734	0.00879659	none
RPL6	60S ribosomal protein L6	Q02878	21.9151	22.0864	22.909	20.0429	25.1276	24.5632	1.14076	0.041268	none
PRDX1	Peroxiredoxin-1	Q06830	26.959	26.9374	27.7656	26.6906	26.8012	26.9376	-0.199436	0.041268	none
ACACA	Acetyl-CoA carboxylase 1;Biotin carboxylase	Q13085	35.9019	35.821	36.0322	35.9852	36.1059	36.0272	0.374174	0.365018	none
TRIM28	Transcription intermediary factor 1-beta	Q13263	24.5286	24.4821	24.7096	24.6504	24.41	24.304	0.0817071	0.00916596	none
TUBB2B	Tubulin beta-2B chain;Tubulin beta-2A chain	Q9BVA1	24.3045	24.1598	24.4548	24.1197	24.4435	24.5897	0.278524	0.0944909	none
TRIM29	Tripartite motif-containing protein 29	Q14134	22.0758	21.9301	21.9903	21.7432	22.2914	21.941	0.183505	0.0759634	none
FHL2	Four and a half LIM domains protein 2	Q14192	22.9905	22.8481	23.4922	23.0665	22.9231	23.0218	0.0868911	0.00879659	none
LASP1	LIM and SH3 domain protein 1	Q14847	23.896	23.6468	24.4	24.1376	23.6573	23.7692	0.0704082	0.00879659	none
FASTKD3	FAST kinase domain-containing protein 3	Q14CZ7	21.9502	21.5662	22.2759	21.6771	22.0196	22.3709	0.281185	0.0767503	none
EBP	3-beta-hydroxysteroid-Delta(8),Delta(7)-isomerase	Q15125	22.1737	22.1419	22.9357	22.5296	22.1697	22.6023	0.206817	0.041268	none
PPA1	Inorganic pyrophosphatase	Q15181	23.6321	23.5899	24.1545	23.4122	23.7952	23.8023	0.0750806	0.00879659	none
PCBP1	Poly(rC)-binding protein 1	Q15365	27.1097	26.8156	27.2064	27.0877	27.0349	27.0284	0.218533	0.085509	none
PCBP2	Poly(rC)-binding protein 2;Poly(rC)-binding protein 3	Q15366	25.5524	25.3094	25.8863	25.1623	25.4278	25.5305	-0.00400615	0.00408543	none
UBE3C	Ubiquitin-protein ligase E3C	Q15386	24.428	24.2145	24.7605	24.2536	24.4321	24.3784	0.087185	0.0189756	none
TRIP13	Pachytene checkpoint protein 2 homolog	Q15645	24.5237	24.0218	24.384	23.9654	24.0757	24.0903	-0.0665571	0.00879659	none
TRIP6	Thyroid receptor-interacting protein 6	Q15654	22.3177	22.2975	22.5092	22.1386	22.3556	22.2591	0.0674607	0.013551	none
FSCN1	Fascin	Q16658	21.476	21.6283	22.0573	21.6089	21.2514	21.4846	-0.0856031	0.00879659	none
NDUFA9	NADH dehydrogenase [ubiquinone] 1 alpha subcomplex subunit 9, mitochondrial	Q16795	21.8823	22.2002	22.5945	22.1207	22.5221	22.4225	0.320256	0.085509	none
SLC25A35	Solute carrier family 25 member 35	Q3KQZ1	24.3543	24.2918	24.808	24.6545	24.1812	24.2208	0.0665877	0.00879659	none
HSDL1	Inactive hydroxysteroid dehydrogenase-like protein 1	Q3SXM5	22.822	22.7605	23.0186	22.9654	22.3679	22.6303	-0.0204749	0.00408543	none
TUBB8	Tubulin beta-8 chain	Q3ZCM7	29.2158	28.4514	29.3547	28.8922	29.2756	29.4077	0.406136	0.085509	none
DECR2	Peroxisomal 2,4-dienoyl-CoA reductase	Q9NUI1	22.1932	22.5326	22.9247	22.3717	22.4767	22.6416	0.138057	0.0327427	none
ORMDL2	ORM1-like protein 2;ORM1-like protein 1	Q53FV1	22.8594	22.6558	22.7547	22.8986	22.6937	22.7368	0.212555	0.085509	none
HSD17B12	Very-long-chain 3-oxoacyl-CoA reductase	Q53GQ0	26.4273	26.4973	26.5982	26.2679	25.9786	25.8141	-0.279071	0.085509	none
OCIAD2	OCIA domain-containing protein 2	Q56VL3	24.4607	24.4556	24.7617	24.3257	24.2174	24.2471	-0.0958698	0.0344151	none
TMEM41B	Transmembrane protein 41B	Q5BJD5	23.8911	23.4737	23.9675	24.0166	23.746	23.781	0.267379	0.085509	none
TMEM97	Transmembrane protein 97	Q5BJF2	25.1558	25.3394	25.5148	25.3721	24.9915	25.1407	0.0350787	0.00879659	none
PCID2	PCI domain-containing protein 2	Q5JVF3	25.6168	25.6389	25.9655	25.6889	25.6161	25.7078	0.136476	0.041268	none
RARS2	Probable arginine--tRNA ligase, mitochondrial	Q5T160	22.3615	22.0583	22.0887	21.9029	22.1128	22.3175	0.132539	0.041268	none
KPRP	Keratinocyte proline-rich protein	Q5T749	26.6417	25.629	23.5043	25.2393	25.4931	25.6445	0.410079	0.00916596	none
XP32	Skin-specific protein 32	Q5T750	24.092	23.5109	21.4647	23.0727	23.1639	23.2915	0.352095	0.00879659	none
WLS	Protein wntless homolog	Q5T9L3	23.1732	22.759	23.2701	22.7522	22.9033	23.0978	0.0442887	0.00879659	none
MARC1	Mitochondrial amidoxime-reducing component 1	Q5VT66	25.3217	24.9958	25.4913	25.2758	25.0527	25.0421	0.057206	0.00879659	none
SLC25A24	Calcium-binding mitochondrial carrier protein SCaMC-1	Q6NUK1	28.3641	28.0397	28.1874	28.2478	28	27.908	0.0718995	0.00879659	none
LPCAT3	Lysophospholipid acyltransferase 5	Q6P1A2	24.0168	23.4536	23.6458	23.6707	23.2961	23.7782	0.0730625	0.00879659	none
SFXN4	Sideroflexin-4	Q6P4A7	21.8698	22.0342	22.4798	21.9277	21.905	21.972	-0.0039492	0.00408543	none
FIGNL1	Fidgetin-like protein 1	Q6PIW4	22.5666	22.2942	22.3133	22.3145	22.0692	22.2233	0.00183747	0.00408543	none
CRTC3	CREB-regulated transcription coactivator 3	Q6UUV7	24.6256	24.3256	24.7091	24.471	24.6687	24.5222	0.201599	0.085509	none
LCLAT1	Lysocardiolipin acyltransferase 1	Q6UWP7	21.5842	21.2153	21.6519	21.0232	21.0946	21.1495	-0.208629	0.085509	none
HACD2	Very-long-chain (3R)-3-hydroxyacyl-CoA dehydratase 2	Q6Y1H2	23.784	23.3901	23.6955	23.6391	23.2242	23.3434	-0.0252626	0.00408543	none
HSDL2	Hydroxysteroid dehydrogenase-like protein 2	Q6YN16	24.6661	24.6375	24.8567	24.5375	24.3643	24.5793	-0.0253283	0.00748424	none
TUBA1A	Tubulin alpha-1A chain;Tubulin alpha-8 chain;Tubulin alpha-3E chain	Q71U36	26.5258	25.9722	26.8175	25.6784	26.5866	26.1283	-0.0981155	0.00879659	none
COX15	Cytochrome c oxidase assembly protein COX15 homolog	Q7KZN9	23.0575	23.2175	23.4017	23.0632	23.2006	23.0867	0.0860799	0.0295231	none
FASTKD5	FAST kinase domain-containing protein 5	Q7L8L6	21.9019	21.5703	21.753	21.5251	21.1604	21.5132	-0.154872	0.041268	none
CAND1	Cullin-associated NEDD8-dissociated protein 1	Q86VP6	24.6745	24.235	24.909	24.3705	24.3925	24.4108	-0.0146613	0.00408543	none
PROSER2	Proline and serine-rich protein 2	Q86WR7	21.5424	20.9562	21.6883	21.5301	21.2496	21.3127	0.154084	0.041268	none
DNAAF5	Dynein assembly factor 5, axonemal	Q86Y56	23.4895	23.0769	23.5588	22.9982	22.8921	22.9302	-0.24066	0.085509	none
TMEM126B	Complex I assembly factor TMEM126B, mitochondrial	Q8IUX1	22.618	22.5743	23.0236	22.6095	23.2303	22.8323	0.345534	0.122104	none
UBAC2	Ubiquitin-associated domain-containing protein 2	Q8NBM4	25.7166	25.7674	26.007	25.7321	25.7108	25.627	0.0659603	0.00879659	none
LPCAT1	Lysophosphatidylcholine acyltransferase 1	Q8NF37	25.7116	25.4872	26.0066	25.7102	25.56	25.6274	0.102945	0.0327427	none
ADCK3	Atypical kinase ADCK3, mitochondrial	Q8NI60	24.2808	23.8991	24.2443	23.9125	24.0691	23.8366	-0.00326828	0.00408543	none
SLC35B2	Adenosine 3-phospho 5-phosphosulfate transporter 1	Q8TB61	25.7013	25.459	25.5905	25.3562	25.4416	25.6576	0.107479	0.041268	none
NEK7	Serine/threonine-protein kinase Nek7;Serine/threonine-protein kinase Nek6	Q8TDX7	24.3922	23.8456	24.1727	23.8885	24.2652	24.1515	0.164529	0.041268	none
PTPMT1	Phosphatidylglycerophosphatase and protein-tyrosine phosphatase 1	Q8WUK0	23.5716	23.7185	23.6499	23.4165	23.5878	23.4253	0.02695	0.00879659	none
SLC38A5	Sodium-coupled neutral amino acid transporter 5	Q8WUX1	22.089	21.8132	21.8035	21.9883	21.5504	21.5816	-0.00681955	0.00408543	none
LPGAT1	Acyl-CoA:lysophosphatidylglycerol acyltransferase 1	Q92604	23.2802	22.9044	23.2475	22.9507	22.6453	22.563	-0.23132	0.085509	none
GCN1L1	Translational activator GCN1	Q92616	30.0634	29.8827	30.3452	29.9783	29.9506	29.9519	0.088655	0.0219734	none
TLCD1	Calfacilitin	Q96CP7	22.6645	22.5599	23.0953	22.8274	22.6418	22.4641	0.0629176	0.00879659	none
ADCK4	AarF domain-containing protein kinase 4	Q96D53	20.8278	21.3826	20.9722	21.2708	21.1977	21.1246	0.322822	0.085509	none
MYO19	Unconventional myosin-XIX	Q96H55	21.7441	21.7986	22.1124	21.6608	21.9895	21.9753	0.17934	0.0767503	none
ZC3HAV1L	Zinc finger CCCH-type antiviral protein 1-like	Q96H79	23.9849	23.6687	24.3516	23.8615	23.6944	23.7479	-0.0367072	0.00879659	none
USMG5	Up-regulated during skeletal muscle growth protein 5	Q96IX5	25.3167	25.0635	25.3009	25.315	25.1227	25.1594	0.175776	0.085509	none
MBOAT7	Lysophospholipid acyltransferase 7	Q96N66	25.98	26.0482	26.2891	25.8924	25.757	25.9347	-0.0370946	0.00879659	none
MCCC1	Methylcrotonoyl-CoA carboxylase subunit alpha, mitochondrial	Q96RQ3	31.8446	31.7704	32.0548	31.9218	32.0229	32.0972	0.358751	0.270515	none
ERBB2IP	Protein LAP2	Q96RT1	23.4885	23.5926	23.7974	23.4003	23.495	23.1428	-0.0841162	0.0124505	none
CCT7	T-complex protein 1 subunit eta	Q99832	25.5166	25.3025	25.7662	25.5678	25.223	25.4604	0.09312	0.00916596	none
NTPCR	Cancer-related nucleoside-triphosphatase	Q9BSD7	27.7914	27.7073	27.9866	27.8794	27.7606	27.8081	0.203156	0.085509	none
NDC1	Nucleoporin NDC1	Q9BTX1	24.4048	24.9132	24.9248	24.7207	24.5839	24.8357	0.167605	0.041268	none
TUBB6	Tubulin beta-6 chain	Q9BUF5	27.5408	27.1953	27.6433	27.2718	27.4917	27.5759	0.201049	0.085509	none
DUSP23	Dual specificity protein phosphatase 23	Q9BVJ7	22.5777	22.5352	22.9936	22.8885	21.969	21.8521	-0.276046	0.041268	none
ELOVL1	Elongation of very long chain fatty acids protein 1	Q9BW60	23.7903	23.5831	23.9175	23.852	23.84	23.8572	0.283525	0.252586	none
SFXN3	Sideroflexin-3	Q9BWM7	27.4863	27.2945	27.6685	27.2845	27.2595	27.1299	-0.0450637	0.00879659	none
SGPP1	Sphingosine-1-phosphate phosphatase 1	Q9BX95	21.9686	22.0751	22.3216	22.134	22.0598	21.7968	0.0643318	0.00879659	none
TMEM126A	Transmembrane protein 126A	Q9H061	25.3936	25.5617	25.9503	25.585	25.2219	25.2009	-0.0949929	0.00879659	none
SIK2	Serine/threonine-protein kinase SIK2	Q9H0K1	22.0209	22.0166	21.0245	21.8904	22.0135	21.4902	0.30079	0.041268	none
SLC25A32	Mitochondrial folate transporter/carrier	Q9H2D1	23.7136	23.3188	24.13	23.6484	23.1817	23.0792	-0.223015	0.041268	none
BOLA2	BolA-like protein 2	Q9H3K6	22.3166	22.0645	22.6805	22.639	22.6963	22.874	0.574052	0.365018	none
TFB2M	Dimethyladenosine transferase 2, mitochondrial	Q9H5Q4	25.8906	26.1504	26.2648	25.9934	26.3676	26.2251	0.302235	0.122104	none
SLC25A22	Mitochondrial glutamate carrier 1	Q9H936	26.8893	26.8547	27.2248	26.8546	26.8563	26.8488	0.0751201	0.010195	none
SFXN1	Sideroflexin-1	Q9H9B4	25.6943	25.4829	25.6889	25.371	25.2159	25.1874	-0.159077	0.0767503	none
XPO5	Exportin-5	Q9HAV4	23.0385	22.9436	23.6347	23.233	23.2687	23.3008	0.25626	0.085509	none
RHOF	Rho-related GTP-binding protein RhoF	Q9HBH0	22.4018	22.3675	22.7411	22.2004	22.2722	22.315	-0.0499495	0.00879659	none
SLC25A19	Mitochondrial thiamine pyrophosphate carrier	Q9HC21	26.4999	26.6619	26.8894	26.4089	26.5616	26.5091	0.0198084	0.00408543	none
RAVER2	Ribonucleoprotein PTB-binding 2	Q9HCJ3	23.7142	23.4151	23.5437	22.7765	23.3328	23.023	-0.317277	0.146192	none
FAM105A	Inactive ubiquitin thioesterase FAM105A	Q9NUU6	21.7198	22.0417	22.3436	21.2697	21.3155	21.3513	-0.535156	0.365018	none
DNAJC11	DnaJ homolog subfamily C member 11	Q9NVH1	23.6651	24.047	24.1049	23.8686	23.6575	23.6663	-0.0107418	0.00408543	none
FANCI	Fanconi anemia group I protein	Q9NVI1	22.7852	22.5032	22.9361	22.6023	22.5174	22.6335	0.0350042	0.00879659	none
SMPD4	Sphingomyelin phosphodiesterase 4	Q9NXE4	24.6714	24.7918	24.9904	24.7907	24.3819	24.666	-0.00380752	0.00408543	none
TECR	Very-long-chain enoyl-CoA reductase	Q9NZ01	29.7947	29.8706	30.046	29.719	30.0701	30.1025	0.286178	0.103577	none
CISD1	CDGSH iron-sulfur domain-containing protein 1	Q9NZ45	23.854	23.7763	24.169	23.91	23.7206	23.9858	0.136695	0.041268	none
DHCR7	7-dehydrocholesterol reductase	Q9UBM7	27.7048	27.5216	27.8971	27.6945	27.4284	27.329	-0.00974574	0.00408543	none
SLC25A10	Mitochondrial dicarboxylate carrier	Q9UBX3	26.3329	26.1842	26.8919	26.2166	26.3767	26.1801	-0.00326662	0.00408543	none
PISD	Phosphatidylserine decarboxylase proenzyme;Phosphatidylserine decarboxylase alpha chain;Phosphatidylserine decarboxylase beta chain	Q9UG56	22.2846	22.7002	22.8234	22.384	22.5471	22.3209	0.00634848	0.00408543	none
CHORDC1	Cysteine and histidine-rich domain-containing protein 1	Q9UHD1	22.2272	21.8897	22.1538	22.4468	21.8085	21.8907	0.147206	0.0298379	none
SLC25A13	Calcium-binding mitochondrial carrier protein Aralar2	Q9UJS0	26.9051	27.0923	27.7683	26.8137	27.0936	27.0178	-0.0680388	0.00879659	none
TRIM33	E3 ubiquitin-protein ligase TRIM33	Q9UPN9	26.8132	26.6213	26.8532	26.5458	26.387	26.4379	-0.0955072	0.0384482	none
ACOT9	Acyl-coenzyme A thioesterase 9, mitochondrial	Q9Y305	23.6974	23.4259	23.9393	23.554	23.4769	23.6073	0.0548624	0.00879659	none
TELO2	Telomere length regulation protein TEL2 homolog	Q9Y4R8	24.0669	23.413	23.9321	23.5964	23.56	23.8372	0.0576882	0.00879659	none
SLC25A15	Mitochondrial ornithine transporter 1	Q9Y619	24.4051	24.4952	24.8483	24.2352	24.4103	24.2359	-0.0886683	0.0189756	none
AUP1	Ancient ubiquitous protein 1	Q9Y679	21.7403	21.8145	22.2332	22.1597	21.6404	21.8099	0.128516	0.0189756	none
MTCH2	Mitochondrial carrier homolog 2	Q9Y6C9	25.1773	24.7478	25.0486	24.868	24.4342	24.403	-0.221484	0.0554719	none
CEPT1	Choline/ethanolaminephosphotransferase 1	Q9Y6K0	25.2865	25.2292	26.0248	25.3035	25.2313	25.1983	-0.0654639	0.00879659	none
SQRDL	Sulfide:quinone oxidoreductase, mitochondrial	Q9Y6N5	26.2244	26.2303	26.6102	25.7512	26.293	26.2062	-0.0623701	0.00879659	none
NCOA3	Nuclear receptor coactivator 3	Q9Y6Q9	25.8786	25.5812	25.7976	25.8238	25.551	25.3706	0.0349449	0.00879659	none
PRSS56	Serine protease 56	P0CW18	28.2609	28.1959	28.4724	27.9319	28.1712	28.0217	-0.0504784	0.00879659	none

## Sheet: Supplementary Fig. 8f
Gene	Protein names	Representative ID	LOG2LFQ intensity BSA_1	LOG2LFQ intensity BSA_2	LOG2LFQ intensity BSA_3	LOG2LFQ intensity PDGFB_1	LOG2LFQ intensity PDGFB_2	LOG2LFQ intensity PDGFB_3	logFC_BSA_PDGFB	p.adj.mod_BSA_PDGFB	change_BSA_PDGFB
Xrn1	5-3 exoribonuclease 1	P97789	23.0009	23.3423	23.123	23.4467	23.2377	23.3373	0.253594	0.519379	none
Tardbp	TAR DNA-binding protein 43	Q921F2	25.8106	26.1523	26.1046	25.8852	25.8067	26.0269	-0.0512623	0.0795332	none
Tuba4a	Tubulin alpha-4A chain	P68368	25.3735	25.5669	25.5295	26.3219	25.8415	26.1406	0.676605	1.41753	none
Gapdh	Glyceraldehyde-3-phosphate dehydrogenase	P16858	31.0913	31.1621	31.092	30.8187	30.8121	30.9894	-0.183351	0.530404	none
Eif5a	Eukaryotic translation initiation factor 5A;Eukaryotic translation initiation factor 5A-2;Eukaryotic translation initiation factor 5A-1	Q8BGY2	24.4983	24.7321	24.9852	24.7994	24.7511	24.8765	0.136895	0.17783	none
Tmco1	Transmembrane and coiled-coil domain-containing protein 1	Q921L3	26.7037	26.5701	26.8146	26.5272	26.7249	26.7762	0.0438351	0.0577099	none
Mbnl1	Muscleblind-like protein 1	Q9JKP5	27.8723	27.9313	28.0838	27.8128	27.8651	27.9892	-0.0110816	0.0212324	none
Atp6v1h	V-type proton ATPase subunit H	Q8BVE3	26.8207	26.6875	26.6255	26.6087	26.518	26.6596	-0.051814	0.146538	none
Uck2	Uridine-cytidine kinase 2	Q99PM9	25.5419	25.8402	26.0275	25.587	25.4931	25.6885	-0.148383	0.187744	none
Ubap2l	Ubiquitin-associated protein 2-like	Q80X50	25.459	25.0141	25.2411	25.4193	25.2656	25.4122	0.193303	0.319643	none
Cnn3	Calponin-3	Q9DAW9	26.5945	26.5069	26.4666	26.411	26.4478	26.4694	-0.0158156	0.0363072	none
Rps27	40S ribosomal protein S27	Q6ZWU9	33.7961	33.8091	33.6908	33.67	33.4771	33.7097	-0.0914811	0.280927	none
Dnajb6	DnaJ homolog subfamily B member 6;DnaJ homolog subfamily B member 7	O54946	25.1698	24.2447	24.5986		24.2646	24.7026	-1.00759	0.268494	none
Rpl9	60S ribosomal protein L9	P51410	23.9927		23.8295	24.0536	23.6326	23.9026	0.677179	0.240219	none
Dclk1	Serine/threonine-protein kinase DCLK1	Q9JLM8			24.3222	23.9549	23.7191	24.4998	1.21775	0.404013	none
Nup205		A0A0J9YUD5	26.3899	26.3722	26.5041	26.3167	26.4438	26.2555	-0.0192727	0.0309248	none
Zfml	Zinc finger protein 638	Q61464	23.3033	23.3653	23.7672		23.5591	23.8276	-0.137277	0.0567114	none
Ndufa4	Cytochrome c oxidase subunit NDUFA4	Q62425	27.1981	27.1	26.8132	27.1718	26.9914	26.9055	0.0491763	0.0694844	none
Ndufa9	NADH dehydrogenase [ubiquinone] 1 alpha subcomplex subunit 9, mitochondrial	Q9DC69	24.9313	24.9925	25.0557	25.2268	24.9049	25.023	0.124502	0.260565	none
Lims1	LIM and senescent cell antigen-like-containing domain protein 1	Q99JW4	26.6619	26.7574	26.6362	26.4819	26.3379	26.4027	-0.21357	0.637727	none
Ulk1	Serine/threonine-protein kinase ULK1	O70405	25.0886	24.7501	24.9806	24.8517	25.1962	25.1765	0.200977	0.276188	none
Ints7	Integrator complex subunit 7	Q7TQK1	25.5873	25.8703	25.8393		25.299	25.4571	-1.55973	0.319643	none
Rbp3	Retinol-binding protein 3	P49194	25.7797	26.1323	25.6923	25.7228	25.758	25.9812	0.0176258	0.028871	none
Erf	ETS domain-containing transcription factor ERF	P70459	27.5688	27.6619	27.804	27.4947	27.4584	27.7335	-0.053252	0.0894703	none
Ckap5	Cytoskeleton-associated protein 5	A2AGT5	23.4242	23.2765	23.4892	23.397	23.2653	23.2484	-0.0249255	0.0372425	none
Cdc6	Cell division control protein 6 homolog	O89033	26.8662	26.9757	26.9416	26.9503	26.6319	26.7226	-0.0958415	0.186648	none
Smoc1	SPARC-related modular calcium-binding protein 1	Q8BLY1	23.8301	23.9075	23.6791	23.107	23.1333	23.184	-0.596073	2.18084	none
Tcf7l2	Transcription factor 7-like 2;Transcription factor 7;Lymphoid enhancer-binding factor 1	Q924A0	25.6458	25.4775	25.3838	25.2566	25.1855	25.2155	-0.217557	0.557903	none
		A0A0R4J1S9	23.8412	23.5586		23.7701	23.579	23.6224	0.670628	0.268494	none
Tmem33	Transmembrane protein 33	Q9CR67	31.1586	31.1854	31.1875	31.1276	30.9429	31.1514	-0.044949	0.120294	none
Ei24	Etoposide-induced protein 2.4	Q61070	26.2541	26.0596	25.9838	25.9229	25.7574	25.9153	-0.169107	0.442785	none
Foxp1	Forkhead box protein P1	P58462	28.9312	28.9926	28.9705	28.6976	28.6345	28.8989	-0.159866	0.442785	none
Fasn	Fatty acid synthase;[Acyl-carrier-protein] S-acetyltransferase;[Acyl-carrier-protein] S-malonyltransferase;3-oxoacyl-[acyl-carrier-protein] synthase;3-oxoacyl-[acyl-carrier-protein] reductase;3-hydroxyacyl-[acyl-carrier-protein] dehydratase;Enoyl-[acyl-carrier-protein] reductase;Oleoyl-[acyl-carrier-protein] hydrolase	P19096	26.6155	26.877	26.823	26.4415	26.4109	26.3908	-0.293465	0.62714	none
Maz	Myc-associated zinc finger protein	P56671	30.5516	30.6648	30.4257	30.3993	30.3133	30.538	-0.0714502	0.17783	none
Cdipt	CDP-diacylglycerol--inositol 3-phosphatidyltransferase	Q8VDP6	27.0935	26.7482	26.5832	26.6645	26.6326	26.5695	-0.122346	0.173824	none
Bub3	Mitotic checkpoint protein BUB3	Q9WVA3	24.7729	24.1903	25.0287	24.3322	24.4377	24.3405	-0.227328	0.17783	none
Spcs2	Signal peptidase complex subunit 2	Q9CYN2	26.1598	26.0002	25.7438	25.7707	25.9787	25.9134	-0.0155754	0.0262693	none
Fam168a	Protein FAM168A	Q8BGZ2		24.2552	24.2382	24.0144	23.8974	24.0131	0.388235	0.148756	none
Arglu1	Arginine and glutamate-rich protein 1	Q3UL36	25.7615	25.7155	25.6419	25.795	25.7499	25.9173	0.17956	0.5973	none
Dhcr7	7-dehydrocholesterol reductase	O88455	29.4255	29.4082	29.1853	29.1689	29.3277	29.3134	-0.00925629	0.0190851	none
Ptov1	Prostate tumor-overexpressed gene 1 protein homolog	Q91VU8	24.3102	24.493	24.3333	24.0996	23.9391	24.1851	-0.237002	0.62714	none
Ldha	L-lactate dehydrogenase A chain;L-lactate dehydrogenase;L-lactate dehydrogenase C chain	P06151	26.1891	26.2101	26.0314	25.9273	25.9467	26.0749	-0.0958334	0.281534	none
Myo9b	Unconventional myosin-IXb	Q9QY06	26.1486	26.018	25.6414	25.8967	25.8381	26.1011	0.0742194	0.105861	none
Wdfy3	WD repeat and FYVE domain-containing protein 3	Q6VNB8	25.7235	26.0358	25.7446	25.4904	25.4245	25.8173	-0.191878	0.323198	none
Rps25	40S ribosomal protein S25	P62852	29.2559	29.2548	29.2842	29.0828	29.1538	29.2549	-0.0405291	0.0956869	none
Idh3a	Isocitrate dehydrogenase [NAD] subunit alpha, mitochondrial	Q9D6R2	25.2202	25.1236	25.1044	25.1851	25.0059	25.2471	0.0626102	0.171159	none
Slc37a4		Q9D1F9	23.6337	24.1851	24.1567				-1.52409	0.637727	none
	Uncharacterized protein C15orf39 homolog	Q3TEI4	24.5872	24.442	24.746	24.6841	24.4523	24.9513	0.170971	0.241945	none
Cdk17	Cyclin-dependent kinase 17;Cyclin-dependent kinase 16	Q8K0D0	27.4225	27.216	27.3165	27.1924	27.0462	26.9996	-0.175708	0.3818	none
Dcun1d5	DCN1-like protein 5	Q9CXV9	25.8909	25.8967	25.7435	25.7702	25.6574	25.8417	-0.0221291	0.0567114	none
Xpot	Exportin-T	Q9CRT8	25.8356	26.1074	25.9676	25.6257	25.5576	25.775	-0.25229	0.577392	none
Rpl36a	60S ribosomal protein L36a	P83882	24.9225	24.8047	24.8553	25.1406	24.965	25.2451	0.322274	0.989745	none
Sall2	Sal-like protein 2	Q9QX96	27.7464	27.4156	27.4586	26.9014	27.0574	27.4183	-0.351335	0.510646	none
Nt5dc2		A0A2I3BRL0	27.613	27.7646	27.697	27.4582	27.4092	27.5958	-0.141008	0.401702	none
Timm23	Mitochondrial import inner membrane translocase subunit Tim23	Q9WTQ8	27.6182	27.626	27.6671	27.6691	27.3329	27.8886	0.0560765	0.0826942	none
Pcbp2	Poly(rC)-binding protein 2;Poly(rC)-binding protein 3	Q61990	28.117	28.6297	28.2736	27.748	27.9563	28.1176	-0.337412	0.450515	none
Zfp740	Zinc finger protein 740	Q6NZQ6	25.4893	25.6431	25.5337	25.7125	25.3216	25.7278	0.0974697	0.17783	none
Smpd4	Sphingomyelin phosphodiesterase 4	Q6ZPR5	27.4022	27.3259	27.1249	27.2727	27.1625	27.2625	0.0113896	0.0294594	none
Parl	Presenilins-associated rhomboid-like protein, mitochondrial;P-beta	Q5XJY4	25.8358	25.9758	25.969	25.9887	25.738	25.989	0.043402	0.094474	none
Atp5o	ATP synthase subunit O, mitochondrial	Q9DB20	25.2385	25.2794	25.1402	24.8758	25.0069	25.013	-0.18825	0.510646	none
Khsrp	Far upstream element-binding protein 2	Q3U0V1	27.4696	27.475	27.5245	27.3977	27.4325	27.564	0.0379316	0.0894703	none
Mtch1	Mitochondrial carrier homolog 1	Q791T5	28.6139	28.5005	28.7434	28.9214	28.6848	28.9744	0.302305	0.5973	none
Rnf138	E3 ubiquitin-protein ligase RNF138	Q9CQE0	26.8559	26.945	26.6724	27.0609	26.6678	26.7878	0.0781698	0.143208	none
Nubp2	Cytosolic Fe-S cluster assembly factor NUBP2	Q9R061	25.6772	25.7025	25.99	25.9701	25.721	25.7298	0.0820956	0.110446	none
Akap8l	A-kinase anchor protein 8-like	Q9R0L7	25.1017	25.1696	25.0697	24.9508	25.0034	25.3405	0.0506704	0.0880754	none
Sfxn2	Sideroflexin-2	Q925N2	25.8797	25.8687	25.7919	26.0474	25.7826	25.7944	0.0929694	0.188818	none
Scd2	Acyl-CoA desaturase 2;Acyl-CoA desaturase 1	P13011	26.9969	27.3077	28.1393	26.9593	26.9697	27.0442	-0.427013	0.287744	none
Nars	Asparagine--tRNA ligase, cytoplasmic	Q8BP47	24.2792	24.2466	24.2057	24.076	24.2323	24.3998	0.0593214	0.114671	none
Tm9sf3	Transmembrane 9 superfamily member 3	Q9ET30	25.2135	25.3012	25.1744	25.347	25.0298	25.2373	0.0409025	0.094474	none
Kif1b	Kinesin-like protein;Kinesin-like protein KIF1B;Kinesin-like protein KIF1C;Kinesin-like protein KIF1A	Q60575	23.8122	23.8246	23.539	23.3844	23.3948	23.573	-0.206556	0.510646	none
Sacm1l	Phosphatidylinositide phosphatase SAC1	Q9EP69	23.3802	23.1761	23.2342	22.902	23.203	22.9274	-0.184469	0.281534	none
Dnajc7	DnaJ homolog subfamily C member 7	Q9QYI3	23.0505	23.2633	22.9175	23.4589	23.1678	23.2393	0.280069	0.530404	none
Ldhb	L-lactate dehydrogenase B chain;L-lactate dehydrogenase	P16125	25.255	25.1227	25.1108	25.1271	24.56	24.7998	-0.267637	0.419641	none
Rpl19	Ribosomal protein L19;60S ribosomal protein L19	P84099	24.6269	24.7071	24.9024	25.7011	25.0682	26.309	1.01382	0.798453	none
Gpatch8	G patch domain-containing protein 8	A2A6A1	24.6297	24.5326	24.5522	24.0387	24.2818	24.7974	-0.131881	0.143208	none
Zcchc11	Terminal uridylyltransferase 4	B2RX14	26.17	26.2447	26.1232	25.9425	25.9769	26.051	-0.12452	0.397548	none
Srrm1	Serine/arginine repetitive matrix protein 1	Q52KI8	23.4805	23.2074	23.3111	24.0529	23.8673	23.9096	0.678108	1.86853	none
Stil	SCL-interrupting locus protein homolog	Q60988	23.7133	23.6842	23.7798	23.6007	23.3914	23.6457	-0.111872	0.291861	none
Fhl1	Four and a half LIM domains protein 1	P97447	28.8711	28.833	28.7265	28.7335	28.7494	28.9323	0.0560267	0.147145	none
Mtch2	Mitochondrial carrier homolog 2	Q791V5	24.7701	24.8035	24.6688	25.2046	25.3203	26.7749	1.08563	0.561935	none
Map7d2	MAP7 domain-containing protein 2	A2AG50	26.0618	26.0852	26.1752	25.2765	25.7958	26.0679	-0.329061	0.324043	none
Med12	Mediator of RNA polymerase II transcription subunit 12	A2AGH6	24.141	24.3953	24.4434	24.0878	24.1974	24.5918	0.0329035	0.0349084	none
Ambra1	Activating molecule in BECN1-regulated autophagy protein 1	A2AH22	27.1971	27.1857	27.0105	27.1072	26.8535	27.0792	-0.0543247	0.143208	none
Map7d1	MAP7 domain-containing protein 1	A2AJI0	25.9396	26.1322	25.6693	25.3934	25.4037	25.4543	-0.431335	0.920982	none
Slc25a51	Solute carrier family 25 member 51	Q5HZI9	24.5156	24.6412	24.7146	24.4748	24.432	24.716	-0.0161189	0.0294594	none
Mdn1		J3QMC5	29.1235	28.9117	28.9516	28.757	28.7813	28.9281	-0.112444	0.268494	none
Zfp64	Zinc finger protein 64	Q99KE8	25.5807	25.8669	25.7361	25.5408	25.7856	25.7363	0.0247357	0.0349084	none
Slc25a25	Calcium-binding mitochondrial carrier protein SCaMC-2	A2ASZ8	26.7166	26.8394	26.5415	26.5686	26.3398	26.4279	-0.189653	0.456289	none
Dpm1	Dolichol-phosphate mannosyltransferase subunit 1	O70152	27.6002	27.5598	27.5962	27.4788	27.3901	27.6805	-0.00604314	0.0144162	none
Eif4enif1	Eukaryotic translation initiation factor 4E transporter	Q9EST3	26.2467	26.5561	26.0911	26.115	26.0551	26.5723	0.0141926	0.0166245	none
Arhgap23	Rho GTPase-activating protein 23	Q69ZH9	22.5302	22.6767	22.4066	22.1726	22.2895	22.6575	-0.0950805	0.143848	none
Jak1	Tyrosine-protein kinase;Tyrosine-protein kinase JAK1	P52332	26.9947	27.0607	26.8129	26.7493	26.881	26.8804	-0.0556585	0.115968	none
Irak1	Interleukin-1 receptor-associated kinase 1	Q62406	28.7206	28.5605	28.4936	28.661	28.3213	28.3147	-0.0977245	0.161998	none
Naa10	N-alpha-acetyltransferase 10;N-alpha-acetyltransferase 11	Q9QY36	25.4856	25.6644	25.4433	25.3488	25.5558	25.2952	-0.0658488	0.0967637	none
Zmym3	Zinc finger MYM-type protein 3	Q9JLM4	23.6394	23.7363	23.9714	23.5527	23.6778	23.8329	-0.0268515	0.0349084	none
Thoc2	THO complex subunit 2	B1AZI6	25.3143	25.0341	24.8553	24.8017	25.0355	24.868	-0.100303	0.143208	none
Prdx4	Peroxiredoxin-4	O08807	26.4929	26.5013	26.549	26.5148	26.5183	26.4724	0.0514908	0.120294	none
Hnrnpk	Heterogeneous nuclear ribonucleoprotein K	P61979	24.8989	25.2212	25.0375	24.8396	24.9679	24.855	-0.0990126	0.161998	none
Cad	CAD protein;Glutamine-dependent carbamoyl-phosphate synthase;Aspartate carbamoyltransferase;Dihydroorotase	B2RQC6	28.5635	28.5708	28.4091	28.5575	28.3446	28.6639	0.0691984	0.162249	none
Phf3		B2RQG2	25.7997	25.9646	25.6576	25.8419	25.7186	25.5776	-0.0296007	0.0401151	none
Emd	Emerin	O08579	24.2381	24.5949	24.4246	24.3339	24.5454	24.4966	0.10614	0.161998	none
Dnaaf5	Dynein assembly factor 5, axonemal	B9EJR8	27.4383	27.5527	27.4364	27.3622	27.3734	27.4543	-0.0162209	0.0372425	none
Map7	Ensconsin	O88735	23.7533	24.1829	24.4654	24.1963		24.0993	-0.506119	0.187744	none
Nr2f2	COUP transcription factor 2	P43135	27.7452	27.6602	27.7252	27.8401	27.3916	27.6187	-0.0306435	0.0418089	none
Hspb1	Heat shock protein beta-1	P14602	25.6352	25.6209	25.3121	25.5807	25.8873	25.6891	0.261388	0.419641	none
Sf1	Splicing factor 1	Q64213	29.7526	29.5781	29.5302	29.488	29.3077	29.57	-0.1048	0.260185	none
Orc5	Origin recognition complex subunit 5	Q9WUV0	23.4621	23.4725	23.55	23.1968	23.3291	23.346	-0.136172	0.319643	none
Elovl5	Elongation of very long chain fatty acids protein 5;Elongation of very long chain fatty acids protein	Q8BHI7	26.7718	26.4265	26.3336	26.3923	26.7387	26.5278	0.10612	0.126502	none
Ctnnd1	Catenin delta-1	P30999	23.2234	23.4823	23.2833	23.5813	23.1974	23.4874	0.160726	0.319643	none
Smtn	Smoothelin	Q921U8	25.5586	25.2987	25.3611	25.3857	25.2226	25.3631	-0.0166906	0.0333002	none
Aldh1l2	Mitochondrial 10-formyltetrahydrofolate dehydrogenase	Q8K009	24.5601	24.7697	24.2689	24.934	24.5336	24.3795	0.149377	0.161998	none
Ercc2	TFIIH basal transcription factor complex helicase XPD subunit	O08811	23.4925	23.5082	23.1491	23.2831	23.1843	23.4291	-0.0161629	0.0294594	none
Cnn2	Calponin;Calponin-2	Q08093		23.5444	23.4846	23.0435	23.3778	23.3745	0.42435	0.15842	none
Pex11b	Peroxisomal membrane protein 11B	Q9Z210	25.3768	25.1146	25.4658	25.2467	25.1338	25.4361	0.0189069	0.0294594	none
Abhd12	Monoacylglycerol lipase ABHD12	Q99LR1	25.4896	25.5321	25.2525	25.1133	25.4371	25.1295	-0.132706	0.17783	none
Ipo9	Importin-9	Q91YE6	24.9056	24.5962	24.6899	24.87	25.0769	24.8197	0.257705	0.406652	none
Pcmt1	Protein-L-isoaspartate O-methyltransferase;Protein-L-isoaspartate(D-aspartate) O-methyltransferase	P23506	30.7328	30.7476	31.0251	30.6616	30.6151	30.5026	-0.183495	0.298375	none
Sik3	Serine/threonine-protein kinase SIK3	Q6P4S6	25.4144	25.6321	25.3082	25.3458	25.3595	25.3789	-0.024681	0.0418089	none
Iqsec1	IQ motif and SEC7 domain-containing protein 1	Q8R0S2	29.6145	29.6494	29.6518	29.5574	29.5066	29.5709	-0.0334692	0.094474	none
Acsl3	Long-chain-fatty-acid--CoA ligase 3	Q9CZW4	26.528	26.3268	26.3727	26.4623	26.2901	26.7124	0.143476	0.280927	none
Trmt2a	tRNA (uracil-5-)-methyltransferase homolog A	Q8BNV1	24.8703	25.1423	24.8114	25.3834		25.1702	-0.815446	0.161998	none
Ankhd1		E9Q1M6	25.3945	25.6217	25.4895	25.4815	24.9897	26.4138	0.192629	0.10879	none
Ncoa2	Nuclear receptor coactivator 2	Q61026	24.2694	24.2211	24.3865		24.2001	24.1001	-0.610939	0.276693	none
Gcn1l1		E9PVA8	31.5869	31.5319	31.4965	31.4702	31.3281	31.4514	-0.0641183	0.187744	none
Hltf	Helicase-like transcription factor	Q6PCN7	24.863	25.0912	25.1914	24.8483	24.9683	25.2623	0.0439095	0.0466997	none
Polrmt	DNA-directed RNA polymerase;DNA-directed RNA polymerase, mitochondrial	Q8BKF1	27.0974	27.317	27.1154	27.213	27.322	27.6005	0.26514	0.510646	none
Farsa	Phenylalanine--tRNA ligase alpha subunit	Q8C0C7	27.8081	27.6169	27.6346	27.6855	27.4106	27.7749	-7.41478e-05	0.000266417	none
Pisd	Phosphatidylserine decarboxylase proenzyme;Phosphatidylserine decarboxylase alpha chain;Phosphatidylserine decarboxylase beta chain	Q8BSF4	26.1509	26.628	26.3151	25.7996	25.9472	25.9451	-0.402756	0.62714	none
Pccb	Propionyl-CoA carboxylase beta chain, mitochondrial	Q99MN9	24.9632	25.136	25.0931	24.6618	24.6785	24.9276	-0.241851	0.530404	none
Nup153		E9Q3G8	26.4599	26.5016	26.6319	26.341	26.333	26.3418	-0.128326	0.295064	none
Acacb	Acetyl-CoA carboxylase 2;Biotin carboxylase	E9Q4Z2	32.8378	32.7962	32.8097	32.9618	32.7747	32.9065	0.122377	0.3818	none
Dsp	Desmoplakin	E9Q557	30.0565	30.0779	30.1059	30.1192	29.9643	30.046	0.0226216	0.0518308	none
Ahnak		E9Q616	29.0066	28.9794	28.7924	29.0324	28.8806	29.0732	0.130343	0.397548	none
Trabd	TraB domain-containing protein	Q99JY4	24.7952	24.892	25.0291	24.7116	24.5144	24.8162	-0.158202	0.319643	none
Zfp358		E9Q8M1	24.8291	24.833	24.7751	25.049	25.5557	25.562	0.642286	0.920982	none
Gtpbp2	GTP-binding protein 2	Q3UJK4	24.008	24.1909	23.6886	23.8237	23.7032	24.13	-0.00916627	0.0125217	none
Pex3	Peroxisomal biogenesis factor 3	Q9QXY9	25.9934	26.1981	26.418	25.9029	25.9447	25.9364	-0.210513	0.319643	none
Btaf1		E9QAE3	24.5348	24.5197	24.5055	23.6039	24.5109	24.2323	-0.33769	0.28343	none
Mars	Methionine--tRNA ligase, cytoplasmic	Q68FL6	27.1781	27.3289	27.0008	27.0562	26.7099	27.036	-0.171602	0.341522	none
Trim33	E3 ubiquitin-protein ligase TRIM33	Q99PP7	26.5694	26.1027	26.7661	26.314	25.8535	26.0303	-0.348963	0.341522	none
Pdgfrb	Platelet-derived growth factor receptor beta	P05622	24.715		22.6381	31.1177	31.3316	31.366	8.28967	2.55351	up
Kxd1	Ubiquitin-60S ribosomal protein L40;Ubiquitin;60S ribosomal protein L40;Polyubiquitin-B;Ubiquitin;Polyubiquitin-C;Ubiquitin;Ubiquitin-related 1;Ubiquitin-related 2	P62984	30.8341	30.8968	31.1764	30.7691	30.9876	30.5544	-0.140592	0.154123	none
Med23	Mediator of RNA polymerase II transcription subunit 23	Q80YQ2	26.7516	26.8146	26.6866	26.3438	26.5989	26.698	-0.140114	0.263128	none
Zfp664	Zinc finger protein 664	Q4VA44	26.7106	26.9485	26.6881	26.1627	26.2266	26.3242	-0.480414	1.35666	none
Pcx	Pyruvate carboxylase;Pyruvate carboxylase, mitochondrial	Q05920	36.9545	36.9511	36.9663	36.8782	36.7851	36.9842	-0.024097	0.0567114	none
Samhd1	Deoxynucleoside triphosphate triphosphohydrolase SAMHD1	Q60710	27.943	28.1092	27.9922	28.1311	27.9574	28.0365	0.0890767	0.230633	none
Gm10260	40S ribosomal protein S18	P62270	33.8068	33.7206	33.9805	33.9511	33.6814	33.8674	0.0520578	0.0839433	none
Rps12	40S ribosomal protein S12	P63323	30.3499	30.4634	30.3658	30.1466	30.2108	30.279	-0.121712	0.341522	none
Fanci	Fanconi anemia group I protein homolog	Q8K368	24.8712	24.5853	25.0253	24.4999	24.527	25.3879	0.044411	0.0308595	none
Pik3c2a	Phosphatidylinositol 4-phosphate 3-kinase C2 domain-containing subunit alpha	Q61194	25.8181	25.5636	25.5525	25.2579	25.2925	25.5412	-0.215414	0.434419	none
Sik2	Serine/threonine-protein kinase SIK2	Q8CFH6	27.2321	27.2726	27.107	27.2732	26.9241	26.9988	-0.0751265	0.147145	none
Zic2	Zinc finger protein ZIC 2	Q62520	27.9406	27.8391	27.9807	27.785	27.5141	27.7608	-0.1709	0.406652	none
Tmem209	Transmembrane protein 209	Q8BRG8	26.8625	26.8533	26.718	26.8394	26.838	26.9224	0.119009	0.397548	none
Prrc2b	Protein PRRC2B	Q7TPM1	26.796	26.7735	26.9369	26.8771	26.6167	26.7959	-0.0084012	0.0166245	none
Arl1	ADP-ribosylation factor-like protein 1	P61211	25.3637	26.9505	25.4157	25.5941	25.8159	25.8137	-0.103665	0.0372425	none
Serpinb6a	Serpin B6	Q60854	26.6524	26.7737	26.6285	26.5243	26.5597	26.7248	-0.0179452	0.0372425	none
Zscan26	Zinc finger and SCAN domain-containing protein 26	Q5RJ54	24.4156	24.3452	24.5497	24.2909	24.3578	25.022	0.187118	0.17783	none
Rps15a	40S ribosomal protein S15a	P62245	28.8995	28.9861	28.8159	28.771	28.8096	28.9051	-0.0108418	0.0294594	none
Vdac2	Voltage-dependent anion-selective channel protein 2	Q60930	25.9463	26.15	26.1735	26.216	26.2267	26.3961	0.254279	0.530404	none
Prps1l3	Ribose-phosphate pyrophosphokinase 1;Ribose-phosphate pyrophosphokinase 2	Q9D7G0	25.4846	25.9408	25.4499	24.9819	25.2506	25.332	-0.371423	0.510646	none
Gigyf2	PERQ amino acid-rich with GYF domain-containing protein 2	Q6Y7W8	26.4091	26.4094	26.3409	26.3384	26.1654	26.4227	-0.0131864	0.0349084	none
Rps28	40S ribosomal protein S28	P62858	29.2585	29.475	29.4524	29.228	29.341	29.3931	-0.0141733	0.028871	none
Sp1	Transcription factor Sp1	O89090	25.3164	25.3606	25.1766	25.5168	25.4316	25.5714	0.287659	1.06999	none
Atp2b1	Plasma membrane calcium-transporting ATPase 1	G5E829	25.4117	25.4613	25.5284	25.6408	25.7716	25.4276	0.211302	0.321009	none
Cct4	T-complex protein 1 subunit delta	P80315	26.7822	26.4664	26.9239	26.4462	26.7321	26.6133	-0.0632153	0.0613381	none
Tamm41	Phosphatidate cytidylyltransferase, mitochondrial	Q3TUH1	25.4319	25.3236	25.3324	24.843	24.9646	24.9303	-0.384199	1.06999	none
Slc25a3	Phosphate carrier protein, mitochondrial	Q8VEM8	33.5545	33.5844	33.5979	33.4245	33.2779	33.3874	-0.1605	0.510646	none
Gclm	Glutamate--cysteine ligase regulatory subunit	O09172	25.6355	25.971	25.5345	25.9925	25.7094	25.8598	0.205427	0.355848	none
Taz		H3BJJ8	24.1851	24.0237	24.1072	23.8787	23.4944	24.3852	-0.118062	0.110196	none
Taf6l	TAF6-like RNA polymerase II p300/CBP-associated factor-associated factor 65 kDa subunit 6L	Q8R2K4	26.7669	26.7144	26.6968	26.3033	26.6024	26.622	-0.152875	0.280835	none
Rpl10	60S ribosomal protein L10;60S ribosomal protein L10-like	Q6ZWV3	30.9806	30.9158	30.9249	31.0357	30.9464	31.0627	0.132857	0.450515	none
Vdac3	Voltage-dependent anion-selective channel protein 3	Q60931	27.1538	27.2041	27.172	27.3707	27.2417	27.3059	0.192678	0.62714	none
Senp1	Sentrin-specific protease 1	P59110	26.7457	26.9136	26.7344	26.7007	26.7603	27.0148	0.0911464	0.17783	none
Prdx6	Peroxiredoxin-6	O08709	26.8261	26.3356	26.2205	26.0771	26.4049	26.5157	-0.0640027	0.0545093	none
Hdac1	Histone deacetylase 1;Histone deacetylase 2	O09106	26.476	26.3336	25.9393	26.4167	26.0844	26.4605	0.135514	0.17783	none
Map2k3	Dual specificity mitogen-activated protein kinase kinase 3	O09110	26.5862	26.5126	26.1654	25.8032	26.273	26.4438	-0.183728	0.17783	none
Rnf5	E3 ubiquitin-protein ligase RNF5	O35445	24.7868	24.7544	24.4685	24.388	24.2517	24.6472	-0.174083	0.324549	none
Fkbp8	Peptidyl-prolyl cis-trans isomerase FKBP8	O35465	25.4069	25.4406	25.8734	25.9941	25.7268	25.9001	0.365252	0.502878	none
Mrps12	28S ribosomal protein S12, mitochondrial	O35680	28.0083	27.8913	27.7113	27.698	27.9197	27.8735	0.0223484	0.0349084	none
Sptlc1	Serine palmitoyltransferase 1	O35704	27.0425	26.9343	27.0669	27.0614	26.7212	26.799	-0.0904507	0.161998	none
Hnrnph1	Heterogeneous nuclear ribonucleoprotein H;Heterogeneous nuclear ribonucleoprotein H, N-terminally processed	O35737	27.9286	28.1867	27.8755	27.8371	27.7976	27.9709	-0.0660804	0.143848	none
Nthl1	Endonuclease III-like protein 1	O35980	24.9338	24.848	24.8525	24.5662	24.6542	24.6254	-0.196527	0.520269	none
Foxf2	Forkhead box protein F2	O54743	27.8479	27.7229	27.5649	27.3571	27.7495	27.6764	-0.0550493	0.0675688	none
Atp2a2	Sarcoplasmic/endoplasmic reticulum calcium ATPase 2	O55143	29.0986	29.1597	28.9708	28.9822	28.7985	29.0765	-0.0629446	0.161998	none
Ilk	Integrin-linked protein kinase	O55222	25.4057	25.5255	25.4516	25.1007	25.2437	25.196	-0.215198	0.519379	none
Aurkb	Aurora kinase B	O70126	26.4329	26.1613	26.2523	26.1704	25.8888	25.9726	-0.206943	0.419641	none
Fhl2	Four and a half LIM domains protein 2	O70433	24.5793	24.5106	24.3793	24.3704	24.1307	24.1838	-0.194511	0.510646	none
Sp3	Transcription factor Sp3	O70494	25.5366	26.7722	25.3319	24.9793	25.0115	25.483	-0.656579	0.362816	none
Hsd17b12	Very-long-chain 3-oxoacyl-CoA reductase	O70503	27.4134	27.2918	27.2254	26.951	26.9893	27.1163	-0.22797	0.62714	none
Slc25a17	Peroxisomal membrane protein PMP34	O70579	25.8282	26.2169	26.1967	26.0423	25.9368	25.9677	-0.03356	0.0382385	none
Gcat	2-amino-3-ketobutyrate coenzyme A ligase, mitochondrial	O88986	25.8662	26.1501	25.7977	26.1442	25.7211	25.696	-0.0192371	0.0262693	none
Hprt1	Hypoxanthine-guanine phosphoribosyltransferase	P00493	24.3867		24.4	24.5132	24.4287	24.3121	0.354447	0.298375	none
Araf	Serine/threonine-protein kinase A-Raf	P04627	26.3227	26.2691	26.229	26.4394	26.0882	26.2845	0.0616752	0.143208	none
Tuba1b	Tubulin alpha-1B chain	P05213	31.9927	32.1841	32.2599	32.1217	32.1733	32.1978	0.0754592	0.143848	none
Anxa2	Annexin A2;Annexin	P07356	28.4251	28.5282	28.3304	28.5756	28.3567	28.5478	0.127174	0.374751	none
Rrm1	Ribonucleoside-diphosphate reductase large subunit	P07742	22.1859	22.7251	22.8064	23.1585	22.4341	22.965	0.349495	0.319643	none
Znf703	Zinc finger protein 703	P0CL69	26.3051	26.4565	26.4248	26.2319	26.1264	26.1496	-0.161775	0.428341	none
Eef1a1	Elongation factor 1-alpha 1	P10126	34.8426	34.8855	35.0028	34.686	34.6109	34.8773	-0.132047	0.287744	none
Txn	Thioredoxin	P10639	28.09	27.6933	27.6707	27.0996	27.1838	27.4425	-0.51318	0.817811	none
H1f0	Histone H1.0;Histone H1.0, N-terminally processed	P10922	25.1861	25.0235	25.0818	24.2375	24.0115	24.2266	-0.871925	2.55351	none
Parp1	Poly [ADP-ribose] polymerase 1	P11103	28.0461	28.0612	28.1465	27.9709	27.9075	28.0681	-0.0401864	0.0956869	none
Cdk1	Cyclin-dependent kinase 1	P11440	26.8855	26.7667	26.7357	26.6979	26.7737	27.0432	0.106078	0.193216	none
Hsp90ab1	Heat shock protein HSP 90-beta	P11499	28.7681	28.9537	28.7564	28.7047	28.6759	28.9171	0.00108912	0.00284957	none
Tcp1	T-complex protein 1 subunit alpha	P11983	29.2767	29.3104	29.2673	29.0452	29.0106	29.0835	-0.177655	0.61765	none
Pfkl	ATP-dependent 6-phosphofructokinase, liver type;ATP-dependent 6-phosphofructokinase;ATP-dependent 6-phosphofructokinase, platelet type	P12382	24.197	24.4366	24.7417		24.0943	24.3687	-1.0115	0.287744	none
Umps	Uridine 5-monophosphate synthase;Orotate phosphoribosyltransferase;Orotidine 5-phosphate decarboxylase	P13439	26.1642	26.5808	26.0592	26.3077	26.1732	26.279	0.0497678	0.0629654	none
Rpl27a	60S ribosomal protein L27a	P14115	25.1204	25.0484	24.8644	24.9301	25.0518	24.9332	0.0265506	0.0418089	none
Rps16	40S ribosomal protein S16	P14131	35.741	35.7594	35.7681	35.6732	35.6663	35.8086	0.0120909	0.0309248	none
Rplp0	60S acidic ribosomal protein P0	P14869	24.8323	24.7493	24.9714	24.3095	24.656	24.6322	-0.252064	0.370992	none
Lgals1	Galectin-1	P16045	28.8174	28.7176	28.736	28.7234	28.5228	28.6558	-0.0616253	0.161998	none
Eno1	Alpha-enolase;Enolase	P17182	27.8626	27.7816	27.9864	27.9774	27.7938	27.8397	0.0557688	0.100842	none
Ppia	Peptidyl-prolyl cis-trans isomerase A;Peptidyl-prolyl cis-trans isomerase A, N-terminally processed	P17742	28.5137	28.4793	28.5462	28.5125	28.5706	28.593	0.107046	0.287744	none
Hspa1b	Heat shock 70 kDa protein 1B;Heat shock 70 kDa protein 1A;Heat shock 70 kDa protein 1-like	P17879	24.4322	24.4206	24.36	24.1103	23.6514	24.072	-0.392324	0.819443	none
Pcna	Proliferating cell nuclear antigen	P17918	26.6353	26.6855	26.4238	26.5219	26.4885	26.6119	0.0233177	0.048355	none
Cfl1	Cofilin-1	P18760	27.4975	27.4799	27.127	27.244	27.0565	27.2318	-0.12747	0.263128	none
Serpinh1	Serpin H1	P19324	27.9723	28.0747	27.7877	27.7304	27.8063	27.9494	-0.0538516	0.109958	none
Hspa5	78 kDa glucose-regulated protein	P20029	26.4141	26.5413	26.4125	26.2105	26.0934	26.4054	-0.155036	0.419641	none
Mcm3	DNA replication licensing factor MCM3	P25206	26.9906	26.847	26.8809	26.6413	27.0409	26.9319	0.0286581	0.0349084	none
Rps2	40S ribosomal protein S2	P25444	30.0491	30.1161	30.1065	29.8373	30.0127	30.0392	-0.0679881	0.146538	none
Glud1	Glutamate dehydrogenase 1, mitochondrial	P26443	29.1274	29.1196	29.093	29.1096	29.0488	29.0961	0.0322613	0.0956869	none
Pdgfra	Platelet-derived growth factor receptor alpha	P26618	21.0721	21.8346	20.0841	24.1176	24.1565	24.2689	3.25336	2.18084	up
Snrpn	Small nuclear ribonucleoprotein-associated protein N;Small nuclear ribonucleoprotein-associated protein B	P63163	25.7709	25.9738	25.9289	25.519	25.7331	25.7483	-0.159372	0.298375	none
Plaa	Phospholipase A-2-activating protein	P27612	23.7318	23.3746	23.6113	23.7029	23.4091	23.7419	0.113438	0.173824	none
Atxn10	Ataxin-10	P28658	23.6846	23.5827	22.9541	23.2634	23.5037	23.4497	0.0664975	0.05656	none
Oat	Ornithine aminotransferase, mitochondrial	P29758	27.5359	27.6701	27.5368	27.6036	27.6567	27.6375	0.114384	0.319643	none
Ranbp1	Ran-specific GTPase-activating protein	P34022	23.3641	23.5229	23.1819	23.1974	23.1291	23.4321	-0.0350265	0.0567114	none
Pdha1	Pyruvate dehydrogenase E1 component subunit alpha, somatic form, mitochondrial	P35486	26.3515	26.2959	25.6507	25.9155	25.4217	26.0521	-0.23776	0.212507	none
Fbl	rRNA 2-O-methyltransferase fibrillarin	P35550	25.8611	25.6798	25.5665	25.8546	25.6752	25.9576	0.191858	0.453501	none
Prdx1	Peroxiredoxin-1	P35700	29.4459	29.4121	29.3899	29.4972	29.434	29.5501	0.138136	0.510646	none
Hspa9	Stress-70 protein, mitochondrial	P38647	26.2357	26.1923	26.3163	26.1493	26.0567	26.1203	-0.0747685	0.17783	none
Tkt	Transketolase	P40142	24.8214	24.7144	24.7621	25.3355	25.4452	25.5956	0.758727	2.19627	none
Rpl28	60S ribosomal protein L28	P41105	27.4494	27.5061	27.3776	27.8352	27.9437	27.9763	0.536615	1.90738	none
Foxk1	Forkhead box protein K1	P42128	26.6122	26.4607	26.0487	26.2766	26.4431	26.0022	-0.0691774	0.0587289	none
Stat3	Signal transducer and activator of transcription 3;Signal transducer and activator of transcription	P42227	26.1916	26.1145	25.9261	25.8202	25.7321	26.0102	-0.158308	0.397548	none
Hist1h1e	Histone H1.4	P43274	30.8959	30.9355	30.9079	30.6969	30.6487	30.9685	-0.0830962	0.17783	none
Hist1h1d	Histone H1.3;Histone H1.2	P43277	28.6772	28.7085	28.5624	28.8114	28.5348	28.5981	0.0601235	0.143208	none
Acadm	Medium-chain specific acyl-CoA dehydrogenase, mitochondrial	P45952	24.1017	24.3371	24.0785	23.9581	23.9465	24.0283	-0.12747	0.319643	none
Stt3a	Dolichyl-diphosphooligosaccharide--protein glycosyltransferase subunit STT3A	P46978	26.9075	26.8796	26.7085	27.0008	26.8708	26.8534	0.140103	0.370992	none
Srprb	Signal recognition particle receptor subunit beta	P47758	25.2224	25.05	25.1578	24.8989	25.0459	24.9238	-0.121315	0.230395	none
Rpl13	60S ribosomal protein L13	P47963	25.8673	25.7342	25.834	26.0415	26.1288	26.3691	0.43283	0.989745	none
Slc25a4	ADP/ATP translocase 1	P48962	32.617	32.6933	32.6413	32.5148	32.4254	32.6628	-0.0598533	0.161998	none
Mcm5	DNA replication licensing factor MCM5	P49718	26.138	26.4244	26.1036	26.2514	26.0576	26.557	0.131428	0.187744	none
Gla	Alpha-galactosidase A	P51569	24.7547	25.4044	24.4445	24.8675	24.7276	25.588	0.259806	0.162249	none
Slc25a5	ADP/ATP translocase 2;ADP/ATP translocase 2, N-terminally processed	P51881	36.9959	37.0403	37.0542	36.8338	36.883	36.9569	-0.0883491	0.241945	none
Pold1	DNA polymerase delta catalytic subunit;DNA polymerase	P52431	26.9766	27.0688	26.9628	26.607	26.7469	26.7779	-0.228497	0.577392	none
Pkm	Pyruvate kinase PKM	P52480	25.81	25.727	25.8085	25.8365	25.6754	25.9669	0.109627	0.28343	none
Rhox5	Homeobox protein Rhox5	P52651	27.2537	27.299	27.195	26.8197	26.7269	26.8867	-0.374621	1.70403	none
Slc16a1	Monocarboxylate transporter 1	P53986	26.6221	26.5945	26.5231	26.5073	26.4791	26.5939	0.0109781	0.0313323	none
Cnbp	Cellular nucleic acid-binding protein	P53996	29.0443	28.8975	28.8709	28.698	28.8235	28.8637	-0.0815102	0.17783	none
Idh2	Isocitrate dehydrogenase [NADP], mitochondrial	P54071	25.9261	25.6506	26.1512	26.1457	25.7607	26.0141	0.129192	0.149448	none
Abcd3	ATP-binding cassette sub-family D member 3	P55096	28.2895	28.3399	28.2613	28.098	28.1951	28.1539	-0.086076	0.223673	none
Eef2	Elongation factor 2	P58252	29.6679	29.7514	29.7486	29.5082	29.4937	29.7247	-0.0869545	0.193216	none
Pcbp1	Poly(rC)-binding protein 1	P60335	29.9519	30.0957	30.0888	29.9237	29.8703	29.8853	-0.0927223	0.226845	none
Actb	Actin, cytoplasmic 1;Actin, cytoplasmic 1, N-terminally processed;Actin, cytoplasmic 2;Actin, cytoplasmic 2, N-terminally processed	P60710	32.1674	32.1815	32.104	32.4258	32.2643	32.4	0.269168	1.04097	none
Rps20	40S ribosomal protein S20	P60867	32.5672	32.3464	32.4509	32.4147	32.1614	32.4031	-0.0717649	0.147145	none
Actr2	Actin-related protein 2	P61161	24.7244	24.6793	24.7976	24.5096	24.6791	24.5416	-0.0906138	0.161998	none
Abce1	ATP-binding cassette sub-family E member 1	P61222	26.3698	26.7054	26.3861	26.4357	26.3904	26.3948	-0.0159123	0.0294594	none
Rpl37a	60S ribosomal protein L37a	P61514	24.846	24.9228	25.0545	24.8313	24.9567	24.8459	0.00293825	0.00366323	none
Sec61a1	Protein transport protein Sec61 subunit alpha isoform 1;Protein transport protein Sec61 subunit alpha isoform 2	P61620	29.0648	28.8809	28.9073	28.7129	28.7694	28.9425	-0.0816737	0.172425	none
Arf4	ADP-ribosylation factor 4	P61750	26.4277	26.4256	26.4194	26.5715	26.4208	26.4236	0.111892	0.319643	none
Psmc5	26S protease regulatory subunit 8	P62196	23.777	23.9166	23.7424	23.6406	23.7017	24.2821	0.130662	0.154927	none
Rps14	40S ribosomal protein S14	P62264	29.7087	29.8675	29.7825	29.7639	29.6743	29.8035	0.0209159	0.0458016	none
Rps23	40S ribosomal protein S23	P62267	28.9345	28.8233	28.9084	28.9701	28.6309	28.8277	-0.0179839	0.0333002	none
Rps29	40S ribosomal protein S29	P62274	30.3743	30.4502	30.5238	30.5045	30.253	30.6503	0.079033	0.147145	none
Rps11	40S ribosomal protein S11	P62281	31.6751	31.7056	31.6013	31.6175	31.4835	31.6498	-0.0195338	0.0518308	none
Rps13	40S ribosomal protein S13	P62301	27.3498	27.1548	27.3742	27.1534	27.4063	27.1472	0.00560189	0.00662395	none
Rps4x	40S ribosomal protein S4, X isoform;40S ribosomal protein S4	P62702	30.5532	30.4312	30.4779	30.5889	30.5547	30.6232	0.160415	0.510646	none
Ran	GTP-binding nuclear protein Ran	P62827	27.3598	27.4011	27.3877	27.2947	27.2187	27.4156	-0.010082	0.0294594	none
Rpl23	60S ribosomal protein L23	P62830	34.1039	34.1592	34.1003	33.9044	33.9276	34.0621	-0.102038	0.319643	none
Rps26	40S ribosomal protein S26	P62855	28.4999	28.415	28.3516	28.3805	28.0876	28.4434	-0.0564198	0.118499	none
Fau	40S ribosomal protein S30	P62862	29.8346	29.5759	29.9539	29.0917	28.7709	29.1721	-0.715984	1.22847	none
Rpl39	60S ribosomal protein L39	P62892	27.4956	27.9283	27.9451	27.8961	27.6914	27.7747	0.0602565	0.0687976	none
Rps3	40S ribosomal protein S3	P62908	34.0034	33.8491	33.932	33.9189	33.8329	33.9837	0.0382165	0.0940347	none
Hspa8	Heat shock cognate 71 kDa protein	P63017	28.7856	28.6228	28.626	28.5448	28.4916	28.4785	-0.111804	0.297558	none
Dnaja1	DnaJ homolog subfamily A member 1	P63037	27.3709	27.2637	27.2717	27.2216	27.4802	27.3505	0.111555	0.187744	none
Hspd1	60 kDa heat shock protein, mitochondrial	P63038	26.545	26.3332	26.5896	26.4343	26.106	26.286	-0.149472	0.268494	none
Gnas	Guanine nucleotide-binding protein G(s) subunit alpha isoforms XLas;Guanine nucleotide-binding protein G(s) subunit alpha isoforms short	Q6R0H7	25.4504	25.4201	25.4011	25.4009	25.4139	25.6268	0.122206	0.328882	none
Rps17	40S ribosomal protein S17	P63276	24.696	24.9861	25.2163	24.9345	24.9937	24.883	0.036982	0.0363072	none
Rps10	40S ribosomal protein S10	P63325	29.7696	29.6902	29.6122	29.9676	29.5324	29.6132	0.0737819	0.115481	none
Actc1	Actin, alpha cardiac muscle 1;Actin, alpha skeletal muscle	P68033	29.1505	29.1715	28.892	29.4421	29.2386	29.2464	0.29835	0.62714	none
Gnb2l1	Guanine nucleotide-binding protein subunit beta-2-like 1;Guanine nucleotide-binding protein subunit beta-2-like 1, N-terminally processed	P68040	31.1087	31.0997	31.1484	30.9251	30.8515	31.0013	-0.134588	0.419641	none
Ywhaq	14-3-3 protein theta;14-3-3 protein beta/alpha;14-3-3 protein beta/alpha, N-terminally processed;14-3-3 protein eta;14-3-3 protein gamma;14-3-3 protein gamma, N-terminally processed;14-3-3 protein sigma;14-3-3 protein epsilon	P68254	24.2944	24.2453	24.0658	24.1824	24.2235	24.4961	0.165966	0.360319	none
Tubb4b	Tubulin beta-4B chain	P68372	36.5832	36.5727	36.6367	36.4449	36.4085	36.6161	-0.0564718	0.143208	none
Tuba1c	Tubulin alpha-1C chain	P68373	35.2114	35.1217	35.2098	35.0473	35.0516	35.023	-0.0873999	0.223673	none
Ctps1	CTP synthase 1	P70698	26.6096	26.8839	26.8641	27.0103	26.9373	26.972	0.250994	0.519379	none
Cct7	T-complex protein 1 subunit eta	P80313	26.7767	26.8267	26.9142	26.7233	26.6491	26.66	-0.0979744	0.230395	none
Cct2	T-complex protein 1 subunit beta	P80314	26.3244	26.4826	26.522	26.2054	26.101	26.4626	-0.122144	0.223673	none
Cct5	T-complex protein 1 subunit epsilon	P80316	26.9759	27.0253	26.7828	26.6468	26.7418	26.8559	-0.116135	0.280927	none
Cct3	T-complex protein 1 subunit gamma	P80318	30.9676	30.9434	30.945	30.8993	30.6777	30.8488	-0.0848163	0.241945	none
Phf5a	PHD finger-like domain-containing protein 5A	P83870	23.3733	23.0897	23.267	23.2274	23.0689	23.2925	0.021412	0.0350327	none
Prkdc	DNA-dependent protein kinase catalytic subunit	P97313	31.7982	31.792	31.6431	31.5814	31.4787	31.6776	-0.107655	0.340522	none
Csrp2	Cysteine and glycine-rich protein 2	P97314	27.0344	27.146	26.8863	27.026	26.9988	27.2179	0.12217	0.319643	none
Sptlc2	Serine palmitoyltransferase 2	P97363	26.5599	26.3014	26.2831	26.4517	26.3248	26.5699	0.131629	0.291861	none
Tubb5	Tubulin beta-5 chain	P99024	34.4745	34.4036	34.5446	34.1087	34.0955	34.3499	-0.235457	0.519379	none
Yy1	Transcriptional repressor protein YY1	Q00899	29.8127	29.9631	29.9295	29.5748	29.6308	29.7817	-0.179376	0.442785	none
Atp5a1	ATP synthase subunit alpha, mitochondrial;ATP synthase subunit alpha	Q03265	30.4627	30.4454	30.3566	30.2836	30.2489	30.4005	-0.0513796	0.160133	none
Nf1	Neurofibromin	Q04690	26.5787	26.8411	26.6581	26.5988	26.5571	26.6284	-0.0339471	0.068461	none
Rtel1	Regulator of telomere elongation helicase 1	Q0VGM9	22.1712	22.3391	22.6057	22.5407	22.2779	22.1924	0.0344621	0.0349084	none
Npepps	Puromycin-sensitive aminopeptidase	Q11011	27.3201	27.4193	27.3506	27.2956	27.2585	27.5622	0.0719331	0.161998	none
Gmps	GMP synthase [glutamine-hydrolyzing]	Q3THK7	23.5316		23.6581	22.5616			-0.369005	0.17783	none
Mat2a	S-adenosylmethionine synthase isoform type-2	Q3THS6	27.2685	27.515	27.3507	27.3966	27.0637	27.1325	-0.117249	0.194948	none
Pdlim7	PDZ and LIM domain protein 7	Q3TJD7	26.8301	26.7819	26.7286	26.8304	26.8263	27.0104	0.172551	0.520269	none
Csnk1e	Casein kinase I isoform delta;Casein kinase I isoform epsilon	Q9DC28	25.2015	24.818	24.7259	24.6705	24.8217	24.8082	-0.0821625	0.109958	none
Slc25a33	Solute carrier family 25 member 33	Q3TZX3	26.0031	26.1998	26.1572	26.1237	26.0595	26.2378	0.0849932	0.187744	none
Esyt2	Extended synaptotagmin-2	Q3TZZ7	24.3519	24.3823	24.1351	24.1076	24.1172	24.3408	-0.0341041	0.0675688	none
Rars2	Probable arginine--tRNA ligase, mitochondrial	Q3U186	27.458	27.572	27.6223	27.4876	27.4925	27.5267	0.0142729	0.0307464	none
Srebf2	Sterol regulatory element-binding protein 2;Processed sterol regulatory element-binding protein 2	Q3U1N2	27.4924	27.413	27.434	27.3787	27.3212	27.3948	-0.018616	0.0434385	none
Ddx17	Probable ATP-dependent RNA helicase DDX17	Q501J6	28.7142	28.8039	28.497	28.7193	28.7155	28.774	0.125814	0.319643	none
Trip13	Pachytene checkpoint protein 2 homolog	Q3UA06	26.5805	26.4957	26.4886	26.4466	26.2956	26.2884	-0.113855	0.310454	none
Poldip3	Polymerase delta-interacting protein 3	Q8BG81	26.1528	26.2546	26.3243	26.2402	26.0584	26.218	-0.00710363	0.0164194	none
Tes	Testin	P47226	26.1223	26.2972	26.1401	26.3248	26.1964	26.2675	0.140919	0.419641	none
Mccc2	Methylcrotonoyl-CoA carboxylase beta chain, mitochondrial	Q3ULD5	24.7183	24.5298	24.7094		24.4947	24.6523	-0.649473	0.240219	none
Kif22	Kinesin-like protein KIF22	Q3V300	24.1723	24.1986	23.3949		23.8175	23.691	-0.40123	0.240219	none
Mthfd1l	Monofunctional C1-tetrahydrofolate synthase, mitochondrial	Q3V3R1	27.548	27.6132	27.8083	27.7219	27.139	27.8786	-0.013501	0.014186	none
Zfp219		Q6IQX8	24.2358	24.2664	24.0483	24.2684	24.358	24.5507	0.275935	0.62714	none
Usp22	Ubiquitin carboxyl-terminal hydrolase 22	Q5DU02	23.2182	23.3802	23.3115	23.3294	23.0179	23.4273	0.0234279	0.0372425	none
Drosha	Ribonuclease 3	Q5HZJ0	24.5667	24.9652	24.6612	24.8769	25.0049	25.0403	0.30927	0.530404	none
Npm1	Nucleophosmin	Q61937	26.3638	26.2244	26.1448	25.5938	25.6766	26.5256	-0.247291	0.188818	none
Myo19	Unconventional myosin-XIX	Q5SV80	26.4274	26.3067	26.3844	26.7171	26.521	26.8876	0.400002	1.04097	none
Acaca	Acetyl-CoA carboxylase 1;Biotin carboxylase	Q5SWU9	39.3748	39.3649	39.3944	39.2602	39.2391	39.3412	-0.0503742	0.147145	none
Vezf1		Q5SXC4	26.5059	26.0009	26.3409	26.3497	26.0827	26.4255	0.0679499	0.0795332	none
Cttn	Src substrate cortactin	Q60598	23.4566	23.5849	23.0274	23.3496	23.2552	23.5188	0.0865567	0.11716	none
Hells	Lymphocyte-specific helicase	Q60848	24.6918	24.89	24.6497	24.6282	24.7931	24.8407	0.076501	0.148756	none
Adck3	Atypical kinase ADCK3, mitochondrial	Q60936	28.5412	28.6075	28.5031	28.4626	28.3132	28.2595	-0.143956	0.366492	none
Foxg1	Forkhead box protein G1	Q60987	26.3894	26.465	26.3577	26.3268	26.1252	26.2577	-0.103032	0.319643	none
Abcb7	ATP-binding cassette sub-family B member 7, mitochondrial	Q61102	25.7114	25.9292	25.8942	25.659	25.5171	25.6663	-0.165575	0.406652	none
Pcolce	Procollagen C-endopeptidase enhancer 1	Q61398	24.5369	24.7078	25.2241	24.2296	23.8924	24.5898	-0.51855	0.456552	none
Ddx5	Probable ATP-dependent RNA helicase DDX5	Q61656	27.7713	27.7227	27.5344	27.599	27.4266	27.7116	-0.0342093	0.0731803	none
Phgdh	D-3-phosphoglycerate dehydrogenase	Q61753	29.2997	29.3514	29.2234	29.1953	28.9677	29.1324	-0.132313	0.419641	none
Mcm7	DNA replication licensing factor MCM7	Q61881	26.2925	26.6123	26.4506	26.5136	26.2839	26.3013	-0.0212907	0.0333002	none
Ddx3x	ATP-dependent RNA helicase DDX3X;ATP-dependent RNA helicase DDX3Y	Q62167	28.2246	28.0873	28.2487	28.2557	28.1937	28.2746	0.116377	0.289764	none
Ssr4	Translocon-associated protein subunit delta	Q62186	27.6012	27.7085	27.7005	27.6387	27.4552	27.6701	-0.0192959	0.0382385	none
Trim28	Transcription intermediary factor 1-beta	Q62318	28.2597	28.2143	28.365	28.2744	28.1699	28.3555	0.0488207	0.106249	none
Map2k2	Dual specificity mitogen-activated protein kinase kinase 2	Q63932	23.5552	23.5869	23.2552	23.4138	23.2135	23.3966	-0.0562518	0.115481	none
Sp9	Transcription factor Sp9	Q64HY3	26.1813	26.3519	26.2855	26.1156	26.0741	26.2375	-0.0659478	0.161998	none
Cdc7	Cell division cycle 7-related protein kinase	Q9Z0H0	26.1172	26.2161	26.2464	26.3389	25.9493	25.9794	-0.0394268	0.0518308	none
Peak1	Pseudopodium-enriched atypical kinase 1	Q69Z38	24.386	24.5046	24.5843	24.2292	24.1862	24.4111	-0.149196	0.323198	none
Znf629	Zinc finger protein 629	Q6A085	27.932	27.8129	27.8736	27.9206	27.9376	27.9205	0.115679	0.319643	none
Larp4b	La-related protein 4B	Q6A0A2	26.4827	26.4943	26.2841	26.464	26.2651	26.4582	0.0397583	0.097552	none
FAM120A	Constitutive coactivator of PPAR-gamma-like protein 1	Q6A0A9	27.1817	27.1182	26.9766	27.0622	27.0049	27.1944	0.0584096	0.161998	none
Helz	Probable helicase with zinc finger domain	Q6DFV5	26.8254	26.9118	26.773	26.6893	26.4613	26.8058	-0.120653	0.319643	none
Fastkd1	FAST kinase domain-containing protein 1	Q6DI86	24.2397	24.3605	24.1231		24.0098	24.1828	-0.533438	0.28343	none
Ppp2r2a	Serine/threonine-protein phosphatase 2A 55 kDa regulatory subunit B;Serine/threonine-protein phosphatase 2A 55 kDa regulatory subunit B alpha isoform;Serine/threonine-protein phosphatase 2A 55 kDa regulatory subunit B delta isoform	Q6P1F6	24.5603	24.7836	24.3335	24.4656	24.5573	25.085	0.210337	0.234665	none
Xpo1	Exportin-1	Q6P5F9	29.5103	29.5949	29.4426	29.3886	29.3672	29.4578	-0.0510998	0.157999	none
Lrpprc	Leucine-rich PPR motif-containing protein, mitochondrial	Q6PB66	24.7194	24.7346	24.4446	24.388	24.4516	24.3887	-0.156855	0.341522	none
Ints6	Integrator complex subunit 6	Q6PCM2	28.6675	28.5525	28.5202	28.3763	28.1788	28.4053	-0.198195	0.577392	none
Ecm29	Proteasome-associated protein ECM29 homolog	Q6PDI5	27.2201	27.4631	27.1637	27.196	27.4071	27.3959	0.113729	0.187744	none
Gnl3l	Guanine nucleotide-binding protein-like 3-like protein	Q6PGG6	28.305	28.433	28.282	28.4201	28.1415	28.3868	0.0380661	0.0880371	none
Cand1	Cullin-associated NEDD8-dissociated protein 1	Q6ZQ38	27.1772	27.1891	26.9361	27.1111	26.9775	27.285	0.0871912	0.182629	none
Nup188	Nucleoporin NUP188 homolog	Q6ZQH8	26.4557	26.547	26.1528	26.2701	26.1245	26.4911	-0.0254141	0.0363072	none
Rps9	40S ribosomal protein S9	Q6ZWN5	25.09	25.1715	24.7943		25.1211	25.3424	-0.776452	0.162249	none
Rpl35	60S ribosomal protein L35	Q6ZWV7	24.947	24.8792	24.6415	25.9562	25.8633	25.7333	1.09386	2.46665	up
Rps27l	40S ribosomal protein S27-like;40S ribosomal protein S27	Q6ZWY3	30.1316	30.2604	29.8914	30.0009	29.8943	29.9672	-0.0807336	0.164861	none
Rpl36	60S ribosomal protein L36	P47964	24.2878	24.315	24.0654	25.2479	25.0319	25.5505	1.1207	2.35142	up
Rpl17	60S ribosomal protein L17	Q9CPR4	27.8913	27.9869	27.5691	27.8233	27.8442	27.9125	0.106628	0.187744	none
Try10		Q792Z1	27.4403	28.0251	26.893	27.8179	29.1906	27.6529	0.829031	0.341522	none
Znf503	Zinc finger protein 503	Q7TMA2	27.3476	27.2441	27.409	26.803	26.3749	26.9387	-0.564227	0.979968	none
Luc7l2	Putative RNA-binding protein Luc7-like 2;Putative RNA-binding protein Luc7-like 1	Q7TNC4	25.6823	25.5492	25.1277	25.5391	25.0446	25.5791	0.000364493	0.000266417	none
Mybbp1a	Myb-binding protein 1A	Q7TPV4	24.8438	25.1409	24.6177	24.8424	24.993	24.992	0.141134	0.188818	none
Pum1	Pumilio homolog 1	Q80U78	28.2222	28.1301	28.1347	27.9795	27.9664	28.1445	-0.0700883	0.17783	none
Ube3c	Ubiquitin-protein ligase E3C	Q80U95	28.7565	28.8443	28.7289	28.7237	28.5849	28.9637	0.0422494	0.084813	none
Pelo	Protein pelota homolog	Q80X73	27.297	27.2962	27.1157	27.0733	27.2975	27.181	0.0106782	0.0202651	none
Tmem39b	Transmembrane protein 39B	Q810L4	25.7523	25.5473	25.5284	25.5409	25.6851	25.5689	0.0541245	0.0956869	none
Tufm	Elongation factor Tu, mitochondrial	Q8BFR5	29.7167	29.7304	29.7379	29.806	29.773	29.855	0.1429	0.484032	none
Pcid2	PCI domain-containing protein 2	Q8BFV2	27.1776	27.1653	26.8993	27.0502	26.9235	26.9785	-0.0332132	0.068461	none
Cept1	Choline/ethanolaminephosphotransferase 1	Q8BGS7	28.4361	28.3472	28.392	28.1764	28.0634	28.242	-0.169309	0.520269	none
Slc25a12	Calcium-binding mitochondrial carrier protein Aralar1	Q8BH59	28.9926	28.8853	28.9404	28.9101	28.8626	29.0014	0.0462527	0.12359	none
Pold3	DNA polymerase delta subunit 3	Q9EQ28	25.704	25.7745	25.8517	25.7021	25.5628	25.6571	-0.0708469	0.161998	none
Rab39a	Ras-related protein Rab-39A	Q8BHD0	25.6204	25.2972	25.4167	25.1138	25.3024	25.2838	-0.145907	0.241945	none
	Uncharacterized protein C2orf47 homolog, mitochondrial	Q8BHE8	25.3645	25.3073	25.3307	24.9844	25.2052	25.3161	-0.0998599	0.17783	none
Rbm22	Pre-mRNA-splicing factor RBM22	Q8BHS3	28.4923	28.4321	28.3357	28.0925	27.9872	28.2763	-0.23939	0.62714	none
Cox15	Cytochrome c oxidase assembly protein COX15 homolog	Q8BJ03	26.5393	26.5412	26.7371	26.6344	26.5993	26.747	0.118384	0.241945	none
Zc3h14	Zinc finger CCCH domain-containing protein 14	Q8BJ05	26.3754	26.3129	26.068	25.9462	25.8933	25.9691	-0.251249	0.62714	none
Nup93	Nuclear pore complex protein Nup93	Q8BJ71	25.5502	25.6531	25.3275	25.3946	25.4165	25.4071	-0.0387529	0.0758274	none
Rcc2	Protein RCC2	Q8BK67	25.6072	25.5552	25.4818	25.4422	25.5368	25.6875	0.0728098	0.162596	none
Tnrc6b	Trinucleotide repeat-containing gene 6B protein	Q8BKI2	27.6555	27.5564	27.4979	27.4692	27.2467	27.4849	-0.106663	0.31083	none
Usp54	Inactive ubiquitin carboxyl-terminal hydrolase 54	Q8BL06	23.4696	23.8388	23.8406	23.3167	23.7307	23.6085	-0.0966737	0.097552	none
Arid5b	AT-rich interactive domain-containing protein 5B	Q8BM75	25.0869	25.1172	24.6656	24.907	24.6631	24.9612	-0.0464538	0.0629654	none
Slc25a24	Calcium-binding mitochondrial carrier protein SCaMC-1	Q8BMD8	27.8382	27.7341	27.7909	27.6163	27.6538	27.9143	0.00296622	0.00446349	none
Hadha	Trifunctional enzyme subunit alpha, mitochondrial;Long-chain enoyl-CoA hydratase;Long chain 3-hydroxyacyl-CoA dehydrogenase	Q8BMS1	30.4835	30.4818	30.4974	30.2661	30.3718	30.5286	-0.0396925	0.0826942	none
Sp2	Transcription factor Sp2	Q9D2H6	27.5098	27.5525	27.5257	27.3116	27.2591	27.5529	-0.0918031	0.22037	none
Armc6	Armadillo repeat-containing protein 6	Q8BNU0	26.4759	26.4824	26.5445	26.2613	26.3794	26.2294	-0.146775	0.319643	none
Metap1	Methionine aminopeptidase 1	Q8BP48	23.2493	22.8318	23.3381	22.9535		23.5369	-0.0768559	0.0434385	none
Rpl24	60S ribosomal protein L24	Q8BP67	26.968	27.2789	26.9652	26.998	27.2802	27.3843	0.213427	0.319643	none
Tmem177	Transmembrane protein 177	Q8BPE4	26.2464	26.1612	26.2436	25.9414	25.9881	26.128	-0.133232	0.340522	none
Znf146	Zinc finger protein OZF	Q8BQN6	28.2598	28.1797	28.2327	27.5854	27.4208	27.5046	-0.658087	2.35142	none
Nob1	RNA-binding protein NOB1	Q8BW10	25.4433	25.5214	25.7314	25.4244	25.5968	25.0861	-0.131111	0.141434	none
Acaa2	3-ketoacyl-CoA thiolase, mitochondrial	Q8BWT1	27.0751	27.2492	27.1729	26.9607	26.9032	26.9252	-0.172595	0.485495	none
Kank2	KN motif and ankyrin repeat domain-containing protein 2	Q8BX02	25.9644	26.1009	25.8348	25.7203	25.5415	25.8145	-0.209443	0.530404	none
Pgam5	Serine/threonine-protein phosphatase PGAM5, mitochondrial	Q8BX10	24.6808	24.8048	24.8381	24.7244	25.1772	25.1332	0.303122	0.419641	none
	Uncharacterized protein C4orf29 homolog	Q8C1A9	23.5375	23.7384	24.0042	23.7611	23.6849	23.8852	0.0847829	0.108119	none
Rbm14	RNA-binding protein 14	Q8C2Q3	26.8762	26.9304	26.9823	26.6906	26.671	26.9328	-0.101045	0.223673	none
Atp5c1	ATP synthase subunit gamma;ATP synthase subunit gamma, mitochondrial	Q91VR2	28.488	28.392	28.3218	28.5023	28.4283	28.388	0.100515	0.275562	none
Lmf2	Lipase maturation factor 2	Q8C3X8	25.9695	25.6055	25.8415	25.6531	25.447	25.7795	-0.113667	0.176156	none
Fbxl3	F-box/LRR-repeat protein 3	Q8C4V4	25.5985	25.962	25.5621	25.6403	25.5315	25.6425	-0.037447	0.0567114	none
Dctn4	Dynactin subunit 4	Q8CBY8	27.3572	27.2295	27.23	26.8671	26.943	27.1722	-0.214751	0.510646	none
Map2k7	Dual specificity mitogen-activated protein kinase kinase 7	Q8CE90	27.9564	27.8327	27.9884	27.6634	27.7866	27.7545	-0.128722	0.277718	none
Polr2b	DNA-directed RNA polymerase II subunit RPB2	Q8CFI7	26.2871	26.1704	26.1059	25.9839	26.271	26.303	0.0626016	0.096355	none
Pdlim5	PDZ and LIM domain protein 5	Q8CI51	24.4985	24.0601	23.691	23.9178	23.638	24.0431	-0.149347	0.147145	none
Mark4	MAP/microtubule affinity-regulating kinase 4;MAP/microtubule affinity-regulating kinase 3;Serine/threonine-protein kinase MARK2;Serine/threonine-protein kinase MARK1	Q8CIP4	23.3016	23.2833	23.4507	23.1019	23.1963	23.0023	-0.176866	0.319643	none
Aspm	Abnormal spindle-like microcephaly-associated protein homolog	Q8CJ27	23.402	23.481	23.5242	23.5247	23.4189	23.6561	0.132309	0.341522	none
Cdc73	Parafibromin	Q8JZM7	26.2195	26.3182	26.335	25.9973	26.1533	26.3495	-0.0596544	0.097552	none
Slc25a1	Tricarboxylate transport protein, mitochondrial	Q8JZU2	31.6439	31.6661	31.6963	31.6309	31.6353	31.8481	0.0934643	0.225307	none
Pkn3	Serine/threonine-protein kinase N3	Q8K045	24.811	24.3286	24.4446	24.9118	24.5148	24.2736	0.1052	0.094474	none
Gmds	GDP-mannose 4,6 dehydratase	Q8K0C9	24.5414	24.9728	24.6822	24.6918	24.6907	24.989	0.124913	0.17783	none
Anln	Actin-binding protein anillin	Q8K298	23.5984	23.6822	23.3117	23.5943	23.4395	23.1231	-0.0772536	0.0876875	none
Hacd3	Very-long-chain (3R)-3-hydroxyacyl-CoA dehydratase 3	Q8K2C9	27.095	26.8355	26.8819	26.965	26.9281	26.9439	0.0717193	0.154123	none
Edc3	Enhancer of mRNA-decapping protein 3	Q8K2D3	24.3727	24.1503	24.2763	24.6224	24.4624	24.0302	0.171909	0.17783	none
Champ1	Chromosome alignment-maintaining phosphoprotein 1	Q8K327	25.7673	25.9821	25.468	25.4757	25.5566	25.8018	-0.0624695	0.0826942	none
Pom121	Nuclear envelope pore membrane protein POM 121	Q8K3Z9	26.184	26.0081	26.0284	26.2903	26.2004	26.2403	0.234758	0.62714	none
Acat1	Acetyl-CoA acetyltransferase, mitochondrial	Q8QZT1	28.6791	28.5333	28.468	28.4013	28.5375	28.6358	0.0262082	0.042895	none
Gspt1	Eukaryotic peptide chain release factor GTP-binding subunit ERF3A	Q8R050	24.4121	24.4437	24.5927	24.491	24.4582	24.2296	-0.0232483	0.0319088	none
Sgpl1	Sphingosine-1-phosphate lyase 1	Q8R0X7	26.2609	26.4092	26.1313	26.1469	25.8715	26.1262	-0.15423	0.374751	none
Ubac2	Ubiquitin-associated domain-containing protein 2	Q8R1K1	26.9041	27.1663	26.9983	26.8743	26.8674	26.898	-0.079467	0.172425	none
Rfc3	Replication factor C subunit 3	Q8R323	28.7644	28.8885	28.7067	28.7388	28.6262	29.0935	0.0943483	0.161998	none
Etv3	ETS translocation variant 3	Q8R4Z4	27.1546	27.0853	27.4208	27.23	26.99	27.2454	-0.00174278	0.00284957	none
Ndc1	Nucleoporin NDC1	Q8VCB1	28.1524	28.1599	27.9568	27.8184	27.7636	28.286	-0.0712693	0.0956869	none
Dut		Q9CQ43	23.5785	24.0117	23.2343	22.9946	23.6411	23.4338	-0.183864	0.143848	none
Dhcr24	Delta(24)-sterol reductase	Q8VCH6	28.4986	28.5165	28.4086	28.2795	28.2633	28.3337	-0.120701	0.419641	none
Rdh10	Retinol dehydrogenase 10	Q8VCH7	25.4163	25.2849	25.2123	25.2718	24.9566	25.0481	-0.146465	0.319643	none
Atp1a1	Sodium/potassium-transporting ATPase subunit alpha-1	Q8VDN2	28.513	28.6072	28.5789	28.5638	28.4354	28.6266	0.0371431	0.096355	none
Rhbdd2	Rhomboid domain-containing protein 2	Q8VEK2	25.4959	25.4928	25.5226	25.5556	25.7231	25.6284	0.197127	0.448753	none
Amot	Angiomotin	Q8VHG2	27.0125	27.0171	27.0312	26.9649	26.8149	27.1469	0.0189306	0.036983	none
Flnc	Filamin-C;Filamin-B;Filamin-A	Q8VHX6	23.8003	24.2402	23.986	24.0692	24.0734	24.1565	0.158216	0.275562	none
Cspg4	Chondroitin sulfate proteoglycan 4	Q8VHY0	26.1823	26.1416	26.2538	26.2831	26.1795	26.6267	0.235144	0.435935	none
Rps5	40S ribosomal protein S5;40S ribosomal protein S5, N-terminally processed	P97461	31.9818	31.8932	31.9778	31.8198	31.7869	31.8595	-0.0717449	0.183221	none
Sfxn3	Sideroflexin-3	Q91V61	27.9105	27.9714	28.0283	27.9479	27.8764	28.028	0.0430221	0.103538	none
Idh3b	Isocitrate dehydrogenase [NAD] subunit, mitochondrial	Q91VA7	27.0238	26.9837	27.079	26.792	26.9797	27.1687	0.0148286	0.0262693	none
Znf24	Zinc finger protein 24	Q91VN1	28.4205	28.2262	28.5639	28.1223	28.1426	28.4198	-0.113431	0.161998	none
Cdkal1	Threonylcarbamoyladenosine tRNA methylthiotransferase	Q91WE6	26.0735	26.0548	26.0004	25.8746	25.787	25.7722	-0.166812	0.510646	none
Papd4	Poly(A) RNA polymerase GLD2	Q91YI6	24.5758	24.9571	24.5829	24.6086	24.5171	24.906	0.0386745	0.0458016	none
Ythdf2	YTH domain-containing family protein 2	Q91YT7	26.3832	26.3316	26.3211	26.4265	26.1062	26.3301	0.00675807	0.0164194	none
Pcca	Propionyl-CoA carboxylase alpha chain, mitochondrial	Q91ZA3	34.7476	34.7144	34.6891	34.6323	34.5564	34.6857	-0.038646	0.11716	none
Fads1	Fatty acid desaturase 1	Q920L1	26.8243	27.2103	27.1767	26.929	26.6628	27.0043	-0.141355	0.188818	none
Mrpl37	39S ribosomal protein L37, mitochondrial	Q921S7	24.8389	24.9189	24.8039	24.9316	24.5705	24.5781	-0.0941534	0.161998	none
Mthfd1	C-1-tetrahydrofolate synthase, cytoplasmic;Methylenetetrahydrofolate dehydrogenase;Methenyltetrahydrofolate cyclohydrolase;Formyltetrahydrofolate synthetase;C-1-tetrahydrofolate synthase, cytoplasmic, N-terminally processed	Q922D8	28.0058	28.2	27.9752	27.8765	27.8814	28.0309	-0.0685021	0.161998	none
Tubb6	Tubulin beta-6 chain	Q922F4	30.9259	30.8847	30.9034	30.9537	30.8062	30.9905	0.0706585	0.195231	none
Far1	Fatty acyl-CoA reductase 1	Q922J9	29.7703	29.8388	29.8438	29.584	29.4853	29.7312	-0.157391	0.442785	none
Xpo5	Exportin-5	Q924C1	27.2903	27.2652	26.9797	26.8709	27.0346	27.1218	-0.105916	0.179852	none
Atad3	ATPase family AAA domain-containing protein 3	Q925I1	26.4879	26.3171	26.1415	26.6047	26.664	26.5929	0.369107	0.819443	none
Ctu1	Cytoplasmic tRNA 2-thiolation protein 1	Q99J10	26.4198	26.4455	26.4019	26.1691	26.2011	26.2314	-0.157551	0.510646	none
Derl1	Derlin-1	Q99J56	26.7121	26.7341	26.5433	26.7176	26.306	26.6327	-0.0469047	0.084813	none
Kdelr1	ER lumen protein-retaining receptor 1	Q99JH8	27.7502	27.692	27.165	27.2298	27.5579	27.4492	-0.0606923	0.0567114	none
Hadhb	Trifunctional enzyme subunit beta, mitochondrial;3-ketoacyl-CoA thiolase	Q99JY0	25.3174	25.1009	24.9034	25.3527	25.2381	25.2452	0.23716	0.484032	none
Nono	Non-POU domain-containing octamer-binding protein	Q99K48	26.1211	25.9871	25.3696	26.3347	26.3948	26.3668	0.60407	0.645128	none
Nmd3	60S ribosomal export protein NMD3	Q99L48	26.1427	26.0407	25.9789	25.8284	25.659	26.0007	-0.159703	0.419641	none
Abcf2	ATP-binding cassette sub-family F member 2	Q99LE6	27.6366	27.5948	27.4906	27.7334	27.5089	27.6411	0.116546	0.341522	none
Rtcb	tRNA-splicing ligase RtcB homolog	Q99LF4	26.6832	26.8883	26.7469	26.7217	26.6939	26.652	-0.0198313	0.0372425	none
Ptdss1	Phosphatidylserine synthase 1	Q99LH2	26.8311	26.9007	26.9375	26.5085	26.7362	26.605	-0.209565	0.419641	none
Znf281	Zinc finger protein 281	Q99LI5	29.0089	29.0094	28.994	28.9634	28.857	29.0548	0.015328	0.0372425	none
Mccc1	Methylcrotonoyl-CoA carboxylase subunit alpha, mitochondrial	Q99MR8	33.0433	33.0479	33.0638	32.9918	32.9142	33.077	-0.00158563	0.00366323	none
Raf1	RAF proto-oncogene serine/threonine-protein kinase	Q99N57	28.4241	28.4454	28.4638	28.2901	28.1606	28.361	-0.112037	0.341522	none
Mrpl16	39S ribosomal protein L16, mitochondrial	Q99N93	23.141	23.0046	23.3337	22.4599	22.8661	22.7777	-0.389959	0.510646	none
Mrps16	28S ribosomal protein S16, mitochondrial	Q9CPX7	24.4463	24.4589	24.3382	24.1129	23.8956	24.4605	-0.190843	0.321226	none
Uqcrq	Cytochrome b-c1 complex subunit 8	Q9CQ69	23.777	23.9319	23.9811	24.3852	23.9591	24.2039	0.353553	0.62714	none
Pkp2		Q9CQ73	26.1954	26.0985	25.8831	26.0339	26.0298	26.2828	0.121234	0.256284	none
Sdhb	Succinate dehydrogenase [ubiquinone] iron-sulfur subunit, mitochondrial	Q9CQA3	25.6521	25.5677	25.2682	25.3244	25.4412	25.5414	0.00515533	0.00729508	none
Ntpcr	Cancer-related nucleoside-triphosphatase homolog	Q9CQA9	27.2343	27.2963	27.3431	27.5291	27.4569	27.7645	0.355334	0.920982	none
Trap1	Heat shock protein 75 kDa, mitochondrial	Q9CQN1	22.6536	23.4009	22.8405	23.092	22.6356	23.1856	0.0751283	0.0567114	none
Rps21	40S ribosomal protein S21	Q9CQR2	25.7838	25.8204	25.9036	25.4662	25.8692	25.8883	-0.0297318	0.0349084	none
Sec61b	Protein transport protein Sec61 subunit beta	Q9CQS8	28.7883	28.9295	28.8704	28.6487	28.7706	28.768	-0.0725205	0.161998	none
Rer1	Protein RER1	Q9CQU3		24.5296	24.6129	24.9384	24.9469	24.931	0.778698	0.530404	none
Mrps24	28S ribosomal protein S24, mitochondrial	Q9CQV5	23.5496	23.8372	23.5267	23.6768	23.7147	23.5662	0.0824515	0.143848	none
Ndufa6	NADH dehydrogenase [ubiquinone] 1 alpha subcomplex subunit 6	Q9CQZ5	24.42	24.4383	24.2521	24.3108	24.4885	24.3056	0.0648995	0.115481	none
Slc25a11	Mitochondrial 2-oxoglutarate/malate carrier protein	Q9CR62	30.2141	30.2869	30.163	30.0153	29.9434	30.0056	-0.173787	0.600956	none
Dis3	Exosome complex exonuclease RRP44	Q9CSH3	27.1163	27.0164	27.0506	26.8098	27.0855	27.0905	-0.00248625	0.00366323	none
Raver1	Ribonucleoprotein PTB-binding 1	Q9CW46	22.3804	22.5913	22.6618	22.7705	22.0184	22.6582	0.00764647	0.00662395	none
Mtfr1l	Mitochondrial fission regulator 1-like	Q9CWE0	26.7575	26.2294	26.4602	26.5859	26.7096	26.3411	0.127009	0.13699	none
Tubb2b	Tubulin beta-2B chain	Q9CWF2	32.6532	32.8659	32.4507	32.3558	32.425	32.5271	-0.164284	0.319643	none
Ears2	Probable glutamate--tRNA ligase, mitochondrial	Q9CXJ1	26.8147	26.5069	26.5285	26.1826	26.5769	26.9067	0.00274738	0.00284957	none
Rpl11	60S ribosomal protein L11	Q9CXW4	30.5159	30.6423	30.75	30.6512	30.5573	30.9124	0.129809	0.223673	none
Tecr	Very-long-chain enoyl-CoA reductase	Q9CY27	32.1718	32.3406	32.147	32.2843	32.1953	32.356	0.115503	0.340522	none
Serbp1	Plasminogen activator inhibitor 1 RNA-binding protein	Q9CY58	28.3581	28.3995	28.3834	28.3056	28.2903	28.2596	-0.0334883	0.0839798	none
Rpl15	60S ribosomal protein L15	Q9CZM2	26.4856	26.4765	26.3798	27.7543	27.5881	27.5458	1.24547	2.92604	up
Aldh1b1	Aldehyde dehydrogenase X, mitochondrial	Q9CZS1	28.8418	28.8007	28.9207	28.6033	28.6148	28.5469	-0.204894	0.510646	none
Eral1	GTPase Era, mitochondrial	Q9CZU4	26.1677	26.0784	26.2732	25.885	25.84	26.0435	-0.185474	0.419641	none
Rps19	40S ribosomal protein S19	Q9CZX8	26.1362	26.0186	26.3186	26.3845	25.9515	26.2889	0.11524	0.161998	none
Pdhb	Pyruvate dehydrogenase E1 component subunit beta, mitochondrial	Q9D051	25.7645	25.6998	25.7179	25.5707	25.5099	25.7421	-0.0545308	0.147145	none
Hnrnpm	Heterogeneous nuclear ribonucleoprotein M	Q9D0E1	29.6957	29.8421	29.7365	29.7158	29.6689	29.819	0.0364955	0.0956869	none
Rfc5	Replication factor C subunit 5	Q9D0F6	25.1588	25.3925	25.4661	25.4224	24.6892	25.1417	-0.188548	0.187744	none
Stx17	Syntaxin-17	Q9D0I4	25.9036	26.1554	25.9916	25.5667	25.4601	25.8568	-0.323819	0.62714	none
Mrpl14	39S ribosomal protein L14, mitochondrial	Q9D1I6	26.4702	26.7383	26.7277	26.5616	26.6737	26.7017	0.0642263	0.10449	none
Chordc1	Cysteine and histidine-rich domain-containing protein 1	Q9D1P4	24.6309	24.6333	24.7009	24.4906	24.3386	24.8791	-0.0187251	0.0294594	none
Rpl34	60S ribosomal protein L34	Q9D1R9	25.599	25.8304	25.0899	25.6409	25.8493	25.8471	0.337817	0.394944	none
Phf6	PHD finger protein 6	Q9D4J7	28.4908	28.3154	28.4632	28.5609	28.6516	28.4961	0.207784	0.419641	none
Agpat3	1-acyl-sn-glycerol-3-phosphate acyltransferase gamma	Q9D517	24.0441	23.8453	23.9908	23.7845	23.6044	23.5663	-0.240745	0.510646	none
Tubb4a	Tubulin beta-4A chain	Q9D6F9	28.5339	28.3368	28.1991	28.3555	28.3649	28.3178	0.0511311	0.0956869	none
Slc25a22	Mitochondrial glutamate carrier 1	Q9D6M3	29.964	30.0172	29.9723	29.8463	29.6652	29.7297	-0.177646	0.530404	none
Rpl22l1	60S ribosomal protein L22-like 1	Q9D7S7	24.4162	24.7684	24.4611	24.5524	24.5161	24.6826	0.101856	0.179374	none
Ppa1	Inorganic pyrophosphatase	Q9D819	26.095	25.6593	25.632	25.8715	25.5559	25.9436	0.0601174	0.0694844	none
Rpl4	60S ribosomal protein L4	Q9D8E6	24.3849	25.4703	24.5313	25.3628	24.9697	25.4152	0.520135	0.3818	none
Eef1g	Elongation factor 1-gamma	Q9D8N0	28.2305	28.4021	28.2608	28.1287	28.1056	28.2893	-0.0612464	0.156546	none
Uqcrc2	Cytochrome b-c1 complex subunit 2, mitochondrial	Q9DB77	27.424	27.4033	27.2707	27.3276	27.2604	27.4639	0.0477198	0.143208	none
Akap8	A-kinase anchor protein 8	Q9DBR0	22.6896	22.6341	22.6412	22.7074	22.5715	22.846	0.122544	0.362816	none
Xrn2	5-3 exoribonuclease 2	Q9DBR1	26.2763	26.2952	26.0282	25.7321	25.7144	26.1063	-0.284042	0.520269	none
Telo2	Telomere length regulation protein TEL2 homolog	Q9DC40	26.2267	26.2376	25.7005	26.0013	25.5628	25.3593	-0.34888	0.341522	none
Znf414	Zinc finger protein 414	Q9DCK4	25.1648	25.1591	24.963	25.1052	25.1129	25.1278	0.0855842	0.226994	none
Mrpl4	39S ribosomal protein L4, mitochondrial	Q9DCU6	26.8448	26.7001	26.7473	27.0485	26.7398	26.9786	0.222045	0.530404	none
Rab13	Ras-related protein Rab-13;Ras-related protein Rab-8B;Ras-related protein Rab-8A;Ras-related protein Rab-3B;Ras-related protein Rab-3D;Ras-related protein Rab-3A;Ras-related protein Rab-3C	Q9DD03	24.1282	24.0589	23.7986	24.0952	24.0294	23.6349	-0.00819204	0.0075912	none
Maged2		Q9ER67				22.6845	22.974		0.293294	0.146538	none
Tubb3	Tubulin beta-3 chain	Q9ERD7	26.8207	26.7867	26.6614	26.6738	26.7629	26.9289	0.096105	0.223673	none
Cse1l	Exportin-2	Q9ERK4	27.9175	27.9663	27.776	27.6326	27.5889	27.9927	-0.0859271	0.157999	none
Mkrn2	Probable E3 ubiquitin-protein ligase makorin-2	Q9ERV1	27.1726	27.1927	26.8861	27.0907	26.9299	27.1057	0.0217553	0.0382385	none
Nek6	Serine/threonine-protein kinase Nek6	Q9ES70	26.4914	26.5972	26.6866	26.5435	26.6661	26.6697	0.0986294	0.17783	none
Agk	Acylglycerol kinase, mitochondrial	Q9ESW4	30.8308	30.6781	30.7079	30.7733	30.6716	30.9304	0.111539	0.287744	none
Rnf114	E3 ubiquitin-protein ligase RNF114	Q9ET26	25.2207	25.4478	25.3663	25.2436	25.2597	25.3011	-0.0111449	0.0262693	none
Dync1h1	Cytoplasmic dynein 1 heavy chain 1	Q9JHU4	31.2043	31.1611	31.0671	30.9229	30.8763	30.9944	-0.154714	0.520269	none
Rpl38	60S ribosomal protein L38	Q9JJI8	32.9697	32.9276	33.0084	32.7239	32.5813	32.8466	-0.195209	0.518599	none
Bag3	BAG family molecular chaperone regulator 3	Q9JLV1	24.279	25.401	24.5225	24.002	24.5486	24.9084	-0.181105	0.094474	none
Plec	Plectin	Q9QXS1	29.0971	29.1143	29.0296	29.1941	29.1221	29.3179	0.19184	0.62714	none
Slc25a13	Calcium-binding mitochondrial carrier protein Aralar2	Q9QXX4	31.2822	31.321	31.1411	31.2314	31.1822	31.2149	0.0193804	0.0458016	none
Exo1	Exonuclease 1	Q9QZ11	25.0241	24.9506	24.8181	24.8463	24.7746	24.6508	-0.107551	0.223673	none
Slc25a10	Mitochondrial dicarboxylate carrier	Q9QZD8	30.605	30.5667	30.5703	30.4165	30.3014	30.4497	-0.132403	0.450515	none
Ripk3	Receptor-interacting serine/threonine-protein kinase 3	Q9QZL0	26.2225	26.4813	26.008	26.0099	26.0371	26.1035	-0.122498	0.19537	none
Dstn	Destrin	Q9R0P5	26.4151	26.6414	26.5036	26.2498	26.2582	26.3501	-0.169746	0.442785	none
Sqrdl	Sulfide:quinone oxidoreductase, mitochondrial	Q9R112	27.2773	27.3475	27.3133	27.0983	27.2686	27.2116	-0.0568035	0.116006	none
Suclg1	Succinyl-CoA ligase [ADP/GDP-forming] subunit alpha, mitochondrial	Q9WUM5	27.2973	27.2522	27.1696	27.1848	27.08	27.1215	-0.0477012	0.143848	none
Slc25a15	Mitochondrial ornithine transporter 1	Q9WVD5	29.866	30.036	29.6906	29.8054	29.7129	29.8326	-0.0207489	0.0372425	none
Irs4	Insulin receptor substrate 4	Q9Z0Y7	26.5756	26.6087	26.4761	26.8317	26.3957	26.4562	0.0719004	0.110196	none
Aldh18a1	Delta-1-pyrroline-5-carboxylate synthase;Glutamate 5-kinase;Gamma-glutamyl phosphate reductase	Q9Z110	26.7972	26.9819	27.1184	26.5372	26.4478	26.693	-0.342602	0.62714	none
Ddx39b	Spliceosome RNA helicase Ddx39b	Q9Z1N5	26.1359	26.179	25.684	26.0763	26.0422	26.387	0.233676	0.341377	none
Abhd16a	Abhydrolase domain-containing protein 16A	Q9Z1Q2	25.6235	26.0031	25.8588	26.0977	25.854	26.0557	0.239006	0.442785	none
Hnrnpf	Heterogeneous nuclear ribonucleoprotein F;Heterogeneous nuclear ribonucleoprotein F, N-terminally processed	Q9Z2X1	26.0161	26.1748	26.2801	26.1969	26.0892	26.1177	0.0421838	0.0694844	none
Slc25a20	Mitochondrial carnitine/acylcarnitine carrier protein	Q9Z2Z6	26.2631	26.4065	26.4074	26.3958	26.3187	26.5841	0.138248	0.321226	none

## Sheet: Supplementary Fig. 8g
Gene	Protein names	Representative ID	LFQ intensity m_1	LFQ intensity m_2	LFQ intensity m_3	LFQ intensity p_4	LFQ intensity p_5	LFQ intensity p_6	logFC_noUV_UV	p.adj.mod_noUV_UV	change_noUV_UV
EPPK1	Epiplakin	P58107	26.524	26.0114	26.9708	26.7638	27.4041	27.6579	0.458789	0.00410163	none
HNRNPA2B1	Heterogeneous nuclear ribonucleoproteins A2/B1	P22626	23.5776	24.7546	23.7317	24.3005	23.7228	23.8633	-0.421816	0.00410163	none
TPM3	Tropomyosin alpha-4 chain;Tropomyosin alpha-3 chain	P67936	23.9351	24.6415	25.0042	24.0406	25.8686	24.2246	-0.16245	0.00410163	none
PCMT1	Protein-L-isoaspartate O-methyltransferase;Protein-L-isoaspartate(D-aspartate) O-methyltransferase	P22061			21.6098		22.1027	22.764	0.530037	0.00410163	none
ACAA2	3-ketoacyl-CoA thiolase, mitochondrial	P42765	24.4875	23.738	24.8496	23.9377	24.8964	25.4412	0.0559407	0.00410163	none
FASN	Fatty acid synthase;[Acyl-carrier-protein] S-acetyltransferase;[Acyl-carrier-protein] S-malonyltransferase;3-oxoacyl-[acyl-carrier-protein] synthase;3-oxoacyl-[acyl-carrier-protein] reductase;3-hydroxyacyl-[acyl-carrier-protein] dehydratase;Enoyl-[acyl-carrier-protein] reductase;Oleoyl-[acyl-carrier-protein] hydrolase	P49327	25.9842	26.271	26.4011	25.8146	26.7155	26.7995	-0.0956351	0.00410163	none
HIST3H2A	Histone H2A type 3;Histone H2A type 1-D;Histone H2A type 1-B/E;Histone H2A;Histone H2AX	Q7L7L0	30.1586	28.4788	27.1409	29.3951	30.8556	29.4113	1.01243	0.00410163	none
RPS14	40S ribosomal protein S14	P62263	24.9308	24.643	23.9779	24.418	24.8069	24.4092	-0.324376	0.00410163	none
ACAT1	Acetyl-CoA acetyltransferase, mitochondrial	P24752	26.8889	25.8381	27.2845	26.6753	26.9658	27.8848	0.191049	0.00410163	none
LDHB	L-lactate dehydrogenase B chain;L-lactate dehydrogenase	P07195	24.9432	26.4329	25.2099	25.3692	24.8075	25.7779	-0.547821	0.00410163	none
RPL23A	60S ribosomal protein L23a	P62750	24.9941	23.8981	24.367	25.3757	25.4029	25.0965	0.521025	0.00410163	none
TSPO	Translocator protein	P30536	24.6259	23.2621	22.943	24.2024	25.1516	24.4586	0.637596	0.00410163	none
CCT3	T-complex protein 1 subunit gamma	P49368	24.7354	24.7906	25.1188	23.9066	25.5107	25.4527	-0.261055	0.00410163	none
UBC	Polyubiquitin-C;Ubiquitin;Ubiquitin-60S ribosomal protein L40;Ubiquitin;60S ribosomal protein L40;Ubiquitin-40S ribosomal protein S27a;Ubiquitin;40S ribosomal protein S27a;Polyubiquitin-B;Ubiquitin	P0CG48	27.3259	27.2884	27.8731	27.3	28.0971	27.954	-0.0160525	0.00410163	none
RAN	GTP-binding nuclear protein Ran	P62826	25.3251	25.6437	24.9449	24.8961	25.4884	25.475	-0.354993	0.00410163	none
ACADM	Medium-chain specific acyl-CoA dehydrogenase, mitochondrial	P11310	25.5434	25.4209	26.3654	25.4745	25.9627	26.4245	-0.151512	0.00410163	none
CCT5	T-complex protein 1 subunit epsilon	P48643	23.3809	24.0672	24.0258	23.4909	23.6571	24.3005	-0.366612	0.00410163	none
LASP1	LIM and SH3 domain protein 1	Q14847	23.3578	23.5594	23.5545	23.5922	24.5455	25.308	0.641725	0.00410163	none
NONO	Non-POU domain-containing octamer-binding protein	Q15233	24.0667	22.7518	22.5253	23.8248	22.5383	22.6251	-0.502434	0.00410163	none
RPL14	60S ribosomal protein L14	P50914	25.6443	25.6417	24.9844	25.1303	25.2992	24.9809	-0.628833	0.00410163	none
HNRNPH1	Heterogeneous nuclear ribonucleoprotein H;Heterogeneous nuclear ribonucleoprotein H, N-terminally processed;Heterogeneous nuclear ribonucleoprotein H2;Heterogeneous nuclear ribonucleoprotein F;Heterogeneous nuclear ribonucleoprotein F, N-terminally processed	P31943	22.8187	23.2884	23.039	22.5996	23.3788	23.0893	-0.395839	0.00410163	none
HSPA8	Heat shock cognate 71 kDa protein	P11142	26.5969	27.6924	27.119	26.7938	27.1354	27.3272	-0.362026	0.00410163	none
CSRP1	Cysteine and glycine-rich protein 1	P21291	24.9645	24.8147	25.5255	24.2528	25.2184	26.3825	-0.147951	0.00410163	none
SLC3A2	4F2 cell-surface antigen heavy chain	P08195	23.8027	24.1414	23.5486	23.7582	24.0887	24.9285	0.0751882	0.00410163	none
SLC25A3	Phosphate carrier protein, mitochondrial	Q00325	24.3884	25.2224	24.4749	24.4604	25.5417	24.9331	-0.0594898	0.00410163	none
KRT18	Keratin, type I cytoskeletal 18	P05783	29.404	27.7986	27.701	29.5705	27.42	28.7464	-0.0292165	0.00410163	none
PUM1	Pumilio homolog 1	Q14671	25.696	24.7346	25.9175	25.512	25.922	26.0725	0.0511623	0.00410163	none
CRIP1	Cysteine-rich protein 1	P50238	24.3844	24.8583	26.0482	24.0386	26.1189	26.1401	0.00777587	0.00410163	none
ACACB	Acetyl-CoA carboxylase 2;Biotin carboxylase	O00763	29.8563	29.5461	29.8407	29.3628	30.4247	30.7364	0.160776	0.00410163	none
SLC16A3	Monocarboxylate transporter 4	O15427	25.0258	25.0817	25.318	25.2742	26.1025	26.4047	0.454205	0.00410163	none
HIST1H2BD	Histone H2B type 1-D;Histone H2B type 1-C/E/F/G/I;Histone H2B type 2-F;Histone H2B type 1-H;Histone H2B type 1-N;Histone H2B type 1-M;Histone H2B;Histone H2B type 1-K;Histone H2B type 1-O;Histone H2B type 1-B;Histone H2B type 1-J;Histone H2B type 1-L;Histone H2B type 2-E;Histone H2B type F-S;Histone H2B type 3-B;Histone H2B type 1-A	P58876	31.9984	30.0415	29.351	31.3321	32.7357	31.9911	1.30506	0.00410163	none
LDHA	L-lactate dehydrogenase A chain	P00338	23.3852	25.4986	24.0184	24.4228	23.9525	25.1111	-0.154965	0.00410163	none
EGFR	Epidermal growth factor receptor;Receptor protein-tyrosine kinase	P00533		21.4034	21.0317	27.9922	29.1988	29.4663	7.33783	4.79035	up
ANXA1	Annexin A1;Annexin	P04083	23.1276	24.2187	24.5115	24.4852	24.2664	23.6529	-0.182375	0.00410163	none
GAPDH	Glyceraldehyde-3-phosphate dehydrogenase	P04406	31.7148	30.1077	30.1418	30.8466	30.9951	30.7624	-0.0516486	0.00410163	none
HSPB1	Heat shock protein beta-1	P04792	27.4231	27.0368	27.592	27.8168	27.653	27.9516	0.146687	0.00410163	none
ARG1	Arginase-1	P05089	23.9314	24.1968	25.235	24.8924	26.3009	24.6411	0.476368	0.00410163	none
PCCA	Propionyl-CoA carboxylase alpha chain, mitochondrial	P05165	32.8866	32.7539	32.9492	32.6632	33.4888	33.8232	0.239059	0.00410163	none
ANXA2	Annexin A2;Annexin;Putative annexin A2-like protein	P07355	26.4803	26.7915	27.0507	26.7889	27.651	26.991	0.0540358	0.00410163	none
TUBB	Tubulin beta chain;Tubulin beta-2B chain;Tubulin beta-2A chain	P07437	31.4031	30.8478	31.5029	31.1314	31.5015	32.1931	0.108617	0.00410163	none
HSP90AA1	Heat shock protein HSP 90-alpha	P07900	24.9054	26.8322	25.813	25.0648	26.1114	25.6917	-0.55564	0.00410163	none
HSP90AB1	Heat shock protein HSP 90-beta	P08238	27.7964	29.4455	28.2192	27.9379	28.761	28.6513	-0.325933	0.00410163	none
VIM	Vimentin	P08670	25.1833	26.0471	25.4783	24.3049	25.7133	25.0732	-0.872994	0.00410163	none
TXN	Thioredoxin	P10599	25.5263	25.5395	26.8716	25.4678	26.7645	25.7219	-0.323826	0.00410163	none
HSPD1	60 kDa heat shock protein, mitochondrial	P10809	26.1638	25.5735	26.1931	26.1444	25.9128	26.2733	-0.198831	0.00410163	none
PC	Pyruvate carboxylase, mitochondrial	P11498	37.2199	36.9802	37.1705	36.8896	37.7533	38.1188	0.302347	0.00410163	none
MTHFD1	C-1-tetrahydrofolate synthase, cytoplasmic;Methylenetetrahydrofolate dehydrogenase;Methenyltetrahydrofolate cyclohydrolase;Formyltetrahydrofolate synthetase;C-1-tetrahydrofolate synthase, cytoplasmic, N-terminally processed	P11586	27.4832	26.6577	27.5832	27.0296	27.5756	28.2152	0.0599058	0.00410163	none
SLC25A6	ADP/ATP translocase 3;ADP/ATP translocase 3, N-terminally processed;ADP/ATP translocase 1	P12236	26.6373	27.0039	26.4882	26.6431	27.4878	27.7431	0.272199	0.00410163	none
EEF2	Elongation factor 2	P13639	26.9037	28.2882	27.5894	27.0901	28.1558	27.7262	-0.237966	0.00410163	none
PKM	Pyruvate kinase PKM;Pyruvate kinase	P14618	26.5525	27.714	27.4231	26.7137	27.6382	27.2081	-0.352372	0.00410163	none
JUP	Junction plakoglobin	P14923	27.6603	27.7398	29.0003	28.8764	29.9229	27.8605	0.452792	0.00410163	none
DSP	Desmoplakin	P15924	29.9708	29.6086	31.1047	30.6771	31.6244	30.1814	0.330243	0.00410163	none
HIST1H1B	Histone H1.5	P16401	25.3246	24.9016	24.4941	24.9395	26.5888	25.5763	0.459843	0.00410163	none
HIST1H1C	Histone H1.2;Histone H1.3	P16403	28.2565	27.5699	27.2232	27.8627	29.4411	28.7625	0.712921	0.00410163	none
UQCRC2	Cytochrome b-c1 complex subunit 2, mitochondrial	P22695	25.8291	24.7415	26.6245	25.6243	26.4868	27.0492	0.330866	0.00410163	none
PPIB	Peptidyl-prolyl cis-trans isomerase B	P23284	29.6686	25.8381	26.9986	28.5613	27.0531	27.9287	0.0279335	0.00410163	none
AZGP1	Zinc-alpha-2-glycoprotein	P25311	22.4137	23.2076	24.2531	22.758	24.2482	23.0364	-0.31022	0.00410163	none
ATP5A1	ATP synthase subunit alpha, mitochondrial	P25705	24.3373	24.793	24.7621	24.4314	25.2991	25.2402	0.0168342	0.00410163	none
CPS1	Carbamoyl-phosphate synthase [ammonia], mitochondrial	P31327	27.5836	27.1992	27.6849	27.3161	27.9833	28.2201	0.047956	0.00410163	none
S100A11	Protein S100-A11;Protein S100-A11, N-terminally processed	P31949	22.8501	23.3001	23.7257	23.252	23.5564	23.0781	-0.367658	0.00410163	none
HSPA9	Stress-70 protein, mitochondrial	P38646	24.9178	25.3862	25.3764	25.0913	25.4393	26.3545	0.0690105	0.00410163	none
RPS19	40S ribosomal protein S19	P39019	24.5881	23.3692	23.5235	23.947	23.8017	24.9079	0.0355258	0.00410163	none
TUFM	Elongation factor Tu, mitochondrial	P49411	23.535	23.7646	23.7719	23.6353	23.6391	24.2947	-0.194418	0.00410163	none
RANBP2	E3 SUMO-protein ligase RanBP2	P49792	26.7565	26.0131	27.1202	26.3302	27.0512	27.2526	-0.068186	0.00410163	none
SERPINH1	Serpin H1	P50454	26.7777	25.7766	26.4998	26.3816	26.983	27.5172	0.292662	0.00410163	none
ACTB	Actin, cytoplasmic 1;Actin, cytoplasmic 1, N-terminally processed;Actin, cytoplasmic 2;Actin, cytoplasmic 2, N-terminally processed	P60709	30.7078	31.238	31.1305	31.0083	31.4628	31.8028	0.147607	0.00410163	none
EIF4A1	Eukaryotic initiation factor 4A-I;Eukaryotic initiation factor 4A-II;Eukaryotic initiation factor 4A-II, N-terminally processed	P60842	24.7582	26.209	25.5963	25.2387	25.9341	26.1362	-0.080918	0.00410163	none
RPS20	40S ribosomal protein S20	P60866	24.8913	23.9252	24.2336	24.3286	24.282	25.2894	-0.0661995	0.00410163	none
ARF1	ADP-ribosylation factor 1;ADP-ribosylation factor 3;ADP-ribosylation factor 5	P84077	24.5535			24.2005			-0.556417	0.00410163	none
RPS8	40S ribosomal protein S8	P62241	23.2713	24.6715	23.5785	22.8246	24.9428	23.859	-0.315744	0.00410163	none
HIST1H4A	Histone H4	P62805	28.6169	28.9561	27.4859	28.3173	31.1168	28.7929	0.775418	0.00410163	none
RPS25	40S ribosomal protein S25	P62851	24.3518	25.2476	23.7788	24.3365	25.1563	25.6995	0.265864	0.00410163	none
PPIA	Peptidyl-prolyl cis-trans isomerase A;Peptidyl-prolyl cis-trans isomerase A, N-terminally processed;Peptidyl-prolyl cis-trans isomerase	P62937	25.0609	25.7374	25.5346	25.2542	24.7988	26.3543	-0.309593	0.00410163	none
GNB2L1	Guanine nucleotide-binding protein subunit beta-2-like 1;Guanine nucleotide-binding protein subunit beta-2-like 1, N-terminally processed	P63244	25.2953	25.2687	25.3604	24.7839	25.4465	25.3951	-0.437768	0.00410163	none
EEF1A1P5	Putative elongation factor 1-alpha-like 3;Elongation factor 1-alpha 1;Elongation factor 1-alpha;Elongation factor 1-alpha 2	Q5VTE0	30.1148	30.1892	30.1776	29.5994	30.4077	30.3448	-0.310236	0.00410163	none
TUBA1B	Tubulin alpha-1B chain	P68363	30.8202	30.6001	30.9942	30.7054	31.1282	31.6721	0.108631	0.00410163	none
TUBB4B	Tubulin beta-4B chain	P68371	29.1867	28.566	29.393	28.9653	29.0809	29.8917	-0.01839	0.00410163	none
DCD	Dermcidin;Survival-promoting peptide;DCD-1	P81605	24.7335	26.6271	25.7806	25.6635	26.737	26.7653	0.353652	0.00410163	none
FABP5	Fatty acid-binding protein, epidermal	Q01469	25.194	23.6323	25.6974	26.0225	24.8071	24.7425	-0.00895788	0.00410163	none
SLC7A5	Large neutral amino acids transporter small subunit 1	Q01650	24.2696	24.7983	24.5776	24.5888	25.4463	25.5712	0.313042	0.00410163	none
DSG1	Desmoglein-1	Q02413	27.0125	27.4933	28.6933	28.2603	29.5464	27.5439	0.413262	0.00410163	none
PRDX1	Peroxiredoxin-1	Q06830	26.2255	26.3498	26.5576	26.4167	27.2221	27.1172	0.223627	0.00410163	none
ACACA	Acetyl-CoA carboxylase 1;Biotin carboxylase	Q13085	37.1312	36.941	37.2479	36.8943	37.8769	38.1976	0.38918	0.00410163	none
TRIM28	Transcription intermediary factor 1-beta	Q13263	24.3311	24.4606	24.527	22.2658	24.669	26.032	-0.447297	0.00410163	none
PKP1	Plakophilin-1	Q13835	25.0049	24.3857	25.868	25.7179	27.1597	23.7242	0.0966042	0.00410163	none
FHL2	Four and a half LIM domains protein 2	Q14192	23.862		24.2142	23.7004	24.8732	25.3836	1.4872	0.00410163	none
PLEC	Plectin	Q15149	27.8115	27.8467	28.1899	27.9208	28.6733	28.975	0.280593	0.00410163	none
PCBP1	Poly(rC)-binding protein 1	Q15365	26.1765	25.9782	26.5093	25.6197	26.8731	27.1955	0.0254898	0.00410163	none
TRIP6	Thyroid receptor-interacting protein 6	Q15654	24.8355	24.0901	25.3002	24.8647	25.2427	25.6888	0.18076	0.00410163	none
HIST2H3PS2	Histone H3;Histone H3.2;Histone H3.1t;Histone H3.1;Histone H3.3C;Histone H3.3	Q5TEC6	31.0875	28.9777	27.7852	29.7833	31.5935	29.3206	0.672143	0.00410163	none
NCCRP1	F-box only protein 50	Q6ZVX7	23.7745	23.5526	25.2335	24.2226	25.6768	24.3512	0.211477	0.00410163	none
PDLIM5	PDZ and LIM domain protein 5	Q96HC4		20.4027		20.3267	21.5838	21.6451	0.065969	0.00410163	none
SERPINB12	Serpin B12	Q96P63	23.8136	23.4889	25.3202	24.6706	25.8917	23.7633	0.209918	0.00410163	none
MCCC1	Methylcrotonoyl-CoA carboxylase subunit alpha, mitochondrial	Q96RQ3	32.6243	32.4146	32.6981	32.2293	33.4315	33.7018	0.318034	0.00410163	none
TUBB6	Tubulin beta-6 chain	Q9BUF5	24.6384	23.8693	24.4973	24.1725	25.0423	25.2836	0.152225	0.00410163	none
MYOF	Myoferlin	Q9NZM1	22.7857	22.0049	23.0204	22.7361	23.6199	24.1322	0.525967	0.00410163	none
CALML5	Calmodulin-like protein 5	Q9NZT1		24.25	26.5	24.6956	25.9497	24.3828	0.256863	0.00410163	none

## Sheet: Supplementary Fig. 8h
EGF-to-probe 1 ratio	EGFR MS/MS count replicate 1	EGFR MS/MS count replicate 2	EGFR MS/MS count replicate 3
1:0	0	0	0
3:1	4	6	5
3:2	8	9	6
1:1	13	10	10
1:2	25	22	22
1:3	18	21	29

## Sheet: Supplementary Fig. 8i
HGF-to-probe 1 ratio	MET MS/MS count replicate 1	MET MS/MS count replicate 2	MET MS/MS count replicate 3
1:0	0	0	0
2:1	20	17	12
1:1	20	20	19
1:2	19	21	21
1:3	20	22	14
