# Supplementary material for: Deciphering intercellular signaling complexes by interaction-guided chemical proteomics
Source: Nat Commun. 2023 Jul 12;14:4138. doi: 10.1038/s41467-023-39881-9 (PMC10338493; doi:10.1038/s41467-023-39881-9)
Supplement: Supplementary file 3 — Source Data [file 41467_2023_39881_MOESM3_ESM.zip › Source Data Supplementary Fig. 9.xlsx]

## Sheet: Supplementary Figure 9
Gene	Protein names	Representative ID	LFQ intensity uncat_1	LFQ intensity uncat_2	LFQ intensity uncat_3	LFQ intensity cat_1	LFQ intensity cat_2	LFQ intensity cat_3	logFC_uncat_cat	p.adj.mod_uncat_cat	change_uncat_cat
Gapdh	Glyceraldehyde-3-phosphate dehydrogenase	P16858	25.6552	25.1725	25.6853	25.8969	25.121	25.0777	0.394952	0.544457	none
Atp5o	ATP synthase subunit O, mitochondrial	Q9DB20	23.1338	21.8798		22.5169	23.6611	22.2611	1.97829	0.709036	none
Anxa1	Annexin A1	P10107	25.2305	25.4659	25.3514	25.0284	24.2142	24.3537	-0.283085	0.340537	none
Prdx1	Peroxiredoxin-1	P35700	24.3408	23.8632	23.6535	24.4337	23.4138	23.6689	0.420429	0.538281	none
Pcx	Pyruvate carboxylase;Pyruvate carboxylase, mitochondrial	Q05920	33.126	32.3066	32.5002	32.6368	32.3566	32.5047	0.3892	0.544457	none
Met	Hepatocyte growth factor receptor;Receptor protein-tyrosine kinase	P16056				23.5223	23.5631	23.3943	4.67825	4.86785	up
Rps28	40S ribosomal protein S28	P62858	23.8117	24.1473	24.1155	22.9043	23.6189	23.4224	-0.175556	0.0895185	none
Ugdh	UDP-glucose 6-dehydrogenase	O70475	23.9738	23.5797	23.7827	23.6241	23.0709	23.0316	-0.00237827	0.00451511	none
Tuba1b	Tubulin alpha-1B chain;Tubulin alpha-4A chain	P05213	25.9219	25.378	25.424	25.4357	24.754	25.0118	0.0266635	0.0143939	none
Eef1a1	Elongation factor 1-alpha 1	P10126	27.5943	25.9027	27.051	26.5928	25.8252	26.0253	-0.167454	0.0895185	none
Hsp90ab1	Heat shock protein HSP 90-beta	P11499	23.2487	22.4375	22.5569	22.7328	22.0774	22.3516	0.173721	0.129623	none
		Q08048	26.3437	26.2	26.4047	26.768	26.615	26.5985	0.878483	1.61541	none
Eno1	Alpha-enolase;Enolase	P17182	25.7308	25.2541	25.5532	25.313	24.4928	24.8221	-0.102598	0.0895185	none
Rpl6	60S ribosomal protein L6	P47911	22.2663	22.1866	22.479	22.7806	22.388	22.3676	0.735528	1.40999	none
Pkm	Pyruvate kinase PKM	P52480	26.8831	25.0591	25.9442	25.7273	24.416	24.5054	-0.545098	0.340537	none
Cnbp	Cellular nucleic acid-binding protein	P53996	23.6209	23.8192	23.9612	21.9004		21.6223	-2.48501	1.35737	down
Eef2	Elongation factor 2	P58252	22.2746	22.0079	22.4445	21.6785	20.9614	21.5275	-0.319063	0.340537	none
Actb	Actin, cytoplasmic 1;Actin, cytoplasmic 1, N-terminally processed;Actin, alpha skeletal muscle;Actin, alpha cardiac muscle 1;Actin, gamma-enteric smooth muscle;Actin, aortic smooth muscle	P60710	28.8416	28.6429	28.9884	28.5756	28.0103	28.0482	-0.0787939	0.0895185	none
Rps27a	Ubiquitin-40S ribosomal protein S27a;Ubiquitin;40S ribosomal protein S27a	P62983	22.499	22.6309	22.3219	22.8632	23.4475	23.4846	1.31525	1.53555	up
Rps10	40S ribosomal protein S10	P63325	21.9262	20.9587	20.1945	21.8684	22.4194	21.4015	1.40408	1.35737	up
Gnb2l1	Guanine nucleotide-binding protein subunit beta-2-like 1;Guanine nucleotide-binding protein subunit beta-2-like 1, N-terminally processed	P68040	24.4663	24.1045	24.1058	24.1384	23.5126	23.1778	-0.081799	0.0895185	none
Tubb5	Tubulin beta-5 chain;Tubulin beta-2B chain;Tubulin beta-2A chain;Tubulin beta-3 chain	P99024	24.5167	23.3738	23.4198	23.5085	23.1996	23.3852	0.128415	0.0895185	none
Acaca	Acetyl-CoA carboxylase 1;Biotin carboxylase	Q5SWU9	32.6561	32.4124	32.6487	32.7525	32.4518	32.6117	0.566978	1.25059	none
Phgdh	D-3-phosphoglycerate dehydrogenase	Q61753	23.3397	22.8432	23.0484	22.7908	22.3696	22.6053	0.0455713	0.0379842	none
Vat1	Synaptic vesicle membrane protein VAT-1 homolog	Q62465	23.0527	22.7014	23.2384	22.7716	22.4453	22.226	0.017585	0.0143939	none
Rnh1	Ribonuclease inhibitor	Q91VI7	22.7936	22.5199	23.797	23.0403	22.5544	22.8182	0.301606	0.147112	none
Pcca	Propionyl-CoA carboxylase alpha chain, mitochondrial	Q91ZA3	29.9751	29.8424	29.9851	30.1459	29.9664	30.2745	0.728842	1.35737	none
Mccc1	Methylcrotonoyl-CoA carboxylase subunit alpha, mitochondrial	Q99MR8	24.2839	24.259	24.3985	24.7639	24.2799	24.6001	0.76827	1.40999	none
